# Supplementary material for: Acute systemic inflammatory response to lipopolysaccharide stimulation in pigs divergently selected for residual feed intake
Source: BMC Genomics. 2019 Oct 11;20:728. doi: 10.1186/s12864-019-6127-x (PMC6792331; doi:10.1186/s12864-019-6127-x)
Supplement: Supplementary file 1 — Additional file 1: Table S1. Metadata for RNA-seq samples. (XLSX 30 kb) [file 12864_2019_6127_MOESM1_ESM.xlsx]

## Sheet: Sheet1
Sample ID	Ear.Tag	Sequencing Batch	Time	Cohort	RFI_line	Treatment	post_RIN	Post_conc	G_F	Crate	Pen	Room	Hemoglobin	Hematocrit	MCV	MCH	MCHC	RDW	MPV	WBC	RBC	Platelet_Auto	Neutrophil	Lymphocyte	Monocyte	Eosinophil	Basophils	Unidentifed_Cells
H_LPS_T0_P8	8	1	0	2	H	untreated	7.1	86	0.442733	10	14	129	12.6	41.1	60.7	18.6	30.7	14.6	10.3	18.79	6.78	258	4.47	12.73	0.93	0.49	0.06	0.09
L_LPS_T0_P16	16	2	0	2	L	untreated	7.7	120	0.442728	5	21	130	12.8	41.8	58	17.8	30.6	15.8	12.1	16.77	7.22	148	5.15	10.43	0.91	0.15	0.05	0.08
L_LPS_T0_P19	19	1	0	2	L	untreated	6.7	79	0.491468	2	16	130	13.2	43.9	54	16.2	30	16.3	10.6	28.97	8.15	190	15.53	11.7	0.72	0.49	0.17	0.38
H_LPS_T0_P41	41	1	0	2	H	untreated	7.3	161	0.342205	7	21	129	14.5	47.7	58.5	17.8	30.5	15.2	9	19.72	8.17	334	3.69	14.57	0.69	0.45	0.06	0.26
L_LPS_T0_P50	50	1	0	2	L	untreated	6.4	73	0.413793	4	6	129	13.1	42.1	54.1	16.9	31.2	15.5	12.1	19.57	7.79	335	7.4	10.29	1	0.59	0.14	0.16
H_LPS_T0_P139	139	1	0	2	H	untreated	7.5	51	0.460794	12	10	130	12.8	41.4	55.7	17.1	30.8	14.8	8.9	25.94	7.44	211	7.73	15.67	1.25	1.01	0.08	0.18
L_LPS_T0_P573	573	1	0	2	L	untreated	7.5	64	0.535826	1	19	130	13.5	44.2	57.8	17.7	30.6	14.6	9.6	16.81	7.64	285	4.71	10.79	0.57	0.45	0.07	0.24
H_LPS_T0_P816	816	1	0	2	H	untreated	8.4	68		11
H_LPS_T2_P8	8	1	2	2	H	LPS	7.8	58	0.442733	10	14	129	12.9	41	59.3	18.7	31.5	14.6	11.6	48.5	6.9	113	1.46	40.45	5.87	0.19	2.38	0.53
L_LPS_T2_P16	16	1	2	2	L	LPS	6.7	81	0.442728	5	21	130	12.4	39.6	56.9	17.7	31.2	15.7	10.9	2.49	6.96	83	0.46	1.91	0.08	0.01	0	0.01
L_LPS_T2_P19	19	3	2	2	L	LPS	7.2	84	0.491468	2	16	130	13.4	43.1	53.1	16.5	31.1	16.1	12.8	5.08	8.12	91	1.85	2.87	0.1	0.12	0.1	0.03
H_LPS_T2_P41	41	1	2	2	H	LPS	8.1	67	0.342205	7	21	129	14.4	46.2	57.5	17.9	31.2	14.9	10.1	3.31	8.03	129	0.56	2.6	0.04	0.07	0.01	0.03
L_LPS_T2_P50	50	1	2	2	L	LPS	6.8	54	0.413793	4	6	129	12.3	39.7	53.7	16.7	31.1	15.3	11.4	7.24	7.39	212	1.24	5.51	0.17	0.11	0.14	0.07
H_LPS_T2_P139	139	1	2	2	H	LPS	7.5	70	0.460794	12	10	130	12.8	41.8	55.7	17.1	30.7	14.7	8.8	8.48	7.5	105	1.96	6	0.16	0.15	0.11	0.08
L_LPS_T2_P573	573	1	2	2	L	LPS	8.1	68	0.535826	1	19	130	13.1	42.6	58.1	17.8	30.7	14.3	9.8	3.22	7.32	138	0.87	2.18	0.05	0.09	0.01	0.03
H_LPS_T2_P816	816	1	2	2	H	LPS	7.8	65		11			12.3	38.4	58.1	18.6	32	13.9	11.8	5.31	6.6	156	1.99	3.11	0.1	0.1	0.01	0.02
H_LPS_T6_P8	8	3	6	2	H	LPS	8	33	0.442733	10	14	129	13.6	45.4	61.6	18.5	30	14.9	11.8	10.1	7.36	143	7.82	1.98	0.07	0.09	0.05	0.08
L_LPS_T6_P16	16	2	6	2	L	LPS	7.3	38	0.442728	5	21	130	13.7	45.1	59.1	17.9	30.3	15.9	14.4	9.53	7.62	80	7.4	1.61	0.22	0.26	0.03	0.02
L_LPS_T6_P19	19	2	6	2	L	LPS	7	25	0.491468	2	16	130	13.4	43.4	54.4	16.8	30.9	16.2	11.3	9.62	7.98	111	8.1	1.15	0.04	0.18	0.08	0.07
H_LPS_T6_P41	41	1	6	2	H	LPS	7.5	48	0.342205	7	21	129	15.9	51.6	58.9	18.2	30.9	15.3	12.8	7.22	8.77	106	4.84	2.04	0.1	0.19	0.04	0.02
L_LPS_T6_P50	50	1	6	2	L	LPS	7.1	56	0.413793	4	6	129	12.1	40	55.5	16.8	30.3	15.7	12.5	13.47	7.2	232	11.03	1.97	0.18	0.24	0.03	0.03
H_LPS_T6_P139	139	1	6	2	H	LPS	8.4	32	0.460794	12	10	130	14	46.3	57.1	17.3	30.2	15	11.3	12.73	8.11	96	9.2	2.94	0.27	0.23	0.03	0.05
L_LPS_T6_P573	573	1	6	2	L	LPS	8.3	49	0.535826	1	19	130	14.2	47.2	61.7	18.5	30	15.2	12.3	5.96	7.65	102	3.92	1.75	0.05	0.13	0.08	0.03
H_LPS_T6_P816	816	1	6	2	H	LPS	6.2	42		11			11.9	39.1	61.6	18.8	30.6	14.6	13	14.2	6.34	158	10.93	2.81	0.11	0.21	0.01	0.11
H_LPS_T24_P8	8	1	24	2	H	LPS	7.3	36	0.442733	10	14	129	12.7	41.2	60.4	18.7	30.9	14.5	13.4	32.41	6.82	177	20.29	10.18	0.45	1.3	0.1	0.1
L_LPS_T24_P16	16	1	24	2	L	LPS	7.5	62	0.442728	5	21	130	12.5	39.6	58	18.3	31.5	15.8	15.6	29.77	6.82	105	19.32	9.56	0.33	0.42	0.06	0.09
L_LPS_T24_P19	19	1	24	2	L	LPS	6.8	60	0.491468	2	16	130	12.4	39.5	52.9	16.6	31.4	16.1	14.7	34.83	7.47	100	27.86	5.71	0.14	0.8	0.07	0.24
H_LPS_T24_P41	41	1	24	2	H	LPS	7	63	0.342205	7	21	129	11.2	35.6	56.4	17.8	31.5	14.9	12	23.62	6.3	171	13.89	8.62	0.21	0.68	0.02	0.17
L_LPS_T24_P50	50	1	24	2	L	LPS	7.8	72	0.413793	4	6	129	13.2	43.2	54.6	16.6	30.5	15.4	12.6	17.07	7.92	233	10.29	5.92	0.22	0.44	0.03	0.15
H_LPS_T24_P139	139	1	24	2	H	LPS	7.3	71	0.460794	12	10	130	11.9	39	56.3	17.2	30.6	14.5	11.4	32.11	6.94	129	18.43	11.08	0.45	1.64	0.1	0.42
L_LPS_T24_P573	573	1	24	2	L	LPS	7.6	74	0.535826	1	19
H_LPS_T24_P816	816	1	24	2	H	LPS	7.1	98		11			12.1	37.9	58.5	18.7	31.9	14	13.6	15.76	6.47	178	5.8	8.24	0.3	1.09	0.02	0.32
