# Supplementary material for: Acute systemic inflammatory response to lipopolysaccharide stimulation in pigs divergently selected for residual feed intake
Source: BMC Genomics. 2019 Oct 11;20:728. doi: 10.1186/s12864-019-6127-x (PMC6792331; doi:10.1186/s12864-019-6127-x)
Supplement: Supplementary file 2 — Additional file 2: Table S2. Primers used to confirm inflammatory response in pigs stimulated with LPS by RT-qPCR. (XLSX 17 kb) [file 12864_2019_6127_MOESM2_ESM.xlsx]

## Sheet: Kristina primers full version
Target	Forward Primer	Reverse Primer	Primer Efficiency	Design RefSeq	Gene Symbol	Emsenbl Gene ID	Gene Aliases	Gene Full Name	Within-line Differential Expression by RT-qPCR	Within-line Differential Expression by RNA-seq
IRAKM	CACAGTGGCTAATGCTCCTA	TCTGAAAGCTGATGGAGGAC	75.6067	XM_003126363.2	IRAK3	ENSSSCG00000000475		interleukin-1 receptor-associated kinase 3	YES	YES
TNFRSF1A	TTAGCTTGCCGCTACCAAC	CCTTTACAGGAGTCGATTTCCC	78.8563	NM_213969.1	TNFRSF1A	ENSSSCG00000000708		tumor necrosis factor receptor superfamily, member 1A	YES	YES
IKBNS	GCGACCGTGTCCATTTCC	CTGTGGCAGGGAAGGTTCTA	94.6724	ENSSSCT00000035617.N	NFKBID	ENSSSCG00000002917		Nuclear Factor Of Kappa Light Polypeptide Gene Enhancer In B-Cells Inhibitor, Delta	YES	YES
IRF3	GACCTCAGTGGCAGATACAGTAC	GGCCAAGTCCATGCCACTTA	86.4549	NM_213770.1	IRF3	ENSSSCG00000003178		interferon regulatory factor 3	YES	YES
TLR4	TGGTGTCCCAGCACTTCATA	CGGCATGACTCCTCAGAAAC	87.5262	NM_001113039.1	TLR4	ENSSSCG00000005503		toll-like receptor 4	YES	YES
S100A9	CGCTCCTTGCTGTCCAAC	CATTTGGTCCGCCATCTTCC	65.8928	NM_001177906.1	S100A9	ENSSSCG00000006588		S100 calcium binding protein A9	YES	YES
IDO1	CTAGGCTTTGCTCTGCCAAA	AGCAATGGCAATCCAAGCA	80.2188	ENSSSCT00000007675.N	IDO1	ENSSSCG00000007007		Indoleamine 2,3-Dioxygenase 1	YES	YES
CD11B	GCCTGTGAAATACGCTGTCTAC	TCCGAGGCTGTGAAGTTGAA	88.8355	ENSSSCT00000008501.N	ITGAM	ENSSSCG00000007754		Integrin Subunit Alpha M	YES	YES
CXCL8	TGCCTTCTTGGCAGTTTTCC	CTGCACTTACTCTTGCCAGAAC	70.37	NM_213867.1	CXCL8	ENSSSCG00000008953	IL8|AMCF-I	interleukin 8	YES	YES
CXCL2	ATCCAGGACCTGAAGGTGAC	GGGTTGAGACAAACTTCCTGAC	107.396	NM_001001861.2	CXCL2	ENSSSCG00000008959	GRO2|GROB|MIP2|MIP2A|SCYB2	chemokine (C-X-C motif) ligand 2	YES	YES
IL15A	TGGATGCCACATTGTATACTGAA	CGTAACTCCAGGAGAAAGCA	102.174	NM_214390.1	IL15	ENSSSCG00000009051	IL-15	interleukin 15	YES	YES
IL12A	TCTGGATCAGAACATGCTGACA	TGGCACAGTCTCACTGTTGAA	4345.44	NM_213993.1	IL12A	ENSSSCG00000011730		interleukin 12A (natural killer cell stimulatory factor 1, cytotoxic lymphocyte maturation factor 1, p35)	YES	YES
CD97	GCAGAGACTTCAAGGCAGAC	GGTTTTCAGCAGGTCATCCA	84.897	NM_213925.1	ADGRE5	ENSSSCG00000013775		CD97 molecule	YES	YES
CD14	AGTACGCGGACATGCTCAA	GGCCAGAATCTGAGCAGGAA	61.7865	NM_001097445.2	CD14	ENSSSCG00000014369		CD14 molecule	YES	YES
IL10	GGAGAAGCTGAAGACCCTCA	CGGCCTTGCTCTTGTTTTCA	102.106	NM_214041.1	IL10	ENSSSCG00000015652		interleukin 10	YES	YES
STAT4	GGAAATGAAGTCTAGTGCTGGAA	TGATGGAATGGAGCTCCTCA	79.736	NM_001197305.1	STAT4	ENSSSCG00000016059		signal transducer and activator of transcription 4	YES	YES
CCL20	ACAGCAGCTCGCCAATGAA	GGATCTGCACACACGGCTAA	59.6574	NM_001024589.1	CCL20	ENSSSCG00000016254		chemokine (C-C motif) ligand 20	YES	YES
CCR5	CTGGTCAGAGGAGCTGAGAC	GGGACTCGTCGTTTGATAATCC	81.9512	NM_001001618.1	CCR5	ENSSSCG00000024344		chemokine (C-C motif) receptor 5	YES	YES
IL1R2	ATTATCTCCCCACGCCAGAC	CCAGCTCCCAGAAACACCTTA	92.2687	NM_001243363.1	IL1R2	ENSSSCG00000028331		interleukin 1 receptor, type II	YES	YES
CASP1	GCCATTAAGAAAGCCCACATAGAA	AGGGATGTCGCCAAGAAACA	85.2682	NM_214162.1	CASP1	ENSSSCG00000028711		caspase 1, apoptosis-related cysteine peptidase	YES	YES
CXCL10	CTGCAGCACCATGAACCAAA	CGAACAGTTCTGGAGAGAGGTA	83.8492	NM_001008691.1	CXCL10	ENSSSCG00000032474		chemokine (C-X-C motif) ligand 10	YES	YES
CXCL13	TCCTGGGAATGGATGTCCAA	ACAGTTTGCTTTGAGGGTTCA	83.686	XM_003129101.1	CXCL13	ENSSSCG00000036445		chemokine (C-X-C motif) ligand 13	YES	YES
SOD2	GCTTGTTCTAACCAGGATCCC	TAATACGCATGCTCCCACAC	96.2596	NM_214127.2	SOD2	ENSSSCG00000040317		superoxide dismutase 2, mitochondrial	YES	YES
IL1B	TGGCCCACACATGCTGAA	CCTTGCACAAAGCTCATGCA	76.0227	NM_214055.1	IL1B2	ENSSSCG00000008087		interleukin 1, beta	YES
IRAK4	CCAATGGTTCACTGCTAGACC	CCTGAGCAATCTTGCATCTCA	70.5414	NM_001112693.1	IRAK4	ENSSSCG00000000799		interleukin-1 receptor-associated kinase 4		YES
B2M	CGAGACCACTAACCGGCATCA	TGGATTCATCCAACCCAGATGCA	80.1594	NM_213978.1	B2M	ENSSSCG00000004687		beta-2-microglobulin		YES
GSN	CCACCTTCCTTGGCTACTTCA	TTGGGTACCACGTGCTTGAA	76.4871	XM_003480596.1	CAPG	ENSSSCG00000008239	AFCP|MCP	gelsolin		YES
TLR2	CGGCTTCCAAGGATGGAGAA	AGACCCATGCTGTCCACAAA	65.7875	NM_213761.1	TLR2	ENSSSCG00000009002		toll-like receptor 2		YES
HMGB1	CACCCAGATGCTTCAGTCAAC	CGCCTTTGCCATGTCTTCAA	85.9763	NM_001004034.1	HMGB1	ENSSSCG00000009327		high mobility group box 1		YES
TLR7	AAGCCCCTTCAGAAGTCCAA	GTGGATTTGTTGGCCACTCA	87.5433	NM_001097434.1	TLR7	ENSSSCG00000012117		toll-like receptor 7		YES
RELA	AATCAGCGCATCCAGACCAA	ACAGCATTCAGGTCGTAGTCC	84.8038	NM_001114281.1	RELA	ENSSSCG00000012981		v-rel reticuloendotheliosis viral oncogene homolog A (avian)		YES
STAT1	TTGACGGCCCTAAAGGAACA	GTCTGTGGTCTGAAGTCGAGAA	58.0166	NM_213769.1	STAT1	ENSSSCG00000016057		signal transducer and activator of transcription 1, 91kDa		YES
NFKB1	TGTGAAGACCACCTCTCAGG	CTGTCACAGATGCTGTCATCC	53.4445	NM_001048232.1	NFKB1	ENSSSCG00000030957		nuclear factor of kappa light polypeptide gene enhancer in B-cells 1		YES
HSP70	TGCATAGAAGCAATCAGAGGAC	TCGAGAAGACCCTCCACAAA	81.0492	NM_001243393.1	HSPA14	ENSSSCG00000011051		heat shock 70kDa protein 14
VTNR	CGGCCCCGAAGGAAGTTA	TGCTCCCACCAGAAGAAACA	51.664	NM_001083932.1	ITGAV	ENSSSCG00000016027	CD51	integrin, alpha V
TRAF6	CCCAGTTCCATGCACATTCA	TTCTCATGTGCGACTGGGTA	101.836	NM_001105286.1	TRAF6	ENSSSCG00000038082		TNF receptor-associated factor 6, E3 ubiquitin protein ligase
GAPDH	ACACTCACTCTTCTACCTTTG	CAAATTCATTGTCGTACCAG	59.5484	NM_001206359.1	GAPDH	ENSSSCG00000000694		Glyceraldehyde-3-Phosphate Dehydrogenase		YES
RPL32	CGGAAGTTTCTGGTACACAATGTAA	TGGAAGAGACGTTGTGAGCAA	70.2288	NM_001001636	RPL32	ENSSSCG00000035811		60S Ribosomal Protein L32		YES
