# Supplementary material for: Acute systemic inflammatory response to lipopolysaccharide stimulation in pigs divergently selected for residual feed intake
Source: BMC Genomics. 2019 Oct 11;20:728. doi: 10.1186/s12864-019-6127-x (PMC6792331; doi:10.1186/s12864-019-6127-x)
Supplement: Supplementary file 4 — Additional file 4: Table S3. Summary of statistical analysis of rectal temperature data. (XLSX 13 kb) [file 12864_2019_6127_MOESM4_ESM.xlsx]

## Sheet: Sheet1
Table S3. Summary of statistical analysis of rectal temperature data.
	Rectal temperature1
Effect	NumDF	DenDF	FValue	pval
Line	1	21.6	0.11	0.748362
Time	4	46.1	40.88	1.29399e-14
Treatment	1	21.9	105.03	7.97524e-10
Time*Treatment	4	46.1	36.02	1.18633e-13
Line*Time	4	46.1	1.18	0.332521
Line*Treatment	1	22.8	0.29	0.597744
Line*Time*Treatment	4	46.1	3	0.0279648
PenRoom	3	26.6	2.38	0.091908
AgeOfChallenge	1	26.6	1.11	0.301571
BW2	1	26.6	5.2	0.0308367
Treatment	Contrast Effect (Line-Time - Line-Time)	Rectal temperature1
		Estimate	StdErr	DF	tValue	pval
LPS	HRFI-0 - HRFI-2	-1.3125	0.1357	30.4	-9.67	8.82393e-11
	HRFI-0 - HRFI-4	-1.975	0.1762	34.2	-11.21	5.47219e-13
	HRFI-0 - HRFI-6	-1.5625	0.1572	36.2	-9.94	6.79376e-12
	HRFI-0 - HRFI-24	-0.125	0.186	31.5	-0.67	0.506452
	LRFI-0 - LRFI-2	-1.3375	0.1357	30.4	-9.85	5.691e-11
	LRFI-0 - LRFI-4	-1.225	0.1762	34.2	-6.95	5.02908e-08
	LRFI-0 - LRFI-6	-1.45	0.1572	36.2	-9.22	4.82417e-11
	LRFI-0 - LRFI-24	-0.4125	0.186	31.5	-2.22	0.0339089
	HRFI-0 - LRFI-0	-0.01948	0.1078	20.3	-0.18	0.85841
	HRFI-2 - LRFI-2	-0.04448	0.2195	24.9	-0.2	0.841084
	HRFI-4 - LRFI-4	0.7305	0.2509	25	2.91	0.00745152
	HRFI-6 - LRFI-6	0.09302	0.2078	21.9	0.45	0.658829
	HRFI-24 - LRFI-24	-0.307	0.247	23	-1.24	0.226526
Saline	HRFI-0 - HRFI-2	-0.05	0.1567	30.4	-0.32	0.751916
	HRFI-0 - HRFI-4	-0.03333	0.2035	34.2	-0.16	0.870857
	HRFI-0 - HRFI-6	-0.1167	0.1815	36.2	-0.64	0.524445
	HRFI-0 - HRFI-24	0.1333	0.2148	31.5	0.62	0.539189
	LRFI-0 - LRFI-2	0.15	0.1567	30.4	0.96	0.346136
	LRFI-0 - LRFI-4	0.05	0.2035	34.2	0.25	0.807389
	LRFI-0 - LRFI-6	0.1667	0.1815	36.2	0.92	0.364592
	LRFI-0 - LRFI-24	0.6333	0.2148	31.5	2.95	0.00596546
	HRFI-0 - LRFI-0	-0.2366	0.1224	20.1	-1.93	0.0674033
	HRFI-2 - LRFI-2	-0.03659	0.2525	24.6	-0.14	0.885947
	HRFI-4 - LRFI-4	-0.1533	0.2888	24.8	-0.53	0.600339
	HRFI-6 - LRFI-6	0.04674	0.2389	21.6	0.2	0.846683
	HRFI-24 - LRFI-24	0.2634	0.2843	22.8	0.93	0.363956
Line-by-Treatment interaction at a given time point (hpi)	Rectal temperature1
	Estimate	StdErr	DF	tValue	pval
0	0.2171	0.1667	20.5	1.3	0.207182
2	-0.00789	0.3363	25.1	-0.02	0.981467
4	0.8838	0.3841	25.2	2.3	0.0299407
6	0.04628	0.3185	22.1	0.15	0.885786
24	-0.5704	0.3782	23.2	-1.51	0.145066
Notes:
1ARH, heterogenous autoregressive variance-covariance structure
BW2, body weight before LPS injection
numDF, numerator degrees of freedom
DenDF, denominator degrees of freedom
DF, degree of freedom
Fvalue, F statistics
tValue, t-statistics
StdErr, standard error
pval, nominial p value
