# Supplementary material for: Acute systemic inflammatory response to lipopolysaccharide stimulation in pigs divergently selected for residual feed intake
Source: BMC Genomics. 2019 Oct 11;20:728. doi: 10.1186/s12864-019-6127-x (PMC6792331; doi:10.1186/s12864-019-6127-x)
Supplement: Supplementary file 6 — Additional file 6: Table S4. Summary of statistical analysis of CBC data. (XLSX 38 kb) [file 12864_2019_6127_MOESM6_ESM.xlsx]

## Sheet: CBC parameters
Table S4. Summary of statistical analysis of CBC data.
	Basophils1				Eosinophils2				Hematocrit3				Hemoglobin3				Lymphocytes1				MCH3				MCHC3				MCV1				MPV4				Monocytes1				Neutrophils2				Platelets1				RBCs3
Effect	NumDF	DenDF	FValue	pval	NumDF	DenDF	FValue	pval	NumDF	DenDF	FValue	pval	NumDF	DenDF	FValue	pval	NumDF	DenDF	FValue	pval	NumDF	DenDF	FValue	pval	NumDF	DenDF	FValue	pval	NumDF	DenDF	FValue	pval	NumDF	DenDF	FValue	pval	NumDF	DenDF	FValue	pval	NumDF	DenDF	FValue	pval	NumDF	DenDF	FValue	pval	NumDF
Line	1	20.2	1.15	0.296908	1	18.8	1.61	0.219785	1	35.4	0.82	0.370398	1	34.5	1.1	0.30155	1	21.4	4.79	0.039759	1	20.3	3.08	0.0941342	1	26.6	0.03	0.866054	1	10.5	1.79	0.209642	1	18.7	1.63	0.216715	1	20.8	2.51	0.128551	1	16.6	1.03	0.32483	1	16.7	0.54	0.474533	1
Time	3	41.4	9.23	8.5073e-05	3	21.3	71.32	2.906e-11	3	64.5	13.41	6.65673e-07	3	65.8	9.03	4.3477e-05	3	41.4	91.86	2.52328e-18	3	66.5	0.96	0.415668	3	54.7	12.95	1.66627e-06	3	34.3	21.2	6.08277e-08	3	67	25.63	3.71249e-11	3	41.1	49.96	8.99264e-14	3	19.5	23.7	1.01281e-06	3	45.7	60.49	5.90615e-16	3
Treatment	1	20.3	3.73	0.0676739	1	18.9	9.35	0.00650389	1	35.4	2.34	0.135262	1	34.5	2.29	0.139703	1	21.6	88.64	4.26037e-09	1	20.2	1.85	0.189321	1	26.6	0.02	0.887768	1	10.6	0.84	0.379045	1	18.7	2.68	0.118053	1	20.9	58.53	1.7109e-07	1	16.7	0.37	0.551691	1	16.8	20.65	0.00029557	1
Time*Treatment	3	41.3	1.46	0.239466	3	21.3	80.34	9.10009e-12	3	64.5	4.55	0.00595195	3	65.8	6.89	0.000417067	3	41.4	67.61	5.40398e-16	3	66.4	0.74	0.533592	3	54.7	1.25	0.301211	3	34.2	0.3	0.82832	3	67	9.04	4.18397e-05	3	41.1	31.43	1.00227e-10	3	19.5	28.85	2.20955e-07	3	45.7	32.19	2.44664e-11	3
Line*Time	3	41.4	0.94	0.431714	3	21.3	1.52	0.238359	3	64.5	0.66	0.581071	3	65.8	0.66	0.576757	3	41.4	0.59	0.622534	3	66.4	1.43	0.241017	3	54.7	0.64	0.590616	3	34.3	0.76	0.52248	3	67	0.91	0.441511	3	41.1	0.42	0.739902	3	19.5	0.51	0.681285	3	45.8	1.6	0.201593	3
Line*Treatment	1	20.7	0.54	0.470929	1	19.3	0.1	0.756396	1	35.8	1.19	0.283543	1	34.7	1.14	0.293901	1	22.1	3.68	0.0682123	1	20.2	0.26	0.614546	1	27	0.02	0.902673	1	10.9	0.1	0.757755	1	18.7	0.11	0.7391	1	21.5	1.44	0.243321	1	16.7	0.95	0.344737	1	17.3	0.06	0.811891	1
Line*Time*Treatment	3	41.4	0.15	0.926839	3	21.3	1.14	0.355855	3	64.5	0.58	0.631621	3	65.8	0.32	0.807857	3	41.4	0.08	0.970734	3	66.4	1.77	0.162069	3	54.7	0.71	0.552461	3	34.3	2.39	0.085347	3	66.9	0.41	0.746494	3	41.2	0.22	0.881542	3	19.5	0.7	0.562516	3	45.8	2.63	0.0616749	3
PenRoom	3	24.9	0.11	0.9526	3	18.5	0.58	0.633153	3	39.1	2.52	0.071898	3	36.7	0.52	0.668138	3	27.2	1	0.407193	3	19.2	3.77	0.0277767	3	30.9	15.15	3.02891e-06	3	21.8	3.84	0.0237882	3	18.7	1.2	0.337052	3	28	1.05	0.385442	3	17.5	0.46	0.716127	3	21.1	3.56	0.0314077	3
AgeOfChallenge	1	25.3	0.05	0.818746	1	19.1	0	0.975288	1	39.1	1.35	0.253061	1	36.8	0.35	0.559187	1	27.9	3.99	0.0556048	1	19.5	7.98	0.0106091	1	30.9	3.42	0.0739049	1	21.9	4.61	0.0431635	1	18.8	1	0.329253	1	28.5	3.45	0.0736422	1	18.3	1.44	0.245899	1	21.5	0	0.992502	1
BW2	1	24.5	0.05	0.822076	1	18.6	0.39	0.541006	1	40	0.12	0.728155	1	37.2	0.01	0.940142	1	27.2	2.28	0.142802	1	19.2	0.08	0.778424	1	32.3	1.67	0.205714	1	22.3	0.32	0.574815	1	18.9	0.03	0.866345	1	27.4	2.08	0.160992	1	18.5	0.16	0.694837	1	21.2	1.12	0.301692	1
Treatment	Contrast Effect (Line-Time - Line-Time)	Basophils1					Eosinophils2					Hematocrit3					Hemoglobin3					Lymphocytes1					MCH3					MCHC3					MCV1					MPV4					Monocytes1
		Estimate	StdErr	DF	tValue	pval	Estimate	StdErr	DF	tValue	pval	Estimate	StdErr	DF	tValue	pval	Estimate	StdErr	DF	tValue	pval	Estimate	StdErr	DF	tValue	pval	Estimate	StdErr	DF	tValue	pval	Estimate	StdErr	DF	tValue	pval	Estimate	StdErr	DF	tValue	pval	Estimate	StdErr	DF	tValue	pval	Estimate	StdErr	DF
LPS	HRFI-0 - HRFI-2	0.785	0.4462	30.8	1.76	0.0884529	1.9006	0.1731	24.2	10.98	7.03358e-11	0.009835	0.02559	42.9	0.38	0.702645	-0.0052	0.02075	46.1	-0.25	0.803164	1.2227	0.222	24.7	5.51	1.0515e-05	0.002607	0.005512	57.5	0.47	0.638003	-0.01513	0.009053	29.8	-1.67	0.105097	0.01834	0.006135	44.6	2.99	0.00453668	-0.07509	0.0325	67	-2.31	0.023947	1.7929	0.3524	24.7
	HRFI-0 - HRFI-6	1.1004	0.2595	40.3	4.24	0.000126898	1.3603	0.1649	25.3	8.25	1.21221e-08	-0.0433	0.0357	73.2	-1.21	0.229088	-0.035	0.02993	70.6	-1.17	0.24612	1.7321	0.1112	34.9	15.58	2.73171e-17	0.00149	0.008905	63.7	0.17	0.86768	0.00705	0.0121	72.7	0.58	0.561887	-0.00448	0.009684	29.7	-0.46	0.646737	-0.1698	0.0325	67	-5.23	1.85377e-06	1.8945	0.171	35.1
	HRFI-0 - HRFI-24	0.4768	0.2701	34.9	1.77	0.0862437	-0.2955	0.1536	24.7	-1.92	0.0660421	0.09691	0.04199	71.6	2.31	0.023914	0.07876	0.03743	71.6	2.1	0.0388633	0.4496	0.08828	35.5	5.09	1.1741e-05	0.003689	0.01623	85.3	0.23	0.820706	-0.01918	0.0133	68.2	-1.44	0.153798	0.02534	0.00876	32.3	2.89	0.00677715	-0.1909	0.03398	67.4	-5.62	3.96711e-07	0.8861	0.1438	36.6
	LRFI-0 - LRFI-2	1.0029	0.4668	28.6	2.15	0.0402638	1.8483	0.1804	23.7	10.25	3.56391e-10	0.0372	0.02542	41.5	1.46	0.150823	0.02487	0.02056	44.7	1.21	0.232792	1.5772	0.2356	24	6.69	6.29749e-07	-0.00053	0.005408	56.9	-0.1	0.922168	-0.01051	0.009015	28.6	-1.17	0.253222	0.007898	0.006113	46.1	1.29	0.202772	-0.04123	0.0325	67	-1.27	0.208918	2.3041	0.3725	24.3
	LRFI-0 - LRFI-6	0.7931	0.2472	40.7	3.21	0.00260743	0.8304	0.1599	23.8	5.19	2.59167e-05	-0.01044	0.03469	74.2	-0.3	0.764288	-0.01478	0.02911	71.4	-0.51	0.61311	1.8586	0.1086	33.1	17.11	5.36995e-18	-0.01314	0.008693	63.9	-1.51	0.135697	-0.00357	0.01173	74.2	-0.3	0.761482	-0.00991	0.00949	27.8	-1.04	0.305369	-0.13	0.03107	66.8	-4.18	8.55806e-05	1.8627	0.1666	33.1
	LRFI-0 - LRFI-24	0.3409	0.2574	34.7	1.32	0.194093	-0.3914	0.1476	22.8	-2.65	0.0143158	0.1193	0.04112	69	2.9	0.00497637	0.09572	0.03676	69.3	2.6	0.0112674	0.4353	0.08471	34.2	5.14	1.11639e-05	-0.00355	0.01611	85.4	-0.22	0.82609	-0.02183	0.01296	64.4	-1.68	0.0970017	0.01653	0.00852	29.9	1.94	0.0619187	-0.217	0.03249	67.1	-6.68	5.63046e-09	1.0617	0.1379	34.6
	HRFI-0 - LRFI-0	0.1234	0.3363	19.8	0.37	0.7175	0.3986	0.2369	21.5	1.68	0.10697	-0.01615	0.04137	68.8	-0.39	0.697451	-0.01566	0.03697	65	-0.42	0.673269	0.2381	0.09359	23.1	2.54	0.0180979	0.03862	0.02166	29.8	1.78	0.0847661	0.000409	0.01309	67.2	0.03	0.975178	0.03706	0.02225	10.9	1.67	0.124243	0.02407	0.06001	30.7	0.4	0.691151	0.3017	0.1674	20.7
	HRFI-2 - LRFI-2	0.3413	0.6733	22.9	0.51	0.617088	0.3462	0.3319	21.7	1.04	0.308428	0.01121	0.04099	68	0.27	0.785219	0.01442	0.03666	64.2	0.39	0.695394	0.5926	0.3293	21.9	1.8	0.085726	0.03548	0.0216	29.5	1.64	0.111052	0.00503	0.01296	66	0.39	0.699113	0.02662	0.02031	10.2	1.31	0.218548	0.05792	0.05969	30.2	0.97	0.339547	0.8128	0.5524	22.7
	HRFI-6 - LRFI-6	-0.1839	0.2978	19.2	-0.62	0.54413	-0.1314	0.2262	22.1	-0.58	0.567305	0.01671	0.0403	65.4	0.41	0.679792	0.004558	0.03615	62	0.13	0.900068	0.3647	0.1477	24.2	2.47	0.0209903	0.02399	0.02154	29.2	1.11	0.274419	-0.01022	0.01268	62.4	-0.81	0.423651	0.03164	0.03097	13	1.02	0.325757	0.06389	0.05907	29.1	1.08	0.288324	0.27	0.2526	23.4
	HRFI-24 - LRFI-24	-0.01252	0.3129	21.8	-0.04	0.968455	0.3026	0.2166	20.1	1.4	0.17762	0.006258	0.04301	65.6	0.15	0.884766	0.001305	0.03858	62.4	0.03	0.973116	0.2239	0.1035	22.2	2.16	0.0415151	0.03138	0.0225	32.2	1.39	0.172742	-0.00224	0.01354	62.6	-0.17	0.869141	0.02825	0.0287	11.9	0.98	0.344612	-0.00204	0.06053	31.6	-0.03	0.973261	0.4773	0.1947	20.3
Saline	HRFI-0 - HRFI-2	0.1	0.5071	29.2	0.2	0.845032	-0.06481	0.1944	22.8	-0.33	0.741905	0.09195	0.0279	41.5	3.3	0.00201338	0.07361	0.02258	44.9	3.26	0.00213023	0.08042	0.2548	24.1	0.32	0.755031	-0.01397	0.00596	57.2	-2.34	0.0225469	-0.01775	0.009886	28.3	-1.8	0.0832221	0.006217	0.006725	44.1	0.92	0.360268	-0.02982	0.03588	66.8	-0.83	0.408882	0.1239	0.4045	24.1
	HRFI-0 - HRFI-6	0.6763	0.2855	40.7	2.37	0.0226673	-0.1085	0.1846	23.8	-0.59	0.56233	0.08748	0.04006	74.2	2.18	0.0321285	0.08954	0.03361	71.4	2.66	0.00954752	0.1122	0.1254	33.1	0.89	0.37749	-0.01596	0.01004	63.9	-1.59	0.116769	0.004219	0.01355	74.2	0.31	0.756389	-0.01988	0.01096	27.8	-1.81	0.0804631	-0.1288	0.03588	66.8	-3.59	0.000628515	0.3093	0.1924	33.1
	HRFI-0 - HRFI-24	0.1192	0.2855	33.9	0.42	0.67882	0.1279	0.1611	21.6	0.79	0.435923	0.1513	0.04577	69.2	3.31	0.00150637	0.0939	0.04091	69.7	2.3	0.0247398	0.2102	0.09333	34.4	2.25	0.0308097	-0.03763	0.01777	85.1	-2.12	0.0371118	-0.0573	0.01443	64.6	-3.97	0.000183028	0.02137	0.009414	28.2	2.27	0.0310406	-0.05024	0.03588	66.8	-1.4	0.166033	0.08522	0.1512	35.4
	HRFI-0 - LRFI-0	0.4657	0.3697	18.2	1.26	0.223775	0.1822	0.2663	20	0.68	0.501738	-0.01848	0.04617	65.9	-0.4	0.690231	-0.02543	0.04139	62.5	-0.61	0.541208	-0.02347	0.1008	21.3	-0.23	0.818206	-0.00031	0.02453	29.6	-0.01	0.98993	-0.00707	0.01454	63	-0.49	0.628455	0.00914	0.02521	10.5	0.36	0.724104	0.02681	0.06723	29.5	0.4	0.692897	0.08189	0.181	18.8
	LRFI-0 - LRFI-2	0.1772	0.5071	29.2	0.35	0.729347	0.2038	0.1944	22.8	1.05	0.305552	0.1115	0.0279	41.5	4	0.000256754	0.09033	0.02258	44.9	4	0.000233774	0.2127	0.2548	24.1	0.83	0.4121	0.008106	0.00596	57.2	1.36	0.179203	-0.02075	0.009886	28.3	-2.1	0.0448876	0.02935	0.006725	44.1	4.36	7.59623e-05	0.01401	0.03588	66.8	0.39	0.697399	0.1822	0.4045	24.1
	LRFI-0 - LRFI-6	0.2405	0.2855	40.7	0.84	0.404449	-0.2969	0.1846	23.8	-1.61	0.120867	0.07236	0.04006	74.2	1.81	0.074897	0.07693	0.03361	71.4	2.29	0.0250594	0.1784	0.1254	33.1	1.42	0.164094	0.000453	0.01004	63.9	0.05	0.964157	0.004204	0.01355	74.2	0.31	0.757221	-0.0038	0.01096	27.8	-0.35	0.731177	-0.07161	0.03588	66.8	-2	0.0500405	0.1847	0.1924	33.1
	LRFI-0 - LRFI-24	0.204	0.302	35	0.68	0.503722	-0.1422	0.1742	23.2	-0.82	0.422544	0.06007	0.04819	68.8	1.25	0.216777	0.03291	0.04309	69.2	0.76	0.447577	0.1833	0.09962	34.1	1.84	0.0744406	-0.00583	0.01894	85.5	-0.31	0.759025	-0.02698	0.01519	64.2	-1.78	0.0804265	0.02101	0.01	30.5	2.1	0.044054	-0.00442	0.03816	67.2	-0.12	0.908061	0.05821	0.1624	34.3
	HRFI-2 - LRFI-2	0.5428	0.7527	22.6	0.72	0.478178	0.4508	0.3736	21	1.21	0.24104	0.001087	0.04617	65.9	0.02	0.981293	-0.00871	0.04139	62.5	-0.21	0.833968	0.1088	0.3675	21.7	0.3	0.769965	0.02177	0.02453	29.6	0.89	0.381937	-0.01007	0.01454	63	-0.69	0.491313	0.03227	0.02315	10	1.39	0.193488	0.07064	0.06723	29.5	1.05	0.301883	0.1402	0.6185	22.3
	HRFI-6 - LRFI-6	0.02989	0.3392	18.8	0.09	0.930718	-0.00629	0.2578	21.8	-0.02	0.980766	-0.0336	0.04617	65.9	-0.73	0.469334	-0.03804	0.04139	62.5	-0.92	0.361701	0.0428	0.1696	23.9	0.25	0.802904	0.0161	0.02453	29.6	0.66	0.516583	-0.00709	0.01454	63	-0.49	0.627733	0.02522	0.03555	12.8	0.71	0.490768	0.08396	0.06723	29.5	1.25	0.221505	-0.04275	0.2894	23.1
	HRFI-24 - LRFI-24	0.5504	0.352	21.4	1.56	0.132527	-0.08796	0.2434	19.6	-0.36	0.721662	-0.1097	0.04847	65.9	-2.26	0.0269178	-0.08642	0.04346	62.7	-1.99	0.0511331	-0.05033	0.1163	21.8	-0.43	0.669456	0.03149	0.02534	31.8	1.24	0.223147	0.02325	0.01526	62.9	1.52	0.132652	0.00878	0.03281	11.7	0.27	0.793698	0.07263	0.06844	31.3	1.06	0.296654	0.05488	0.2192	19.8
Line-by-Treatment interaction at a given time point (hpi)	Basophils1					Eosinophils2					Hematocrit3					Hemoglobin3					Lymphocytes1					MCH3					MCHC3					MCV1					MPV4					Monocytes1
	Estimate	StdErr	DF	tValue	pval	Estimate	StdErr	DF	tValue	pval	Estimate	StdErr	DF	tValue	pval	Estimate	StdErr	DF	tValue	pval	Estimate	StdErr	DF	tValue	pval	Estimate	StdErr	DF	tValue	pval	Estimate	StdErr	DF	tValue	pval	Estimate	StdErr	DF	tValue	pval	Estimate	StdErr	DF	tValue	pval	Estimate	StdErr	DF	tValue
0	-0.3422	0.5077	19.5	-0.67	0.508175	0.2164	0.362	21.1	0.6	0.556395	0.00233	0.06265	66.7	0.04	0.970442	0.009773	0.05611	63.1	0.17	0.862283	0.2616	0.1406	22.7	1.86	0.0757657	0.03893	0.0333	29.2	1.17	0.25184	0.007479	0.01976	64.3	0.38	0.70631	0.02792	0.03411	10.9	0.82	0.430544	-0.00274	0.0918	29.6	-0.03	0.976346	0.2198	0.2528	20.2	0.87
2	-0.2015	1.0135	22.9	-0.2	0.844138	-0.1046	0.5038	21.6	-0.21	0.837532	0.01013	0.06231	66.1	0.16	0.871378	0.02313	0.05585	62.6	0.41	0.680153	0.4838	0.4942	21.9	0.98	0.338247	0.01371	0.03325	29.1	0.41	0.683116	0.0151	0.01964	63.4	0.77	0.444941	-0.00565	0.03128	10.3	-0.18	0.860194	-0.01272	0.09151	29.2	-0.14	0.890387	0.6726	0.8311	22.6	0.81
6	-0.2138	0.4591	19.4	-0.47	0.646594	-0.1251	0.3488	22.3	-0.36	0.723298	0.05031	0.06188	65.1	0.81	0.419152	0.04259	0.05553	61.7	0.77	0.445943	0.3219	0.2264	24.4	1.42	0.167774	0.00789	0.03321	29	0.24	0.813895	-0.00313	0.01947	62	-0.16	0.872761	0.006421	0.04748	13.1	0.14	0.894495	-0.02007	0.09113	28.8	-0.22	0.82723	0.3127	0.3875	23.7	0.81
24	-0.563	0.4774	22	-1.18	0.250912	0.3906	0.3312	20.1	1.18	0.252152	0.116	0.06528	65.3	1.78	0.08031	0.08772	0.05857	62.1	1.5	0.139244	0.2742	0.1575	22.4	1.74	0.0953646	-0.00011	0.03439	31.3	0	0.997398	-0.02549	0.02054	62.2	-1.24	0.219206	0.01947	0.04398	11.9	0.44	0.665925	-0.07468	0.09292	30.8	-0.8	0.427718	0.4224	0.297	20.4	1.42
Notes:
1CSH, heterogenous compound symmetry variance-covariance structure
2UN, unstructured variance-covariance structure
3SP, spatial power variance-covariance structure
4CS, compound symmetry variance-covariance structure
BW2, body weight before LPS injection
numDF, numerator degrees of freedom
DenDF, denominator degrees of freedom
DF, degree of freedom
Fvalue, F statistics
tValue, t-statistics
StdErr, standard error
pval, nominial p value
MCH, mean corpuscular hemoglobin
MCHC, mean corpuscular hemoglobin concentration
MCV, mean corpuscular volume
WBCs, white blood cells
RBCs, red blood cells
RDW, red cell distribution width
MPV , mean platelet volume
PDW , platelet distribution width
[truncated: 27 more columns]
