# Supplementary material for: Acute systemic inflammatory response to lipopolysaccharide stimulation in pigs divergently selected for residual feed intake
Source: BMC Genomics. 2019 Oct 11;20:728. doi: 10.1186/s12864-019-6127-x (PMC6792331; doi:10.1186/s12864-019-6127-x)
Supplement: Supplementary file 7 — Additional file 7: Table S5. Summary of statistical analysis of plasma cytokine data. (XLSX 24 kb) [file 12864_2019_6127_MOESM7_ESM.xlsx]

## Sheet: Sheet1
Table S5. Summary of statistical analysis of plasma cytokine data.
	IFNα1				IFNγ2				IL103				IL1β1				IL43				IL63				IL83				TNFα3
Effect	NumDF	DenDF	FValue	pval	NumDF	DenDF	FValue	pval	NumDF	DenDF	FValue	pval	NumDF	DenDF	FValue	pval	NumDF	DenDF	FValue	pval	NumDF	DenDF	FValue	pval	NumDF	DenDF	FValue	pval	NumDF	DenDF	FValue	pval
Line	1	19.2	0.01	0.920321	1	27	0.49	0.489771	1	19.9	0.26	0.612805	1	18.3	0.95	0.342626	1	16.5	0.06	0.808023	1	21.7	0.97	0.334979	1	18.6	0.29	0.596362	1	12.1	0.26	0.621085
Time	3	74.7	0.68	0.564884	3	73.1	0.23	0.876011	3	20.4	3.72	0.0279981	3	74	0.58	0.629693	3	25.9	0.57	0.639652	3	22.9	8.68	0.00049728	3	25.6	1.25	0.310914	3	25.9	7.52	0.000890356
Treatment	1	18.1	0.1	0.761293	1	25.1	0.96	0.337127	1	19.3	10.44	0.0043251	1	17.3	0.66	0.426086	1	16	2.6	0.126232	1	21.5	12.86	0.00169612	1	17.6	0.55	0.468861	1	11.4	3.99	0.0700968
Time*Treatment	3	69.8	1.52	0.217622	3	65.9	1.03	0.385014	3	18.5	2.42	0.0984055	3	69.1	2.95	0.038703	3	21.2	1.98	0.147577	3	21.9	4.66	0.011438	3	20.8	2.75	0.0683962	3	21.4	2.4	0.0960771
Line*Time	3	70.1	1.3	0.279754	3	66.2	0.12	0.945436	3	18.6	0.14	0.932866	3	69.3	1.99	0.123757	3	21.5	1.16	0.349379	3	21.9	0.56	0.643959	3	21	0.6	0.619091	3	21.7	0.16	0.924296
Line*Treatment	1	18.5	0.04	0.853183	1	25.9	0.01	0.912761	1	21.1	0	0.967985	1	17.7	0.54	0.470095	1	17.9	0.4	0.537514	1	22.4	2.25	0.147978	1	18.2	0.1	0.755495	1	13.3	0.04	0.851776
Line*Time*Treatment	3	69.9	1.05	0.373934	3	66	0.51	0.676589	3	18.5	0.13	0.94086	3	69.2	0.81	0.493329	3	21.3	1.29	0.302615	3	21.9	1.68	0.200204	3	20.9	0.56	0.6461	3	21.4	0.26	0.852908
PenRoom	3	18.9	0.18	0.911762	3	28	0.54	0.655636	3	17.4	1.51	0.247153	3	18.1	0.46	0.711785	3	18.1	3.72	0.0302544	3	17	2.7	0.078095	3	18.3	1	0.416695	3	18	0.64	0.598512
AgeOfChallenge	1	18.3	0.38	0.544359	1	27.1	0.02	0.879164	1	17.1	4.16	0.057015	1	17.5	0.19	0.670178	1	17.4	5.46	0.0316044	1	16.9	5.22	0.0355627	1	18	0.01	0.914666	1	17.5	0.26	0.617756
BW2	1	20.2	9.16	0.00661632	1	30.9	2.37	0.134142	1	17.8	0.8	0.384438	1	19.3	1.87	0.187335	1	19.2	0.36	0.555257	1	17.5	0.06	0.813714	1	19.9	1.45	0.242176	1	20.2	0.79	0.385257
Plate	2	34.2	1.16	0.32546	2	45.9	17.95	1.73602e-06	2	18.4	146.7	4.75952e-12	2	33.1	2.06	0.144087	2	22.7	11.58	0.00034259	2	17.5	214.75	4.78191e-13	2	22.2	0.04	0.963318	2	22.3	0.91	0.416686
Treatment	Contrast Effect (Line-Time - Line-Time)	IFNα1					IFNγ2					IL103					IL1β1					IL43					IL64					IL84					TNFα4
		Estimate	StdErr	DF	tValue	pval	Estimate	StdErr	DF	tValue	pval	Estimate	StdErr	DF	tValue	pval	Estimate	StdErr	DF	tValue	pval	Estimate	StdErr	DF	tValue	pval	Estimate	StdErr	DF	tValue	pval	Estimate	StdErr	DF	tValue	pval	Estimate	StdErr	DF	tValue	pval
LPS	HRFI-0 - HRFI-2	-1.6853	1.0338	75.8	-1.63	0.1072	-0.8361	1.1453	66.7	-0.73	0.467934	-2.5475	0.9211	23	-2.77	0.0109956	-0.863	0.9654	75.2	-0.89	0.374178	-0.5914	0.5051	26.3	-1.17	0.252189	-3.4567	1.5074	24.9	-2.29	0.0305531	-1.0997	0.7883	27.4	-1.4	0.17423	-3.5228	1.6296	28.9	-2.16	0.0390696
	HRFI-0 - HRFI-6	-0.2074	0.8825	69.6	-0.24	0.814868	-0.03246	1.1255	86.9	-0.03	0.977058	-0.196	0.4202	24	-0.47	0.645066	-1.1996	0.8237	68.8	-1.46	0.149825	0.03006	0.2168	24	0.14	0.890885	-3.4148	0.966	24	-3.53	0.00168996	-0.3721	0.3674	24.7	-1.01	0.321034	-1.8719	1.3541	24	-1.38	0.179585
	HRFI-0 - HRFI-24	0.0833	0.8825	69.6	0.09	0.925065	-0.2537	1.154	81.6	-0.22	0.826518	-0.184	0.3387	24	-0.54	0.591829	1.1929	0.8237	68.8	1.45	0.152082	0.04067	0.09703	24	0.42	0.678859	-0.06573	0.1284	24	-0.51	0.613273	0.5006	0.3824	24.5	1.31	0.202671	0.5469	0.9247	24	0.59	0.55976
	LRFI-0 - LRFI-2	0.7258	0.9948	76.3	0.73	0.467826	-1.0164	1.094	66.7	-0.93	0.356217	-2.9657	0.7871	23.9	-3.77	0.000950096	-0.585	0.929	75.8	-0.63	0.530785	-1.0603	0.4687	26.9	-2.26	0.0319576	-7.082	1.333	23.1	-5.31	2.11202e-05	-2.0047	0.7269	24.3	-2.76	0.0108826	-4.6113	1.5871	27.6	-2.91	0.0071483
	LRFI-0 - LRFI-6	-0.7707	0.8825	69.6	-0.87	0.385473	-0.9155	1.1255	86.9	-0.81	0.418246	-0.7663	0.4202	24	-1.82	0.0806864	-1.6269	0.8237	68.8	-1.98	0.0522641	0.01495	0.2168	24	0.07	0.945584	-4.0471	0.966	24	-4.19	0.000326206	-0.03833	0.3459	23.5	-0.11	0.912717	-2.1479	1.3541	24	-1.59	0.125786
	LRFI-0 - LRFI-24	-0.02797	0.8825	69.6	-0.03	0.974807	-0.7778	1.154	81.6	-0.67	0.502217	-0.6203	0.3387	24	-1.83	0.0794484	-0.8049	0.8237	68.8	-0.98	0.331888	0.2514	0.09703	24	2.59	0.0160401	0.2042	0.1284	24	1.59	0.124805	0.2404	0.3619	23.2	0.66	0.513077	0.5607	0.9247	24	0.61	0.549971
	HRFI-0 - LRFI-0	-0.2277	1.2343	46.4	-0.18	0.854419	0.7217	1.2268	70	0.59	0.558263	0.1571	0.324	18	0.48	0.633601	0.6469	1.1549	45	0.56	0.578198	-0.2789	0.5336	18.7	-0.52	0.607241	-0.5453	0.5566	24.1	-0.98	0.336944	-0.2668	0.9025	18.7	-0.3	0.770809	0.1322	1.3972	23.3	0.09	0.925453
	HRFI-2 - LRFI-2	2.1834	1.2809	51	1.7	0.0943642	0.5413	1.2883	75.2	0.42	0.675528	-0.2611	1.1959	21.6	-0.22	0.829256	0.9249	1.1984	49.6	0.77	0.443902	-0.7479	0.8461	22.4	-0.88	0.386135	-4.1706	2.0349	23.9	-2.05	0.0515311	-1.1718	1.0686	15.9	-1.1	0.289204	-0.9563	1.4926	21.5	-0.64	0.528497
	HRFI-6 - LRFI-6	-0.791	1.2343	46.4	-0.64	0.524752	-0.1613	1.2268	70	-0.13	0.895754	-0.4132	0.6519	23.8	-0.63	0.53224	0.2196	1.1549	45	0.19	0.850059	-0.2941	0.5448	19.5	-0.54	0.595468	-1.1776	1.3537	23.7	-0.87	0.393056	0.06697	0.8086	20.4	0.08	0.934801	-0.1438	1.3202	21.8	-0.11	0.914246
	HRFI-24 - LRFI-24	-0.339	1.2343	46.4	-0.27	0.784798	0.1976	1.2268	70	0.16	0.872498	-0.2791	0.5522	24	-0.51	0.617828	-1.351	1.1549	45	-1.17	0.248267	-0.06824	0.4765	20	-0.14	0.887562	-0.2754	0.4225	22	-0.65	0.521176	-0.527	0.8788	18.4	-0.6	0.556062	0.146	1.4706	15	0.1	0.922252
Saline	HRFI-0 - HRFI-2	1.892	1.048	71.4	1.81	0.0752356	0.7854	1.1729	61.9	0.67	0.505573	-0.3681	0.8795	22	-0.42	0.679603	-0.1675	0.9783	70.6	-0.17	0.864559	-0.1627	0.4862	23.5	-0.33	0.740882	-1.3395	1.524	22.5	-0.88	0.388736	-0.07201	0.7264	22.1	-0.1	0.921931	-0.03738	1.7282	24.5	-0.02	0.982919
	HRFI-0 - HRFI-6	1.0249	1.019	69.6	1.01	0.318016	-1.1967	1.2997	86.9	-0.92	0.359731	2.1e-14	0.4852	24	0	1	-0.2708	0.9511	68.8	-0.28	0.776722	-0.3926	0.2504	24	-1.57	0.129906	0.01396	1.1155	24	0.01	0.990121	0.2521	0.3994	23.5	0.63	0.534003	1.8796	1.5636	24	1.2	0.241069
	HRFI-0 - HRFI-24	0.8708	1.019	69.6	0.85	0.395698	0.1467	1.3325	81.6	0.11	0.912623	1.71e-14	0.391	24	0	1	0.144	0.9511	68.8	0.15	0.880087	1.96e-15	0.112	24	0	1	0.1399	0.1482	24	0.94	0.354554	0.01259	0.4178	23.2	0.03	0.976218	2.5513	1.0677	24	2.39	0.0250818
	HRFI-0 - LRFI-0	0.5115	1.3589	47.3	0.38	0.708305	0.184	1.3601	71.6	0.14	0.892789	-0.1375	0.312	17.1	-0.44	0.664855	0.01047	1.2714	45.9	0.01	0.993467	-0.207	0.5723	16.2	-0.36	0.722234	0.3326	0.6102	21.8	0.54	0.591284	-0.2686	0.9586	16	-0.28	0.782938	-0.2008	1.5396	21	-0.13	0.897483
	LRFI-0 - LRFI-2	1.259	1.1306	75.6	1.11	0.268994	0.4921	1.2469	65.9	0.39	0.69439	-0.4935	0.9035	23.6	-0.55	0.590088	1.9578	1.0557	75	1.85	0.0676081	0.6127	0.5314	26.4	1.15	0.259221	-0.9637	1.5364	23	-0.63	0.536643	0.06526	0.8195	24	0.08	0.93719	-0.1457	1.8136	27	-0.08	0.936562
	LRFI-0 - LRFI-6	-0.5333	1.019	69.6	-0.52	0.602362	0.2301	1.2997	86.9	0.18	0.85986	8e-15	0.4852	24	0	1	1.7667	0.9511	68.8	1.86	0.067515	0.3558	0.2504	24	1.42	0.168115	-0.2401	1.1155	24	-0.22	0.831375	0.543	0.3994	23.5	1.36	0.186958	1.8476	1.5636	24	1.18	0.248943
	LRFI-0 - LRFI-24	0.7395	1.019	69.6	0.73	0.470451	0.1106	1.3325	81.6	0.08	0.934057	6.37e-15	0.391	24	0	1	0.4436	0.9511	68.8	0.47	0.642425	-0.05662	0.112	24	-0.51	0.617939	6.92e-15	0.1482	24	0	1	0.2596	0.4178	23.2	0.62	0.540483	1.5608	1.0677	24	1.46	0.156766
	HRFI-2 - LRFI-2	-0.1216	1.3624	47.5	-0.09	0.929266	-0.1094	1.3646	71.4	-0.08	0.936344	-0.2629	1.2479	21	-0.21	0.835189	2.1357	1.2747	46	1.68	0.100627	0.5684	0.9228	20.2	0.62	0.544825	0.7083	2.1979	22.4	0.32	0.75025	-0.1313	1.1215	14	-0.12	0.908447	-0.3091	1.5698	19.7	-0.2	0.845927
	HRFI-6 - LRFI-6	-1.0467	1.3589	47.3	-0.77	0.444954	1.6108	1.3601	71.6	1.18	0.240203	-0.1375	0.7238	21.8	-0.19	0.851076	2.048	1.2714	45.9	1.61	0.114079	0.5414	0.5862	17	0.92	0.368593	0.07848	1.55	23.2	0.05	0.960051	0.02225	0.8486	17.5	0.03	0.979381	-0.2328	1.4461	19.5	-0.16	0.873781
	HRFI-24 - LRFI-24	0.3801	1.3589	47.3	0.28	0.780902	0.1479	1.3601	71.6	0.11	0.91372	-0.1375	0.6032	21.5	-0.23	0.821819	0.31	1.2714	45.9	0.24	0.808442	-0.2636	0.5007	17.2	-0.53	0.605277	0.1926	0.4442	19.6	0.43	0.669238	-0.02158	0.9371	15.6	-0.02	0.981918	-1.1913	1.6281	13.5	-0.73	0.476873
Line-by-Treatment interaction at a given time point (hpi)	IFNα1					IFNγ2					IL103					IL1β					IL43					IL64					IL84					TNFα4
	Estimate	StdErr	DF	tValue	pval	Estimate	StdErr	DF	tValue	pval	Estimate	StdErr	DF	tValue	pval	Estimate	StdErr	DF	tValue	pval	Estimate	StdErr	DF	tValue	pval	Estimate	StdErr	DF	tValue	pval	Estimate	StdErr	DF	tValue	pval	Estimate	StdErr	DF	tValue	pval
0	-0.7392	1.8699	43.9	-0.4	0.694529	0.5377	1.8498	68.3	0.29	0.772178	0.2946	0.4622	17.5	0.64	0.532066	0.6364	1.7498	42.5	0.36	0.717887	-0.07193	0.7997	17.8	-0.09	0.929333	-0.8779	0.8333	23.2	-1.05	0.302957	0.001825	1.3571	17.7	0	0.998942	0.3329	2.099	22.3	0.16	0.875399
2	2.305	1.93	46.9	1.19	0.238384	0.6507	1.9207	71	0.34	0.735767	0.001814	1.7396	21.6	0	0.999177	-1.2108	1.8059	45.5	-0.67	0.505954	-1.3163	1.2743	21.9	-1.03	0.312913	-4.8789	3.004	23.2	-1.62	0.117837	-1.0404	1.6082	15.5	-0.65	0.527132	-0.6472	2.2208	21.2	-0.29	0.773557
6	0.2557	1.8699	43.9	0.14	0.891862	-1.7721	1.8498	68.3	-0.96	0.34145	-0.2757	0.9799	22.9	-0.28	0.780987	-1.8284	1.7498	42.5	-1.04	0.301973	-0.8355	0.8172	18.6	-1.02	0.319722	-1.2561	2.0608	23.5	-0.61	0.548045	0.04472	1.2168	18.7	0.04	0.971071	0.08895	1.9793	20.8	0.04	0.964584
24	-0.7191	1.8699	43.9	-0.38	0.702412	0.04973	1.8498	68.3	0.03	0.978632	-0.1416	0.8247	22.9	-0.17	0.86517	-1.661	1.7498	42.5	-0.95	0.347863	0.1954	0.7108	18.7	0.27	0.786406	-0.4681	0.6229	21	-0.75	0.460692	-0.5054	1.3256	17.2	-0.38	0.707671	1.3372	2.2129	14.4	0.6	0.555039
Notes:
1CS, compound symmetry variance-covariance structure
2AR, Autoregressive(1) variance-covariance structure
3UN, unstructured varuance-covariance structure
BW2, body weight before LPS injection
numDF, numerator degrees of freedom
DenDF, denominator degrees of freedom
DF, degree of freedom
Fvalue, F statistics
tValue, t-statistics
StdErr, standard error
pval, nominial p value
