# Supplementary material for: Acute systemic inflammatory response to lipopolysaccharide stimulation in pigs divergently selected for residual feed intake
Source: BMC Genomics. 2019 Oct 11;20:728. doi: 10.1186/s12864-019-6127-x (PMC6792331; doi:10.1186/s12864-019-6127-x)
Supplement: Supplementary file 11 — Additional file 11: Table S6. Between-line DEGs at each time point. The identifiers of the 14 genes persistently differentially expressed between the two lines are marked with red color. (XLSX 5264 kb) [file 12864_2019_6127_MOESM11_ESM.xlsx]

## Sheet: 0 hpi
EnsemblID	baseMean	log2FoldChange	lfcSE	stat	pvalue	padj	Symbol	Description
ENSSSCG00000021193	8.03683	-17.287	1.64989	-10.3183	5.82752e-25	7.40269e-21	AQP2	aquaporin-2 [Source:RefSeq peptide;Acc:NP_001121948]
ENSSSCG00000007899	120.04	6.57849	0.876025	7.20922	5.62719e-13	3.57411e-09
ENSSSCG00000028977	25.9707	-5.03724	0.675022	-7.07266	1.51989e-12	6.43573e-09	DOK6	docking protein 6 [Source:HGNC Symbol;Acc:HGNC:28301]
ENSSSCG00000001231	5644.01	1.64349	0.219973	6.27559	3.48316e-10	1.10616e-06
ENSSSCG00000009502	41.2442	3.16662	0.478729	6.06519	1.31794e-09	3.34835e-06	UGGT2	UDP-glucose glycoprotein glucosyltransferase 2 [Source:HGNC Symbol;Acc:HGNC:15664]
ENSSSCG00000014633	186.975	1.57922	0.219283	6.0022	1.94663e-09	4.12134e-06	CAVIN3	caveolae associated protein 3 [Source:HGNC Symbol;Acc:HGNC:9400]
ENSSSCG00000038287	148.918	-1.43181	0.207254	-5.63932	1.70727e-08	3.09821e-05	RDH13	retinol dehydrogenase 13 [Source:HGNC Symbol;Acc:HGNC:19978]
ENSSSCG00000034328	54.2201	-1.79904	0.28361	-5.41593	6.09702e-08	8.60561e-05	SP7	Sp7 transcription factor [Source:HGNC Symbol;Acc:HGNC:17321]
ENSSSCG00000036465	23.9358	3.47707	0.592722	5.4225	5.87727e-08	8.60561e-05
ENSSSCG00000031300	60.5839	1.63969	0.258292	5.32982	9.83096e-08	0.000124883
ENSSSCG00000013768	897.485	1.03496	0.151954	5.08001	3.77421e-07	0.000435852	MISP3	uncharacterized protein MISP3 [Source:RefSeq peptide;Acc:NP_001231798]
ENSSSCG00000009495	49.0099	-2.59085	0.472998	-4.92142	8.592e-07	0.000909535
ENSSSCG00000006457	1924.46	-1.2887	0.215144	-4.76736	1.86656e-06	0.00182392	FCRL3	Fc receptor like 3 [Source:HGNC Symbol;Acc:HGNC:18506]
ENSSSCG00000034499	1317.34	-3.63195	0.73471	-4.58538	4.5317e-06	0.00411187	TMEM225B	transmembrane protein 225B [Source:HGNC Symbol;Acc:HGNC:53075]
ENSSSCG00000016426	352.896	-1.18451	0.203707	-4.52352	6.08205e-06	0.00515069	ACTR3B	ARP3 actin related protein 3 homolog B [Source:HGNC Symbol;Acc:HGNC:17256]
ENSSSCG00000011030	24.9165	2.85786	0.584219	4.44153	8.93214e-06	0.00709156	CUBN	cubilin [Source:HGNC Symbol;Acc:HGNC:2548]
ENSSSCG00000017238	231.912	0.964816	0.158483	4.42812	9.50575e-06	0.00710303	TTYH2	tweety family member 2 [Source:HGNC Symbol;Acc:HGNC:13877]
ENSSSCG00000038751	7.02249	5.82641	1.26609	4.39413	1.11216e-05	0.00784874	TRBV14	T cell receptor beta variable 14 [Source:HGNC Symbol;Acc:HGNC:12189]
ENSSSCG00000005465	175.241	-1.14413	0.20316	-4.33696	1.44468e-05	0.00965881	SUSD1	sushi domain containing 1 [Source:HGNC Symbol;Acc:HGNC:25413]
ENSSSCG00000021812	3643.55	-1.04429	0.182116	-4.28986	1.78786e-05	0.0113556	MS4A1	B-lymphocyte antigen CD20 [Source:RefSeq peptide;Acc:NP_001230323]
ENSSSCG00000017128	283.073	1.52301	0.294665	4.27597	1.90304e-05	0.0115116
ENSSSCG00000030305	993.377	-1.27152	0.24268	-4.15561	3.2442e-05	0.0187323	SLC15A2	solute carrier family 15 member 2 [Source:RefSeq peptide;Acc:NP_001090983]
ENSSSCG00000006458	173.284	-1.24215	0.237777	-4.11779	3.82522e-05	0.0201286	FCRL4	Fc receptor like 4 [Source:HGNC Symbol;Acc:HGNC:18507]
ENSSSCG00000015616	397.62	1.88517	0.395579	4.10065	4.11984e-05	0.0201286	HSD11B1	hydroxysteroid 11-beta dehydrogenase 1 [Source:HGNC Symbol;Acc:HGNC:5208]
ENSSSCG00000015700	65.2345	-1.50899	0.303435	-4.10619	4.02246e-05	0.0201286	TMEM163	transmembrane protein 163 [Source:HGNC Symbol;Acc:HGNC:25380]
ENSSSCG00000030767	4815.01	1.07533	0.197268	4.11772	3.82646e-05	0.0201286	SLA-5	MHC class I antigen 5 precursor [Source:RefSeq peptide;Acc:NP_001107528]
ENSSSCG00000014672	3171.9	-0.869824	0.149292	-4.06444	4.81487e-05	0.0218962
ENSSSCG00000016925	26.1783	1.96268	0.418233	4.06388	4.82636e-05	0.0218962	PLK2	polo like kinase 2 [Source:HGNC Symbol;Acc:HGNC:19699]
ENSSSCG00000035542	11.8805	-2.60307	0.57907	-4.04102	5.32189e-05	0.0233117
ENSSSCG00000026210	1258.82	-0.895187	0.157682	-4.00903	6.09683e-05	0.025816
ENSSSCG00000003439	1429.1	1.43537	0.299594	3.91307	9.11316e-05	0.0373434	DHRS3	dehydrogenase/reductase 3 [Source:HGNC Symbol;Acc:HGNC:17693]
ENSSSCG00000037110	141.558	5.51095	1.34677	3.89665	9.75311e-05	0.0387168	PCP4	Purkinje cell protein 4 [Source:HGNC Symbol;Acc:HGNC:8742]
ENSSSCG00000026097	600.427	-0.953057	0.178418	-3.86745	0.000109978	0.0423348	LAMP3	lysosomal associated membrane protein 3 [Source:HGNC Symbol;Acc:HGNC:14582]
ENSSSCG00000008994	7.2499	-4.88549	1.2113	-3.81611	0.000135573	0.0506523	RBM46	RNA binding motif protein 46 [Source:HGNC Symbol;Acc:HGNC:28401]
ENSSSCG00000033455	170.366	-1.67006	0.372167	-3.78065	0.000156422	0.0567722
ENSSSCG00000012022	610.363	1.24875	0.261914	3.76352	0.000167537	0.0591174	APP	Amyloid-beta A4 protein N-APP Soluble APP-alpha Soluble APP-beta C99 Amyloid-beta protein 42 amyloid-beta protein 40 C83 P3(42) P3(40) C80 Gamma-secretase C-terminal fragment 59 Gamma-secretase C-terminal fragment 57 Gamma-secretase C-terminal fragment 50 C31 [Source:UniProtKB/Swiss-Prot;Acc:P79307]
ENSSSCG00000029606	5.92741	-4.37251	1.09551	-3.75119	0.000175998	0.0604243	AOX1	aldehyde oxidase [Source:RefSeq peptide;Acc:NP_001295402]
ENSSSCG00000015617	701.697	1.84583	0.423631	3.73626	0.000186775	0.0608361	G0S2	G0/G1 switch protein 2 [Source:RefSeq peptide;Acc:NP_001273733]
ENSSSCG00000029096	106.541	1.10244	0.224611	3.73715	0.000186118	0.0608361	HRH2	histamine receptor H2 [Source:HGNC Symbol;Acc:HGNC:5183]
ENSSSCG00000031874	173.141	0.922873	0.176917	3.72966	0.000191739	0.0608915	REM2	RRAD and GEM like GTPase 2 [Source:HGNC Symbol;Acc:HGNC:20248]
ENSSSCG00000006456	597.087	-1.01706	0.203795	-3.69993	0.000215655	0.0658468	FCRL1	Fc receptor like 1 [Source:HGNC Symbol;Acc:HGNC:18509]
ENSSSCG00000038275	21.0392	-2.05094	0.48354	-3.69753	0.00021771	0.0658468
ENSSSCG00000036761	10.1819	-2.44838	0.606976	-3.60038	0.000317751	0.0938696
ENSSSCG00000007986	215.338	1.38651	0.314688	3.57012	0.000356815	0.103014	NME4	nucleoside diphosphate kinase, mitochondrial [Source:RefSeq peptide;Acc:NP_001137192]
ENSSSCG00000002684	52.2967	2.01373	0.491485	3.56204	0.00036798	0.103877	CDH13	cadherin-13 precursor [Source:RefSeq peptide;Acc:NP_001103415]
ENSSSCG00000005308	54.107	2.04187	0.502185	3.54219	0.000396827	0.105019	RUSC2	RUN and SH3 domain containing 2 [Source:HGNC Symbol;Acc:HGNC:23625]
ENSSSCG00000014581	13.9666	-2.33655	0.584617	-3.5468	0.000389943	0.105019	TUB	tubby bipartite transcription factor [Source:HGNC Symbol;Acc:HGNC:12406]
ENSSSCG00000031092	186.632	-1.48782	0.345346	-3.54655	0.000390309	0.105019
ENSSSCG00000001235	60.1098	-1.48842	0.348376	-3.51742	0.000435765	0.10854	TRIM15	Tripartite motif-containing protein 15 [Source:UniProtKB/Swiss-Prot;Acc:Q9TSW0]
ENSSSCG00000023848	65.5302	-1.20331	0.267228	-3.51861	0.000433807	0.10854	C8orf46	chromosome 8 open reading frame 46 [Source:HGNC Symbol;Acc:HGNC:28498]
ENSSSCG00000040275	348.101	1.07782	0.231352	3.52187	0.000428519	0.10854	HEBP1	heme-binding protein 1 [Source:RefSeq peptide;Acc:NP_001011509]
ENSSSCG00000037241	6510.08	1.61553	0.386691	3.49761	0.000469447	0.11468	RGS2	Regulator of G-protein signaling 2 [Source:UniProtKB/Swiss-Prot;Acc:Q3S853]
ENSSSCG00000004699	1019.45	-1.07374	0.233359	-3.47405	0.000512672	0.118409	ELL3	elongation factor for RNA polymerase II 3 [Source:HGNC Symbol;Acc:HGNC:23113]
ENSSSCG00000009330	10022.3	1.66678	0.403598	3.47807	0.000505039	0.118409	ALOX5AP	arachidonate 5-lipoxygenase-activating protein precursor [Source:RefSeq peptide;Acc:NP_001157473]
ENSSSCG00000040009	61.2277	-1.4292	0.335041	-3.48066	0.000500173	0.118409
ENSSSCG00000008196	418.988	2.08735	0.52815	3.45417	0.000551992	0.125213	FAM178B	family with sequence similarity 178 member B [Source:HGNC Symbol;Acc:HGNC:28036]
ENSSSCG00000012071	95.4771	5.15983	1.43878	3.40344	0.00066543	0.148297	IGSF5	immunoglobulin superfamily member 5 [Source:HGNC Symbol;Acc:HGNC:5952]
ENSSSCG00000014725	113281	3.52558	0.962045	3.39126	0.000695714	0.149791	HBB	hemoglobin subunit beta [Source:RefSeq peptide;Acc:NP_001138313]
ENSSSCG00000033181	16.0409	-2.1386	0.552939	-3.39199	0.000693879	0.149791
ENSSSCG00000012053	192.036	-0.96205	0.20808	-3.35936	0.00078123	0.163778	CBR3	carbonyl reductase [Source:RefSeq peptide;Acc:NP_001231661]
ENSSSCG00000024791	276.599	1.09349	0.247343	3.35752	0.000786463	0.163778		CD59 glycoprotein [Source:UniProtKB/Swiss-Prot;Acc:O62680]
ENSSSCG00000020837	275.957	-1.36387	0.331952	-3.31624	0.000912379	0.186935
ENSSSCG00000014727	19544.7	3.53727	0.989329	3.30955	0.000934444	0.188417
ENSSSCG00000015294	302.919	-1.06829	0.244303	-3.29614	0.000980238	0.194562
ENSSSCG00000027587	163.297	-0.996667	0.223403	-3.2839	0.00102382	0.200085	SPAG1	sperm associated antigen 1 [Source:HGNC Symbol;Acc:HGNC:11212]
ENSSSCG00000034469	280.967	1.56534	0.401528	3.24339	0.00118118	0.22734
ENSSSCG00000040929	516451	1.15812	0.278506	3.21388	0.00130956	0.248289	TPT1	Translationally-controlled tumor protein [Source:UniProtKB/Swiss-Prot;Acc:P61288]
ENSSSCG00000030388	10682.1	2.02734	0.550119	3.20714	0.00134064	0.250443	UPP1	uridine phosphorylase 1 [Source:HGNC Symbol;Acc:HGNC:12576]
ENSSSCG00000005743	2024.31	-0.882967	0.194276	-3.19099	0.00141789	0.261035	VAV2	vav guanine nucleotide exchange factor 2 [Source:HGNC Symbol;Acc:HGNC:12658]
ENSSSCG00000005307	6.05006	3.6934	1.0802	3.17566	0.00149494	0.261892
ENSSSCG00000013337	59.1947	-2.5863	0.72962	-3.18421	0.00145151	0.261892	BBOX1	gamma-butyrobetaine hydroxylase 1 [Source:HGNC Symbol;Acc:HGNC:964]
ENSSSCG00000027053	139.162	-1.08252	0.258211	-3.17372	0.00150501	0.261892	PACSIN1	protein kinase C and casein kinase substrate in neurons 1 [Source:HGNC Symbol;Acc:HGNC:8570]
ENSSSCG00000036549	15.1838	-3.27409	0.948203	-3.17554	0.00149557	0.261892	DPYSL3	dihydropyrimidinase like 3 [Source:HGNC Symbol;Acc:HGNC:3015]
ENSSSCG00000035072	10.8338	-1.84042	0.501192	-3.14726	0.00164806	0.279979
ENSSSCG00000038429	261.17	1.06373	0.254482	3.14638	0.00165303	0.279979
ENSSSCG00000015083	479.361	-1.45637	0.382453	-3.12021	0.00180724	0.298148	FXYD6	FXYD domain containing ion transport regulator 6 [Source:HGNC Symbol;Acc:HGNC:4030]
ENSSSCG00000035883	205.984	1.60194	0.428878	3.12188	0.00179703	0.298148	GPR160	G protein-coupled receptor 160 [Source:HGNC Symbol;Acc:HGNC:23693]
ENSSSCG00000013491	50.231	-1.129	0.278292	-3.1117	0.00186011	0.2991	TJP3	tight junction protein 3 [Source:HGNC Symbol;Acc:HGNC:11829]
ENSSSCG00000013906	23394.2	1.02561	0.244989	3.1127	0.00185386	0.2991	KXD1	KxDL motif containing 1 [Source:HGNC Symbol;Acc:HGNC:28420]
ENSSSCG00000007472	291.52	-1.21041	0.306427	-3.09169	0.00199021	0.310303	BCAS4	breast carcinoma-amplified sequence 4 [Source:RefSeq peptide;Acc:NP_001116554]
ENSSSCG00000021745	32.1859	1.50771	0.402705	3.09079	0.00199628	0.310303	ERMAP	erythroblast membrane associated protein (Scianna blood group) [Source:HGNC Symbol;Acc:HGNC:15743]
ENSSSCG00000023907	33.3921	-1.4832	0.395336	-3.08641	0.00202588	0.310303	AFAP1	actin filament-associated protein 1 [Source:RefSeq peptide;Acc:NP_001240750]
ENSSSCG00000034207	22059.6	1.17516	0.295553	3.08618	0.00202748	0.310303	CEBPB	CCAAT/enhancer-binding protein beta [Source:RefSeq peptide;Acc:NP_001186818]
ENSSSCG00000040151	668.865	1.04949	0.255867	3.07369	0.00211432	0.31974	SMIM3	small integral membrane protein 3 [Source:HGNC Symbol;Acc:HGNC:30248]
ENSSSCG00000022361	811.938	-0.797497	0.174206	-3.068	0.00215497	0.322055
ENSSSCG00000001979	63.0607	1.25833	0.324914	3.06326	0.00218938	0.323392
ENSSSCG00000003733	13.9079	-1.97146	0.559142	-3.05544	0.00224731	0.325091	KLHL14	kelch like family member 14 [Source:HGNC Symbol;Acc:HGNC:29266]
ENSSSCG00000026850	49629.4	1.43148	0.382493	3.05481	0.00225207	0.325091	SNCG	gamma-synuclein [Source:RefSeq peptide;Acc:NP_001096681]
ENSSSCG00000006804	277.433	-2.22643	0.644065	-3.04844	0.00230036	0.328331
ENSSSCG00000004158	570.631	2.63515	0.780644	3.03866	0.0023763	0.331088	IL22RA2	interleukin 22 receptor subunit alpha 2 [Source:HGNC Symbol;Acc:HGNC:14901]
ENSSSCG00000004746	90.0582	-1.17474	0.300304	-3.03594	0.00239787	0.331088	ITPKA	inositol-trisphosphate 3-kinase A [Source:HGNC Symbol;Acc:HGNC:6178]
ENSSSCG00000008646	302.55	-1.00306	0.24353	-3.03872	0.00237585	0.331088	RNF144A	ring finger protein 144A [Source:HGNC Symbol;Acc:HGNC:20457]
ENSSSCG00000037101	92.7426	-1.07311	0.268134	-3.02116	0.00251805	0.343945	LRRC8B	leucine rich repeat containing 8 VRAC subunit B [Source:HGNC Symbol;Acc:HGNC:30692]
ENSSSCG00000016416	12.9855	-2.6543	0.793958	-3.01183	0.00259678	0.349047	SHH	sonic hedgehog protein preproprotein [Source:RefSeq peptide;Acc:NP_001231442]
ENSSSCG00000025795	10910.5	1.04834	0.261038	3.00839	0.00262634	0.349047	CSF3R	colony stimulating factor 3 receptor [Source:HGNC Symbol;Acc:HGNC:2439]
ENSSSCG00000031903	47.4427	3.92171	1.21669	3.00706	0.00263784	0.349047	TNNT3	Troponin T, fast skeletal muscle [Source:UniProtKB/Swiss-Prot;Acc:Q75NG9]
ENSSSCG00000006950	19.2826	-1.29266	0.34396	-2.99346	0.00275838	0.361233	WDR63	WD repeat domain 63 [Source:HGNC Symbol;Acc:HGNC:30711]
ENSSSCG00000013575	19494.8	1.47604	0.407545	2.97638	0.00291675	0.378077	RETN	resistin precursor [Source:RefSeq peptide;Acc:NP_998948]
ENSSSCG00000031473	85.6167	1.17606	0.307315	2.97097	0.00296857	0.380906	RF02105
ENSSSCG00000007691	30.2478	-1.28366	0.345502	-2.95403	0.00313649	0.398428	ZP3	zona pellucida sperm-binding protein 3 precursor [Source:RefSeq peptide;Acc:NP_999058]
ENSSSCG00000003965	35.8124	-1.29956	0.351526	-2.94866	0.00319154	0.401407
ENSSSCG00000011313	1945.01	-0.840511	0.196164	-2.94385	0.00324155	0.401748	LIMD1	LIM domains containing 1 [Source:HGNC Symbol;Acc:HGNC:6612]
ENSSSCG00000025414	6494.58	1.28293	0.346627	2.94233	0.0032575	0.401748	PYY	peptide YY precursor [Source:RefSeq peptide;Acc:NP_001243457]
ENSSSCG00000001473	53.8267	-1.10257	0.288037	-2.91466	0.00356073	0.423406	COL11A2	collagen type XI alpha 2 chain [Source:HGNC Symbol;Acc:HGNC:2187]
ENSSSCG00000005311	899.387	-0.838114	0.196982	-2.91945	0.00350653	0.423406	CD72	B-cell differentiation antigen CD72 [Source:RefSeq peptide;Acc:NP_001090962]
ENSSSCG00000013654	285.84	1.3509	0.373304	2.91416	0.00356644	0.423406
ENSSSCG00000015353	23.5606	-2.57057	0.789986	-2.92098	0.00348928	0.423406	SCIN	adseverin [Source:RefSeq peptide;Acc:NP_001231660]
ENSSSCG00000032591	521.073	1.04508	0.269228	2.90477	0.0036752	0.432279
ENSSSCG00000001459	723.967	-0.988143	0.251005	-2.88882	0.00386692	0.447788	HLA-DOB	MHC class II, DO beta precursor [Source:RefSeq peptide;Acc:NP_001107536]
ENSSSCG00000006398	32.5263	1.6389	0.476416	2.88795	0.00387757	0.447788	SLAMF8	SLAM family member 8 [Source:HGNC Symbol;Acc:HGNC:21391]
ENSSSCG00000024666	168.892	1.51647	0.437423	2.8655	0.00416348	0.476475		FXYD domain-containing ion transport regulator 3 precursor [Source:RefSeq peptide;Acc:NP_999373]
ENSSSCG00000007807	2136.79	-0.892919	0.22039	-2.85805	0.00426258	0.479182	CD19	B-lymphocyte antigen CD19 precursor [Source:RefSeq peptide;Acc:NP_999542]
ENSSSCG00000012141	393.416	-0.926458	0.232065	-2.85879	0.00425267	0.479182	CA5B	carbonic anhydrase 5B [Source:HGNC Symbol;Acc:HGNC:1378]
ENSSSCG00000030575	91.0751	1.47195	0.424717	2.8464	0.00442169	0.492708	TMEM158	transmembrane protein 158 (gene/pseudogene) [Source:HGNC Symbol;Acc:HGNC:30293]
ENSSSCG00000036086	1916.35	-0.888847	0.220284	-2.84093	0.00449822	0.496877	PAX5	paired box 5 [Source:HGNC Symbol;Acc:HGNC:8619]
ENSSSCG00000015474	68.6806	-0.967518	0.248492	-2.83504	0.00458202	0.497388	PPFIA4	PTPRF interacting protein alpha 4 [Source:HGNC Symbol;Acc:HGNC:9248]
ENSSSCG00000033790	151.388	2.08814	0.644373	2.83238	0.0046203	0.497388
ENSSSCG00000039633	155.266	1.37744	0.3928	2.83709	0.00455261	0.497388
ENSSSCG00000008126	11.1245	-2.00654	0.61828	-2.81994	0.00480333	0.508658	ASTL	astacin like metalloendopeptidase [Source:HGNC Symbol;Acc:HGNC:31704]
ENSSSCG00000025870	19.9677	-1.58531	0.468923	-2.81982	0.00480508	0.508658	HEPACAM2	HEPACAM family member 2 [Source:HGNC Symbol;Acc:HGNC:27364]
ENSSSCG00000008722	1649.32	-0.820961	0.198403	-2.81209	0.00492202	0.51673
ENSSSCG00000026583	699.643	-0.749517	0.173904	-2.79743	0.00515117	0.536355	TLR1	toll-like receptor 1 precursor [Source:RefSeq peptide;Acc:NP_001026945]
ENSSSCG00000017926	53.9365	1.04506	0.280684	2.78613	0.00533413	0.550473	SLC16A13	solute carrier family 16 member 13 [Source:HGNC Symbol;Acc:HGNC:31037]
ENSSSCG00000020967	62.8882	1.34125	0.387325	2.78375	0.00537343	0.550473
ENSSSCG00000015743	330.992	-0.987845	0.261913	-2.76737	0.00565098	0.574275	PTPN4	protein tyrosine phosphatase, non-receptor type 4 [Source:HGNC Symbol;Acc:HGNC:9656]
ENSSSCG00000004336	10.4097	-2.51942	0.824344	-2.73719	0.00619661	0.623116	EPHA7	EPH receptor A7 [Source:HGNC Symbol;Acc:HGNC:3390]
ENSSSCG00000013777	878.642	-1.10102	0.306343	-2.73544	0.00622969	0.623116	CLEC17A	C-type lectin domain containing 17A [Source:HGNC Symbol;Acc:HGNC:34520]
ENSSSCG00000001382	22.2415	1.40265	0.418302	2.72439	0.00644207	0.634369	DDR1	epithelial discoidin domain-containing receptor 1 precursor [Source:RefSeq peptide;Acc:NP_001116577]
ENSSSCG00000001672	96.4649	-1.09698	0.306032	-2.72501	0.00642987	0.634369	CRIP3	cysteine rich protein 3 [Source:HGNC Symbol;Acc:HGNC:17751]
ENSSSCG00000039182	68.062	-1.01261	0.276233	-2.71354	0.00665681	0.650473	C11orf96	chromosome 11 open reading frame 96 [Source:HGNC Symbol;Acc:HGNC:38675]
ENSSSCG00000038126	80.3545	-1.12702	0.319819	-2.7015	0.00690271	0.669352	MGAT3	mannosyl (beta-1,4-)-glycoprotein beta-1,4-N-acetylglucosaminyltransferase [Source:HGNC Symbol;Acc:HGNC:7046]
ENSSSCG00000033363	97.5593	-1.56331	0.482354	-2.6957	0.00702416	0.675969
ENSSSCG00000024900	29.7529	1.41635	0.429069	2.68795	0.0071892	0.686649	TRBV25-1	T cell receptor beta variable 25-1 [Source:HGNC Symbol;Acc:HGNC:12205]
ENSSSCG00000015618	77.8508	1.17939	0.342839	2.67284	0.00752115	0.707712	LAMB3	laminin subunit beta 3 [Source:HGNC Symbol;Acc:HGNC:6490]
ENSSSCG00000017192	8.51439	-1.68057	0.530082	-2.67419	0.00749107	0.707712	EVPL	envoplakin [Source:HGNC Symbol;Acc:HGNC:3503]
ENSSSCG00000007557	451.952	1.72	0.549035	2.65369	0.00796163	0.743651	MICALL2	MICAL like 2 [Source:HGNC Symbol;Acc:HGNC:29672]
ENSSSCG00000017013	9.71901	1.68448	0.536219	2.65087	0.00802844	0.744418	FBLL1	fibrillarin like 1 [Source:HGNC Symbol;Acc:HGNC:35458]
ENSSSCG00000000207	16453.8	1.08715	0.312285	2.63899	0.00831546	0.755835
ENSSSCG00000023396	256.771	1.16543	0.341932	2.63911	0.00831249	0.755835	LIX1	limb and CNS expressed 1 [Source:HGNC Symbol;Acc:HGNC:18581]
ENSSSCG00000031242	1866.71	1.68135	0.538002	2.63627	0.00838241	0.755835
ENSSSCG00000039104	11.9328	1.83838	0.597634	2.63598	0.00838957	0.755835
ENSSSCG00000000297	758.174	-0.741883	0.182462	-2.62438	0.00868079	0.771133	PDE1B	phosphodiesterase 1B [Source:HGNC Symbol;Acc:HGNC:8775]
ENSSSCG00000026098	183.6	-0.912552	0.247299	-2.62645	0.00862813	0.771133	CMYA5	cardiomyopathy-associated protein 5 [Source:RefSeq peptide;Acc:NP_001184236]
ENSSSCG00000025729	18.0677	-1.67469	0.538756	-2.62021	0.00878765	0.775205	IRS1	insulin receptor substrate 1 [Source:RefSeq peptide;Acc:NP_001231418]
ENSSSCG00000014798	41.7876	1.44674	0.452222	2.61753	0.00885681	0.775211	ART5	ADP-ribosyltransferase 5 [Source:HGNC Symbol;Acc:HGNC:24049]
ENSSSCG00000015448	26.8385	-1.97094	0.653578	-2.61317	0.0089708	0.775211	NME8	NME/NM23 family member 8 [Source:HGNC Symbol;Acc:HGNC:16473]
ENSSSCG00000026043	193806	2.02544	0.67412	2.61437	0.00893918	0.775211	TGM3	transglutaminase 3 [Source:HGNC Symbol;Acc:HGNC:11779]
ENSSSCG00000011069	30.0382	-1.30906	0.401769	-2.60355	0.0092264	0.791912	ARMC4	armadillo repeat containing 4 [Source:HGNC Symbol;Acc:HGNC:25583]
ENSSSCG00000001573	10694.4	0.764724	0.193396	2.5941	0.00948385	0.808546	PIM1	Pim-1 proto-oncogene, serine/threonine kinase [Source:HGNC Symbol;Acc:HGNC:8986]
ENSSSCG00000003047	42.0819	-1.5359	0.492436	-2.58484	0.00974252	0.811421
ENSSSCG00000009645	4.52379	-2.71078	0.94736	-2.58376	0.00977308	0.811421	ADAMDEC1	ADAM like decysin 1 [Source:HGNC Symbol;Acc:HGNC:16299]
ENSSSCG00000010459	82.4556	1.20522	0.363968	2.58865	0.00963523	0.811421	HTR7	5-hydroxytryptamine receptor 7 [Source:RefSeq peptide;Acc:NP_999250]
ENSSSCG00000014988	31.5854	-3.34091	1.18993	-2.58661	0.00969256	0.811421	MMP13	matrix metallopeptidase 13 [Source:HGNC Symbol;Acc:HGNC:7159]
ENSSSCG00000010258	74.0974	0.770868	0.197174	2.57557	0.0100076	0.820169	AIFM2	apoptosis inducing factor, mitochondria associated 2 [Source:HGNC Symbol;Acc:HGNC:21411]
ENSSSCG00000010650	15.2714	-1.68011	0.549755	-2.57764	0.00994765	0.820169	AFAP1L2	actin filament associated protein 1 like 2 [Source:HGNC Symbol;Acc:HGNC:25901]
ENSSSCG00000014176	56.8211	-0.872249	0.237427	-2.5659	0.0102909	0.837984	RGMB	repulsive guidance molecule BMP co-receptor b [Source:HGNC Symbol;Acc:HGNC:26896]
ENSSSCG00000017900	168.516	0.683561	0.164183	2.56133	0.0104271	0.843666	KIF1C	kinesin family member 1C [Source:HGNC Symbol;Acc:HGNC:6317]
ENSSSCG00000039368	298.054	-0.847046	0.228362	-2.5574	0.0105459	0.847876		UDP-N-acetylglucosamine/UDP-glucose/GDP-mannose transporter [Source:RefSeq peptide;Acc:NP_001231291]
ENSSSCG00000008613	46.334	-1.04141	0.304872	-2.55312	0.0106762	0.852952	GEN1	GEN1, Holliday junction 5' flap endonuclease [Source:HGNC Symbol;Acc:HGNC:26881]
ENSSSCG00000017046	218.598	-0.868304	0.237615	-2.54727	0.010857	0.861981	EBF1	early B cell factor 1 [Source:HGNC Symbol;Acc:HGNC:3126]
ENSSSCG00000013595	4002.93	0.677433	0.162993	2.54243	0.0110084	0.868261	CERS4	ceramide synthase 4 [Source:RefSeq peptide;Acc:NP_001161103]
ENSSSCG00000038073	151.35	1.20278	0.369921	2.54039	0.0110728	0.868261	NOD2	nucleotide-binding oligomerization domain-containing protein 2 [Source:RefSeq peptide;Acc:NP_001098765]
ENSSSCG00000035416	61.679	-1.09617	0.328362	-2.53725	0.0111728	0.870726
ENSSSCG00000022404	73.0638	0.980815	0.283215	2.5344	0.0112641	0.872489	SLC3A2	solute carrier family 3 member 2 [Source:HGNC Symbol;Acc:HGNC:11026]
ENSSSCG00000006397	124.366	-0.93857	0.267212	-2.52809	0.0114685	0.880031	FCRL6	Fc receptor like 6 [Source:HGNC Symbol;Acc:HGNC:31910]
ENSSSCG00000007498	34.029	-1.0928	0.328344	-2.52713	0.0115	0.880031	FAM209B	protein FAM209B precursor [Source:RefSeq peptide;Acc:NP_001107172]
ENSSSCG00000012528	18.2333	1.06445	0.318184	2.51873	0.0117779	0.880083	BEX3	protein BEX3 isoform a [Source:RefSeq peptide;Acc:NP_001231757]
ENSSSCG00000014891	2704.62	0.860203	0.236625	2.52369	0.011613	0.880083
ENSSSCG00000017927	13.0278	1.43772	0.465684	2.52249	0.0116526	0.880083	BCL6B	B cell CLL/lymphoma 6B [Source:HGNC Symbol;Acc:HGNC:1002]
ENSSSCG00000019612	28.2724	-1.11475	0.337932	-2.52038	0.0117229	0.880083	RF00069
ENSSSCG00000000893	10.4444	-1.95183	0.672701	-2.51048	0.0120569	0.88735	AMDHD1	amidohydrolase domain containing 1 [Source:HGNC Symbol;Acc:HGNC:28577]
ENSSSCG00000027796	302.765	-0.949368	0.273477	-2.50966	0.0120847	0.88735	SLC22A7	Solute carrier family 22 member 7 [Source:UniProtKB/Swiss-Prot;Acc:Q1RPP5]
ENSSSCG00000033251	3575.85	0.975383	0.283426	2.51335	0.0119592	0.88735	TREM1	Triggering receptor expressed on myeloid cells 1 [Source:UniProtKB/Swiss-Prot;Acc:Q6TYI6]
ENSSSCG00000005488	23.563	-2.1498	0.7545	-2.50069	0.0123952	0.904917
ENSSSCG00000000802	22.1723	-3.27218	1.20439	-2.49847	0.012473	0.9054	NELL2	neural EGFL like 2 [Source:HGNC Symbol;Acc:HGNC:7751]
ENSSSCG00000009357	509.768	2.12829	0.747414	2.49561	0.0125742	0.907554	SMAD9	mothers against decapentaplegic homolog 9 [Source:RefSeq peptide;Acc:NP_001182439]
ENSSSCG00000039747	21.2458	-1.13596	0.350324	-2.49177	0.0127108	0.912232
ENSSSCG00000033641	9.92129	-1.63176	0.55063	-2.48574	0.0129282	0.922625	COL8A2	collagen type VIII alpha 2 chain [Source:HGNC Symbol;Acc:HGNC:2216]
ENSSSCG00000011249	17.6889	1.4373	0.473053	2.48232	0.013053	0.923123	DLEC1	deleted in lung and esophageal cancer 1 [Source:HGNC Symbol;Acc:HGNC:2899]
ENSSSCG00000014827	10.8342	-2.41791	0.869031	-2.47963	0.0131519	0.923123	PLEKHB1	pleckstrin homology domain-containing family B member 1 [Source:RefSeq peptide;Acc:NP_001231787]
ENSSSCG00000032769	145.003	0.995336	0.295331	2.47959	0.0131532	0.923123
ENSSSCG00000036804	16.6287	1.13485	0.353408	2.46688	0.0136295	0.951295	TCEA2	transcription elongation factor A2 [Source:HGNC Symbol;Acc:HGNC:11614]
ENSSSCG00000001993	5805.69	1.24912	0.40031	2.46331	0.0137662	0.953291	TGM1	transglutaminase 1 [Source:HGNC Symbol;Acc:HGNC:11777]
ENSSSCG00000012066	2231.55	1.92443	0.674755	2.46221	0.0138082	0.953291	KCNJ15	potassium voltage-gated channel subfamily J member 15 [Source:HGNC Symbol;Acc:HGNC:6261]
ENSSSCG00000002988	40.7171	-0.874017	0.249282	-2.45097	0.0142471	0.978273
ENSSSCG00000002908	1359.84	-0.909797	0.264117	-2.44877	0.0143344	0.978976	ZBTB32	zinc finger and BTB domain containing 32 [Source:HGNC Symbol;Acc:HGNC:16763]
ENSSSCG00000006161	68.034	-0.987752	0.297338	-2.43735	0.0147953	0.99923	IL7	Interleukin-7 [Source:UniProtKB/Swiss-Prot;Acc:Q9N2G6]
ENSSSCG00000006912	43.6287	1.1071	0.346553	2.4356	0.0148669	0.99923	HFM1	HFM1, ATP dependent DNA helicase homolog [Source:HGNC Symbol;Acc:HGNC:20193]
ENSSSCG00000037475	329.967	0.949282	0.281565	2.43726	0.0147991	0.99923
ENSSSCG00000000002	74.5131	-0.0859049	0.216146	0	1	1	GTSE1	G2 and S-phase expressed 1 [Source:HGNC Symbol;Acc:HGNC:13698]
ENSSSCG00000000003	789.729	-0.0478723	0.143937	0	1	1	TTC38	tetratricopeptide repeat domain 38 [Source:HGNC Symbol;Acc:HGNC:26082]
ENSSSCG00000000005	196.784	-0.173859	0.167982	0	1	1	CDPF1	cysteine rich DPF motif domain containing 1 [Source:HGNC Symbol;Acc:HGNC:33710]
ENSSSCG00000000007	227.818	-0.237757	0.166631	0	1	1	TRMU	tRNA 5-methylaminomethyl-2-thiouridylate methyltransferase [Source:HGNC Symbol;Acc:HGNC:25481]
ENSSSCG00000000010	12.3483	0.3288	0.781173	0.0841882	0.932907	1	FBLN1	fibulin 1 [Source:HGNC Symbol;Acc:HGNC:3600]
ENSSSCG00000000014	571.92	0.134366	0.13267	0	1	1	FAM118A	family with sequence similarity 118 member A [Source:HGNC Symbol;Acc:HGNC:1313]
ENSSSCG00000000018	1617.26	0.297192	0.297121	0.114961	0.908476	1	KIAA0930	KIAA0930 [Source:HGNC Symbol;Acc:HGNC:1314]
ENSSSCG00000000019	3317.78	0.00730994	0.134669	0	1	1	NUP50	nucleoporin 50 [Source:HGNC Symbol;Acc:HGNC:8065]
ENSSSCG00000000021	9.44471	-1.88515	0.685948	-2.36478	0.0180408	1		rho GTPase-activating protein 8 [Source:RefSeq peptide;Acc:NP_001191312]
ENSSSCG00000000022	29.2465	-0.280562	0.395939	-0.0442692	0.96469	1	RTL6	retrotransposon Gag like 6 [Source:HGNC Symbol;Acc:HGNC:13343]
ENSSSCG00000000024	2406.9	-0.138162	0.191389	0	1	1	PARVB	parvin beta [Source:HGNC Symbol;Acc:HGNC:14653]
ENSSSCG00000000025	2592.9	-0.00769623	0.208058	0	1	1	PARVG	gamma-parvin [Source:RefSeq peptide;Acc:NP_001231550]
ENSSSCG00000000031	345.459	0.227523	0.205121	0	1	1	MCAT	malonyl-CoA-acyl carrier protein transacylase [Source:HGNC Symbol;Acc:HGNC:29622]
ENSSSCG00000000033	6867.61	0.721275	0.2941	1.55811	0.119207	1	TSPO	translocator protein [Source:RefSeq peptide;Acc:NP_998918]
ENSSSCG00000000034	1855.47	0.0462685	0.129146	0	1	1	TTLL12	tubulin tyrosine ligase like 12 [Source:HGNC Symbol;Acc:HGNC:28974]
ENSSSCG00000000035	115.416	0.05884	0.178207	0	1	1	TTLL1	tubulin tyrosine ligase like 1 [Source:HGNC Symbol;Acc:HGNC:1312]
ENSSSCG00000000036	4046.64	0.218686	0.168765	0	1	1	PACSIN2	protein kinase C and casein kinase substrate in neurons 2 [Source:HGNC Symbol;Acc:HGNC:8571]
ENSSSCG00000000037	951.061	0.335973	0.123581	0.590206	0.555053	1	ARFGAP3	ADP ribosylation factor GTPase activating protein 3 [Source:HGNC Symbol;Acc:HGNC:661]
ENSSSCG00000000038	240.557	0.138856	0.223641	0	1	1	CYB5R3	cytochrome b5 reductase 3 [Source:HGNC Symbol;Acc:HGNC:2873]
ENSSSCG00000000039	2084.08	0.0247067	0.0854368	0	1	1	POLDIP3	DNA polymerase delta interacting protein 3 [Source:HGNC Symbol;Acc:HGNC:23782]
ENSSSCG00000000040	259.265	0.431845	0.165723	1.01863	0.308378	1	3-Sep	septin 3 [Source:HGNC Symbol;Acc:HGNC:10750]
ENSSSCG00000000045	750.281	0.0268512	0.124658	0	1	1	NDUFA6	NADH dehydrogenase [Source:RefSeq peptide;Acc:NP_001172107]
ENSSSCG00000000046	12.1814	0.233475	0.399236	0	1	1	CYP2D25	vitamin D(3) 25-hydroxylase [Source:RefSeq peptide;Acc:NP_999559]
ENSSSCG00000000050	1510.91	0.211215	0.165673	0	1	1	NAGA	alpha-N-acetylgalactosaminidase precursor [Source:RefSeq peptide;Acc:NP_001116694]
ENSSSCG00000000058	1562.48	0.00857041	0.103636	0	1	1	SNU13	NHP2-like protein 1 [Source:RefSeq peptide;Acc:NP_001177155]
ENSSSCG00000000059	1078.32	0.0561787	0.144488	0	1	1	XRCC6	X-ray repair cross-complementing protein 6 [Source:RefSeq peptide;Acc:NP_001177114]
ENSSSCG00000000061	249.609	0.0730509	0.157416	0	1	1	PMM1	phosphomannomutase 1 [Source:RefSeq peptide;Acc:NP_001171824]
ENSSSCG00000000062	33.9899	-1.18507	0.400536	-2.30201	0.0213346	1	CSDC2	cold shock domain-containing protein C2 [Source:RefSeq peptide;Acc:NP_001230349]
ENSSSCG00000000063	219.598	-0.16859	0.16502	0	1	1	POLR3H	RNA polymerase III subunit H [Source:HGNC Symbol;Acc:HGNC:30349]
ENSSSCG00000000064	1564.21	0.0776017	0.131576	0	1	1	ACO2	aconitate hydratase, mitochondrial precursor [Source:RefSeq peptide;Acc:NP_999119]
ENSSSCG00000000066	516.57	0.143909	0.116132	0	1	1	L3MBTL2	L3MBTL2, polycomb repressive complex 1 subunit [Source:HGNC Symbol;Acc:HGNC:18594]
ENSSSCG00000000067	61.6801	0.228991	0.33202	0	1	1	CHADL	chondroadherin like [Source:HGNC Symbol;Acc:HGNC:25165]
ENSSSCG00000000068	950.034	-0.0419445	0.159054	0	1	1	EP300	E1A binding protein p300 [Source:HGNC Symbol;Acc:HGNC:3373]
ENSSSCG00000000071	5009.21	0.209509	0.139279	0	1	1
ENSSSCG00000000072	333	0.0846795	0.115866	0	1	1	SLC25A17	solute carrier family 25 member 17 [Source:HGNC Symbol;Acc:HGNC:10987]
ENSSSCG00000000075	1269.64	0.0514878	0.136608	0	1	1	MKL1	megakaryoblastic leukemia (translocation) 1 [Source:HGNC Symbol;Acc:HGNC:14334]
ENSSSCG00000000076	394.103	-0.18305	0.194664	0	1	1	SGSM3	small G protein signaling modulator 3 [Source:HGNC Symbol;Acc:HGNC:25228]
ENSSSCG00000000077	784.276	0.126346	0.148334	0	1	1	ADSL	adenylosuccinate lyase [Source:RefSeq peptide;Acc:NP_001124205]
ENSSSCG00000000078	600.87	0.191855	0.201518	0	1	1	TNRC6B	trinucleotide repeat containing 6B [Source:HGNC Symbol;Acc:HGNC:29190]
ENSSSCG00000000080	1719.21	0.186875	0.17053	0	1	1	GRAP2	GRB2-related adaptor protein 2 [Source:HGNC Symbol;Acc:HGNC:4563]
ENSSSCG00000000082	12.8558	-0.412811	0.522193	-0.286823	0.774248	1	CACNA1I	calcium voltage-gated channel subunit alpha1 I [Source:HGNC Symbol;Acc:HGNC:1396]
ENSSSCG00000000083	682.705	0.0968479	0.174807	0	1	1	RPS19BP1	ribosomal protein S19 binding protein 1 [Source:HGNC Symbol;Acc:HGNC:28749]
ENSSSCG00000000084	9201.23	0.15636	0.112684	0	1	1	ATF4	cyclic AMP-dependent transcription factor ATF-4 [Source:RefSeq peptide;Acc:NP_001116550]
ENSSSCG00000000087	710.738	0.0931541	0.175112	0	1	1	TAB1	TGF-beta-activated kinase 1 and MAP3K7-binding protein 1 [Source:RefSeq peptide;Acc:NP_001230996]
ENSSSCG00000000090	18.2915	0.281958	0.329727	0.0573918	0.954233	1	CBX7	chromobox 7 [Source:HGNC Symbol;Acc:HGNC:1557]
ENSSSCG00000000091	938.07	-0.0422776	0.131948	0	1	1	APOBEC3B	DNA dC->dU-editing enzyme APOBEC-3B [Source:RefSeq peptide;Acc:NP_001090915]
ENSSSCG00000000092	83.0419	-0.304308	0.326276	-0.126498	0.899338	1	NPTXR	neuronal pentraxin receptor [Source:HGNC Symbol;Acc:HGNC:7954]
ENSSSCG00000000093	117.289	-0.201491	0.173444	0	1	1	DNAL4	Dynein light chain 4, axonemal [Source:UniProtKB/Swiss-Prot;Acc:A4F4L4]
ENSSSCG00000000094	4860.63	0.0602285	0.145366	0	1	1	SUN2	Sad1 and UNC84 domain containing 2 [Source:HGNC Symbol;Acc:HGNC:14210]
ENSSSCG00000000095	729.44	0.0136701	0.124994	0	1	1	GTPBP1	GTP binding protein 1 [Source:HGNC Symbol;Acc:HGNC:4669]
ENSSSCG00000000097	2380.14	-0.0860144	0.121465	0	1	1
ENSSSCG00000000104	16472.5	-0.072213	0.117118	0	1	1	DDX17	DEAD-box helicase 17 [Source:HGNC Symbol;Acc:HGNC:2740]
ENSSSCG00000000107	1016.92	0.144885	0.164391	0	1	1
ENSSSCG00000000108	224.796	0.114942	0.185014	0	1	1	TMEM184B	transmembrane protein 184B [Source:HGNC Symbol;Acc:HGNC:1310]
ENSSSCG00000000110	78.7088	0.0339084	0.218596	0	1	1	PLA2G6	phospholipase A2 group VI [Source:HGNC Symbol;Acc:HGNC:9039]
ENSSSCG00000000111	8.70708	0.540242	0.55809	0.496707	0.619395	1	BAIAP2L2	BAI1 associated protein 2 like 2 [Source:HGNC Symbol;Acc:HGNC:26203]
ENSSSCG00000000114	174.9	0.177835	0.156021	0	1	1	PICK1	protein interacting with PRKCA 1 [Source:HGNC Symbol;Acc:HGNC:9394]
ENSSSCG00000000116	379.823	0.074047	0.130732	0	1	1	POLR2F	RNA polymerase II subunit F [Source:HGNC Symbol;Acc:HGNC:9193]
ENSSSCG00000000117	248.328	0.135823	0.159761	0	1	1	C22orf23	chromosome 22 open reading frame 23 [Source:HGNC Symbol;Acc:HGNC:18589]
ENSSSCG00000000118	232.561	0.0107379	0.266879	0	1	1	MICALL1	MICAL like 1 [Source:HGNC Symbol;Acc:HGNC:29804]
ENSSSCG00000000119	3552.86	0.0065666	0.0991342	0	1	1	EIF3L	eukaryotic translation initiation factor 3 subunit L [Source:RefSeq peptide;Acc:NP_001231015]
ENSSSCG00000000120	236.107	-0.0217465	0.128842	0	1	1	ANKRD54	ankyrin repeat domain 54 [Source:HGNC Symbol;Acc:HGNC:25185]
ENSSSCG00000000130	2758.91	0.0830801	0.162518	0	1	1	CYTH4	cytohesin-4 [Source:RefSeq peptide;Acc:NP_001137593]
ENSSSCG00000000133	255.91	0.165632	0.276288	0	1	1	TST	thiosulfate sulfurtransferase [Source:HGNC Symbol;Acc:HGNC:12388]
ENSSSCG00000000135	13.4166	0.882151	0.437249	1.41594	0.156794	1	KCTD17	potassium channel tetramerization domain containing 17 [Source:HGNC Symbol;Acc:HGNC:25705]
ENSSSCG00000000136	7193.62	0.716877	0.291029	1.55944	0.118892	1	CSF2RB	colony stimulating factor 2 receptor beta common subunit [Source:HGNC Symbol;Acc:HGNC:2436]
ENSSSCG00000000137	4570.6	0.23991	0.229423	0	1	1	NCF4	neutrophil cytosolic factor 4 [Source:HGNC Symbol;Acc:HGNC:7662]
ENSSSCG00000000139	87.6456	0.811957	0.240974	2.27793	0.0227307	1	IFT27	intraflagellar transport 27 [Source:HGNC Symbol;Acc:HGNC:18626]
ENSSSCG00000000141	4534.6	0.340985	0.12576	0.619839	0.535364	1	EIF3D	eukaryotic translation initiation factor 3 subunit D [Source:RefSeq peptide;Acc:NP_001231652]
ENSSSCG00000000142	91.5675	-0.623341	0.24937	-1.44487	0.148495	1	FOXRED2	FAD-dependent oxidoreductase domain-containing protein 2 precursor [Source:RefSeq peptide;Acc:NP_001231670]
ENSSSCG00000000144	405.566	0.382884	0.121484	0.986544	0.323866	1		thioredoxin, mitochondrial [Source:RefSeq peptide;Acc:NP_001230634]
ENSSSCG00000000145	12870.8	0.0176099	0.202345	0	1	1	MYH9	myosin heavy chain 9 [Source:HGNC Symbol;Acc:HGNC:7579]
ENSSSCG00000000146	10.7053	0.204772	0.538153	0	1	1	MYH11	myosin heavy chain 11 [Source:HGNC Symbol;Acc:HGNC:7569]
ENSSSCG00000000148	1215.43	0.203065	0.218379	0	1	1
ENSSSCG00000000156	917.11	0.219813	0.235445	0	1	1	FBXO7	F-box only protein 7 [Source:RefSeq peptide;Acc:NP_001165222]
ENSSSCG00000000157	7.10169	2.53739	1.00748	2.25747	0.0239787	1	BPIFC	BPI fold containing family C [Source:HGNC Symbol;Acc:HGNC:16503]
ENSSSCG00000000158	1208.13	-0.0300227	0.0877858	0	1	1	RTCB	tRNA-splicing ligase RtcB homolog [Source:RefSeq peptide;Acc:NP_001116458]
ENSSSCG00000000160	381.465	-0.0245562	0.128867	0	1	1	PRDM4	PR/SET domain 4 [Source:HGNC Symbol;Acc:HGNC:9348]
ENSSSCG00000000161	500.165	0.00487555	0.153976	0	1	1	PWP1	PWP1 homolog, endonuclein [Source:HGNC Symbol;Acc:HGNC:17015]
ENSSSCG00000000162	303.937	0.215124	0.218719	0	1	1	BTBD11	BTB domain containing 11 [Source:HGNC Symbol;Acc:HGNC:23844]
ENSSSCG00000000164	334.711	-0.184049	0.178305	0	1	1	CRY1	cryptochrome circadian regulator 1 [Source:HGNC Symbol;Acc:HGNC:2384]
ENSSSCG00000000167	209.362	-0.231152	0.161326	0	1	1	RIC8B	RIC8 guanine nucleotide exchange factor B [Source:HGNC Symbol;Acc:HGNC:25555]
ENSSSCG00000000169	460.796	0.109775	0.0964798	0	1	1	POLR3B	RNA polymerase III subunit B [Source:HGNC Symbol;Acc:HGNC:30348]
ENSSSCG00000000171	479.689	-0.266902	0.433476	-0.00892141	0.992882	1	CKAP4	cytoskeleton-associated protein 4 [Source:RefSeq peptide;Acc:NP_001231560]
ENSSSCG00000000175	82.0726	0.154721	0.279087	0	1	1	ADCY6	adenylate cyclase 6 [Source:HGNC Symbol;Acc:HGNC:237]
ENSSSCG00000000176	839.724	0.0331028	0.138545	0	1	1	DDX23	DEAD-box helicase 23 [Source:HGNC Symbol;Acc:HGNC:17347]
ENSSSCG00000000179	30.3617	0.362117	0.44161	0.224368	0.822471	1	CCDC65	coiled-coil domain containing 65 [Source:HGNC Symbol;Acc:HGNC:29937]
ENSSSCG00000000180	1528.32	-0.00803374	0.193107	0	1	1	FKBP11	FK506 binding protein 11 [Source:HGNC Symbol;Acc:HGNC:18624]
ENSSSCG00000000182	18.6117	-0.374531	0.378174	-0.29483	0.768124	1	WNT10B	protein Wnt-10b precursor [Source:RefSeq peptide;Acc:NP_001273945]
ENSSSCG00000000185	820.639	0.0775972	0.121758	0	1	1		5'-AMP-activated protein kinase subunit gamma-1 [Source:UniProtKB/Swiss-Prot;Acc:Q09138]
ENSSSCG00000000186	20.5796	0.44592	0.497469	0.367632	0.713147	1	RHEBL1	RHEB like 1 [Source:HGNC Symbol;Acc:HGNC:21166]
ENSSSCG00000000189	1355.43	0.16866	0.13077	0	1	1	LMBR1L	limb development membrane protein 1 like [Source:HGNC Symbol;Acc:HGNC:18268]
ENSSSCG00000000190	12969.9	-0.136729	0.0974736	0	1	1	TUBA1B	Tubulin alpha-1B chain Detyrosinated tubulin alpha-1B chain [Source:UniProtKB/Swiss-Prot;Acc:Q2XVP4]
ENSSSCG00000000191	11.9466	0.0839762	0.703986	0	1	1
ENSSSCG00000000194	2473.09	0.210901	0.164867	0	1	1	TUBA1C	tubulin alpha 1c [Source:HGNC Symbol;Acc:HGNC:20768]
ENSSSCG00000000199	422.474	-0.201936	0.164727	0	1	1
ENSSSCG00000000202	677.935	-0.135055	0.159195	0	1	1	MCRS1	microspherule protein 1 [Source:HGNC Symbol;Acc:HGNC:6960]
ENSSSCG00000000204	109.542	0.00999808	0.22024	0	1	1	PRPF40B	pre-mRNA processing factor 40 homolog B [Source:HGNC Symbol;Acc:HGNC:25031]
ENSSSCG00000000209	68.7667	0.349556	0.284085	0.304562	0.760699	1	NCKAP5L	NCK associated protein 5 like [Source:HGNC Symbol;Acc:HGNC:29321]
ENSSSCG00000000212	7.28792	0.0895871	0.530692	0	1	1	AQP6	aquaporin-6 [Source:RefSeq peptide;Acc:NP_001121939]
ENSSSCG00000000214	514.926	0.133574	0.11616	0	1	1	GPD1	glycerol-3-phosphate dehydrogenase [Source:RefSeq peptide;Acc:NP_001177169]
ENSSSCG00000000215	194.066	0.280499	0.128237	0.136192	0.89167	1	SMARCD1	SWI/SNF-related matrix-associated actin-dependent regulator of chromatin subfamily D member 1 [Source:RefSeq peptide;Acc:NP_001231542]
ENSSSCG00000000217	293.785	-0.283882	0.166627	-0.125116	0.900432	1
ENSSSCG00000000223	6430.65	0.0298582	0.230565	0	1	1	BIN2	bridging integrator 2 [Source:HGNC Symbol;Acc:HGNC:1053]
ENSSSCG00000000228	27.9837	-0.724424	0.29319	-1.57369	0.115559	1	SCN8A	sodium voltage-gated channel alpha subunit 8 [Source:HGNC Symbol;Acc:HGNC:10596]
ENSSSCG00000000232	790.293	0.467011	0.321934	0.633599	0.526343	1	ACVRL1	activin A receptor like type 1 [Source:HGNC Symbol;Acc:HGNC:175]
ENSSSCG00000000233	1660.18	1.04937	0.378499	2.0775	0.0377556	1	ACVR1B	activin receptor type-1B precursor [Source:RefSeq peptide;Acc:NP_001182251]
ENSSSCG00000000234	23.3249	-0.277597	0.518741	-0.0280726	0.977604	1	GRASP	general receptor for phosphoinositides 1 associated scaffold protein [Source:HGNC Symbol;Acc:HGNC:18707]
ENSSSCG00000000240	38.6742	-0.259791	0.337322	0	1	1	KRT85	keratin 85 [Source:HGNC Symbol;Acc:HGNC:6462]
ENSSSCG00000000257	10906.5	0.0899944	0.145885	0	1	1	ITGB7	integrin subunit beta 7 [Source:HGNC Symbol;Acc:HGNC:6162]
ENSSSCG00000000258	446.556	-0.070142	0.207245	0	1	1	RARG	retinoic acid receptor gamma [Source:HGNC Symbol;Acc:HGNC:9866]
ENSSSCG00000000259	144.941	0.00144665	0.140762	0	1	1	CSAD	cysteine sulfinic acid decarboxylase [Source:HGNC Symbol;Acc:HGNC:18966]
ENSSSCG00000000261	20.3652	-0.326925	0.727376	-0.0878367	0.930006	1	IGFBP6	insulin-like growth factor-binding protein 6 precursor [Source:RefSeq peptide;Acc:NP_001093660]
ENSSSCG00000000262	1155.18	0.117691	0.121328	0	1	1	SPRYD3	SPRY domain-containing protein 3 [Source:RefSeq peptide;Acc:NP_001231932]
ENSSSCG00000000264	865.817	0.163015	0.177887	0	1	1	MFSD5	major facilitator superfamily domain containing 5 [Source:HGNC Symbol;Acc:HGNC:28156]
ENSSSCG00000000265	85.9842	-0.0555273	0.227407	0	1	1	ESPL1	extra spindle pole bodies like 1, separase [Source:HGNC Symbol;Acc:HGNC:16856]
ENSSSCG00000000267	731.318	0.167007	0.120913	0	1	1	C12orf10	chromosome 12 open reading frame 10 [Source:HGNC Symbol;Acc:HGNC:17590]
ENSSSCG00000000268	140.455	0.05424	0.161553	0	1	1	AAAS	aladin WD repeat nucleoporin [Source:HGNC Symbol;Acc:HGNC:13666]
ENSSSCG00000000271	28.965	-0.823723	0.353119	-1.58782	0.112328	1	AMHR2	anti-Muellerian hormone type-2 receptor precursor [Source:RefSeq peptide;Acc:NP_001192256]
ENSSSCG00000000272	1127.83	-0.258933	0.171842	0	1	1	SP1	Sp1 transcription factor [Source:HGNC Symbol;Acc:HGNC:11205]
ENSSSCG00000000273	3733.7	0.0731446	0.17968	0	1	1		proline-rich protein 13 isoform 2 [Source:RefSeq peptide;Acc:NP_001231439]
ENSSSCG00000000274	10129.6	-0.271805	0.0926176	-0.0946932	0.924559	1	PCBP2	poly(rC)-binding protein 2 [Source:RefSeq peptide;Acc:NP_001231441]
ENSSSCG00000000275	287.594	0.188205	0.150516	0	1	1	MAP3K12	mitogen-activated protein kinase kinase kinase 12 [Source:HGNC Symbol;Acc:HGNC:6851]
ENSSSCG00000000276	448.567	0.117946	0.166876	0	1	1	TARBP2	TARBP2, RISC loading complex RNA binding subunit [Source:HGNC Symbol;Acc:HGNC:11569]
ENSSSCG00000000277	47.4555	-0.423276	0.257638	-0.621963	0.533966	1	NPFF	neuropeptide FF-amide peptide precursor [Source:HGNC Symbol;Acc:HGNC:7901]
ENSSSCG00000000278	341.662	0.0598612	0.137758	0	1	1
ENSSSCG00000000288	6237.43	0.143973	0.0758289	0	1	1		heterogeneous nuclear ribonucleoprotein A1 [Source:RefSeq peptide;Acc:NP_001070686]
ENSSSCG00000000289	7189.94	0.553534	0.286524	1.01388	0.310642	1	NFE2	transcription factor NF-E2 45 kDa subunit [Source:RefSeq peptide;Acc:NP_001172081]
ENSSSCG00000000290	2510.41	0.000404605	0.0999979	0	1	1	COPZ1	coatomer protein complex subunit zeta 1 [Source:HGNC Symbol;Acc:HGNC:2243]
ENSSSCG00000000291	12506.9	0.720288	0.330597	1.38312	0.166629	1	GPR84	G-protein coupled receptor 84 [Source:RefSeq peptide;Acc:NP_001245230]
ENSSSCG00000000292	9.42375	0.175664	0.77483	0	1	1	ZNF385A	zinc finger protein 385A [Source:HGNC Symbol;Acc:HGNC:17521]
ENSSSCG00000000293	512.485	-0.13086	0.225459	0	1	1	ITGA5	integrin subunit alpha 5 [Source:HGNC Symbol;Acc:HGNC:6141]
ENSSSCG00000000295	5269.29	0.13388	0.174582	0	1	1	NCKAP1L	NCK associated protein 1 like [Source:HGNC Symbol;Acc:HGNC:4862]
ENSSSCG00000000299	673.689	-0.0680488	0.150685	0	1	1	TESPA1	thymocyte expressed, positive selection associated 1 [Source:HGNC Symbol;Acc:HGNC:29109]
ENSSSCG00000000359	268.14	-0.00826456	0.163219	0	1	1
ENSSSCG00000000361	3659.93	0.268724	0.192061	0.0296218	0.976369	1	CD63	CD63 molecule [Source:HGNC Symbol;Acc:HGNC:1692]
ENSSSCG00000000363	7.27582	0.455953	0.604612	0.319079	0.749666	1	GDF11	growth/differentiation factor 11 precursor [Source:RefSeq peptide;Acc:NP_001231239]
ENSSSCG00000000364	1125.99	-0.0737343	0.149341	0	1	1	SARNP	SAP domain containing ribonucleoprotein [Source:HGNC Symbol;Acc:HGNC:24432]
ENSSSCG00000000365	1546.65	-0.0557803	0.150278	0	1	1
ENSSSCG00000000366	875.023	-0.0436365	0.144215	0	1	1	DNAJC14	dnaJ homolog subfamily C member 14 [Source:RefSeq peptide;Acc:NP_001171995]
ENSSSCG00000000367	12.8994	0.314054	0.474576	0.107507	0.914387	1
ENSSSCG00000000368	12.1807	0.0528657	0.508087	0	1	1	MMP19	matrix metallopeptidase 19 [Source:HGNC Symbol;Acc:HGNC:7165]
ENSSSCG00000000370	324.661	0.167699	0.184513	0	1	1	DGKA	Diacylglycerol kinase alpha [Source:UniProtKB/Swiss-Prot;Acc:P20192]
ENSSSCG00000000371	16.5148	-0.324227	0.467317	-0.130944	0.895819	1	PMEL	premelanosome protein [Source:HGNC Symbol;Acc:HGNC:10880]
ENSSSCG00000000373	445.859	0.0358466	0.142457	0	1	1	CDK2	cyclin-dependent kinase 2 [Source:RefSeq peptide;Acc:NP_001272394]
ENSSSCG00000000374	9573.21	-0.131971	0.195146	0	1	1	RPS26	40S ribosomal protein S26 [Source:UniProtKB/Swiss-Prot;Acc:P49171]
ENSSSCG00000000376	265.976	-0.0913167	0.112713	0	1	1	SUOX	sulfite oxidase, mitochondrial [Source:RefSeq peptide;Acc:NP_001231427]
ENSSSCG00000000377	1330.36	0.0500894	0.114375	0	1	1
ENSSSCG00000000379	1622.86	-0.0893993	0.193809	0	1	1	ESYT1	extended synaptotagmin 1 [Source:HGNC Symbol;Acc:HGNC:29534]
ENSSSCG00000000382	1932.73	-0.0121457	0.118583	0	1	1	SMARCC2	SWI/SNF related, matrix associated, actin dependent regulator of chromatin subfamily c member 2 [Source:HGNC Symbol;Acc:HGNC:11105]
ENSSSCG00000000383	403.194	-0.00456185	0.124173	0	1	1	RNF41	ring finger protein 41 [Source:HGNC Symbol;Acc:HGNC:18401]
ENSSSCG00000000384	240.253	-0.0713909	0.123792	0	1	1	NABP2	nucleic acid binding protein 2 [Source:HGNC Symbol;Acc:HGNC:28412]
ENSSSCG00000000385	13.9122	0.536617	0.450699	0.607018	0.543839	1	SLC39A5	solute carrier family 39 member 5 [Source:HGNC Symbol;Acc:HGNC:20502]
ENSSSCG00000000386	156.822	0.0887125	0.281875	0	1	1	ANKRD52	ankyrin repeat domain 52 [Source:HGNC Symbol;Acc:HGNC:26614]
ENSSSCG00000000393	1642.42	-0.172951	0.112031	0	1	1	PAN2	PAN2 poly(A) specific ribonuclease subunit [Source:HGNC Symbol;Acc:HGNC:20074]
ENSSSCG00000000394	351.771	0.000387565	0.120852	0	1	1		protein canopy homolog 2 precursor [Source:RefSeq peptide;Acc:NP_001171997]
ENSSSCG00000000396	7082.57	-0.0897341	0.174178	0	1	1	STAT2	Signal transducer and activator of transcription 2 [Source:UniProtKB/Swiss-Prot;Acc:O02799]
ENSSSCG00000000398	13.6651	-0.225985	0.441291	0	1	1	APOF	apolipoprotein F precursor [Source:RefSeq peptide;Acc:NP_001003925]
ENSSSCG00000000399	106.56	-0.281161	0.223492	-0.0811082	0.935356	1	TIMELESS	timeless circadian regulator [Source:HGNC Symbol;Acc:HGNC:11813]
ENSSSCG00000000401	12.835	-0.485651	0.42836	-0.519696	0.603276	1	GLS2	glutaminase 2 [Source:HGNC Symbol;Acc:HGNC:29570]
ENSSSCG00000000402	68.676	0.291284	0.289136	0.0977045	0.922167	1	RBMS2	RNA binding motif single stranded interacting protein 2 [Source:HGNC Symbol;Acc:HGNC:9909]
ENSSSCG00000000403	1941.59	0.0271717	0.165235	0	1	1	BAZ2A	bromodomain adjacent to zinc finger domain 2A [Source:HGNC Symbol;Acc:HGNC:962]
ENSSSCG00000000405	9208.7	-0.116276	0.115639	0	1	1
ENSSSCG00000000406	2071.7	0.0154124	0.218742	0	1	1	PTGES3	prostaglandin E synthase 3 [Source:HGNC Symbol;Acc:HGNC:16049]
ENSSSCG00000000411	141.119	0.122537	0.182586	0	1	1	NAB2	NGFI-A binding protein 2 [Source:HGNC Symbol;Acc:HGNC:7627]
ENSSSCG00000000413	16.1631	0.493463	0.463538	0.497108	0.619113	1	MYO1A	myosin IA [Source:HGNC Symbol;Acc:HGNC:7595]
ENSSSCG00000000419	91.6468	0.171961	0.233351	0	1	1	RDH16	retinol dehydrogenase 16 (all-trans) precursor [Source:RefSeq peptide;Acc:NP_001230795]
ENSSSCG00000000423	179.208	0.366868	0.390103	0.266171	0.790108	1	LRP1	LDL receptor related protein 1 [Source:HGNC Symbol;Acc:HGNC:6692]
ENSSSCG00000000431	275.808	0.32076	0.213324	0.270602	0.786697	1	MBD6	methyl-CpG binding domain protein 6 [Source:HGNC Symbol;Acc:HGNC:20445]
ENSSSCG00000000433	240.124	0.393647	0.317518	0.411355	0.680812	1	B4GALNT1	beta-1,4-N-acetyl-galactosaminyltransferase 1 [Source:HGNC Symbol;Acc:HGNC:4117]
ENSSSCG00000000435	24.7263	0.410071	0.550126	0.267278	0.789255	1	ARHGEF25	Rho guanine nucleotide exchange factor 25 [Source:HGNC Symbol;Acc:HGNC:30275]
ENSSSCG00000000436	15.9953	-0.289322	0.424205	-0.0619689	0.950588	1	PIP4K2C	phosphatidylinositol-5-phosphate 4-kinase type 2 gamma [Source:HGNC Symbol;Acc:HGNC:23786]
ENSSSCG00000000437	2556.34	0.102289	0.251297	0	1	1	ARHGAP9	Rho GTPase activating protein 9 [Source:HGNC Symbol;Acc:HGNC:14130]
ENSSSCG00000000439	66.7066	0.16431	0.202105	0	1	1	KIF5A	kinesin family member 5A [Source:HGNC Symbol;Acc:HGNC:6323]
ENSSSCG00000000443	40.5941	0.248612	0.435839	0	1	1	GLI1	zinc finger protein GLI1 [Source:RefSeq peptide;Acc:NP_001243522]
ENSSSCG00000000444	1634.99	0.000640651	0.12173	0	1	1	DCTN2	dynactin subunit 2 [Source:HGNC Symbol;Acc:HGNC:2712]
ENSSSCG00000000449	681.83	0.0625057	0.191912	0	1	1	DTX3	deltex E3 ubiquitin ligase 3 [Source:HGNC Symbol;Acc:HGNC:24457]
ENSSSCG00000000453	61.8677	-0.166584	0.23389	0	1	1	ATP23	ATP23 metallopeptidase and ATP synthase assembly factor homolog [Source:HGNC Symbol;Acc:HGNC:29452]
ENSSSCG00000000456	26.2181	0.710563	0.434933	1.02896	0.303499	1	SLC16A7	solute carrier family 16 member 7 [Source:HGNC Symbol;Acc:HGNC:10928]
ENSSSCG00000000457	3408.08	0.163071	0.262949	0	1	1	USP15	ubiquitin specific peptidase 15 [Source:HGNC Symbol;Acc:HGNC:12613]
ENSSSCG00000000458	375.462	-0.0726384	0.195574	0	1	1	MON2	MON2 homolog, regulator of endosome-to-Golgi trafficking [Source:HGNC Symbol;Acc:HGNC:29177]
ENSSSCG00000000462	61.516	-0.397933	0.259496	-0.51985	0.603168	1	RXYLT1	ribitol xylosyltransferase 1 [Source:HGNC Symbol;Acc:HGNC:13530]
ENSSSCG00000000466	1185.13	-0.0548082	0.156509	0	1	1	XPOT	exportin for tRNA [Source:HGNC Symbol;Acc:HGNC:12826]
ENSSSCG00000000469	488.784	0.0273773	0.178532	0	1	1	LEMD3	LEM domain containing 3 [Source:RefSeq peptide;Acc:NP_001302526]
ENSSSCG00000000473	473.844	-0.0286452	0.177307	0	1	1
ENSSSCG00000000475	45.0182	-0.214286	0.555622	0	1	1	IRAK3	interleukin 1 receptor associated kinase 3 [Source:HGNC Symbol;Acc:HGNC:17020]
ENSSSCG00000000477	75.3083	0.244409	0.300406	0	1	1	HELB	DNA helicase B [Source:HGNC Symbol;Acc:HGNC:17196]
ENSSSCG00000000483	200.68	-0.154009	0.168809	0	1	1
ENSSSCG00000000486	479.677	-0.133121	0.103675	0	1	1	NUP107	nucleoporin 107 [Source:HGNC Symbol;Acc:HGNC:29914]
ENSSSCG00000000487	98.2683	-0.115096	0.215499	0	1	1	SLC35E3	solute carrier family 35 member E3 [Source:HGNC Symbol;Acc:HGNC:20864]
ENSSSCG00000000488	725.718	-0.127233	0.109622	0	1	1	MDM2	E3 ubiquitin-protein ligase Mdm2 [Source:RefSeq peptide;Acc:NP_001098773]
ENSSSCG00000000492	4049.39	0.575003	0.557001	0.560086	0.575421	1	LYZ	lysozyme C-3 precursor [Source:RefSeq peptide;Acc:NP_999557]
ENSSSCG00000000493	156.614	-0.337627	0.207652	-0.359222	0.719429	1	FRS2	fibroblast growth factor receptor substrate 2 [Source:RefSeq peptide;Acc:NP_001230138]
ENSSSCG00000000496	1863.41	-0.147748	0.119084	0	1	1	CCT2	T-complex protein 1 subunit beta [Source:RefSeq peptide;Acc:NP_001163991]
ENSSSCG00000000500	505.807	0.0912709	0.237566	0	1	1	RAB3IP	RAB3A interacting protein [Source:HGNC Symbol;Acc:HGNC:16508]
ENSSSCG00000000502	626.052	0.277916	0.14533	0.102396	0.918442	1	CNOT2	CCR4-NOT transcription complex subunit 2 [Source:RefSeq peptide;Acc:NP_001230346]
ENSSSCG00000000509	1082.61	-0.146379	0.152028	0	1	1	ZFC3H1	zinc finger C3H1-type containing [Source:HGNC Symbol;Acc:HGNC:28328]
ENSSSCG00000000510	287.19	0.00621656	0.165579	0	1	1	TMEM19	transmembrane protein 19 [Source:HGNC Symbol;Acc:HGNC:25605]
ENSSSCG00000000512	567.989	-0.080379	0.242398	0	1	1	TBC1D15	TBC1 domain family member 15 [Source:HGNC Symbol;Acc:HGNC:25694]
ENSSSCG00000000519	845.602	0.208029	0.207988	0	1	1	GLIPR1	GLI pathogenesis related 1 [Source:HGNC Symbol;Acc:HGNC:17001]
ENSSSCG00000000522	6903.25	-0.0898037	0.115763	0	1	1		nucleosome assembly protein 1-like 1 [Source:RefSeq peptide;Acc:NP_001231246]
ENSSSCG00000000523	35.6295	-0.355636	0.295962	-0.312883	0.754369	1	BBS10	Bardet-Biedl syndrome 10 [Source:HGNC Symbol;Acc:HGNC:26291]
ENSSSCG00000000528	18.3458	0.266039	0.398565	0.00753938	0.993985	1	PKP2	plakophilin 2 [Source:HGNC Symbol;Acc:HGNC:9024]
ENSSSCG00000000529	542.768	-0.0404252	0.15046	0	1	1	DNM1L	dynamin 1 like [Source:HGNC Symbol;Acc:HGNC:2973]
ENSSSCG00000000530	199.433	-0.0800452	0.359539	0	1	1	FGD4	FYVE, RhoGEF and PH domain containing 4 [Source:HGNC Symbol;Acc:HGNC:19125]
ENSSSCG00000000534	723.016	-0.129789	0.1562	0	1	1	IPO8	importin 8 [Source:HGNC Symbol;Acc:HGNC:9853]
ENSSSCG00000000536	376.334	-0.163466	0.163949	0	1	1	ERGIC2	endoplasmic reticulum-Golgi intermediate compartment protein 2 [Source:RefSeq peptide;Acc:NP_001230861]
ENSSSCG00000000541	947.35	-0.155355	0.2706	0	1	1	FAR2	fatty acyl-CoA reductase 2 [Source:HGNC Symbol;Acc:HGNC:25531]
ENSSSCG00000000545	53.7173	-0.0689278	0.278931	0	1	1	KLHL42	kelch like family member 42 [Source:HGNC Symbol;Acc:HGNC:29252]
ENSSSCG00000000547	168.403	0.0571891	0.16204	0	1	1	MRPS35	28S ribosomal protein S35, mitochondrial [Source:RefSeq peptide;Acc:NP_001231856]
ENSSSCG00000000549	49.4823	-0.513344	0.31833	-0.786322	0.431679	1	PPFIBP1	PPFIA binding protein 1 [Source:HGNC Symbol;Acc:HGNC:9249]
ENSSSCG00000000552	293.502	-0.140328	0.170876	0	1	1	MED21	mediator of RNA polymerase II transcription subunit 21 [Source:RefSeq peptide;Acc:NP_001230459]
ENSSSCG00000000553	619.69	-0.0308915	0.187745	0	1	1	TM7SF3	transmembrane 7 superfamily member 3 [Source:HGNC Symbol;Acc:HGNC:23049]
ENSSSCG00000000554	1079.42	0.177753	0.186594	0	1	1	FGFR1OP2	FGFR1 oncogene partner 2 [Source:HGNC Symbol;Acc:HGNC:23098]
ENSSSCG00000000555	566.299	-0.155321	0.179162	0	1	1	ITPR2	inositol 1,4,5-trisphosphate receptor type 2 [Source:HGNC Symbol;Acc:HGNC:6181]
ENSSSCG00000000559	68.5286	0.273498	0.276126	0.0378939	0.969772	1	RASSF8	Ras association domain family member 8 [Source:HGNC Symbol;Acc:HGNC:13232]
ENSSSCG00000000563	2202.73	-0.175019	0.203184	0	1	1	LRMP	lymphoid restricted membrane protein [Source:HGNC Symbol;Acc:HGNC:6690]
ENSSSCG00000000567	25.2899	-0.752704	0.355516	-1.37735	0.168403	1	SOX5	SRY-box 5 [Source:HGNC Symbol;Acc:HGNC:11201]
ENSSSCG00000000570	730.675	-0.0574974	0.17895	0	1	1	C2CD5	C2 calcium dependent domain containing 5 [Source:HGNC Symbol;Acc:HGNC:29062]
ENSSSCG00000000576	5339.91	0.00947357	0.115047	0	1	1	LDHB	lactate dehydrogenase B [Source:HGNC Symbol;Acc:HGNC:6541]
ENSSSCG00000000579	164.505	0.192229	0.223531	0	1	1	GOLT1B	vesicle transport protein GOT1B [Source:RefSeq peptide;Acc:NP_001230429]
ENSSSCG00000000580	291.915	-0.242555	0.162691	0	1	1	RECQL	ATP-dependent DNA helicase Q1 [Source:RefSeq peptide;Acc:NP_001240636]
ENSSSCG00000000583	137.531	-0.135588	0.171778	0	1	1	PYROXD1	pyridine nucleotide-disulphide oxidoreductase domain 1 [Source:HGNC Symbol;Acc:HGNC:26162]
ENSSSCG00000000587	334.237	-0.143987	0.200047	0	1	1	AEBP2	AE binding protein 2 [Source:HGNC Symbol;Acc:HGNC:24051]
ENSSSCG00000000588	17.3159	0.951015	0.497013	1.38423	0.166288	1	PLEKHA5	pleckstrin homology domain containing A5 [Source:HGNC Symbol;Acc:HGNC:30036]
ENSSSCG00000000599	502.282	-0.125114	0.141218	0	1	1	DERA	deoxyribose-phosphate aldolase [Source:HGNC Symbol;Acc:HGNC:24269]
ENSSSCG00000000600	86.4912	-0.0183932	0.355442	0	1	1	EPS8	epidermal growth factor receptor pathway substrate 8 [Source:HGNC Symbol;Acc:HGNC:3420]
ENSSSCG00000000601	161.106	-0.358846	0.278929	-0.343498	0.731224	1	PTPRO	protein tyrosine phosphatase, receptor type O [Source:HGNC Symbol;Acc:HGNC:9678]
ENSSSCG00000000605	24.863	0.274723	0.392826	0.0297546	0.976263	1	ERP27	endoplasmic reticulum protein 27 [Source:HGNC Symbol;Acc:HGNC:26495]
ENSSSCG00000000611	1346.13	0.0284	0.077735	0	1	1	WBP11	WW domain binding protein 11 [Source:HGNC Symbol;Acc:HGNC:16461]
ENSSSCG00000000612	725.263	0.0368921	0.191485	0	1	1	ATF7IP	activating transcription factor 7 interacting protein [Source:HGNC Symbol;Acc:HGNC:20092]
ENSSSCG00000000619	71.4421	0.326051	0.24045	0.26208	0.79326	1	FAM234B	protein FAM234B [Source:RefSeq peptide;Acc:NP_001231885]
ENSSSCG00000000623	111.304	0.265514	0.338476	0.00732583	0.994155	1	BCL2L14	apoptosis facilitator Bcl-2-like protein 14 [Source:RefSeq peptide;Acc:NP_001302597]
ENSSSCG00000000625	16.4812	-0.229034	0.582969	0	1	1	LRP6	LDL receptor related protein 6 [Source:HGNC Symbol;Acc:HGNC:6698]
ENSSSCG00000000633	7302.4	0.275179	0.140707	0.0863101	0.93122	1	YBX3	Y-box binding protein 3 [Source:HGNC Symbol;Acc:HGNC:2428]
ENSSSCG00000000635	216.88	-0.211655	0.17034	0	1	1
ENSSSCG00000000639	7.62996	-1.49235	0.728316	-1.68789	0.0914321	1
ENSSSCG00000000640	38.0781	-0.525156	0.458634	-0.571526	0.567643	1
ENSSSCG00000000642	6.51383	-0.698269	0.728565	-0.597386	0.550249	1
ENSSSCG00000000645	4653.56	0.301528	0.173686	0.221628	0.824604	1	GABARAPL1	gamma-aminobutyric acid receptor-associated protein-like 1 [Source:RefSeq peptide;Acc:NP_001177216]
ENSSSCG00000000647	312.047	0.857473	0.622297	0.955233	0.33946	1	OLR1	oxidized low-density lipoprotein receptor 1 [Source:RefSeq peptide;Acc:NP_998970]
ENSSSCG00000000648	78.4105	0.312089	0.332896	0.147357	0.882851	1	CLEC7A	C-type lectin domain family 7 member A [Source:RefSeq peptide;Acc:NP_001139338]
ENSSSCG00000000649	18.4723	0.0344687	0.571635	0	1	1	CLEC1A	C-type lectin domain family 1 member A [Source:HGNC Symbol;Acc:HGNC:24355]
ENSSSCG00000000650	648.349	-0.170242	0.232861	0	1	1	CLEC1B	C-type lectin domain family 1 member B [Source:RefSeq peptide;Acc:NP_001302723]
ENSSSCG00000000651	85.1473	0.342026	0.370896	0.212975	0.831347	1	CLEC12B	C-type lectin domain family 12 member B [Source:RefSeq peptide;Acc:NP_001289017]
ENSSSCG00000000653	4589.03	0.102893	0.259624	0	1	1	CD69	early activation antigen CD69 [Source:RefSeq peptide;Acc:NP_999256]
ENSSSCG00000000655	206.893	0.846812	0.317765	1.83713	0.06619	1	KLRF1	killer cell lectin like receptor F1 [Source:HGNC Symbol;Acc:HGNC:13342]
ENSSSCG00000000656	467.473	0.570522	0.290028	1.0602	0.289054	1	CLEC2B	uncharacterized protein LOC100520839 [Source:RefSeq peptide;Acc:NP_001243293]
ENSSSCG00000000657	15514.7	0.250081	0.184911	0	1	1
ENSSSCG00000000660	369.735	0.451342	0.522887	0.36013	0.71875	1	A2M	alpha-2-macroglobulin [Source:HGNC Symbol;Acc:HGNC:7]
ENSSSCG00000000661	115.281	0.014768	0.201864	0	1	1	PHC1	polyhomeotic-like protein 1 [Source:RefSeq peptide;Acc:NP_001245310]
ENSSSCG00000000663	920.947	-0.00320475	0.39749	0	1	1
ENSSSCG00000000667	43.6793	-0.111979	0.520057	0	1	1	AICDA	activation induced cytidine deaminase [Source:HGNC Symbol;Acc:HGNC:13203]
ENSSSCG00000000675	240.563	0.506245	0.217811	1.11662	0.264158	1	C1R	complement C1r [Source:HGNC Symbol;Acc:HGNC:1246]
ENSSSCG00000000680	13.82	0.08159	0.43162	0	1	1	GPR162	G protein-coupled receptor 162 [Source:HGNC Symbol;Acc:HGNC:16693]
ENSSSCG00000000683	105.443	0.0996253	0.1943	0	1	1	CDCA3	cell division cycle associated 3 [Source:HGNC Symbol;Acc:HGNC:14624]
ENSSSCG00000000684	970.972	0.173112	0.0994457	0	1	1	USP5	ubiquitin specific peptidase 5 [Source:HGNC Symbol;Acc:HGNC:12628]
ENSSSCG00000000685	71.4465	0.476107	0.35331	0.603074	0.546459	1	TPI1	triosephosphate isomerase [Source:RefSeq peptide;Acc:NP_001032228]
ENSSSCG00000000687	197.738	-0.117498	0.223358	0	1	1	CD4	CD4 molecule [Source:HGNC Symbol;Acc:HGNC:1678]
ENSSSCG00000000688	275.279	0.139783	0.528	0	1	1	LAG3	lymphocyte activation gene 3 protein precursor [Source:RefSeq peptide;Acc:NP_001098776]
ENSSSCG00000000690	1427.09	0.00619513	0.100206	0	1	1	MLF2	myeloid leukemia factor 2 [Source:HGNC Symbol;Acc:HGNC:7126]
ENSSSCG00000000691	333.933	-0.0181519	0.141606	0	1	1	COPS7A	COP9 signalosome subunit 7A [Source:HGNC Symbol;Acc:HGNC:16758]
ENSSSCG00000000693	495.213	0.0825793	0.125204	0	1	1	NCAPD2	non-SMC condensin I complex subunit D2 [Source:HGNC Symbol;Acc:HGNC:24305]
ENSSSCG00000000694	20605.7	0.37322	0.259015	0.425404	0.670542	1		Glyceraldehyde-3-phosphate dehydrogenase [Source:UniProtKB/Swiss-Prot;Acc:P00355]
ENSSSCG00000000695	246.296	0.0882411	0.196366	0	1	1	IFFO1	intermediate filament family orphan 1 [Source:HGNC Symbol;Acc:HGNC:24970]
ENSSSCG00000000696	914.296	0.122174	0.15579	0	1	1	NOP2	probable 28S rRNA (cytosine(4447)-C(5))-methyltransferase [Source:RefSeq peptide;Acc:NP_001231175]
ENSSSCG00000000697	4560.92	-0.036912	0.118083	0	1	1	CHD4	chromodomain helicase DNA binding protein 4 [Source:HGNC Symbol;Acc:HGNC:1919]
ENSSSCG00000000699	85.7386	-0.0891345	0.240199	0	1	1	LPAR5	lysophosphatidic acid receptor 5 [Source:HGNC Symbol;Acc:HGNC:13307]
ENSSSCG00000000700	1466.25	0.0680811	0.164293	0	1	1	ACRBP	acrosin binding protein [Source:HGNC Symbol;Acc:HGNC:17195]
ENSSSCG00000000702	262.691	0.170326	0.16735	0	1	1	ZNF384	zinc finger protein 384 [Source:HGNC Symbol;Acc:HGNC:11955]
ENSSSCG00000000703	40.817	0.0135316	0.284381	0	1	1	VAMP1	vesicle associated membrane protein 1 [Source:HGNC Symbol;Acc:HGNC:12642]
ENSSSCG00000000704	831.551	0.0646832	0.164638	0	1	1	TAPBPL	TAP binding protein like [Source:HGNC Symbol;Acc:HGNC:30683]
ENSSSCG00000000705	312.768	0.331032	0.204215	0.332971	0.739156	1	CD27	CD27 antigen precursor [Source:RefSeq peptide;Acc:NP_001265692]
ENSSSCG00000000706	421.804	0.586398	0.235048	1.37574	0.168903	1	LTBR	tumor necrosis factor receptor superfamily member 3 precursor [Source:RefSeq peptide;Acc:NP_001295752]
ENSSSCG00000000707	23.8456	0.841768	0.482753	1.19882	0.230598	1	SCNN1A	amiloride-sensitive sodium channel subunit alpha [Source:RefSeq peptide;Acc:NP_998923]
ENSSSCG00000000708	3605.73	0.426754	0.205879	0.795224	0.426484	1	TNFRSF1A	tumor necrosis factor receptor superfamily member 1A precursor [Source:RefSeq peptide;Acc:NP_999134]
ENSSSCG00000000712	626.666	-0.377417	0.359045	-0.318575	0.750049	1	VWF	von Willebrand factor precursor [Source:RefSeq peptide;Acc:NP_001233150]
ENSSSCG00000000717	16.3481	-0.42609	0.542153	-0.300755	0.763601	1	KCNA6	potassium voltage-gated channel subfamily A member 6 [Source:HGNC Symbol;Acc:HGNC:6225]
ENSSSCG00000000719	651.649	-0.000451288	0.11121	0	1	1
ENSSSCG00000000720	147.378	0.288268	0.229685	0.109863	0.912518	1	AKAP3	A-kinase anchor protein 3 [Source:RefSeq peptide;Acc:NP_001182253]
ENSSSCG00000000722	89.2514	-0.028396	0.164233	0	1	1	RAD51AP1	RAD51 associated protein 1 [Source:HGNC Symbol;Acc:HGNC:16956]
ENSSSCG00000000723	164.513	0.00776851	0.214406	0	1	1	C12orf4	homolog isoform 2 [Source:RefSeq peptide;Acc:NP_001230341]
ENSSSCG00000000728	1990.93	-0.124908	0.245953	0	1	1	PARP11	poly(ADP-ribose) polymerase family member 11 [Source:HGNC Symbol;Acc:HGNC:1186]
ENSSSCG00000000732	96.7793	0.0355486	0.307521	0	1	1	CRACR2A	calcium release activated channel regulator 2A [Source:HGNC Symbol;Acc:HGNC:28657]
ENSSSCG00000000734	42.6677	0.456413	0.564968	0.342283	0.732138	1
ENSSSCG00000000735	274.419	0.152661	0.205833	0	1	1	TSPAN9	Tetraspanin-9 [Source:UniProtKB/Swiss-Prot;Acc:Q06AA5]
ENSSSCG00000000738	128.088	-0.0709327	0.19698	0	1	1	RHNO1	RAD9-HUS1-RAD1 interacting nuclear orphan 1 [Source:HGNC Symbol;Acc:HGNC:28206]
ENSSSCG00000000739	44.721	-0.00983835	0.322928	0	1	1	FOXM1	forkhead box M1 [Source:HGNC Symbol;Acc:HGNC:3818]
ENSSSCG00000000742	160.548	0.243143	0.161702	0	1	1	ITFG2	integrin alpha FG-GAP repeat containing 2 [Source:HGNC Symbol;Acc:HGNC:30879]
ENSSSCG00000000743	2595.97	0.0737351	0.191242	0	1	1	FKBP4	peptidyl-prolyl cis-trans isomerase FKBP4 [Source:RefSeq peptide;Acc:NP_001182266]
ENSSSCG00000000745	421.063	-0.335466	0.214258	-0.338056	0.735321	1	DDX11	DEAD/H-box helicase 11 [Source:HGNC Symbol;Acc:HGNC:2736]
ENSSSCG00000000746	275.149	-0.0337434	0.233716	0	1	1	WASHC1	WASH complex subunit 1 [Source:RefSeq peptide;Acc:NP_001231412]
ENSSSCG00000000749	70.8813	-0.225341	0.412119	0	1	1	SLC6A12	solute carrier family 6 member 12 [Source:HGNC Symbol;Acc:HGNC:11045]
ENSSSCG00000000751	177.465	-0.354361	0.187545	-0.486956	0.62629	1	CCDC77	coiled-coil domain containing 77 [Source:HGNC Symbol;Acc:HGNC:28203]
ENSSSCG00000000753	388.14	-0.237008	0.222829	0	1	1
ENSSSCG00000000754	286.72	-0.170344	0.150458	0	1	1	RAD52	DNA repair protein RAD52 homolog [Source:RefSeq peptide;Acc:NP_001116654]
ENSSSCG00000000755	506.191	0.00879477	0.136945	0	1	1	ERC1	ELKS/RAB6-interacting/CAST family member 1 [Source:HGNC Symbol;Acc:HGNC:17072]
ENSSSCG00000000757	1221.48	-0.0400779	0.0999206	0	1	1	ADIPOR2	adiponectin receptor protein 2 [Source:RefSeq peptide;Acc:NP_001007193]
ENSSSCG00000000759	665.916	1.20573	0.712761	1.3226	0.185968	1
ENSSSCG00000000764	79.7183	0.390508	0.229169	0.556242	0.578045	1	HDHD5	haloacid dehalogenase like hydrolase domain containing 5 [Source:HGNC Symbol;Acc:HGNC:1843]
ENSSSCG00000000765	2211.63	0.271517	0.205442	0.0412885	0.967066	1	IL17RA	interleukin 17 receptor A [Source:HGNC Symbol;Acc:HGNC:5985]
ENSSSCG00000000766	76.0216	-0.302125	0.196032	-0.199409	0.841943	1	CECR2	CECR2, histone acetyl-lysine reader [Source:HGNC Symbol;Acc:HGNC:1840]
ENSSSCG00000000767	3695.42	0.250914	0.147168	0	1	1	ATP6V1E1	ATPase H+ transporting V1 subunit E1 [Source:HGNC Symbol;Acc:HGNC:857]
ENSSSCG00000000769	2192.75	0.0382809	0.196406	0	1	1	BID	BH3-interacting domain death agonist [Source:UniProtKB/Swiss-Prot;Acc:Q4JHS0]
ENSSSCG00000000770	13.178	-0.609267	0.476311	-0.726905	0.467284	1	MICAL3	microtubule associated monooxygenase, calponin and LIM domain containing 3 [Source:HGNC Symbol;Acc:HGNC:24694]
ENSSSCG00000000773	24.8909	-0.0996891	0.477629	0	1	1	TUBA8	tubulin alpha 8 [Source:HGNC Symbol;Acc:HGNC:12410]
ENSSSCG00000000774	5264.74	0.0149221	0.463496	0	1	1	USP18	ubl carboxyl-terminal hydrolase 18 [Source:RefSeq peptide;Acc:NP_998991]
ENSSSCG00000000783	20.5049	0.497128	0.439494	0.532642	0.594281	1	SLC2A13	solute carrier family 2 member 13 [Source:HGNC Symbol;Acc:HGNC:15956]
ENSSSCG00000000784	2284.34	-0.067454	0.301474	0	1	1	LRRK2	leucine-rich repeat serine/threonine-protein kinase 2 [Source:RefSeq peptide;Acc:NP_001106908]
ENSSSCG00000000793	543.192	0.0437468	0.181611	0	1	1	PPHLN1	periphilin 1 [Source:HGNC Symbol;Acc:HGNC:19369]
ENSSSCG00000000798	777.652	0.346998	0.226229	0.371146	0.710528	1	TWF1	twinfilin actin binding protein 1 [Source:HGNC Symbol;Acc:HGNC:9620]
ENSSSCG00000000799	473.976	0.0400541	0.226822	0	1	1	IRAK4	interleukin-1 receptor-associated kinase 4 [Source:RefSeq peptide;Acc:NP_001106163]
ENSSSCG00000000800	293.257	0.0924158	0.267789	0	1	1	PUS7L	pseudouridylate synthase 7 like [Source:HGNC Symbol;Acc:HGNC:25276]
ENSSSCG00000000801	58.2968	0.171806	0.297546	0	1	1	TMEM117	transmembrane protein 117 [Source:HGNC Symbol;Acc:HGNC:25308]
ENSSSCG00000000804	262.286	-0.401756	0.269055	-0.515588	0.606142	1	ANO6	anoctamin 6 [Source:HGNC Symbol;Acc:HGNC:25240]
ENSSSCG00000000806	1979.48	-0.168928	0.181957	0	1	1	SCAF11	SR-related CTD associated factor 11 [Source:HGNC Symbol;Acc:HGNC:10784]
ENSSSCG00000000807	81.3578	-0.393332	0.196549	-0.662928	0.507377	1	SLC38A1	solute carrier family 38 member 1 [Source:HGNC Symbol;Acc:HGNC:13447]
ENSSSCG00000000808	4759.71	0.107988	0.193138	0	1	1	SLC38A2	sodium-coupled neutral amino acid transporter 2 [Source:RefSeq peptide;Acc:NP_001304010]
ENSSSCG00000000810	269.625	-0.453838	0.184445	-1.03447	0.300914	1	AMIGO2	adhesion molecule with Ig like domain 2 [Source:HGNC Symbol;Acc:HGNC:24073]
ENSSSCG00000000811	1407.74	0.204762	0.147366	0	1	1	PCED1B	PC-esterase domain containing 1B [Source:HGNC Symbol;Acc:HGNC:28255]
ENSSSCG00000000816	395.659	-0.219209	0.113651	0	1	1	SENP1	SUMO1/sentrin specific peptidase 1 [Source:HGNC Symbol;Acc:HGNC:17927]
ENSSSCG00000000837	1043.65	0.282782	0.155888	0.126679	0.899194	1	CHST11	carbohydrate sulfotransferase 11 [Source:HGNC Symbol;Acc:HGNC:17422]
ENSSSCG00000000838	45.1212	-0.650132	0.386163	-1.00242	0.31614	1	SLC41A2	solute carrier family 41 member 2 [Source:HGNC Symbol;Acc:HGNC:31045]
ENSSSCG00000000839	145.342	-0.501317	0.325662	-0.731686	0.46436	1	ALDH1L2	aldehyde dehydrogenase 1 family member L2 [Source:HGNC Symbol;Acc:HGNC:26777]
ENSSSCG00000000840	1159.5	-0.0608695	0.219722	0	1	1	WASHC4	WASH complex subunit 4 [Source:HGNC Symbol;Acc:HGNC:29174]
ENSSSCG00000000841	574.391	-0.102432	0.227314	0	1	1	APPL2	DCC-interacting protein 13-beta [Source:RefSeq peptide;Acc:NP_001129433]
ENSSSCG00000000842	226.641	-0.110729	0.150972	0	1	1	KANSL2	KAT8 regulatory NSL complex subunit 2 [Source:RefSeq peptide;Acc:NP_001231809]
ENSSSCG00000000843	1606.74	0.279232	0.221098	0.0732586	0.9416	1	TXNRD1	thioredoxin reductase 1, cytoplasmic [Source:RefSeq peptide;Acc:NP_999319]
ENSSSCG00000000844	600.172	-0.208365	0.171477	0	1	1	NFYB	nuclear transcription factor Y subunit beta [Source:RefSeq peptide;Acc:NP_001138402]
ENSSSCG00000000846	283.761	-0.30499	0.139667	-0.3004	0.763872	1	HCFC2	host cell factor C2 [Source:HGNC Symbol;Acc:HGNC:24972]
ENSSSCG00000000847	253.022	0.113528	0.189269	0	1	1	TDG	thymine DNA glycosylase [Source:HGNC Symbol;Acc:HGNC:11700]
ENSSSCG00000000848	23.3625	-0.321276	0.444914	-0.130905	0.89585	1	GLT8D2	glycosyltransferase 8 domain containing 2 [Source:HGNC Symbol;Acc:HGNC:24890]
ENSSSCG00000000849	3584.15	-0.0226533	0.148882	0	1	1		endoplasmin precursor [Source:RefSeq peptide;Acc:NP_999268]
ENSSSCG00000000853	21.973	-0.383817	0.380839	-0.317148	0.751131	1	NT5DC3	5'-nucleotidase domain containing 3 [Source:HGNC Symbol;Acc:HGNC:30826]
ENSSSCG00000000854	17.8626	-0.205106	0.518206	0	1	1
ENSSSCG00000000859	22.013	0.207636	0.364122	0	1	1	PARPBP	PARP1 binding protein [Source:HGNC Symbol;Acc:HGNC:26074]
ENSSSCG00000000860	146.369	0.0948542	0.172426	0	1	1	NUP37	nucleoporin 37 [Source:HGNC Symbol;Acc:HGNC:29929]
ENSSSCG00000000862	576.481	0.125991	0.20598	0	1	1	GNPTAB	N-acetylglucosamine-1-phosphate transferase alpha and beta subunits [Source:HGNC Symbol;Acc:HGNC:29670]
ENSSSCG00000000864	237.003	0.415933	0.417446	0.366272	0.714162	1	CHPT1	choline phosphotransferase 1 [Source:HGNC Symbol;Acc:HGNC:17852]
ENSSSCG00000000866	17.2776	1.72831	1.12958	1.29718	0.194568	1	MYBPC1	myosin binding protein C, slow type [Source:HGNC Symbol;Acc:HGNC:7549]
ENSSSCG00000000869	336.002	-0.033319	0.161588	0	1	1	UTP20	UTP20, small subunit processome component [Source:HGNC Symbol;Acc:HGNC:17897]
ENSSSCG00000000870	360.575	-0.0123439	0.119807	0	1	1	ARL1	ADP ribosylation factor like GTPase 1 [Source:HGNC Symbol;Acc:HGNC:692]
ENSSSCG00000000874	8.08888	0.143242	0.495651	0	1	1	GAS2L3	growth arrest specific 2 like 3 [Source:HGNC Symbol;Acc:HGNC:27475]
ENSSSCG00000000877	663.318	-0.0509536	0.17638	0	1	1	SCYL2	SCY1 like pseudokinase 2 [Source:HGNC Symbol;Acc:HGNC:19286]
ENSSSCG00000000884	924.128	0.0327471	0.202627	0	1	1	APAF1	apoptotic peptidase activating factor 1 [Source:HGNC Symbol;Acc:HGNC:576]
ENSSSCG00000000886	5089.17	0.00298836	0.114592	0	1	1	SLC25A3	phosphate carrier protein, mitochondrial [Source:RefSeq peptide;Acc:NP_001157984]
ENSSSCG00000000887	299.267	-0.247891	0.269676	0	1	1
ENSSSCG00000000890	312.148	-0.150354	0.139485	0	1	1	NEDD1	neural precursor cell expressed, developmentally down-regulated 1 [Source:HGNC Symbol;Acc:HGNC:7723]
ENSSSCG00000000891	2283.38	0.135166	0.300305	0	1	1	LTA4H	leukotriene A-4 hydrolase [Source:RefSeq peptide;Acc:NP_001172061]
ENSSSCG00000000892	223.159	1.85124	0.756166	2.10034	0.0356988	1	HAL	histidine ammonia-lyase [Source:HGNC Symbol;Acc:HGNC:4806]
ENSSSCG00000000894	10.2606	0.31393	0.504651	0.100854	0.919667	1	CCDC38	coiled-coil domain containing 38 [Source:HGNC Symbol;Acc:HGNC:26843]
ENSSSCG00000000895	240.424	-0.0142729	0.180531	0	1	1	SNRPF	small nuclear ribonucleoprotein F [Source:RefSeq peptide;Acc:NP_001177142]
ENSSSCG00000000896	71.3549	-0.477387	0.35833	-0.5982	0.549706	1	NTN4	netrin 4 [Source:HGNC Symbol;Acc:HGNC:13658]
ENSSSCG00000000900	110.802	-0.0926563	0.161274	0	1	1	VEZT	vezatin, adherens junctions transmembrane protein [Source:HGNC Symbol;Acc:HGNC:18258]
ENSSSCG00000000901	9.52374	-0.0571256	0.64886	0	1	1	FGD6	FYVE, RhoGEF and PH domain containing 6 [Source:HGNC Symbol;Acc:HGNC:21740]
ENSSSCG00000000902	158.25	-0.00841924	0.169656	0	1	1	NR2C1	nuclear receptor subfamily 2 group C member 1 [Source:HGNC Symbol;Acc:HGNC:7971]
ENSSSCG00000000905	867.763	0.0273735	0.10326	0	1	1
ENSSSCG00000000906	77.9352	-0.142907	0.505544	0	1	1	TMCC3	transmembrane and coiled-coil domain family 3 [Source:HGNC Symbol;Acc:HGNC:29199]
ENSSSCG00000000907	4773.23	0.23274	0.304281	0	1	1	PLXNC1	plexin C1 [Source:HGNC Symbol;Acc:HGNC:9106]
ENSSSCG00000000908	943.012	-0.199383	0.128318	0	1	1
ENSSSCG00000000910	514.138	0.323136	0.208679	0.288008	0.77334	1	CRADD	Suppressor of cytokine signaling 2 [Source:UniProtKB/Swiss-Prot;Acc:Q7YRV6]
ENSSSCG00000000915	87.6663	-0.0681125	1.03422	0	1	1	DCN	decorin precursor [Source:RefSeq peptide;Acc:NP_999085]
ENSSSCG00000000916	10.5879	-0.718808	1.1236	-0.405636	0.68501	1	LUM	lumican precursor [Source:RefSeq peptide;Acc:NP_001230268]
ENSSSCG00000000920	225.471	0.125315	0.235821	0	1	1	POC1B	POC1 centriolar protein B [Source:HGNC Symbol;Acc:HGNC:30836]
ENSSSCG00000000925	331.051	0.156396	0.17059	0	1	1	C12orf29	uncharacterized protein C12orf29 homolog [Source:RefSeq peptide;Acc:NP_001230564]
ENSSSCG00000000926	121.285	0.155672	0.254918	0	1	1	CEP290	centrosomal protein 290 [Source:HGNC Symbol;Acc:HGNC:29021]
ENSSSCG00000000927	119.716	0.143601	0.280542	0	1	1	TMTC3	transmembrane and tetratricopeptide repeat containing 3 [Source:HGNC Symbol;Acc:HGNC:26899]
ENSSSCG00000000939	179.845	0.811872	0.31823	1.72466	0.0845896	1	ACSS3	acyl-CoA synthetase short chain family member 3 [Source:HGNC Symbol;Acc:HGNC:24723]
ENSSSCG00000000940	42.0415	-0.41447	0.402518	-0.37622	0.706754	1	PPFIA2	PTPRF interacting protein alpha 2 [Source:HGNC Symbol;Acc:HGNC:9246]
ENSSSCG00000000941	40.6627	-0.13737	0.309822	0	1	1	METTL25	methyltransferase like 25 [Source:HGNC Symbol;Acc:HGNC:26228]
ENSSSCG00000000950	71.5343	-0.399107	0.224489	-0.606141	0.544421	1	E2F7	E2F transcription factor 7 [Source:HGNC Symbol;Acc:HGNC:23820]
ENSSSCG00000000952	476.787	-0.117962	0.196805	0	1	1
ENSSSCG00000000955	259.371	0.124158	0.159588	0	1	1	TBC1D22A	TBC1 domain family member 22A [Source:HGNC Symbol;Acc:HGNC:1309]
ENSSSCG00000000958	1848.04	0.444186	0.153221	1.18229	0.237091	1	DYRK2	dual specificity tyrosine phosphorylation regulated kinase 2 [Source:HGNC Symbol;Acc:HGNC:3093]
ENSSSCG00000000959	55.8313	-2.09085	0.969848	-1.88464	0.0594786	1
ENSSSCG00000000964	221.923	0.142194	0.161475	0	1	1	LMF2	lipase maturation factor 2 [Source:RefSeq peptide;Acc:NP_001193308]
ENSSSCG00000000965	162.192	0.248253	0.19386	0	1	1	NCAPH2	condensin-2 complex subunit H2 [Source:RefSeq peptide;Acc:NP_001193292]
ENSSSCG00000000968	1914.15	-0.103499	0.194216	0	1	1	SBF1	myotubularin-related protein 5 [Source:RefSeq peptide;Acc:NP_001193299]
ENSSSCG00000000970	1365.07	0.19592	0.152594	0	1	1	PPP6R2	serine/threonine-protein phosphatase 6 regulatory subunit 2 [Source:RefSeq peptide;Acc:NP_001193301]
ENSSSCG00000000971	777.324	0.133807	0.209867	0	1	1	HDAC10	histone deacetylase 10 [Source:HGNC Symbol;Acc:HGNC:18128]
ENSSSCG00000000972	801.69	0.0797319	0.144338	0	1	1	TUBGCP6	tubulin gamma complex associated protein 6 [Source:HGNC Symbol;Acc:HGNC:18127]
ENSSSCG00000000973	563.457	-0.0270857	0.190407	0	1	1	SELENOO	selenoprotein O [Source:RefSeq peptide;Acc:NP_001188360]
ENSSSCG00000000974	865.465	-0.107588	0.200235	0	1	1	TRABD	TraB domain containing [Source:HGNC Symbol;Acc:HGNC:28805]
ENSSSCG00000000980	764.754	-0.0790459	0.173846	0	1	1	ALG12	ALG12, alpha-1,6-mannosyltransferase [Source:HGNC Symbol;Acc:HGNC:19358]
ENSSSCG00000000981	655.957	-0.152934	0.154355	0	1	1	CRELD2	cysteine rich with EGF like domains 2 [Source:HGNC Symbol;Acc:HGNC:28150]
ENSSSCG00000000983	16.7053	1.3423	0.569883	1.89384	0.0582465	1
ENSSSCG00000000985	4452.16	-0.108721	0.121971	0	1	1	EXOC2	exocyst complex component 2 [Source:HGNC Symbol;Acc:HGNC:24968]
ENSSSCG00000000994	406.275	0.0773854	0.15227	0	1	1	GMDS	GDP-mannose 4,6-dehydratase [Source:HGNC Symbol;Acc:HGNC:4369]
ENSSSCG00000000998	239.583	0.122814	0.189226	0	1	1	RPP40	ribonuclease P/MRP subunit p40 [Source:HGNC Symbol;Acc:HGNC:20992]
ENSSSCG00000000999	177.386	-0.135937	0.198352	0	1	1	CDYL	chromodomain Y like [Source:HGNC Symbol;Acc:HGNC:1811]
ENSSSCG00000001000	88.3247	0.126665	0.204567	0	1	1	ECI2	enoyl-CoA delta isomerase 2, mitochondrial [Source:RefSeq peptide;Acc:NP_001106914]
ENSSSCG00000001002	3020.81	-0.122987	0.153082	0	1	1	PRPF4B	pre-mRNA processing factor 4B [Source:HGNC Symbol;Acc:HGNC:17346]
ENSSSCG00000001004	102.508	0.316337	0.244449	0.218054	0.827387	1	SLC22A23	solute carrier family 22 member 23 [Source:HGNC Symbol;Acc:HGNC:21106]
ENSSSCG00000001008	204.391	0.307585	0.186432	0.238961	0.811136	1	BPHL	valacyclovir hydrolase precursor [Source:RefSeq peptide;Acc:NP_001230414]
ENSSSCG00000001009	4676.87	0.31001	0.128829	0.364635	0.715384	1	RIPK1	receptor interacting serine/threonine kinase 1 [Source:HGNC Symbol;Acc:HGNC:10019]
ENSSSCG00000001010	1519.31	0.0448241	0.180919	0	1	1
ENSSSCG00000001011	23720.9	0.349758	0.361639	0.239806	0.81048	1	SERPINB1	serpin family B member 1 [Source:HGNC Symbol;Acc:HGNC:3311]
ENSSSCG00000001021	98.2116	0.101013	0.205144	0	1	1	RREB1	ras responsive element binding protein 1 [Source:HGNC Symbol;Acc:HGNC:10449]
ENSSSCG00000001022	3496.58	-0.0233969	0.127229	0	1	1	SSR1	signal sequence receptor, alpha [Source:RefSeq peptide;Acc:NP_001172096]
ENSSSCG00000001024	894.295	0.146804	0.119017	0	1	1	RIOK1	serine/threonine-protein kinase RIO1 [Source:RefSeq peptide;Acc:NP_001230616]
ENSSSCG00000001025	823.475	-0.0209633	0.120525	0	1	1	DSP	desmoplakin [Source:HGNC Symbol;Acc:HGNC:3052]
ENSSSCG00000001027	11.2671	0.0849297	0.468925	0	1	1	BMP6	bone morphogenetic protein 6 precursor [Source:RefSeq peptide;Acc:NP_001161473]
ENSSSCG00000001033	296.71	-0.0172202	0.14239	0	1	1	SLC35B3	solute carrier family 35 member B3 [Source:HGNC Symbol;Acc:HGNC:21601]
ENSSSCG00000001038	1121.28	-0.110652	0.152763	0	1	1
ENSSSCG00000001041	239.02	-0.0326845	0.188039	0	1	1	PAK1IP1	PAK1 interacting protein 1 [Source:HGNC Symbol;Acc:HGNC:20882]
ENSSSCG00000001049	425.669	-0.200161	0.25481	0	1	1	HIVEP1	human immunodeficiency virus type I enhancer binding protein 1 [Source:HGNC Symbol;Acc:HGNC:4920]
ENSSSCG00000001052	1667.25	-0.272857	0.211407	-0.0464629	0.962941	1	PHACTR1	phosphatase and actin regulator 1 [Source:HGNC Symbol;Acc:HGNC:20990]
ENSSSCG00000001053	508.895	0.160193	0.168842	0	1	1	TBC1D7	TBC1 domain family member 7 [Source:HGNC Symbol;Acc:HGNC:21066]
ENSSSCG00000001056	1196.07	-0.177027	0.186561	0	1	1	RANBP9	RAN binding protein 9 [Source:HGNC Symbol;Acc:HGNC:13727]
ENSSSCG00000001057	108.774	0.264834	0.226151	0.00795963	0.993649	1	MCUR1	mitochondrial calcium uniporter regulator 1 [Source:HGNC Symbol;Acc:HGNC:21097]
ENSSSCG00000001061	1130.56	0.12788	0.116254	0	1	1	JARID2	jumonji and AT-rich interaction domain containing 2 [Source:HGNC Symbol;Acc:HGNC:6196]
ENSSSCG00000001062	759.526	-0.0624727	0.133237	0	1	1	DTNBP1	dysbindin [Source:RefSeq peptide;Acc:NP_001092070]
ENSSSCG00000001063	1377.21	-0.217916	0.184794	0	1	1
ENSSSCG00000001064	686.359	0.558977	0.357844	0.827016	0.408228	1	GMPR	guanosine monophosphate reductase [Source:HGNC Symbol;Acc:HGNC:4376]
ENSSSCG00000001065	131.859	0.154458	0.171986	0	1	1	ATXN1	ataxin 1 [Source:HGNC Symbol;Acc:HGNC:10548]
ENSSSCG00000001070	260.277	0.143777	0.239728	0	1	1	FAM8A1	family with sequence similarity 8 member A1 [Source:HGNC Symbol;Acc:HGNC:16372]
ENSSSCG00000001072	14.6004	0.245063	0.422084	0	1	1	NHLRC1
ENSSSCG00000001073	257.606	0.107945	0.318684	0	1	1	TPMT	thiopurine S-methyltransferase [Source:RefSeq peptide;Acc:NP_001230604]
ENSSSCG00000001074	985.207	0.342673	0.245347	0.324597	0.745486	1	KDM1B	lysine demethylase 1B [Source:HGNC Symbol;Acc:HGNC:21577]
ENSSSCG00000001075	2690.85	0.211712	0.185631	0	1	1
ENSSSCG00000001076	581.671	0.370263	0.379702	0.282403	0.777635	1	RNF144B	ring finger protein 144B [Source:HGNC Symbol;Acc:HGNC:21578]
ENSSSCG00000001078	1635.5	0.415603	0.263707	0.578555	0.562889	1	MBOAT1	membrane bound O-acyltransferase domain containing 1 [Source:HGNC Symbol;Acc:HGNC:21579]
ENSSSCG00000001080	196.735	-0.313646	0.151783	-0.333446	0.738798	1	CDKAL1	CDK5 regulatory subunit associated protein 1 like 1 [Source:HGNC Symbol;Acc:HGNC:21050]
ENSSSCG00000001081	76.5798	0.14349	0.296594	0	1	1	SOX4	SRY-box 4 [Source:HGNC Symbol;Acc:HGNC:11200]
ENSSSCG00000001087	130.137	-0.370898	0.188362	-0.572637	0.56689	1	MRS2	MRS2, magnesium transporter [Source:HGNC Symbol;Acc:HGNC:13785]
ENSSSCG00000001089	25.5405	-0.229361	0.306487	0	1	1	GPLD1	glycosylphosphatidylinositol specific phospholipase D1 [Source:HGNC Symbol;Acc:HGNC:4459]
ENSSSCG00000001090	175.61	0.0584618	0.26689	0	1	1	ALDH5A1	succinate-semialdehyde dehydrogenase, mitochondrial [Source:RefSeq peptide;Acc:NP_001231396]
ENSSSCG00000001092	518.184	-0.0462792	0.145484	0	1	1	TDP2	tyrosyl-DNA phosphodiesterase 2 [Source:RefSeq peptide;Acc:NP_001230615]
ENSSSCG00000001095	322.418	-0.164224	0.152761	0	1	1	GMNN	geminin, DNA replication inhibitor [Source:HGNC Symbol;Acc:HGNC:17493]
ENSSSCG00000001097	14795.6	-0.0569249	0.181363	0	1	1	RIPOR2	RHO family interacting cell polarization regulator 2 [Source:HGNC Symbol;Acc:HGNC:13872]
ENSSSCG00000001099	199.144	-0.113103	0.214508	0	1	1	CMAH	cytidine monophosphate-N-acetylneuraminic acid hydroxylase [Source:RefSeq peptide;Acc:NP_001106486]
ENSSSCG00000001100	18.896	0.837645	0.686354	0.837193	0.402484	1	CARMIL1	capping protein regulator and myosin 1 linker 1 [Source:HGNC Symbol;Acc:HGNC:21581]
ENSSSCG00000001131	96.905	-0.710154	0.281513	-1.58827	0.112225	1
ENSSSCG00000001137	807.599	-0.0808152	0.184334	0	1	1	HIST1H1D	histone cluster 1 H1 family member d [Source:HGNC Symbol;Acc:HGNC:4717]
ENSSSCG00000001156	552.238	-0.301203	0.162629	-0.2347	0.814442	1	ZNF322	zinc finger protein 322 [Source:HGNC Symbol;Acc:HGNC:23640]
ENSSSCG00000001164	205.816	-0.148024	0.132865	0	1	1	ZNF184	zinc finger protein 184 [Source:HGNC Symbol;Acc:HGNC:12975]
ENSSSCG00000001197	18.1836	0.174472	0.328279	0	1	1	ZNF165	zinc finger protein 165 [Source:HGNC Symbol;Acc:HGNC:12953]
ENSSSCG00000001201	62.5396	0.465096	0.338227	0.597413	0.550232	1	ZKSCAN8	zinc finger with KRAB and SCAN domains 8 [Source:HGNC Symbol;Acc:HGNC:12983]
ENSSSCG00000001204	23.7725	0.196351	0.32618	0	1	1
ENSSSCG00000001206	78.1325	0.117554	0.247366	0	1	1	ZSCAN26	zinc finger and SCAN domain containing 26 [Source:HGNC Symbol;Acc:HGNC:12978]
ENSSSCG00000001207	157.486	0.334404	0.158949	0.449011	0.653424	1	PGBD1	piggyBac transposable element derived 1 [Source:HGNC Symbol;Acc:HGNC:19398]
ENSSSCG00000001209	69.9595	0.0794608	0.197165	0	1	1	ZSCAN12	zinc finger and SCAN domain containing 12 [Source:HGNC Symbol;Acc:HGNC:13172]
ENSSSCG00000001219	744.076	0.00533083	0.115314	0	1	1	TRIM27	tripartite motif containing 27 [Source:HGNC Symbol;Acc:HGNC:9975]
ENSSSCG00000001229	125477	0.461403	0.123015	1.61255	0.106842	1		MHC class I antigen 2 precursor [Source:RefSeq peptide;Acc:NP_001107174]
ENSSSCG00000001232	49.3541	-0.0546098	0.508756	0	1	1
ENSSSCG00000001233	1425.73	0.0240404	0.213348	0	1	1	TRIM26	tripartite motif-containing protein 26 [Source:RefSeq peptide;Acc:NP_001116681]
ENSSSCG00000001234	192.041	0.0535474	0.558119	0	1	1	TRIM10	tripartite motif-containing protein 10 [Source:RefSeq peptide;Acc:NP_001116679]
ENSSSCG00000001242	1067.3	0.0678216	0.158227	0	1	1	GABBR1	gamma-aminobutyric acid type B receptor subunit 1 precursor [Source:RefSeq peptide;Acc:NP_001116586]
ENSSSCG00000001245	399.196	-0.0872076	0.15216	0	1	1	ZNRD1	DNA-directed RNA polymerase I subunit RPA12 [Source:RefSeq peptide;Acc:NP_001162172]
ENSSSCG00000001247	18.2244	-0.458777	0.461555	-0.424093	0.671498	1	ZFP57	zinc finger protein 57 homolog [Source:RefSeq peptide;Acc:NP_001116604]
ENSSSCG00000001248	9.38543	-0.59015	0.463418	-0.705876	0.480265	1	MOG	myelin-oligodendrocyte glycoprotein precursor [Source:RefSeq peptide;Acc:NP_001116611]
ENSSSCG00000001252	3995.48	-0.251026	0.230736	0	1	1
ENSSSCG00000001341	18534.8	0.343419	0.181634	0.442562	0.658082	1
ENSSSCG00000001342	109.827	0.222204	0.215632	0	1	1		tripartite motif-containing protein 39 [Source:RefSeq peptide;Acc:NP_001121951]
ENSSSCG00000001346	1424.69	0.0342409	0.110963	0	1	1	ABCF1	ATP-binding cassette sub-family F member 1 [Source:UniProtKB/Swiss-Prot;Acc:Q767L0]
ENSSSCG00000001347	349.496	0.238594	0.182262	0	1	1	PPP1R10	Serine/threonine-protein phosphatase 1 regulatory subunit 10 [Source:UniProtKB/Swiss-Prot;Acc:Q767K9]
ENSSSCG00000001362	325.276	0.159567	0.18147	0	1	1	MDC1	mediator of DNA damage checkpoint protein 1 [Source:RefSeq peptide;Acc:NP_001116610]
ENSSSCG00000001372	329.351	0.261939	0.212895	0	1	1	GNL1	guanine nucleotide-binding protein-like 1 [Source:RefSeq peptide;Acc:NP_001121950]
ENSSSCG00000001376	814.054	-0.104874	0.146726	0	1	1	DHX16	Putative pre-mRNA-splicing factor ATP-dependent RNA helicase DHX16 [Source:UniProtKB/Swiss-Prot;Acc:Q767K6]
ENSSSCG00000001379	235.471	-0.0141884	0.16781	0	1	1	TUBB	Tubulin beta chain [Source:UniProtKB/Swiss-Prot;Acc:Q767L7]
ENSSSCG00000001383	283.994	0.033051	0.107054	0	1	1	GTF2H4	general transcription factor IIH subunit 4 [Source:RefSeq peptide;Acc:NP_001116592]
ENSSSCG00000001384	336.183	0.366545	0.166923	0.62011	0.535185	1	VARS2	valine--tRNA ligase, mitochondrial precursor [Source:RefSeq peptide;Acc:NP_001116686]
ENSSSCG00000001391	253.063	0.0666023	0.175878	0	1	1	CCHCR1	coiled-coil alpha-helical rod protein 1 [Source:HGNC Symbol;Acc:HGNC:13930]
ENSSSCG00000001392	167.407	-0.0913132	0.174272	0	1	1	TCF19	Transcription factor 19 [Source:UniProtKB/Swiss-Prot;Acc:Q9TSV4]
ENSSSCG00000001394	396.918	0.263301	0.294134	0.000906723	0.999277	1
ENSSSCG00000001395	188.189	0.419218	0.342099	0.456543	0.647999	1
ENSSSCG00000001396	6304.03	0.299497	0.115052	0.316926	0.7513	1		MHC class I antigen 8 precursor [Source:RefSeq peptide;Acc:NP_001107175]
ENSSSCG00000001398	6497.24	-0.384313	0.170383	-0.711796	0.476591	1		MHC class I antigen 7 precursor [Source:RefSeq peptide;Acc:NP_998933]
ENSSSCG00000001400	4336.85	0.0785602	0.177883	0	1	1	DDX39B	spliceosome RNA helicase DDX39B [Source:RefSeq peptide;Acc:NP_001005157]
ENSSSCG00000001401	10.3624	0.594926	0.480441	0.690805	0.489688	1		V-type proton ATPase subunit G 2 [Source:UniProtKB/Swiss-Prot;Acc:Q9TSV6]
ENSSSCG00000001402	302.649	0.325412	0.18311	0.340655	0.733363	1	NFKBIL1	NFKB inhibitor like 1 [Source:HGNC Symbol;Acc:HGNC:7800]
ENSSSCG00000001403	54.5397	0.268702	0.299753	0.018908	0.984914	1	LTA	Lymphotoxin-alpha [Source:UniProtKB/Swiss-Prot;Acc:P26445]
ENSSSCG00000001404	1096.83	0.0605165	0.283796	0	1	1	TNF	Tumor necrosis factor Tumor necrosis factor, membrane form Intracellular domain 1 Intracellular domain 2 C-domain 1 C-domain 2 Tumor necrosis factor, soluble form [Source:UniProtKB/Swiss-Prot;Acc:P23563]
ENSSSCG00000001405	3141.38	0.154188	0.200856	0	1	1	LTB	lymphotoxin-beta [Source:RefSeq peptide;Acc:NP_001172067]
ENSSSCG00000001407	167.591	-0.341905	0.357966	-0.220331	0.825614	1
ENSSSCG00000001409	2451.46	0.212456	0.103131	0	1	1	PRRC2A	protein PRRC2A [Source:RefSeq peptide;Acc:NP_001108147]
ENSSSCG00000001410	2252.49	0.0977939	0.13013	0	1	1	BAG6	large proline-rich protein BAG6 [Source:RefSeq peptide;Acc:NP_001138854]
ENSSSCG00000001411	204.72	0.373812	0.240353	0.460897	0.644872	1	APOM	Apolipoprotein M [Source:UniProtKB/Swiss-Prot;Acc:Q2LE37]
ENSSSCG00000001413	1119.37	0.285824	0.210969	0.108022	0.913978	1	GPANK1	G patch domain and ankyrin repeat-containing protein 1 [Source:RefSeq peptide;Acc:NP_001138855]
ENSSSCG00000001414	644.235	-0.142721	0.148278	0	1	1		Casein kinase II subunit beta [Source:UniProtKB/Swiss-Prot;Acc:P67872]
ENSSSCG00000001416	11.3588	0.296593	0.448054	0.0748983	0.940296	1	LY6G5C	lymphocyte antigen 6 family member G5C [Source:HGNC Symbol;Acc:HGNC:13932]
ENSSSCG00000001418	562.746	-0.105555	0.246797	0	1	1	NEU1	sialidase-1 precursor [Source:RefSeq peptide;Acc:NP_001095292]
ENSSSCG00000001419	115.532	-0.000853933	0.229038	0	1	1	SLC44A4	Choline transporter-like protein 4 [Source:UniProtKB/Swiss-Prot;Acc:A5PF08]
ENSSSCG00000001420	331.387	0.108372	0.209285	0	1	1	EHMT2	histone-lysine N-methyltransferase EHMT2 [Source:RefSeq peptide;Acc:NP_001095293]
ENSSSCG00000001421	67.7581	0.133898	0.214428	0	1	1	ZBTB12	zinc finger and BTB domain-containing protein 12 [Source:RefSeq peptide;Acc:NP_001095291]
ENSSSCG00000001422	110.317	0.43116	0.417792	0.402415	0.687378	1	C2	complement C2 precursor [Source:RefSeq peptide;Acc:NP_001095285]
ENSSSCG00000001423	694.312	0.0610155	0.158315	0	1	1	NELFE	negative elongation factor E [Source:RefSeq peptide;Acc:NP_001095295]
ENSSSCG00000001424	1819.09	0.138814	0.180142	0	1	1		helicase SKI2W [Source:RefSeq peptide;Acc:NP_001095287]
ENSSSCG00000001426	624.578	0.0763225	0.1443	0	1	1	STK19	serine/threonine-protein kinase 19 [Source:RefSeq peptide;Acc:NP_001121922]
ENSSSCG00000001427	59.2787	-0.0275096	0.399422	0	1	1	C4A	complement C4-A precursor [Source:RefSeq peptide;Acc:NP_001116561]
ENSSSCG00000001428	9.55959	0.674047	0.602621	0.682042	0.495212	1	CYP21A2	Steroid 21-hydroxylase [Source:UniProtKB/Swiss-Prot;Acc:P15540]
ENSSSCG00000001430	1102.93	-0.0212864	0.136881	0	1	1	ATF6B	cyclic AMP-dependent transcription factor ATF-6 beta [Source:RefSeq peptide;Acc:NP_001116575]
ENSSSCG00000001431	47.1407	0.0934767	0.240284	0	1	1		FK506-binding protein-like [Source:RefSeq peptide;Acc:NP_001121957]
ENSSSCG00000001433	218.584	-0.121644	0.139864	0	1	1		lysosomal thioesterase PPT2 precursor [Source:RefSeq peptide;Acc:NP_001116639]
ENSSSCG00000001434	349.499	0.118332	0.165158	0	1	1	EGFL8	Epidermal growth factor-like protein 8 [Source:UniProtKB/Swiss-Prot;Acc:A5A8Y8]
ENSSSCG00000001435	110.418	-0.124802	0.282139	0	1	1	AGPAT1	1-acyl-sn-glycerol-3-phosphate acyltransferase alpha [Source:RefSeq peptide;Acc:NP_001028180]
ENSSSCG00000001436	471.426	0.0486917	0.148759	0	1	1	RNF5	E3 ubiquitin-protein ligase RNF5 [Source:RefSeq peptide;Acc:NP_001116696]
ENSSSCG00000001437	30.6918	-0.00293039	0.321329	0	1	1	AGER	advanced glycosylation end product-specific receptor precursor [Source:RefSeq peptide;Acc:NP_001116690]
ENSSSCG00000001438	2438.72	0.167358	0.183118	0	1	1	PBX2	pre-B-cell leukemia transcription factor 2 [Source:RefSeq peptide;Acc:NP_001116629]
ENSSSCG00000001439	5016.63	0.0237789	0.19827	0	1	1	GPSM3	G-protein-signaling modulator 3 [Source:RefSeq peptide;Acc:NP_001116591]
ENSSSCG00000001440	47.0734	-0.418732	0.309669	-0.502788	0.615113	1	NOTCH4	neurogenic locus notch homolog protein 4 precursor [Source:RefSeq peptide;Acc:NP_001116619]
ENSSSCG00000001453	10137.2	-0.466281	0.199059	-1.02104	0.307237	1	HLA-DRA	MHC class II DR-alpha precursor [Source:RefSeq peptide;Acc:NP_001107178]
ENSSSCG00000001455	9335.95	-0.522934	0.272623	-0.953328	0.340424	1		MHC class II histocompatibility antigen SLA-DRB1 precursor [Source:RefSeq peptide;Acc:NP_001107167]
ENSSSCG00000001456	9588.42	-0.457503	0.204038	-0.9531	0.340539	1		SLA class II histocompatibility antigen, DQ haplotype D alpha chain precursor [Source:RefSeq peptide;Acc:NP_001107534]
ENSSSCG00000001457	8454.38	-0.472201	0.212332	-0.985089	0.32458	1	SLA-DQB1	SLA class II histocompatibility antigen, DQ haplotype C beta chain precursor [Source:RefSeq peptide;Acc:NP_001107166]
ENSSSCG00000001458	385.182	-0.358742	0.255907	-0.373992	0.70841	1
ENSSSCG00000001463	4226.57	0.0560435	0.176839	0	1	1	PSMB9	proteasome subunit beta type-9 [Source:RefSeq peptide;Acc:NP_001033050]
ENSSSCG00000001469	1793.18	-0.134637	0.222386	0	1	1	SLA-DMB	MHC class II, DM beta precursor [Source:RefSeq peptide;Acc:NP_001107179]
ENSSSCG00000001470	2174.24	-0.136219	0.218397	0	1	1	SLA-DMA	SLA-DM alpha chain precursor [Source:RefSeq peptide;Acc:NP_001004039]
ENSSSCG00000001471	3925.23	0.128825	0.0897483	0	1	1	BRD2	bromodomain-containing protein 2 [Source:RefSeq peptide;Acc:NP_001116557]
ENSSSCG00000001472	405.849	-0.56237	0.234148	-1.2784	0.201107	1	SLA-DOA	SLA class II histocompatibility antigen, DO alpha chain precursor [Source:RefSeq peptide;Acc:NP_001172072]
ENSSSCG00000001474	969.859	0.0994169	0.106596	0	1	1	RXRB	retinoic acid receptor RXR-beta [Source:RefSeq peptide;Acc:NP_001177175]
ENSSSCG00000001475	1156.82	0.15973	0.113384	0	1	1	SLC39A7	zinc transporter SLC39A7 precursor [Source:RefSeq peptide;Acc:NP_001124517]
ENSSSCG00000001476	315.763	0.0428324	0.152033	0	1	1	HSD17B8	estradiol 17-beta-dehydrogenase 8 [Source:RefSeq peptide;Acc:NP_001124202]
ENSSSCG00000001477	646.963	0.236058	0.15794	0	1	1	RING1	E3 ubiquitin-protein ligase RING1 [Source:RefSeq peptide;Acc:NP_001177164]
ENSSSCG00000001486	134.808	0.0975378	0.197826	0	1	1	LRRC1	leucine rich repeat containing 1 [Source:HGNC Symbol;Acc:HGNC:14307]
ENSSSCG00000001488	379.788	-0.00747574	0.257071	0	1	1	GCLC	glutamate-cysteine ligase catalytic subunit [Source:HGNC Symbol;Acc:HGNC:4311]
ENSSSCG00000001493	79.2208	-0.316666	0.237996	-0.225348	0.821708	1	PRIM2	DNA primase large subunit [Source:RefSeq peptide;Acc:NP_001231093]
ENSSSCG00000001497	276.942	-0.280642	0.153228	-0.11491	0.908517	1	ZNF451	zinc finger protein 451 [Source:HGNC Symbol;Acc:HGNC:21091]
ENSSSCG00000001499	14.3127	-0.203287	0.451156	0	1	1	DST	dystonin [Source:HGNC Symbol;Acc:HGNC:1090]
ENSSSCG00000001501	962.966	-0.0080468	0.179812	0	1	1	VPS52	VPS52, GARP complex subunit [Source:HGNC Symbol;Acc:HGNC:10518]
ENSSSCG00000001502	11599.8	0.119334	0.100327	0	1	1	RPS18	40S ribosomal protein S18 [Source:UniProtKB/Swiss-Prot;Acc:P62272]
ENSSSCG00000001503	87.2626	0.320882	0.277547	0.208426	0.834896	1	B3GALT4	beta-1,3-galactosyltransferase 4 [Source:HGNC Symbol;Acc:HGNC:919]
ENSSSCG00000001504	602.104	-0.0452535	0.134908	0	1	1	WDR46	WD repeat domain 46 [Source:HGNC Symbol;Acc:HGNC:13923]
ENSSSCG00000001505	24.7737	-0.0157046	0.38086	0	1	1		prefoldin subunit 6 [Source:RefSeq peptide;Acc:NP_001172109]
ENSSSCG00000001506	120.706	0.105348	0.197315	0	1	1	RGL2	ral guanine nucleotide dissociation stimulator-like 2 [Source:RefSeq peptide;Acc:NP_001171822]
ENSSSCG00000001507	8779.51	0.250296	0.120307	0	1	1	TAPBP	TAP binding protein [Source:HGNC Symbol;Acc:HGNC:11566]
ENSSSCG00000001509	4010.57	0.154305	0.168459	0	1	1	DAXX	death domain associated protein [Source:HGNC Symbol;Acc:HGNC:2681]
ENSSSCG00000001510	324.775	-0.021591	0.167847	0	1	1	KIFC1	kinesin family member C1 [Source:HGNC Symbol;Acc:HGNC:6389]
ENSSSCG00000001511	683.287	0.134679	0.144414	0	1	1	PHF1	PHD finger protein 1 [Source:HGNC Symbol;Acc:HGNC:8919]
ENSSSCG00000001513	7.32545	-0.872931	0.907958	-0.671723	0.50176	1	SYNGAP1	synaptic Ras GTPase activating protein 1 [Source:HGNC Symbol;Acc:HGNC:11497]
ENSSSCG00000001516	1901.16	0.162198	0.12649	0	1	1	BAK1	BCL2 antagonist/killer 1 [Source:HGNC Symbol;Acc:HGNC:949]
ENSSSCG00000001517	57.6704	-0.0750662	0.315317	0	1	1
ENSSSCG00000001518	314.796	-0.246335	0.168784	0	1	1	ITPR3	inositol 1,4,5-trisphosphate receptor type 3 [Source:HGNC Symbol;Acc:HGNC:6182]
ENSSSCG00000001520	2250.5	0.369845	0.176146	0.606372	0.544268	1	LEMD2	LEM domain containing 2 [Source:HGNC Symbol;Acc:HGNC:21244]
ENSSSCG00000001527	3927.58	-0.0827792	0.105835	0	1	1	C6orf106	uncharacterized protein C6orf106 homolog [Source:RefSeq peptide;Acc:NP_001229955]
ENSSSCG00000001528	16129.5	0.234312	0.160314	0	1	1		ribosomal protein S10 [Source:RefSeq peptide;Acc:NP_001231035]
ENSSSCG00000001531	985.761	-0.0421714	0.107667	0	1	1	SNRPC	U1 small nuclear ribonucleoprotein C [Source:RefSeq peptide;Acc:NP_001177132]
ENSSSCG00000001532	92.4695	-0.423647	0.236877	-0.678044	0.497744	1	UHRF1BP1	UHRF1 binding protein 1 [Source:HGNC Symbol;Acc:HGNC:21216]
ENSSSCG00000001533	489.115	-0.0917392	0.0938473	0	1	1	TAF11	transcription initiation factor TFIID subunit 11 [Source:RefSeq peptide;Acc:NP_001171823]
ENSSSCG00000001534	517.801	0.173279	0.15563	0	1	1	ANKS1A	ankyrin repeat and SAM domain-containing protein 1A [Source:RefSeq peptide;Acc:NP_001233193]
ENSSSCG00000001536	57.1054	0.159425	0.282228	0	1	1	SCUBE3	signal peptide, CUB domain and EGF like domain containing 3 [Source:HGNC Symbol;Acc:HGNC:13655]
ENSSSCG00000001537	57.6784	0.101766	0.346122	0	1	1	ZNF76	zinc finger protein 76 [Source:HGNC Symbol;Acc:HGNC:13149]
ENSSSCG00000001538	33.8557	0.246675	0.298079	0	1	1	DEF6	DEF6, guanine nucleotide exchange factor [Source:HGNC Symbol;Acc:HGNC:2760]
ENSSSCG00000001539	341.967	0.133801	0.181961	0	1	1	PPARD	peroxisome proliferator-activated receptor delta [Source:RefSeq peptide;Acc:NP_001123713]
ENSSSCG00000001546	317.001	0.0884002	0.144914	0	1	1
ENSSSCG00000001549	3964.84	0.453652	0.390934	0.487595	0.625837	1	FKBP5	peptidyl-prolyl cis-trans isomerase FKBP5 [Source:RefSeq peptide;Acc:NP_001302540]
ENSSSCG00000001550	20.9743	0.170677	0.824558	0	1	1
ENSSSCG00000001554	1430.98	-0.100648	0.116621	0	1	1	SRPK1	SRSF protein kinase 1 [Source:RefSeq peptide;Acc:NP_001137585]
ENSSSCG00000001555	18.6262	0.354041	0.520651	0.174794	0.861242	1	SLC26A8	solute carrier family 26 member 8 [Source:HGNC Symbol;Acc:HGNC:14468]
ENSSSCG00000001556	6477.17	0.18075	0.267649	0	1	1	MAPK14	mitogen-activated protein kinase 14 [Source:HGNC Symbol;Acc:HGNC:6876]
ENSSSCG00000001560	713.186	0.573472	0.485607	0.639277	0.522643	1	C6orf222	chromosome 6 open reading frame 222 [Source:HGNC Symbol;Acc:HGNC:33769]
ENSSSCG00000001561	1546.69	0.249946	0.371662	0	1	1	ETV7	ETS variant 7 [Source:HGNC Symbol;Acc:HGNC:18160]
ENSSSCG00000001562	2120.38	-0.249798	0.13928	0	1	1	KCTD20	potassium channel tetramerization domain containing 20 [Source:HGNC Symbol;Acc:HGNC:21052]
ENSSSCG00000001563	4345.4	-0.102813	0.1801	0	1	1	STK38	serine/threonine kinase 38 [Source:HGNC Symbol;Acc:HGNC:17847]
ENSSSCG00000001564	2567.38	-0.188965	0.1137	0	1	1	SRSF3	serine and arginine rich splicing factor 3 [Source:HGNC Symbol;Acc:HGNC:10785]
ENSSSCG00000001565	45.1845	0.538877	0.377078	0.731524	0.464459	1	CDKN1A	cyclin dependent kinase inhibitor 1A [Source:HGNC Symbol;Acc:HGNC:1784]
ENSSSCG00000001566	39.2788	-0.42324	0.529282	-0.302685	0.76213	1	RAB44	RAB44, member RAS oncogene family [Source:HGNC Symbol;Acc:HGNC:21068]
ENSSSCG00000001570	21.3189	0.0598173	0.699287	0	1	1	PI16	peptidase inhibitor 16 precursor [Source:RefSeq peptide;Acc:NP_001230456]
ENSSSCG00000001571	3501.35	0.0686747	0.152012	0	1	1	MTCH1	mitochondrial carrier homolog 1 isoform 1 [Source:RefSeq peptide;Acc:NP_001231095]
ENSSSCG00000001572	840.055	-0.154472	0.238381	0	1	1	FGD2	FYVE, RhoGEF and PH domain containing 2 [Source:HGNC Symbol;Acc:HGNC:3664]
ENSSSCG00000001577	504.816	0.0543294	0.243551	0	1	1	TBC1D22B	TBC1 domain family member 22B [Source:HGNC Symbol;Acc:HGNC:21602]
ENSSSCG00000001578	499.695	0.100053	0.126091	0	1	1	RNF8	ring finger protein 8 [Source:HGNC Symbol;Acc:HGNC:10071]
ENSSSCG00000001579	984.444	-0.0847347	0.248304	0	1	1	CMTR1	cap methyltransferase 1 [Source:HGNC Symbol;Acc:HGNC:21077]
ENSSSCG00000001595	16.3697	0.310679	0.489462	0.0973399	0.922457	1	DAAM2	dishevelled associated activator of morphogenesis 2 [Source:HGNC Symbol;Acc:HGNC:18143]
ENSSSCG00000001596	35.9681	0.426192	0.410755	0.397215	0.691209	1
ENSSSCG00000001597	8.05653	0.942879	0.523438	1.29881	0.19401	1	LRFN2	leucine rich repeat and fibronectin type III domain containing 2 [Source:HGNC Symbol;Acc:HGNC:21226]
ENSSSCG00000001611	1214.71	0.113688	0.128227	0	1	1	NFYA	nuclear transcription factor Y subunit alpha [Source:RefSeq peptide;Acc:NP_001230224]
ENSSSCG00000001612	12.2461	0.30894	0.414301	0.110804	0.911772	1
ENSSSCG00000001613	1063.12	-0.451611	0.235898	-0.799399	0.424059	1	TREML1	trem-like transcript 1 protein precursor [Source:RefSeq peptide;Acc:NP_001230433]
ENSSSCG00000001616	1771.74	0.803098	0.260102	2.07635	0.0378612	1	TREML2	triggering receptor expressed on myeloid cells like 2 [Source:HGNC Symbol;Acc:HGNC:21092]
ENSSSCG00000001619	17.8038	0.486355	0.593197	0.37647	0.706567	1	FOXP4	forkhead box P4 [Source:HGNC Symbol;Acc:HGNC:20842]
ENSSSCG00000001621	1290.28	-0.163786	0.248438	0	1	1	TFEB	transcription factor EB [Source:HGNC Symbol;Acc:HGNC:11753]
ENSSSCG00000001624	19.2077	0.345793	0.402321	0.205702	0.837024	1	FRS3	fibroblast growth factor receptor substrate 3 [Source:HGNC Symbol;Acc:HGNC:16970]
ENSSSCG00000001638	504.994	0.0394019	0.141975	0	1	1	MRPS10	mitochondrial ribosomal protein S10 [Source:HGNC Symbol;Acc:HGNC:14502]
ENSSSCG00000001639	529.795	0.0392406	0.144364	0	1	1	TRERF1	transcriptional regulating factor 1 [Source:HGNC Symbol;Acc:HGNC:18273]
ENSSSCG00000001641	1248.23	0.170241	0.157246	0	1	1	UBR2	ubiquitin protein ligase E3 component n-recognin 2 [Source:HGNC Symbol;Acc:HGNC:21289]
ENSSSCG00000001646	542.955	0.254345	0.193907	0	1	1	BICRAL	BRD4 interacting chromatin remodeling complex associated protein like [Source:HGNC Symbol;Acc:HGNC:21111]
ENSSSCG00000001651	822.845	-0.0024667	0.169919	0	1	1	CNPY3	Protein canopy homolog 3 [Source:UniProtKB/Swiss-Prot;Acc:A5GFQ5]
ENSSSCG00000001653	149.025	-0.020867	0.179643	0	1	1	PEX6	peroxisome biogenesis factor 6 [Source:RefSeq peptide;Acc:NP_001103896]
ENSSSCG00000001654	719.333	-0.0409837	0.185384	0	1	1	PPP2R5D	serine/threonine-protein phosphatase 2A 56 kDa regulatory subunit delta isoform [Source:RefSeq peptide;Acc:NP_001106922]
ENSSSCG00000001656	650.33	0.236469	0.165467	0	1	1	RRP36	ribosomal RNA processing protein 36 homolog [Source:RefSeq peptide;Acc:NP_001116562]
ENSSSCG00000001657	51.8062	0.381428	0.30008	0.394542	0.693181	1	CUL7	cullin 7 [Source:HGNC Symbol;Acc:HGNC:21024]
ENSSSCG00000001658	225.604	0.186993	0.127491	0	1	1	MRPL2	39S ribosomal protein L2, mitochondrial [Source:RefSeq peptide;Acc:NP_001171996]
ENSSSCG00000001659	1059.71	0.0678767	0.213196	0	1	1	KLC4	kinesin light chain 4 [Source:HGNC Symbol;Acc:HGNC:21624]
ENSSSCG00000001661	790.153	-0.0310428	0.110336	0	1	1	SRF	serum response factor [Source:HGNC Symbol;Acc:HGNC:11291]
ENSSSCG00000001667	753.885	-0.679963	0.229554	-1.81626	0.0693312	1	ZNF318	zinc finger protein 318 [Source:HGNC Symbol;Acc:HGNC:13578]
ENSSSCG00000001679	1360.29	-0.0870764	0.103062	0	1	1	XPO5	exportin 5 [Source:HGNC Symbol;Acc:HGNC:17675]
ENSSSCG00000001680	488.884	-0.0206081	0.231714	0	1	1	ABCC10	ATP binding cassette subfamily C member 10 [Source:HGNC Symbol;Acc:HGNC:52]
ENSSSCG00000001683	233.569	0.0478974	0.167181	0	1	1	POLH	DNA polymerase eta [Source:HGNC Symbol;Acc:HGNC:9181]
ENSSSCG00000001688	397.19	0.00151171	0.163948	0	1	1	TJAP1	tight junction associated protein 1 [Source:HGNC Symbol;Acc:HGNC:17949]
ENSSSCG00000001689	1672.57	0.221993	0.2011	0	1	1	GTPBP2	GTP binding protein 2 [Source:HGNC Symbol;Acc:HGNC:4670]
ENSSSCG00000001691	184.054	0.462889	0.340227	0.587415	0.556925	1	RSPH9	radial spoke head 9 homolog [Source:HGNC Symbol;Acc:HGNC:21057]
ENSSSCG00000001692	415.665	0.01417	0.170086	0	1	1	MRPS18A	mitochondrial ribosomal protein S18A [Source:HGNC Symbol;Acc:HGNC:14515]
ENSSSCG00000001695	57.8076	0.174316	0.300082	0	1	1	VEGFA	vascular endothelial growth factor A precursor [Source:RefSeq peptide;Acc:NP_999249]
ENSSSCG00000001696	392.398	-0.102671	0.159184	0	1	1
ENSSSCG00000001697	189.789	-0.000889897	0.153968	0	1	1	TMEM63B	transmembrane protein 63B [Source:HGNC Symbol;Acc:HGNC:17735]
ENSSSCG00000001698	14.8565	0.0803486	0.734771	0	1	1	CAPN11	calpain 11 [Source:HGNC Symbol;Acc:HGNC:1478]
ENSSSCG00000001700	417.545	0.148406	0.197658	0	1	1	SLC29A1	solute carrier family 29 member 1 (Augustine blood group) [Source:HGNC Symbol;Acc:HGNC:11003]
ENSSSCG00000001701	7296.96	0.254294	0.165104	0	1	1	HSP90AB1	heat shock protein HSP 90-beta [Source:RefSeq peptide;Acc:NP_001231362]
ENSSSCG00000001702	17.5798	0.033169	0.431102	0	1	1	SLC35B2	solute carrier family 35 member B2 [Source:HGNC Symbol;Acc:HGNC:16872]
ENSSSCG00000001703	2096.45	0.191174	0.208276	0	1	1	NFKBIE	NFKB inhibitor epsilon [Source:HGNC Symbol;Acc:HGNC:7799]
ENSSSCG00000001706	284.715	0.381096	0.195959	0.60248	0.546854	1	AARS2	alanyl-tRNA synthetase 2, mitochondrial [Source:HGNC Symbol;Acc:HGNC:21022]
ENSSSCG00000001708	1549.52	-0.130719	0.133241	0	1	1	CDC5L	cell division cycle 5 like [Source:HGNC Symbol;Acc:HGNC:1743]
ENSSSCG00000001709	527.275	0.256857	0.177949	0	1	1	SUPT3H	SPT3 homolog, SAGA and STAGA complex component [Source:HGNC Symbol;Acc:HGNC:11466]
ENSSSCG00000001710	19.7299	0.0998757	0.37602	0	1	1	RUNX2	runt related transcription factor 2 [Source:HGNC Symbol;Acc:HGNC:10472]
ENSSSCG00000001718	31.8875	-0.217842	0.261324	0	1	1	CYP39A1	Sus scrofa 24-hydroxycholesterol 7-alpha-hydroxylase-like (LOC100738724), mRNA. [Source:RefSeq mRNA;Acc:NM_001315744]
ENSSSCG00000001720	83.9074	-0.239661	0.173992	0	1	1	SLC25A27	mitochondrial uncoupling protein 4 [Source:RefSeq peptide;Acc:NP_001182044]
ENSSSCG00000001723	66.0574	-0.672046	0.458583	-0.891903	0.372445	1	PLA2G7	platelet-activating factor acetylhydrolase isoform 1 precursor [Source:RefSeq peptide;Acc:NP_001309735]
ENSSSCG00000001727	646.604	0.908771	0.513845	1.25668	0.208871	1	TNFRSF21	TNF receptor superfamily member 21 [Source:HGNC Symbol;Acc:HGNC:13469]
ENSSSCG00000001731	131.381	-0.341142	0.234624	-0.332906	0.739205	1	CENPQ	centromere protein Q [Source:HGNC Symbol;Acc:HGNC:21347]
ENSSSCG00000001732	336.943	0.226204	0.195944	0	1	1	MUT	methylmalonyl-CoA mutase, mitochondrial precursor [Source:RefSeq peptide;Acc:NP_999570]
ENSSSCG00000001735	243.114	0.636525	0.464438	0.804179	0.421293	1	RHAG	Rh associated glycoprotein [Source:HGNC Symbol;Acc:HGNC:10006]
ENSSSCG00000001736	8.66884	4.76668	1.88065	2.39473	0.0166326	1	CRISP2	cysteine-rich secretory protein 2 precursor [Source:RefSeq peptide;Acc:NP_001121909]
ENSSSCG00000001750	1561.96	0.56877	0.527096	0.580039	0.561888	1	PAQR8	Membrane progestin receptor beta [Source:UniProtKB/Swiss-Prot;Acc:Q865K9]
ENSSSCG00000001755	20.5004	0.165188	0.331071	0	1	1	HYKK	hydroxylysine kinase [Source:RefSeq peptide;Acc:NP_001230476]
ENSSSCG00000001756	438.757	-0.168366	0.205181	0	1	1	IREB2	iron-responsive element-binding protein 2 [Source:RefSeq peptide;Acc:NP_001161253]
ENSSSCG00000001757	813.693	-0.100425	0.130507	0	1	1	WDR61	WD repeat domain 61 [Source:HGNC Symbol;Acc:HGNC:30300]
ENSSSCG00000001760	13.5975	0.392225	0.438779	0.294432	0.768428	1	ACSBG1	acyl-CoA synthetase bubblegum family member 1 [Source:HGNC Symbol;Acc:HGNC:29567]
ENSSSCG00000001769	4359.09	-0.0634046	0.132448	0	1	1	MORF4L1	mortality factor 4 like 1 [Source:HGNC Symbol;Acc:HGNC:16989]
ENSSSCG00000001770	1572.87	0.119581	0.210606	0	1	1	CTSH	Pro-cathepsin H Cathepsin H mini chain Cathepsin H Cathepsin H heavy chain Cathepsin H light chain [Source:UniProtKB/Swiss-Prot;Acc:O46427]
ENSSSCG00000001773	308.297	-0.0735857	0.238569	0	1	1	TMED3	transmembrane emp24 domain-containing protein 3 precursor [Source:RefSeq peptide;Acc:NP_001191292]
ENSSSCG00000001779	1352.73	0.0900097	0.157363	0	1	1
ENSSSCG00000001780	310.999	0.450641	0.355625	0.527541	0.597818	1	FAH	fumarylacetoacetate hydrolase [Source:HGNC Symbol;Acc:HGNC:3579]
ENSSSCG00000001782	142.054	0.303659	0.397061	0.102312	0.918509	1	ABHD17C	abhydrolase domain containing 17C [Source:HGNC Symbol;Acc:HGNC:26925]
ENSSSCG00000001787	3186.02	0.0851396	0.247033	0	1	1	IL16	interleukin 16 [Source:HGNC Symbol;Acc:HGNC:5980]
ENSSSCG00000001788	103.643	-0.426361	0.275781	-0.592231	0.553696	1	STARD5	StAR related lipid transfer domain containing 5 [Source:HGNC Symbol;Acc:HGNC:18065]
ENSSSCG00000001792	417.871	0.187745	0.125985	0	1	1	EFL1	elongation factor like GTPase 1 [Source:HGNC Symbol;Acc:HGNC:25789]
ENSSSCG00000001795	17.9222	0.19145	0.482476	0	1	1	SH3GL3	SH3 domain containing GRB2 like 3, endophilin A3 [Source:HGNC Symbol;Acc:HGNC:10832]
ENSSSCG00000001800	511.828	0.26665	0.235506	0.0153509	0.987752	1	TM6SF1	transmembrane 6 superfamily member 1 [Source:HGNC Symbol;Acc:HGNC:11860]
ENSSSCG00000001801	717.099	0.18049	0.171757	0	1	1	BTBD1	BTB domain containing 1 [Source:HGNC Symbol;Acc:HGNC:1120]
ENSSSCG00000001804	92.1643	0.293279	0.23389	0.129312	0.89711	1	HOMER2	homer scaffolding protein 2 [Source:HGNC Symbol;Acc:HGNC:17513]
ENSSSCG00000001805	400.52	0.108893	0.108397	0	1	1	WHAMM	WAS protein homolog associated with actin, golgi membranes and microtubules [Source:HGNC Symbol;Acc:HGNC:30493]
ENSSSCG00000001810	672.916	-0.362753	0.14153	-0.704576	0.481074	1
ENSSSCG00000001814	10540.9	0.0128566	0.195886	0	1	1	IQGAP1	IQ motif containing GTPase activating protein 1 [Source:HGNC Symbol;Acc:HGNC:6110]
ENSSSCG00000001816	98.6338	-0.0214163	0.23365	0	1	1	BLM	Bloom syndrome protein [Source:RefSeq peptide;Acc:NP_001116556]
ENSSSCG00000001817	1123.31	0.382416	0.248497	0.480414	0.630933	1	FURIN	furin, paired basic amino acid cleaving enzyme [Source:HGNC Symbol;Acc:HGNC:8568]
ENSSSCG00000001818	1343.13	-0.0233461	0.307039	0	1	1	FES	FES proto-oncogene, tyrosine kinase [Source:HGNC Symbol;Acc:HGNC:3657]
ENSSSCG00000001819	774.079	-0.17243	0.224585	0	1	1	MAN2A2	mannosidase alpha class 2A member 2 [Source:HGNC Symbol;Acc:HGNC:6825]
ENSSSCG00000001820	264.85	0.0533885	0.160007	0	1	1	HDDC3	guanosine-3',5'-bis(diphosphate) 3'-pyrophosphohydrolase MESH1 [Source:RefSeq peptide;Acc:NP_001230338]
ENSSSCG00000001821	911.522	0.0325011	0.156647	0	1	1	UNC45A	protein unc-45 homolog A [Source:RefSeq peptide;Acc:NP_001171998]
ENSSSCG00000001822	141.453	-0.0975842	0.160874	0	1	1	RCCD1	RCC1 domain containing 1 [Source:HGNC Symbol;Acc:HGNC:30457]
ENSSSCG00000001824	568.507	-0.0129742	0.139147	0	1	1	ZXDC	zinc finger protein ZXDC [Source:RefSeq peptide;Acc:NP_001231151]
ENSSSCG00000001825	196.025	0.0262512	0.222739	0	1	1	SLC41A3	solute carrier family 41 member 3 [Source:HGNC Symbol;Acc:HGNC:31046]
ENSSSCG00000001834	47.4163	0.0116938	0.275788	0	1	1	MFGE8	lactadherin precursor [Source:RefSeq peptide;Acc:NP_001116456]
ENSSSCG00000001835	948.954	0.643746	0.281085	1.35444	0.175596	1	ABHD2	abhydrolase domain containing 2 [Source:HGNC Symbol;Acc:HGNC:18717]
ENSSSCG00000001837	149.565	-0.0274348	0.152242	0	1	1	FANCI	Fanconi anemia complementation group I [Source:HGNC Symbol;Acc:HGNC:25568]
ENSSSCG00000001838	542.057	0.137268	0.145686	0	1	1	POLG	DNA polymerase gamma, catalytic subunit [Source:HGNC Symbol;Acc:HGNC:9179]
ENSSSCG00000001840	9.93342	0.858359	0.600015	0.992182	0.321109	1	KIF7	kinesin family member 7 [Source:HGNC Symbol;Acc:HGNC:30497]
ENSSSCG00000001844	12.6215	-0.74616	0.49333	-0.979314	0.327425	1	PLIN1	perilipin-1 [Source:RefSeq peptide;Acc:NP_001033727]
ENSSSCG00000001848	38.3152	0.00640636	0.365217	0	1	1	MESP2	mesoderm posterior bHLH transcription factor 2 [Source:HGNC Symbol;Acc:HGNC:29659]
ENSSSCG00000001849	19.1817	0.640522	0.479079	0.787944	0.43073	1	ANPEP	aminopeptidase N [Source:RefSeq peptide;Acc:NP_999442]
ENSSSCG00000001850	125.069	0.452617	0.245207	0.773153	0.439432	1		arpin [Source:RefSeq peptide;Acc:NP_001231473]
ENSSSCG00000001852	3409.36	0.100779	0.188727	0	1	1	IDH2	isocitrate dehydrogenase [Source:RefSeq peptide;Acc:NP_001157479]
ENSSSCG00000001858	341.855	-0.000426998	0.166626	0	1	1	CIB1	calcium and integrin binding 1 [Source:HGNC Symbol;Acc:HGNC:16920]
ENSSSCG00000001859	21.4288	0.120854	0.384173	0	1	1
ENSSSCG00000001862	494.192	-0.293399	0.105269	-0.288446	0.773005	1	ETFA	electron transfer flavoprotein subunit alpha, mitochondrial [Source:RefSeq peptide;Acc:NP_001231332]
ENSSSCG00000001865	167.287	-0.031789	0.178937	0	1	1	SCAPER	S-phase cyclin A associated protein in the ER [Source:HGNC Symbol;Acc:HGNC:13081]
ENSSSCG00000001866	678.891	-0.0372705	0.14663	0	1	1	RCN2	reticulocalbin-2 precursor [Source:RefSeq peptide;Acc:NP_001231113]
ENSSSCG00000001867	3614.06	-0.0294154	0.261171	0	1	1	PSTPIP1	proline-serine-threonine phosphatase-interacting protein 1 [Source:RefSeq peptide;Acc:NP_001231115]
ENSSSCG00000001868	666.65	-0.515463	0.142814	-1.76754	0.0771381	1	TSPAN3	tetraspanin-3 [Source:RefSeq peptide;Acc:NP_001231125]
ENSSSCG00000001869	38.1351	-0.49699	0.407221	-0.574516	0.565619	1	PEAK1	pseudopodium-enriched atypical kinase 1 [Source:RefSeq peptide;Acc:NP_001231117]
ENSSSCG00000001871	555.207	0.103527	0.110301	0	1	1	HMG20A	high mobility group 20A [Source:HGNC Symbol;Acc:HGNC:5001]
ENSSSCG00000001877	637.553	0.0161622	0.146433	0	1	1	SNUPN	snurportin 1 [Source:HGNC Symbol;Acc:HGNC:14245]
ENSSSCG00000001878	565.569	0.0728559	0.154336	0	1	1	PTPN9	protein tyrosine phosphatase, non-receptor type 9 [Source:HGNC Symbol;Acc:HGNC:9661]
ENSSSCG00000001880	1448.81	0.0150596	0.0884238	0	1	1	SIN3A	SIN3 transcription regulator family member A [Source:HGNC Symbol;Acc:HGNC:19353]
ENSSSCG00000001881	116.082	-0.0068365	0.214081	0	1	1	MAN2C1	mannosidase alpha class 2C member 1 [Source:HGNC Symbol;Acc:HGNC:6827]
ENSSSCG00000001882	99.2391	-0.0449723	0.213502	0	1	1	NEIL1	nei like DNA glycosylase 1 [Source:HGNC Symbol;Acc:HGNC:18448]
ENSSSCG00000001884	442.186	0.143878	0.122821	0	1	1	COMMD4	COMM domain containing 4 [Source:HGNC Symbol;Acc:HGNC:26027]
ENSSSCG00000001885	224.991	0.188553	0.21528	0	1	1	C15orf39	chromosome 15 open reading frame 39 [Source:HGNC Symbol;Acc:HGNC:24497]
ENSSSCG00000001887	149.304	0.174824	0.170458	0	1	1	SCAMP5	secretory carrier membrane protein 5 [Source:HGNC Symbol;Acc:HGNC:30386]
ENSSSCG00000001888	21.8964	0.141683	0.360189	0	1	1	RPP25	ribonuclease P and MRP subunit p25 [Source:HGNC Symbol;Acc:HGNC:30361]
ENSSSCG00000001892	1703.13	0.0938835	0.122773	0	1	1	SCAMP2	secretory carrier-associated membrane protein 2 [Source:RefSeq peptide;Acc:NP_001230421]
ENSSSCG00000001898	671.813	0.0425694	0.143388	0	1	1	ULK3	unc-51 like kinase 3 [Source:HGNC Symbol;Acc:HGNC:19703]
ENSSSCG00000001900	6380.22	0.00761634	0.1888	0	1	1	CSK	c-src tyrosine kinase [Source:RefSeq peptide;Acc:NP_001177102]
ENSSSCG00000001901	56.3233	-0.148866	0.278994	0	1	1	CYP1A2	cytochrome P450 1A2 [Source:RefSeq peptide;Acc:NP_001153086]
ENSSSCG00000001903	181.758	-0.0591543	0.134492	0	1	1	EDC3	enhancer of mRNA decapping 3 [Source:HGNC Symbol;Acc:HGNC:26114]
ENSSSCG00000001904	786.517	-0.0157701	0.142646	0	1	1	CLK3	CDC like kinase 3 [Source:HGNC Symbol;Acc:HGNC:2071]
ENSSSCG00000001905	28.7551	-0.0336941	0.420866	0	1	1	ARID3B	AT-rich interaction domain 3B [Source:HGNC Symbol;Acc:HGNC:14350]
ENSSSCG00000001907	748.303	0.0970314	0.159964	0	1	1	UBL7	ubiquitin-like protein 7 [Source:RefSeq peptide;Acc:NP_001230611]
ENSSSCG00000001908	10.4708	0.636004	0.585833	0.636648	0.524354	1	CCDC33	coiled-coil domain containing 33 [Source:HGNC Symbol;Acc:HGNC:26552]
ENSSSCG00000001912	2911.35	-0.190603	0.1674	0	1	1	PML	promyelocytic leukemia [Source:HGNC Symbol;Acc:HGNC:9113]
ENSSSCG00000001913	279.218	-0.040831	0.231492	0	1	1	STOML1	stomatin like 1 [Source:HGNC Symbol;Acc:HGNC:14560]
ENSSSCG00000001917	46.1407	-0.0552407	0.347244	0	1	1	CD276	CD276 molecule [Source:HGNC Symbol;Acc:HGNC:19137]
ENSSSCG00000001918	804.346	-0.128956	0.117076	0	1	1	NPTN	neuroplastin [Source:HGNC Symbol;Acc:HGNC:17867]
ENSSSCG00000001921	20.0701	0.194082	0.455873	0	1	1	NEO1	neogenin 1 [Source:HGNC Symbol;Acc:HGNC:7754]
ENSSSCG00000001924	264.547	-0.23873	0.186952	0	1	1	BBS4	Bardet-Biedl syndrome 4 protein [Source:RefSeq peptide;Acc:NP_001231716]
ENSSSCG00000001925	798.401	0.0788142	0.113402	0	1	1	ADPGK	ADP dependent glucokinase [Source:HGNC Symbol;Acc:HGNC:25250]
ENSSSCG00000001927	1173.95	0.127686	0.10785	0	1	1		beta-hexosaminidase subunit alpha precursor [Source:RefSeq peptide;Acc:NP_001116693]
ENSSSCG00000001929	170.449	0.203839	0.208047	0	1	1	PARP6	poly(ADP-ribose) polymerase family member 6 [Source:HGNC Symbol;Acc:HGNC:26921]
ENSSSCG00000001930	11759.6	0.111648	0.20734	0	1	1	PKM	pyruvate kinase M1/2 [Source:HGNC Symbol;Acc:HGNC:9021]
ENSSSCG00000001934	233.756	-0.0509945	0.182781	0	1	1
ENSSSCG00000001946	499.278	-0.15016	0.160176	0	1	1	MBIP	MAP3K12 binding inhibitory protein 1 [Source:HGNC Symbol;Acc:HGNC:20427]
ENSSSCG00000001947	52.5602	-0.510749	0.283873	-0.872624	0.382868	1	BRMS1L	breast cancer metastasis-suppressor 1 like [Source:HGNC Symbol;Acc:HGNC:20512]
ENSSSCG00000001950	157.134	-0.0360079	0.151919	0	1	1
ENSSSCG00000001951	3529.91	0.00407283	0.16877	0	1	1	PSMA6	proteasome subunit alpha type-6 [Source:RefSeq peptide;Acc:NP_001132944]
ENSSSCG00000001952	16511.1	0.240634	0.220032	0	1	1	NFKBIA	NF-kappa-B inhibitor alpha [Source:UniProtKB/Swiss-Prot;Acc:Q08353]
ENSSSCG00000001955	1076.26	-0.180664	0.177403	0	1	1	SRP54	signal recognition particle 54 [Source:HGNC Symbol;Acc:HGNC:11301]
ENSSSCG00000001956	27.8323	-0.153007	0.27873	0	1	1
ENSSSCG00000001958	2123.62	-0.204471	0.176304	0	1	1	BAZ1A	bromodomain adjacent to zinc finger domain protein 1A [Source:RefSeq peptide;Acc:NP_001231088]
ENSSSCG00000001959	49.2904	-0.0882336	0.291605	0	1	1	CFL2	Cofilin-2 [Source:UniProtKB/Swiss-Prot;Acc:Q5G6V9]
ENSSSCG00000001960	738.62	-0.0799119	0.165396	0	1	1	EAPP	E2F associated phosphoprotein [Source:HGNC Symbol;Acc:HGNC:19312]
ENSSSCG00000001963	852.258	0.438425	0.176596	0.993173	0.320626	1	EGLN3	egl-9 family hypoxia inducible factor 3 [Source:HGNC Symbol;Acc:HGNC:14661]
ENSSSCG00000001966	18.0925	-0.400274	0.354855	-0.386749	0.698942	1	ARHGAP5	Rho GTPase activating protein 5 [Source:HGNC Symbol;Acc:HGNC:675]
ENSSSCG00000001968	150.071	0.064062	0.207146	0	1	1	NUBPL	nucleotide binding protein like [Source:HGNC Symbol;Acc:HGNC:20278]
ENSSSCG00000001970	290.864	-0.0128974	0.318279	0	1	1	HEATR5A	HEAT repeat containing 5A [Source:HGNC Symbol;Acc:HGNC:20276]
ENSSSCG00000001971	1653.92	-0.149967	0.16001	0	1	1	HECTD1	HECT domain E3 ubiquitin protein ligase 1 [Source:HGNC Symbol;Acc:HGNC:20157]
ENSSSCG00000001972	13.8895	-0.8506	0.433367	-1.35581	0.175158	1	AP4S1	AP-4 complex subunit sigma-1 [Source:RefSeq peptide;Acc:NP_001230426]
ENSSSCG00000001973	275.036	-0.137508	0.163746	0	1	1	SCFD1	sec1 family domain containing 1 [Source:HGNC Symbol;Acc:HGNC:20726]
ENSSSCG00000001974	191.238	0.123374	0.242171	0	1	1	G2E3	G2/M-phase specific E3 ubiquitin protein ligase [Source:HGNC Symbol;Acc:HGNC:20338]
ENSSSCG00000001977	20.8717	0.695757	0.504937	0.856983	0.391455	1	STXBP6	syntaxin-binding protein 6 [Source:RefSeq peptide;Acc:NP_001233595]
ENSSSCG00000001978	1384.66	0.423583	0.334208	0.480383	0.630955	1	GZMB	granzyme B precursor [Source:RefSeq peptide;Acc:NP_001137182]
ENSSSCG00000001982	60.671	0.443014	0.260473	0.690969	0.489585	1
ENSSSCG00000001983	10.4494	-0.40501	0.471933	-0.300838	0.763538	1	SDR39U1	short chain dehydrogenase/reductase family 39U member 1 [Source:HGNC Symbol;Acc:HGNC:20275]
ENSSSCG00000001984	7149.46	0.2323	0.147943	0	1	1	KHNYN	KH and NYN domain containing [Source:HGNC Symbol;Acc:HGNC:20166]
ENSSSCG00000001985	37.996	0.382836	0.372989	0.321194	0.748064	1	CBLN3	cerebellin-3 precursor [Source:RefSeq peptide;Acc:NP_001106150]
ENSSSCG00000001987	1509.18	0.125754	0.178889	0	1	1	RIPK3	receptor interacting serine/threonine kinase 3 [Source:HGNC Symbol;Acc:HGNC:10021]
ENSSSCG00000001988	2111.9	0.557975	0.353637	0.834019	0.40427	1	ADCY4	adenylate cyclase 4 [Source:HGNC Symbol;Acc:HGNC:235]
ENSSSCG00000001989	181.426	0.0303191	0.294626	0	1	1	CIDEB	cell death activator CIDE-B [Source:RefSeq peptide;Acc:NP_001106158]
ENSSSCG00000001990	247.913	0.0810299	0.178616	0	1	1	NOP9	NOP9 nucleolar protein [Source:HGNC Symbol;Acc:HGNC:19826]
ENSSSCG00000001991	594.626	0.0881222	0.240417	0	1	1	DHRS1	dehydrogenase/reductase 1 [Source:HGNC Symbol;Acc:HGNC:16445]
ENSSSCG00000001994	830.319	-0.0220011	0.0933279	0	1	1	TINF2	TERF1 interacting nuclear factor 2 [Source:HGNC Symbol;Acc:HGNC:11824]
ENSSSCG00000001999	15.7007	-0.502373	0.441576	-0.542009	0.587812	1
ENSSSCG00000002000	36.205	0.341626	0.306071	0.256776	0.797352	1	IPO4	importin 4 [Source:HGNC Symbol;Acc:HGNC:19426]
ENSSSCG00000002001	663.892	0.429615	0.249987	0.666358	0.505182	1	REC8	REC8 meiotic recombination protein [Source:HGNC Symbol;Acc:HGNC:16879]
ENSSSCG00000002002	24.3793	0.59777	0.371285	0.901561	0.36729	1	IRF9	interferon regulatory factor 9 [Source:RefSeq peptide;Acc:NP_001072138]
ENSSSCG00000002003	1495.31	-0.00790212	0.136503	0	1	1
ENSSSCG00000002004	868.747	0.0372241	0.153628	0	1	1		proteasome activator complex subunit 2 [Source:RefSeq peptide;Acc:NP_999444]
ENSSSCG00000002005	50.8154	-0.0465491	0.301383	0	1	1	EMC9	ER membrane protein complex subunit 9 [Source:HGNC Symbol;Acc:HGNC:20273]
ENSSSCG00000002006	700.611	-0.0653802	0.155696	0	1	1	PSME1	proteasome activator complex subunit 1 [Source:RefSeq peptide;Acc:NP_999469]
ENSSSCG00000002007	63.8529	-0.342565	0.357292	-0.222593	0.823852	1	FITM1	fat storage-inducing transmembrane protein 1 [Source:RefSeq peptide;Acc:NP_001121942]
ENSSSCG00000002008	2231.94	0.0959493	0.150458	0	1	1
ENSSSCG00000002009	256.7	-0.179641	0.186961	0	1	1	PCK2	phosphoenolpyruvate carboxykinase [Source:RefSeq peptide;Acc:NP_001155225]
ENSSSCG00000002013	797.628	0.376622	0.285521	0.397825	0.690759	1	DHRS4	Dehydrogenase/reductase SDR family member 4 [Source:UniProtKB/Swiss-Prot;Acc:Q8WNV7]
ENSSSCG00000002015	132.352	-0.0132127	0.249709	0	1	1	AP1G2	adaptor related protein complex 1 gamma 2 subunit [Source:HGNC Symbol;Acc:HGNC:556]
ENSSSCG00000002016	201.923	-0.000795064	0.186549	0	1	1	THTPA	thiamine triphosphatase [Source:HGNC Symbol;Acc:HGNC:18987]
ENSSSCG00000002020	314.743	-0.0271922	0.124914	0	1	1		neuroguidin [Source:RefSeq peptide;Acc:NP_001231717]
ENSSSCG00000002023	3114.36	0.0256323	0.143223	0	1	1	PABPN1	polyadenylate-binding protein 2 [Source:RefSeq peptide;Acc:NP_001230477]
ENSSSCG00000002025	178.126	0.603547	0.279311	1.21911	0.222801	1	SLC22A17	solute carrier family 22 member 17 [Source:HGNC Symbol;Acc:HGNC:23095]
ENSSSCG00000002028	183.303	-0.6418	0.266545	-1.42102	0.155311	1	CMTM5	CKLF-like MARVEL transmembrane domain-containing protein 5 [Source:RefSeq peptide;Acc:NP_001231475]
ENSSSCG00000002033	222.883	-0.24615	0.383237	0	1	1	CEBPE	CCAAT/enhancer binding protein epsilon [Source:HGNC Symbol;Acc:HGNC:1836]
ENSSSCG00000002034	5141.48	0.00704717	0.126966	0	1	1	ACIN1	apoptotic chromatin condensation inducer 1 [Source:HGNC Symbol;Acc:HGNC:17066]
ENSSSCG00000002035	1001.3	-0.311058	0.140766	-0.341161	0.732982	1	C14orf119	chromosome 14 open reading frame 119 [Source:HGNC Symbol;Acc:HGNC:20270]
ENSSSCG00000002036	886.848	-0.0224698	0.132635	0	1	1
ENSSSCG00000002037	191.533	0.307622	0.235602	0.189249	0.849897	1	CDH24	cadherin 24 [Source:HGNC Symbol;Acc:HGNC:14265]
ENSSSCG00000002039	96.165	0.722715	0.617606	0.744294	0.456699	1	MMP14	matrix metallopeptidase 14 [Source:HGNC Symbol;Acc:HGNC:7160]
ENSSSCG00000002040	410.075	0.0754978	0.126059	0	1	1	MRPL52	39S ribosomal protein L52, mitochondrial [Source:RefSeq peptide;Acc:NP_001172080]
ENSSSCG00000002041	331.283	0.595781	0.219381	1.51675	0.12933	1	SLC7A7	Y+L amino acid transporter 1 [Source:RefSeq peptide;Acc:NP_001103891]
ENSSSCG00000002042	1265.02	0.147413	0.123932	0	1	1	OXA1L	OXA1L, mitochondrial inner membrane protein [Source:HGNC Symbol;Acc:HGNC:8526]
ENSSSCG00000002045	329.189	-0.18734	0.282279	0	1	1
ENSSSCG00000002050	820.055	0.0202055	0.112442	0	1	1	DAD1	Dolichyl-diphosphooligosaccharide--protein glycosyltransferase subunit DAD1 [Source:UniProtKB/Swiss-Prot;Acc:Q29036]
ENSSSCG00000002055	37.8175	0.823489	0.266805	2.10062	0.0356746	1
ENSSSCG00000002077	31.4518	-0.741725	0.368175	-1.30017	0.193542	1
ENSSSCG00000002081	60.676	-0.161549	0.338166	0	1	1
ENSSSCG00000002084	19.7255	0.275824	0.491843	0.0260036	0.979254	1
ENSSSCG00000002090	23.5059	0.104172	0.378577	0	1	1
ENSSSCG00000002099	40.9061	-0.334427	0.380449	-0.187654	0.851148	1
ENSSSCG00000002127	1933.73	-0.0255375	0.0878518	0	1	1	CHD8	chromodomain helicase DNA binding protein 8 [Source:HGNC Symbol;Acc:HGNC:20153]
ENSSSCG00000002129	11.7579	0.55863	0.542056	0.545323	0.585531	1	RPGRIP1	RPGR interacting protein 1 [Source:HGNC Symbol;Acc:HGNC:13436]
ENSSSCG00000002134	25.6608	0.070349	1.12302	0	1	1	RNASE10	Inactive ribonuclease-like protein 10 [Source:UniProtKB/Swiss-Prot;Acc:Q8SPJ0]
ENSSSCG00000002135	1076.86	0.287405	0.386882	0.0629918	0.949773	1	PNP	purine nucleoside phosphorylase [Source:HGNC Symbol;Acc:HGNC:7892]
ENSSSCG00000002138	229.298	0.047108	0.169146	0	1	1	OSGEP	O-sialoglycoprotein endopeptidase [Source:HGNC Symbol;Acc:HGNC:18028]
ENSSSCG00000002142	439.393	-0.223385	0.174787	0	1	1	TEP1	telomerase associated protein 1 [Source:HGNC Symbol;Acc:HGNC:11726]
ENSSSCG00000002143	355.001	0.0409223	0.134143	0	1	1	PARP2	poly(ADP-ribose) polymerase 2 [Source:HGNC Symbol;Acc:HGNC:272]
ENSSSCG00000002144	183.97	-0.00716942	0.165682	0	1	1	CCNB1IP1	cyclin B1 interacting protein 1 [Source:HGNC Symbol;Acc:HGNC:19437]
ENSSSCG00000002145	147.143	-0.167769	0.132077	0	1	1	TTC5	tetratricopeptide repeat domain 5 [Source:HGNC Symbol;Acc:HGNC:19274]
ENSSSCG00000002235	126.538	0.149984	0.278073	0	1	1	LPCAT4	lysophospholipid acyltransferase LPCAT4 [Source:RefSeq peptide;Acc:NP_001139339]
ENSSSCG00000002243	1029.88	-0.0805646	0.254606	0	1	1	SLC12A6	solute carrier family 12 member 6 [Source:HGNC Symbol;Acc:HGNC:10914]
ENSSSCG00000002245	83.2358	0.17618	0.283715	0	1	1	KATNBL1	katanin regulatory subunit B1 like 1 [Source:HGNC Symbol;Acc:HGNC:26199]
ENSSSCG00000002252	6850.36	0.517761	0.340292	0.748552	0.454127	1	ARRDC4	arrestin domain containing 4 [Source:HGNC Symbol;Acc:HGNC:28087]
ENSSSCG00000002257	698.542	0.828395	0.337385	1.67572	0.0937939	1	MCTP2	multiple C2 and transmembrane domain containing 2 [Source:HGNC Symbol;Acc:HGNC:25636]
ENSSSCG00000002258	20.4115	0.169096	0.362658	0	1	1	KLHL25	kelch like family member 25 [Source:HGNC Symbol;Acc:HGNC:25732]
ENSSSCG00000002259	2512.14	0.138957	0.224156	0	1	1
ENSSSCG00000002260	8.11638	-1.19162	0.757442	-1.22594	0.22022	1
ENSSSCG00000002263	270.251	0.199932	0.236868	0	1	1	SLCO3A1	solute carrier organic anion transporter family member 3A1 [Source:HGNC Symbol;Acc:HGNC:10952]
ENSSSCG00000002266	2342.43	-0.204995	0.154698	0	1	1	CHD2	chromodomain helicase DNA binding protein 2 [Source:HGNC Symbol;Acc:HGNC:1917]
ENSSSCG00000002268	114.173	0.141777	0.273883	0	1	1	AKAP5	A-kinase anchoring protein 5 [Source:HGNC Symbol;Acc:HGNC:375]
ENSSSCG00000002269	840.064	0.0343697	0.0946017	0	1	1	MTHFD1	methylenetetrahydrofolate dehydrogenase, cyclohydrolase and formyltetrahydrofolate synthetase 1 [Source:HGNC Symbol;Acc:HGNC:7432]
ENSSSCG00000002274	87.136	-0.202143	0.207455	0	1	1	HSPA2	heat shock protein family A (Hsp70) member 2 [Source:HGNC Symbol;Acc:HGNC:5235]
ENSSSCG00000002276	926.876	0.161235	0.187462	0	1	1	PLEKHG3	pleckstrin homology and RhoGEF domain containing G3 [Source:HGNC Symbol;Acc:HGNC:20364]
ENSSSCG00000002277	256.376	0.84347	0.449386	1.29162	0.196489	1	SPTB	spectrin beta, erythrocytic [Source:HGNC Symbol;Acc:HGNC:11274]
ENSSSCG00000002281	130.602	0.19869	0.170656	0	1	1	CHURC1-FNTB	protein farnesyltransferase subunit beta [Source:RefSeq peptide;Acc:NP_001231609]
ENSSSCG00000002283	521.452	-0.015302	0.162707	0	1	1	FUT8	alpha-(1,6)-fucosyltransferase [Source:RefSeq peptide;Acc:NP_999064]
ENSSSCG00000002285	42.2681	0.1663	0.28536	0	1	1	GPHN	gephyrin [Source:RefSeq peptide;Acc:NP_001230231]
ENSSSCG00000002287	78.2038	0.141385	0.196446	0	1	1	MPP5	membrane palmitoylated protein 5 [Source:HGNC Symbol;Acc:HGNC:18669]
ENSSSCG00000002290	23.0441	0.730558	0.456139	1.02496	0.305383	1	PLEK2	pleckstrin 2 [Source:HGNC Symbol;Acc:HGNC:19238]
ENSSSCG00000002292	187.543	0.227133	0.205975	0	1	1	PLEKHH1	pleckstrin homology, MyTH4 and FERM domain containing H1 [Source:HGNC Symbol;Acc:HGNC:17733]
ENSSSCG00000002294	1127.64	0.280063	0.370511	0.045959	0.963343	1	ARG2	arginase 2 [Source:HGNC Symbol;Acc:HGNC:664]
ENSSSCG00000002295	851.57	0.0519807	0.115704	0	1	1	VTI1B	vesicle transport through interaction with t-SNAREs homolog 1B [Source:RefSeq peptide;Acc:NP_999602]
ENSSSCG00000002296	381.412	-0.107381	0.144655	0	1	1	RDH11	retinol dehydrogenase 11 (all-trans/9-cis/11-cis) [Source:HGNC Symbol;Acc:HGNC:17964]
ENSSSCG00000002298	142.854	0.0192297	0.194195	0	1	1	ZFYVE26	zinc finger FYVE-type containing 26 [Source:HGNC Symbol;Acc:HGNC:20761]
ENSSSCG00000002305	207.916	-0.160521	0.151351	0	1	1	EXD2	exonuclease 3'-5' domain containing 2 [Source:HGNC Symbol;Acc:HGNC:20217]
ENSSSCG00000002307	809.391	-0.00729238	0.13462	0	1	1	ERH	enhancer of rudimentary homolog [Source:RefSeq peptide;Acc:NP_001172092]
ENSSSCG00000002311	3252.67	0.204001	0.188984	0	1	1	SUSD6	sushi domain containing 6 [Source:HGNC Symbol;Acc:HGNC:19956]
ENSSSCG00000002316	33.8828	0.567419	0.280513	1.0851	0.277877	1	COX16	COX16, cytochrome c oxidase assembly homolog [Source:HGNC Symbol;Acc:HGNC:20213]
ENSSSCG00000002329	158.773	0.253256	0.322496	0	1	1	MAP3K9	mitogen-activated protein kinase kinase kinase 9 [Source:HGNC Symbol;Acc:HGNC:6861]
ENSSSCG00000002330	608.007	0.1779	0.160599	0	1	1	PCNX1	pecanex homolog 1 [Source:HGNC Symbol;Acc:HGNC:19740]
ENSSSCG00000002332	666.08	0.343717	0.17458	0.462153	0.643971	1	SIPA1L1	signal induced proliferation associated 1 like 1 [Source:HGNC Symbol;Acc:HGNC:20284]
ENSSSCG00000002333	17.9786	-0.846395	0.482793	-1.2083	0.226931	1	DPF3	double PHD fingers 3 [Source:HGNC Symbol;Acc:HGNC:17427]
ENSSSCG00000002337	821.75	-0.106401	0.17227	0	1	1	ZFYVE1	zinc finger FYVE-type containing 1 [Source:HGNC Symbol;Acc:HGNC:13180]
ENSSSCG00000002340	1697.13	0.176848	0.191226	0	1	1	PSEN1	presenilin-1 [Source:RefSeq peptide;Acc:NP_001072135]
ENSSSCG00000002341	14.0833	0.807974	0.575431	0.947012	0.343633	1	PAPLN	papilin, proteoglycan like sulfated glycoprotein [Source:HGNC Symbol;Acc:HGNC:19262]
ENSSSCG00000002344	290.212	-0.106019	0.119483	0	1	1	RIOX1	ribosomal oxygenase 1 [Source:HGNC Symbol;Acc:HGNC:20968]
ENSSSCG00000002346	171.18	-0.563889	0.237433	-1.26711	0.205115	1	PNMA1	PNMA family member 1 [Source:HGNC Symbol;Acc:HGNC:9158]
ENSSSCG00000002348	8.3143	-0.0923642	0.560607	0	1	1
ENSSSCG00000002349	189.306	0.424939	0.203089	0.797209	0.42533	1	ACOT4	acyl-CoA thioesterase 4 [Source:HGNC Symbol;Acc:HGNC:19748]
ENSSSCG00000002350	121.741	0.168578	0.311291	0	1	1	ELMSAN1	ELM2 and Myb/SANT domain containing 1 [Source:HGNC Symbol;Acc:HGNC:19853]
ENSSSCG00000002351	60.9035	-0.304202	0.217168	-0.189566	0.84965	1
ENSSSCG00000002352	444.151	-0.227266	0.100227	0	1	1	ZNF410	zinc finger protein 410 [Source:HGNC Symbol;Acc:HGNC:20144]
ENSSSCG00000002353	43.8343	-0.400279	0.24375	-0.563053	0.573398	1	FAM161B	family with sequence similarity 161 member B [Source:HGNC Symbol;Acc:HGNC:19854]
ENSSSCG00000002354	159.852	0.104523	0.168868	0	1	1	COQ6	coenzyme Q6, monooxygenase [Source:HGNC Symbol;Acc:HGNC:20233]
ENSSSCG00000002355	96.4319	0.143721	0.226511	0	1	1	ENTPD5	ectonucleoside triphosphate diphosphohydrolase 5 [Source:HGNC Symbol;Acc:HGNC:3367]
ENSSSCG00000002357	117.794	0.0161907	0.194668	0	1	1	ALDH6A1	aldehyde dehydrogenase 6 family member A1 [Source:HGNC Symbol;Acc:HGNC:7179]
ENSSSCG00000002366	1212.31	0.116596	0.129191	0	1	1	NPC2	Epididymal secretory protein E1 [Source:UniProtKB/Swiss-Prot;Acc:O97763]
ENSSSCG00000002367	98.8857	-0.215553	0.166742	0	1	1	ISCA2	iron-sulfur cluster assembly 2 [Source:HGNC Symbol;Acc:HGNC:19857]
ENSSSCG00000002368	23.5956	0.536441	0.583315	0.468711	0.639276	1	LTBP2	latent transforming growth factor beta binding protein 2 [Source:HGNC Symbol;Acc:HGNC:6715]
ENSSSCG00000002370	1165.77	-0.0629767	0.129938	0	1	1	AREL1	apoptosis resistant E3 ubiquitin protein ligase 1 [Source:HGNC Symbol;Acc:HGNC:20363]
ENSSSCG00000002372	1562.32	-0.192374	0.107916	0	1	1	YLPM1	YLP motif containing 1 [Source:HGNC Symbol;Acc:HGNC:17798]
ENSSSCG00000002373	22.5384	-1.12231	0.516446	-1.66383	0.0961474	1	PROX2	prospero homeobox 2 [Source:HGNC Symbol;Acc:HGNC:26715]
ENSSSCG00000002374	414.097	-0.0873907	0.102532	0	1	1	DLST	Dihydrolipoyllysine-residue succinyltransferase component of 2-oxoglutarate dehydrogenase complex, mitochondrial [Source:UniProtKB/Swiss-Prot;Acc:Q9N0F1]
ENSSSCG00000002377	345.417	-0.0126945	0.127418	0	1	1	EIF2B2	eukaryotic translation initiation factor 2B subunit beta [Source:HGNC Symbol;Acc:HGNC:3258]
ENSSSCG00000002378	262.455	-0.141464	0.117366	0	1	1	MLH3	mutL homolog 3 [Source:HGNC Symbol;Acc:HGNC:7128]
ENSSSCG00000002379	43.2521	-0.122247	0.261651	0	1	1		acylphosphatase-1 isoform 1 [Source:RefSeq peptide;Acc:NP_001177127]
ENSSSCG00000002381	1983.93	-0.0860087	0.0983738	0	1	1	NEK9	NIMA related kinase 9 [Source:HGNC Symbol;Acc:HGNC:18591]
ENSSSCG00000002383	176.228	0.398482	0.586087	0.231104	0.817234	1	FOS	proto-oncogene c-Fos [Source:RefSeq peptide;Acc:NP_001116585]
ENSSSCG00000002385	11.1431	0.049102	0.597737	0	1	1	TGFB3	transforming growth factor beta-3 precursor [Source:RefSeq peptide;Acc:NP_999363]
ENSSSCG00000002386	31.2979	0.281934	0.252601	0.0748187	0.940359	1	IFT43	intraflagellar transport 43 [Source:HGNC Symbol;Acc:HGNC:29669]
ENSSSCG00000002387	571.451	-0.163619	0.151757	0	1	1	GPATCH2L	G patch domain-containing protein 2-like [Source:RefSeq peptide;Acc:NP_001230333]
ENSSSCG00000002389	269.088	0.341193	0.2718	0.287558	0.773685	1	VASH1	vasohibin 1 [Source:HGNC Symbol;Acc:HGNC:19964]
ENSSSCG00000002390	37.4565	-0.687347	0.336359	-1.26149	0.207133	1	ANGEL1	angel homolog 1 [Source:HGNC Symbol;Acc:HGNC:19961]
ENSSSCG00000002392	775.091	0.300607	0.259129	0.144995	0.884714	1	IRF2BPL	interferon regulatory factor 2 binding protein like [Source:HGNC Symbol;Acc:HGNC:14282]
ENSSSCG00000002396	88.355	0.160097	0.202333	0	1	1	GSTZ1	maleylacetoacetate isomerase [Source:RefSeq peptide;Acc:NP_001230567]
ENSSSCG00000002397	143.999	-0.0985645	0.151407	0	1	1	POMT2	protein O-mannosyltransferase 2 [Source:HGNC Symbol;Acc:HGNC:19743]
ENSSSCG00000002403	363.714	-0.154191	0.165183	0	1	1	VIPAS39	VPS33B interacting protein, apical-basolateral polarity regulator, spe-39 homolog [Source:HGNC Symbol;Acc:HGNC:20347]
ENSSSCG00000002404	3020.91	-0.124634	0.148145	0	1	1	SPTLC2	serine palmitoyltransferase long chain base subunit 2 [Source:HGNC Symbol;Acc:HGNC:11278]
ENSSSCG00000002406	2675.8	-0.0837431	0.174807	0	1	1	AHSA1	activator of HSP90 ATPase activity 1 [Source:HGNC Symbol;Acc:HGNC:1189]
ENSSSCG00000002408	14.4148	-0.153341	0.423263	0	1	1	ADCK1	aarF domain containing kinase 1 [Source:HGNC Symbol;Acc:HGNC:19038]
ENSSSCG00000002410	66.6742	-0.0961706	0.264485	0	1	1	CEP128	centrosomal protein 128 [Source:HGNC Symbol;Acc:HGNC:20359]
ENSSSCG00000002411	441.032	0.310627	0.216007	0.220328	0.825616	1	GTF2A1	general transcription factor IIA subunit 1 [Source:HGNC Symbol;Acc:HGNC:4646]
ENSSSCG00000002412	67.1935	-0.063727	0.24851	0	1	1	STON2	stonin 2 [Source:HGNC Symbol;Acc:HGNC:30652]
ENSSSCG00000002414	704.83	0.0194124	0.175198	0	1	1	SEL1L	SEL1L ERAD E3 ligase adaptor subunit [Source:HGNC Symbol;Acc:HGNC:10717]
ENSSSCG00000002424	17.0217	-0.591259	0.347492	-0.944554	0.344887	1	SPATA7	spermatogenesis-associated protein 7 [Source:RefSeq peptide;Acc:NP_001171379]
ENSSSCG00000002426	1203.88	-0.215124	0.121859	0	1	1	ZC3H14	zinc finger CCCH-type containing 14 [Source:HGNC Symbol;Acc:HGNC:20509]
ENSSSCG00000002427	7.34141	-0.790084	0.727416	-0.72455	0.468728	1	EML5	echinoderm microtubule associated protein like 5 [Source:HGNC Symbol;Acc:HGNC:18197]
ENSSSCG00000002429	819.767	-0.0468479	0.175063	0	1	1	FOXN3	forkhead box protein N3 [Source:RefSeq peptide;Acc:NP_001038001]
ENSSSCG00000002430	20.8317	-1.02584	0.381304	-2.00051	0.0454449	1	EFCAB11	EF-hand calcium binding domain 11 [Source:HGNC Symbol;Acc:HGNC:20357]
ENSSSCG00000002431	95.676	-0.291931	0.200407	-0.144189	0.885351	1	TDP1	tyrosyl-DNA phosphodiesterase 1 [Source:HGNC Symbol;Acc:HGNC:18884]
ENSSSCG00000002432	7.80833	-0.297218	0.592506	-0.0576937	0.953993	1	KCNK13	potassium channel subfamily K member 13 [Source:RefSeq peptide;Acc:NP_001231525]
ENSSSCG00000002433	1105.26	0.0741208	0.13019	0	1	1	PSMC1	26S protease regulatory subunit 4 [Source:RefSeq peptide;Acc:NP_001231080]
ENSSSCG00000002434	254.579	-0.0378985	0.16459	0	1	1	NRDE2	NRDE-2, necessary for RNA interference, domain containing [Source:HGNC Symbol;Acc:HGNC:20186]
ENSSSCG00000002436	395.215	-0.0331241	0.208222	0	1	1	TTC7B	tetratricopeptide repeat domain 7B [Source:HGNC Symbol;Acc:HGNC:19858]
ENSSSCG00000002440	168.453	0.045173	0.271899	0	1	1
ENSSSCG00000002441	2759.47	-0.0375412	0.0723337	0	1	1	PPP4R3A	protein phosphatase 4 regulatory subunit 3A [Source:HGNC Symbol;Acc:HGNC:20219]
ENSSSCG00000002443	45.6979	0.303203	0.42494	0.0945266	0.924691	1	TC2N	tandem C2 domains, nuclear [Source:HGNC Symbol;Acc:HGNC:19859]
ENSSSCG00000002444	7.27418	0.0866436	0.554772	0	1	1	FBLN5	fibulin 5 [Source:HGNC Symbol;Acc:HGNC:3602]
ENSSSCG00000002445	486.353	-0.0469319	0.1494	0	1	1	TRIP11	thyroid hormone receptor interactor 11 [Source:HGNC Symbol;Acc:HGNC:12305]
ENSSSCG00000002446	655.31	0.187955	0.179147	0	1	1		ataxin-3 [Source:RefSeq peptide;Acc:NP_001116553]
ENSSSCG00000002447	991.624	-0.169294	0.120196	0	1	1	CPSF2	cleavage and polyadenylation specific factor 2 [Source:HGNC Symbol;Acc:HGNC:2325]
ENSSSCG00000002449	164.784	0.0909581	0.182698	0	1	1
ENSSSCG00000002450	67.7067	-0.128303	0.215387	0	1	1	SLC24A4	solute carrier family 24 member 4 [Source:HGNC Symbol;Acc:HGNC:10978]
ENSSSCG00000002451	2192.98	0.126259	0.227412	0	1	1	RIN3	Ras and Rab interactor 3 [Source:HGNC Symbol;Acc:HGNC:18751]
ENSSSCG00000002452	983.555	0.591167	0.271799	1.20726	0.227332	1	LGMN	legumain [Source:HGNC Symbol;Acc:HGNC:9472]
ENSSSCG00000002455	739.431	-0.260302	0.114202	0	1	1	GOLGA5	golgin A5 [Source:HGNC Symbol;Acc:HGNC:4428]
ENSSSCG00000002457	934.313	0.338814	0.244501	0.309936	0.75661	1	ITPK1	inositol-tetrakisphosphate 1-kinase [Source:HGNC Symbol;Acc:HGNC:6177]
ENSSSCG00000002458	386.571	0.0264079	0.124438	0	1	1	TMEM251	transmembrane protein 251 [Source:RefSeq peptide;Acc:NP_001001629]
ENSSSCG00000002459	134.69	-0.628639	0.18188	-2.01014	0.0444166	1	GON7	EKC/KEOPS complex subunit GON7 [Source:UniProtKB/Swiss-Prot;Acc:P0C8B5]
ENSSSCG00000002460	601.724	-0.17824	0.0911308	0	1	1	UBR7	ubiquitin protein ligase E3 component n-recognin 7 (putative) [Source:HGNC Symbol;Acc:HGNC:20344]
ENSSSCG00000002461	271.321	-0.304459	0.199712	-0.20742	0.835682	1	BTBD7	BTB domain containing 7 [Source:HGNC Symbol;Acc:HGNC:18269]
ENSSSCG00000002467	19.8901	-0.302977	0.377253	-0.105878	0.915679	1	ASB2	ankyrin repeat and SOCS box containing 2 [Source:HGNC Symbol;Acc:HGNC:16012]
ENSSSCG00000002469	435.823	0.055158	0.560772	0	1	1	OTUB2	OTU deubiquitinase, ubiquitin aldehyde binding 2 [Source:HGNC Symbol;Acc:HGNC:20351]
ENSSSCG00000002470	883.41	-0.0307224	0.0900172	0	1	1	DDX24	DEAD-box helicase 24 [Source:HGNC Symbol;Acc:HGNC:13266]
ENSSSCG00000002472	71.2642	-0.0410059	0.293526	0	1	1	IFI27L2	interferon alpha inducible protein 27 like 2 [Source:HGNC Symbol;Acc:HGNC:19753]
ENSSSCG00000002495	980.58	0.0644255	0.112307	0	1	1	SYNE3	spectrin repeat containing nuclear envelope family member 3 [Source:HGNC Symbol;Acc:HGNC:19861]
ENSSSCG00000002496	477.664	0.364576	0.2263	0.448704	0.653645	1	GLRX5	glutaredoxin 5 [Source:HGNC Symbol;Acc:HGNC:20134]
ENSSSCG00000002502	745.334	0.00461408	0.166273	0	1	1	ATG2B	autophagy-related protein 2 homolog B [Source:RefSeq peptide;Acc:NP_001177206]
ENSSSCG00000002504	45.4966	-0.11067	0.281699	0	1	1	AK7	adenylate kinase 7 [Source:HGNC Symbol;Acc:HGNC:20091]
ENSSSCG00000002505	5141.71	0.0987179	0.166834	0	1	1
ENSSSCG00000002506	335.217	0.0934598	0.141114	0	1	1	VRK1	serine/threonine-protein kinase VRK1 [Source:RefSeq peptide;Acc:NP_001230617]
ENSSSCG00000002507	93.9469	0.172127	0.288512	0	1	1	BCL11B	B-cell lymphoma/leukemia 11B [Source:RefSeq peptide;Acc:NP_001284562]
ENSSSCG00000002508	1405.18	0.146299	0.10212	0	1	1	SETD3	SET domain containing 3 [Source:HGNC Symbol;Acc:HGNC:20493]
ENSSSCG00000002509	66.8526	0.184281	0.299493	0	1	1	CCNK	cyclin K [Source:HGNC Symbol;Acc:HGNC:1596]
ENSSSCG00000002512	8.91805	0.19224	0.605306	0	1	1	DEGS2	delta 4-desaturase, sphingolipid 2 [Source:HGNC Symbol;Acc:HGNC:20113]
ENSSSCG00000002515	31.1495	0.476551	0.362763	0.588584	0.55614	1	SLC25A47	solute carrier family 25 member 47 [Source:HGNC Symbol;Acc:HGNC:20115]
ENSSSCG00000002516	1793.06	0.3491	0.264307	0.325628	0.744706	1	WARS	tryptophanyl-tRNA synthetase [Source:HGNC Symbol;Acc:HGNC:12729]
ENSSSCG00000002517	180.381	0.244664	0.179843	0	1	1	WDR25	WD repeat domain 25 [Source:HGNC Symbol;Acc:HGNC:21064]
ENSSSCG00000002520	165.11	0.0746255	0.263649	0	1	1	SLC25A29	solute carrier family 25 member 29 [Source:HGNC Symbol;Acc:HGNC:20116]
ENSSSCG00000002523	170.512	0.156043	0.226719	0	1	1	CDC42BPB	CDC42 binding protein kinase beta [Source:HGNC Symbol;Acc:HGNC:1738]
ENSSSCG00000002525	1413.63	-0.00695513	0.14111	0	1	1	TRAF3	TNF receptor associated factor 3 [Source:HGNC Symbol;Acc:HGNC:12033]
ENSSSCG00000002526	1082.7	-0.0548762	0.14748	0	1	1	RCOR1	REST corepressor 1 [Source:HGNC Symbol;Acc:HGNC:17441]
ENSSSCG00000002528	372.386	0.386232	0.217372	0.566757	0.570879	1	TECPR2	tectonin beta-propeller repeat containing 2 [Source:HGNC Symbol;Acc:HGNC:19957]
ENSSSCG00000002529	96.0691	0.725631	0.459169	1.00747	0.313711	1		40S ribosomal protein S21 [Source:UniProtKB/Swiss-Prot;Acc:P63221]
ENSSSCG00000002530	414.459	0.118855	0.150359	0	1	1	CINP	cyclin dependent kinase 2 interacting protein [Source:HGNC Symbol;Acc:HGNC:23789]
ENSSSCG00000002532	309.988	0.149108	0.184961	0	1	1
ENSSSCG00000002533	240.547	-0.143324	0.147868	0	1	1	WDR20	WD repeat domain 20 [Source:HGNC Symbol;Acc:HGNC:19667]
ENSSSCG00000002535	21846	0.0290425	0.240301	0	1	1	HSP90AA1	Heat shock protein HSP 90-alpha [Source:UniProtKB/Swiss-Prot;Acc:O02705]
ENSSSCG00000002540	3366.51	-0.122716	0.0867891	0	1	1	PPP2R5C	protein phosphatase 2 regulatory subunit B'gamma [Source:HGNC Symbol;Acc:HGNC:9311]
ENSSSCG00000002544	228.852	0.0883404	0.172345	0	1	1	PPP1R13B	protein phosphatase 1 regulatory subunit 13B [Source:HGNC Symbol;Acc:HGNC:14950]
ENSSSCG00000002546	331.07	0.069264	0.18892	0	1	1	XRCC3	X-ray repair cross complementing 3 [Source:HGNC Symbol;Acc:HGNC:12830]
ENSSSCG00000002547	2656.95	-0.0373035	0.0802109	0	1	1
ENSSSCG00000002550	836.218	0.0190613	0.149795	0	1	1
ENSSSCG00000002554	605.667	-0.331951	0.256541	-0.268639	0.788207	1	PLD4	phospholipase D family member 4 [Source:HGNC Symbol;Acc:HGNC:23792]
ENSSSCG00000002557	38.694	-0.189801	0.320523	0	1	1	NUDT14	nudix hydrolase 14 [Source:HGNC Symbol;Acc:HGNC:20141]
ENSSSCG00000002558	12.671	-0.91134	0.541246	-1.1978	0.230994	1	CEP170B	centrosomal protein 170B [Source:HGNC Symbol;Acc:HGNC:20362]
ENSSSCG00000002559	59.2142	0.200873	0.277519	0	1	1	CDCA4	cell division cycle associated 4 [Source:HGNC Symbol;Acc:HGNC:14625]
ENSSSCG00000002620	29.6876	-0.336662	0.47414	-0.155286	0.876596	1	EFHC1	EF-hand domain containing 1 [Source:HGNC Symbol;Acc:HGNC:16406]
ENSSSCG00000002622	197.794	-0.366538	0.194661	-0.53171	0.594927	1	TMEM14A	Transmembrane protein 14A [Source:UniProtKB/Swiss-Prot;Acc:P56984]
ENSSSCG00000002627	553.745	-0.14254	0.229796	0	1	1	GSTA4	glutathione S-transferase A4 [Source:RefSeq peptide;Acc:NP_001230308]
ENSSSCG00000002628	104.109	-0.19215	0.287604	0	1	1	ICK	intestinal cell kinase [Source:HGNC Symbol;Acc:HGNC:21219]
ENSSSCG00000002629	6679.72	0.827856	0.308587	1.83035	0.0671979	1	FBXO9	F-box only protein 9 [Source:RefSeq peptide;Acc:NP_001153769]
ENSSSCG00000002633	101.426	0.0101647	0.279039	0	1	1	GAS8	growth arrest specific 8 [Source:HGNC Symbol;Acc:HGNC:4166]
ENSSSCG00000002635	66.1568	-0.0332618	0.239762	0	1	1	SPIRE2	spire type actin nucleation factor 2 [Source:HGNC Symbol;Acc:HGNC:30623]
ENSSSCG00000002639	74.773	-0.18788	0.198357	0	1	1	TUBB3	tubulin beta 3 class III [Source:HGNC Symbol;Acc:HGNC:20772]
ENSSSCG00000002640	665.212	0.132357	0.194764	0	1	1	DEF8	differentially expressed in FDCP 8 homolog [Source:HGNC Symbol;Acc:HGNC:25969]
ENSSSCG00000002645	724	0.205078	0.186267	0	1	1	GALNS	N-acetylgalactosamine-6-sulfatase precursor [Source:RefSeq peptide;Acc:NP_999120]
ENSSSCG00000002646	1155.97	0.0782392	0.139611	0	1	1	TRAPPC2L	trafficking protein particle complex 2 like [Source:HGNC Symbol;Acc:HGNC:30887]
ENSSSCG00000002648	122.568	-0.96443	0.319055	-2.19835	0.027924	1	CBFA2T3	CBFA2/RUNX1 translocation partner 3 [Source:HGNC Symbol;Acc:HGNC:1537]
ENSSSCG00000002650	333.378	0.0495956	0.184651	0	1	1	APRT	adenine phosphoribosyltransferase [Source:HGNC Symbol;Acc:HGNC:626]
ENSSSCG00000002651	127.582	-0.10263	0.22055	0	1	1	CDT1	chromatin licensing and DNA replication factor 1 [Source:HGNC Symbol;Acc:HGNC:24576]
ENSSSCG00000002652	1284.94	-0.160428	0.173551	0	1	1	KLHDC4	kelch domain-containing protein 4 [Source:RefSeq peptide;Acc:NP_001230769]
ENSSSCG00000002654	580.989	0.00620893	0.188634	0	1	1
ENSSSCG00000002655	2840.3	0.178328	0.155044	0	1	1	MAP1LC3B	microtubule-associated proteins 1A/1B light chain 3B [Source:RefSeq peptide;Acc:NP_001177219]
ENSSSCG00000002656	205.46	-0.305864	0.197329	-0.217046	0.828173	1	ZCCHC14	zinc finger CCHC-type containing 14 [Source:HGNC Symbol;Acc:HGNC:24134]
ENSSSCG00000002660	173.662	0.0189239	0.274242	0	1	1	MTHFSD	methenyltetrahydrofolate synthetase domain containing [Source:HGNC Symbol;Acc:HGNC:25778]
ENSSSCG00000002662	388.084	-0.822069	0.32493	-1.72048	0.0853459	1	C16orf74	chromosome 16 open reading frame 74 [Source:HGNC Symbol;Acc:HGNC:23362]
ENSSSCG00000002664	816.447	0.358436	0.150936	0.632066	0.527344	1	GSE1	Gse1 coiled-coil protein [Source:HGNC Symbol;Acc:HGNC:28979]
ENSSSCG00000002666	3365.18	0.470036	0.287177	0.720815	0.471023	1	KIAA0513	KIAA0513 [Source:HGNC Symbol;Acc:HGNC:29058]
ENSSSCG00000002667	1312.82	0.178591	0.156285	0	1	1	ZDHHC7	zinc finger DHHC-type containing 7 [Source:HGNC Symbol;Acc:HGNC:18459]
ENSSSCG00000002669	2546.09	0.0206297	0.264968	0	1	1	CRISPLD2	cysteine rich secretory protein LCCL domain containing 2 [Source:HGNC Symbol;Acc:HGNC:25248]
ENSSSCG00000002670	1513.35	0.124793	0.142153	0	1	1	USP10	ubiquitin specific peptidase 10 [Source:HGNC Symbol;Acc:HGNC:12608]
ENSSSCG00000002672	117.521	-0.355693	0.176912	-0.523754	0.60045	1	TLDC1	TBC/LysM-associated domain containing 1 [Source:HGNC Symbol;Acc:HGNC:29325]
ENSSSCG00000002680	385.302	-0.139273	0.183126	0	1	1	TAF1C	TATA-box binding protein associated factor, RNA polymerase I subunit C [Source:HGNC Symbol;Acc:HGNC:11534]
ENSSSCG00000002681	434.296	0.0465174	0.20102	0	1	1	HSDL1	hydroxysteroid dehydrogenase like 1 [Source:HGNC Symbol;Acc:HGNC:16475]
ENSSSCG00000002682	1238.11	0.00839379	0.120636	0	1	1	MBTPS1	membrane bound transcription factor peptidase, site 1 [Source:HGNC Symbol;Acc:HGNC:15456]
ENSSSCG00000002688	4853.99	-0.355952	0.193274	-0.480755	0.63069	1	PLCG2	phospholipase C gamma 2 [Source:HGNC Symbol;Acc:HGNC:9066]
ENSSSCG00000002689	956.313	0.36086	0.202138	0.483952	0.62842	1	CMIP	c-Maf inducing protein [Source:HGNC Symbol;Acc:HGNC:24319]
ENSSSCG00000002690	55.0422	0.307198	0.21829	0.202317	0.839669	1	GAN	gigaxonin [Source:HGNC Symbol;Acc:HGNC:4137]
ENSSSCG00000002697	360.783	0.812401	0.304456	1.80442	0.071165	1	NUDT7	nudix hydrolase 7 [Source:HGNC Symbol;Acc:HGNC:8054]
ENSSSCG00000002700	11.3328	-0.82591	0.424347	-1.32645	0.18469	1	SYCE1L	synaptonemal complex central element protein 1 like [Source:HGNC Symbol;Acc:HGNC:37236]
ENSSSCG00000002701	1169.91	0.113506	0.105188	0	1	1	MON1B	MON1 homolog B, secretory trafficking associated [Source:HGNC Symbol;Acc:HGNC:25020]
ENSSSCG00000002703	996.405	-0.00826885	0.144522	0	1	1
ENSSSCG00000002704	6203.41	0.281838	0.117893	0.159497	0.873277	1	KARS	lysyl-tRNA synthetase [Source:HGNC Symbol;Acc:HGNC:6215]
ENSSSCG00000002706	48.7357	0.158334	0.240111	0	1	1	ADAT1	adenosine deaminase, tRNA specific 1 [Source:HGNC Symbol;Acc:HGNC:228]
ENSSSCG00000002707	7555.69	0.51277	0.306461	0.814902	0.415129	1	GABARAPL2	GABA type A receptor associated protein like 2 [Source:HGNC Symbol;Acc:HGNC:13291]
ENSSSCG00000002708	73.2257	0.255389	0.252895	0	1	1
ENSSSCG00000002712	13.5	-0.139221	0.431874	0	1	1	LDHD	lactate dehydrogenase D [Source:HGNC Symbol;Acc:HGNC:19708]
ENSSSCG00000002714	155.35	0.0263328	0.174232	0	1	1	WDR59	WD repeat domain 59 [Source:HGNC Symbol;Acc:HGNC:25706]
ENSSSCG00000002715	372.875	-0.220829	0.17859	0	1	1	RFWD3	ring finger and WD repeat domain 3 [Source:HGNC Symbol;Acc:HGNC:25539]
ENSSSCG00000002716	36.9399	-0.447952	0.456525	-0.405055	0.685437	1	MLKL	mixed lineage kinase domain like pseudokinase [Source:HGNC Symbol;Acc:HGNC:26617]
ENSSSCG00000002719	97.5204	0.0610735	0.285133	0	1	1	EXOSC6	exosome component 6 [Source:HGNC Symbol;Acc:HGNC:19055]
ENSSSCG00000002722	466.678	-0.173154	0.127587	0	1	1	DDX19B	DEAD-box helicase 19B [Source:HGNC Symbol;Acc:HGNC:2742]
ENSSSCG00000002723	1376.51	-0.00118127	0.121485	0	1	1
ENSSSCG00000002724	441.587	-0.0434913	0.130565	0	1	1	PDPR	pyruvate dehydrogenase phosphatase regulatory subunit [Source:HGNC Symbol;Acc:HGNC:30264]
ENSSSCG00000002729	358.528	-0.0191016	0.155865	0	1	1	VAC14	Vac14, PIKFYVE complex component [Source:HGNC Symbol;Acc:HGNC:25507]
ENSSSCG00000002738	61.8087	-0.195208	0.22049	0	1	1	ZNF23	zinc finger protein 23 [Source:HGNC Symbol;Acc:HGNC:13023]
ENSSSCG00000002739	33.0493	0.272892	0.439286	0.02244	0.982097	1	PHLPP2	PH domain and leucine rich repeat protein phosphatase 2 [Source:HGNC Symbol;Acc:HGNC:29149]
ENSSSCG00000002740	1554.5	-0.130342	0.130242	0	1	1	AP1G1	adaptor related protein complex 1 gamma 1 subunit [Source:HGNC Symbol;Acc:HGNC:555]
ENSSSCG00000002741	67.6785	-0.2945	0.296054	-0.106283	0.915358	1	ZNF821	zinc finger protein 821 [Source:HGNC Symbol;Acc:HGNC:28043]
ENSSSCG00000002743	3140.48	0.0725486	0.140822	0	1	1
ENSSSCG00000002746	74.8497	0.0443845	0.22597	0	1	1
ENSSSCG00000002748	554.565	0.0809452	0.114324	0	1	1
ENSSSCG00000002749	676.684	0.467915	0.419688	0.488173	0.625427	1		Haptoglobin Haptoglobin alpha chain Haptoglobin beta chain [Source:UniProtKB/Swiss-Prot;Acc:Q8SPS7]
ENSSSCG00000002752	22.0875	-0.310838	0.52868	-0.0904203	0.927953	1	ZFHX3	zinc finger homeobox 3 [Source:HGNC Symbol;Acc:HGNC:777]
ENSSSCG00000002753	878.512	-0.0397665	0.173372	0	1	1	NOB1	NIN1/PSMD8 binding protein 1 homolog [Source:HGNC Symbol;Acc:HGNC:29540]
ENSSSCG00000002754	392.941	0.140542	0.293075	0	1	1	NQO1	NAD(P)H dehydrogenase [Source:RefSeq peptide;Acc:NP_001153085]
ENSSSCG00000002755	307.526	-0.0844168	0.228528	0	1	1	NFAT5	nuclear factor of activated T cells 5 [Source:HGNC Symbol;Acc:HGNC:7774]
ENSSSCG00000002759	511.907	0.0798306	0.107185	0	1	1
ENSSSCG00000002762	708.008	-0.179561	0.132237	0	1	1	TERF2	telomeric repeat binding factor 2 [Source:HGNC Symbol;Acc:HGNC:11729]
ENSSSCG00000002763	449.403	0.223653	0.102896	0	1	1	PRMT7	protein arginine methyltransferase 7 [Source:HGNC Symbol;Acc:HGNC:25557]
ENSSSCG00000002764	43.8489	0.044816	0.232704	0	1	1	SMPD3	sphingomyelin phosphodiesterase 3 [Source:HGNC Symbol;Acc:HGNC:14240]
ENSSSCG00000002768	61.7747	-0.239734	0.258447	0	1	1	CENPT	centromere protein T [Source:HGNC Symbol;Acc:HGNC:25787]
ENSSSCG00000002769	962.954	0.0257784	0.116801	0	1	1	THAP11	THAP domain-containing protein 11 [Source:RefSeq peptide;Acc:NP_001233111]
ENSSSCG00000002771	830.21	0.021738	0.103461	0	1	1	EDC4	enhancer of mRNA decapping 4 [Source:HGNC Symbol;Acc:HGNC:17157]
ENSSSCG00000002774	375.696	0.0803843	0.14044	0	1	1	RIPOR1	RHO family interacting cell polarization regulator 1 [Source:HGNC Symbol;Acc:HGNC:25836]
ENSSSCG00000002776	1652.16	0.079881	0.189416	0	1	1	ATP6V0D1	ATPase H+ transporting V0 subunit d1 [Source:HGNC Symbol;Acc:HGNC:13724]
ENSSSCG00000002777	8.3205	0.188054	0.746889	0	1	1	HSD11B2	corticosteroid 11-beta-dehydrogenase isozyme 2 [Source:RefSeq peptide;Acc:NP_999078]
ENSSSCG00000002779	6.11487	-0.214342	0.770924	0	1	1	LRRC36	leucine rich repeat containing 36 [Source:HGNC Symbol;Acc:HGNC:25615]
ENSSSCG00000002783	41.449	0.245975	0.25353	0	1	1	SLC9A5	solute carrier family 9 member A5 [Source:HGNC Symbol;Acc:HGNC:11078]
ENSSSCG00000002786	59.6396	-0.000990416	0.317849	0	1	1	ELMO3	engulfment and cell motility 3 [Source:HGNC Symbol;Acc:HGNC:17289]
ENSSSCG00000002787	791.823	0.138021	0.116113	0	1	1	E2F4	E2F transcription factor 4 [Source:HGNC Symbol;Acc:HGNC:3118]
ENSSSCG00000002790	429.741	0.0900286	0.153654	0	1	1
ENSSSCG00000002792	270.929	-0.846832	0.337938	-1.72753	0.0840724	1	HSF4	heat shock transcription factor 4 [Source:HGNC Symbol;Acc:HGNC:5227]
ENSSSCG00000002793	15.0403	-0.31622	0.33968	-0.156575	0.87558	1
ENSSSCG00000002799	4013.75	-0.134389	0.120714	0	1	1	CNOT1	CCR4-NOT transcription complex subunit 1 [Source:HGNC Symbol;Acc:HGNC:7877]
ENSSSCG00000002802	108.29	-0.0662944	0.219018	0	1	1	GINS3	DNA replication complex GINS protein PSF3 [Source:RefSeq peptide;Acc:NP_001231261]
ENSSSCG00000002804	1589.53	-0.0683229	0.0911143	0	1	1	CSNK2A2	casein kinase 2 alpha 2 [Source:HGNC Symbol;Acc:HGNC:2459]
ENSSSCG00000002805	260.512	-0.31905	0.131134	-0.427163	0.669261	1	CFAP20	cilia- and flagella-associated protein 20 [Source:RefSeq peptide;Acc:NP_001231715]
ENSSSCG00000002807	95.2054	-0.111221	0.188828	0	1	1	USB1	U6 snRNA phosphodiesterase [Source:RefSeq peptide;Acc:NP_001231732]
ENSSSCG00000002808	169.969	-0.0354052	0.177743	0	1	1	ZNF319	zinc finger protein 319 [Source:HGNC Symbol;Acc:HGNC:13644]
ENSSSCG00000002812	19.4997	0.555748	0.444965	0.657836	0.510644	1	KIFC3	kinesin family member C3 [Source:HGNC Symbol;Acc:HGNC:6326]
ENSSSCG00000002813	154.05	0.00379596	0.173512	0	1	1	KATNB1	katanin regulatory subunit B1 [Source:HGNC Symbol;Acc:HGNC:6217]
ENSSSCG00000002814	1313.13	0.384097	0.389427	0.310873	0.755898	1	ADGRG3	adhesion G protein-coupled receptor G3 [Source:HGNC Symbol;Acc:HGNC:13728]
ENSSSCG00000002815	1993.82	-0.360578	0.358369	-0.272187	0.785478	1	ADGRG1	adhesion G-protein coupled receptor G1 precursor [Source:RefSeq peptide;Acc:NP_001229985]
ENSSSCG00000002817	9.30961	1.30411	0.609896	1.70696	0.0878289	1	DRC7	dynein regulatory complex subunit 7 [Source:HGNC Symbol;Acc:HGNC:25289]
ENSSSCG00000002819	142.109	-0.150042	0.299708	0	1	1	ARL2BP	ADP ribosylation factor like GTPase 2 binding protein [Source:HGNC Symbol;Acc:HGNC:17146]
ENSSSCG00000002820	674.135	0.156184	0.207401	0	1	1	RSPRY1	ring finger and SPRY domain containing 1 [Source:HGNC Symbol;Acc:HGNC:29420]
ENSSSCG00000002822	766.446	-0.0867959	0.0972523	0	1	1	AMFR	autocrine motility factor receptor [Source:HGNC Symbol;Acc:HGNC:463]
ENSSSCG00000002828	2698.69	0.14587	0.232536	0	1	1	LPCAT2	lysophosphatidylcholine acyltransferase 2 [Source:HGNC Symbol;Acc:HGNC:26032]
ENSSSCG00000002829	45.1794	0.166761	0.440294	0	1	1	MMP2	72 kDa type IV collagenase precursor [Source:RefSeq peptide;Acc:NP_999357]
ENSSSCG00000002841	2894.02	0.0338779	0.144276	0	1	1	N4BP1	NEDD4 binding protein 1 [Source:HGNC Symbol;Acc:HGNC:29850]
ENSSSCG00000002844	935.137	-0.207291	0.167188	0	1	1
ENSSSCG00000002846	1384.04	0.088162	0.123585	0	1	1	DNAJA2	DnaJ heat shock protein family (Hsp40) member A2 [Source:HGNC Symbol;Acc:HGNC:14884]
ENSSSCG00000002847	39.2815	0.151337	0.336485	0	1	1	GPT2	glutamic--pyruvic transaminase 2 [Source:HGNC Symbol;Acc:HGNC:18062]
ENSSSCG00000002849	159.457	-0.277826	0.250468	-0.0590548	0.952908	1
ENSSSCG00000002852	95.679	0.236566	0.198294	0	1	1	PLEKHF1	pleckstrin homology and FYVE domain containing 1 [Source:HGNC Symbol;Acc:HGNC:20764]
ENSSSCG00000002854	432.138	-0.000181247	0.149077	0	1	1	POP4	POP4 homolog, ribonuclease P/MRP subunit [Source:HGNC Symbol;Acc:HGNC:30081]
ENSSSCG00000002855	122.116	-0.329068	0.221722	-0.297823	0.765838	1
ENSSSCG00000002859	1456.33	0.0155218	0.126264	0	1	1
ENSSSCG00000002860	494.392	0.0535128	0.127384	0	1	1
ENSSSCG00000002865	137.175	0.069422	0.191505	0	1	1	GPATCH1	G-patch domain containing 1 [Source:HGNC Symbol;Acc:HGNC:24658]
ENSSSCG00000002866	119.943	0.437546	0.317699	0.549299	0.5828	1	CEBPA	CCAAT/enhancer binding protein alpha [Source:HGNC Symbol;Acc:HGNC:1833]
ENSSSCG00000002867	1092.41	0.0479353	0.112357	0	1	1	CEBPG	CCAAT/enhancer binding protein gamma [Source:HGNC Symbol;Acc:HGNC:1837]
ENSSSCG00000002868	374.897	0.0539521	0.12677	0	1	1	PEPD	peptidase D [Source:HGNC Symbol;Acc:HGNC:8840]
ENSSSCG00000002869	2920.61	-0.0228971	0.133791	0	1	1	LSM14A	protein LSM14 homolog A [Source:RefSeq peptide;Acc:NP_001302727]
ENSSSCG00000002872	279.251	0.194172	0.127368	0	1	1	KIAA0355	KIAA0355 [Source:HGNC Symbol;Acc:HGNC:29016]
ENSSSCG00000002873	4210.72	0.0850069	0.245688	0	1	1	GPI	Glucose-6-phosphate isomerase [Source:UniProtKB/Swiss-Prot;Acc:P08059]
ENSSSCG00000002875	54.5493	-0.158943	0.228621	0	1	1
ENSSSCG00000002877	172.591	-0.131643	0.155961	0	1	1		zinc finger protein 181 [Source:RefSeq peptide;Acc:NP_001231747]
ENSSSCG00000002879	1236.56	0.576684	0.293449	1.06884	0.285142	1	GRAMD1A	GRAM domain containing 1A [Source:HGNC Symbol;Acc:HGNC:29305]
ENSSSCG00000002884	75.4451	-0.0409641	0.327756	0	1	1	LSR	lipolysis stimulated lipoprotein receptor [Source:HGNC Symbol;Acc:HGNC:29572]
ENSSSCG00000002885	3061.6	0.276153	0.15005	0.0874294	0.93033	1	USF2	upstream transcription factor 2, c-fos interacting [Source:HGNC Symbol;Acc:HGNC:12594]
ENSSSCG00000002887	11.1424	-0.259712	0.468667	0	1	1	MAG	myelin associated glycoprotein [Source:HGNC Symbol;Acc:HGNC:6783]
ENSSSCG00000002888	35.6266	-0.18585	0.279106	0	1	1	GAPDHS	glyceraldehyde-3-phosphate dehydrogenase, spermatogenic [Source:HGNC Symbol;Acc:HGNC:24864]
ENSSSCG00000002891	10.4321	-0.811297	0.586121	-0.935407	0.349578	1	FFAR3	Sus scrofa free fatty acid receptor 3 (FFAR3), mRNA. [Source:RefSeq mRNA;Acc:NM_001315601]
ENSSSCG00000002893	1169.6	-0.804123	0.246749	-2.19288	0.0283164	1	CD22	CD22 molecule [Source:HGNC Symbol;Acc:HGNC:1643]
ENSSSCG00000002895	70.6146	0.195888	0.453405	0	1	1
ENSSSCG00000002898	23.2177	-0.236504	0.376748	0	1	1		protein lin-37 homolog [Source:RefSeq peptide;Acc:NP_001230306]
ENSSSCG00000002900	39.3012	-0.090929	0.290079	0	1	1
ENSSSCG00000002904	336.14	-0.00185066	0.109077	0	1	1	HAUS5	HAUS augmin like complex subunit 5 [Source:HGNC Symbol;Acc:HGNC:29130]
ENSSSCG00000002905	2121.23	0.0940181	0.142061	0	1	1	RBM42	RNA binding motif protein 42 [Source:HGNC Symbol;Acc:HGNC:28117]
ENSSSCG00000002906	33.9189	-0.186322	0.257073	0	1	1	ETV2	ETS variant 2 [Source:HGNC Symbol;Acc:HGNC:3491]
ENSSSCG00000002907	1433.27	0.147686	0.126901	0	1	1		cytochrome c oxidase subunit 6B1 [Source:RefSeq peptide;Acc:NP_001090966]
ENSSSCG00000002910	73.2781	-0.158602	0.19924	0	1	1	ALKBH6	alkB homolog 6 [Source:HGNC Symbol;Acc:HGNC:28243]
ENSSSCG00000002917	604.509	-0.0113255	0.224119	0	1	1	NFKBID	NFKB inhibitor delta [Source:HGNC Symbol;Acc:HGNC:15671]
ENSSSCG00000002918	203.745	1.04602	0.382969	2.04453	0.0409015	1	HCST	Hematopoietic cell signal transducer [Source:UniProtKB/Swiss-Prot;Acc:Q9GJR5]
ENSSSCG00000002919	5559.4	0.624221	0.320611	1.12656	0.259929	1	TYROBP	TYRO protein tyrosine kinase-binding protein [Source:UniProtKB/Swiss-Prot;Acc:Q9TU45]
ENSSSCG00000002921	29.8781	-0.178248	0.27243	0	1	1
ENSSSCG00000002923	101.755	0.0642369	0.21039	0	1	1	WDR62	WD repeat-containing protein 62 [Source:RefSeq peptide;Acc:NP_001121933]
ENSSSCG00000002926	434.876	-0.00814568	0.120456	0	1	1	TBCB	tubulin-folding cofactor B [Source:RefSeq peptide;Acc:NP_001192332]
ENSSSCG00000002927	14.5688	-0.166174	0.419228	0	1	1	LRFN3	leucine rich repeat and fibronectin type III domain containing 3 [Source:HGNC Symbol;Acc:HGNC:28370]
ENSSSCG00000002930	47.7084	-0.437995	0.261653	-0.668672	0.503705	1	ZNF260	zinc finger protein 260 [Source:HGNC Symbol;Acc:HGNC:13499]
ENSSSCG00000002931	86.882	-0.108317	0.23013	0	1	1	ZNF565	zinc finger protein 565 [Source:HGNC Symbol;Acc:HGNC:26726]
ENSSSCG00000002932	99.6634	-0.235401	0.21682	0	1	1	ZNF567	zinc finger protein 567 [Source:HGNC Symbol;Acc:HGNC:28696]
ENSSSCG00000002933	28.509	-0.332994	0.321717	-0.217456	0.827853	1	ZNF382	zinc finger protein 382 [Source:HGNC Symbol;Acc:HGNC:17409]
ENSSSCG00000002935	56.9675	-0.211662	0.21205	0	1	1	ZNF568	zinc finger protein 568 [Source:HGNC Symbol;Acc:HGNC:25392]
ENSSSCG00000002937	81.1012	0.0363982	0.198705	0	1	1
ENSSSCG00000002938	60.5393	0.0460147	0.205845	0	1	1
ENSSSCG00000002950	63.3388	-0.695828	0.32215	-1.34345	0.179126	1	SIPA1L3	signal induced proliferation associated 1 like 3 [Source:HGNC Symbol;Acc:HGNC:23801]
ENSSSCG00000002952	244.676	-0.0878978	0.143806	0	1	1	YIF1B	protein YIF1B [Source:RefSeq peptide;Acc:NP_001231935]
ENSSSCG00000002953	236.023	0.387948	0.257178	0.485708	0.627174	1
ENSSSCG00000002954	1457.86	-0.102659	0.295354	0	1	1	SPINT2	serine peptidase inhibitor, Kunitz type 2 [Source:HGNC Symbol;Acc:HGNC:11247]
ENSSSCG00000002955	96.8439	0.284282	0.190518	0.111528	0.911198	1	CATSPERG	cation channel sperm associated auxiliary subunit gamma [Source:HGNC Symbol;Acc:HGNC:25243]
ENSSSCG00000002959	236.496	0.0724976	0.177405	0	1	1	FAM98C	family with sequence similarity 98 member C [Source:HGNC Symbol;Acc:HGNC:27119]
ENSSSCG00000002960	1228.26	0.342492	0.269731	0.294581	0.768314	1	RASGRP4	RAS guanyl releasing protein 4 [Source:HGNC Symbol;Acc:HGNC:18958]
ENSSSCG00000002962	2568.2	-0.0836086	0.15139	0	1	1	MAP4K1	mitogen-activated protein kinase kinase kinase kinase 1 [Source:HGNC Symbol;Acc:HGNC:6863]
ENSSSCG00000002963	4345.03	0.243001	0.174634	0	1	1	EIF3K	eukaryotic translation initiation factor 3 subunit K [Source:HGNC Symbol;Acc:HGNC:24656]
ENSSSCG00000002965	1276.08	0.224749	0.110593	0	1	1	ACTN4	actinin alpha 4 [Source:HGNC Symbol;Acc:HGNC:166]
ENSSSCG00000002972	156.038	-0.0997921	0.203893	0	1	1
ENSSSCG00000002983	24.3133	-0.918087	0.51617	-1.26906	0.204419	1	LGALS13	galactoside-binding soluble lectin 13 [Source:RefSeq peptide;Acc:NP_001136313]
ENSSSCG00000002989	2407.16	-0.168241	0.100286	0	1	1	AKT2	RAC-beta serine/threonine-protein kinase [Source:RefSeq peptide;Acc:NP_001243708]
ENSSSCG00000002991	22.8463	0.221402	0.332181	0	1	1	TTC9B	tetratricopeptide repeat domain 9B [Source:HGNC Symbol;Acc:HGNC:26395]
ENSSSCG00000002994	30.8287	-0.0635478	0.269348	0	1	1	CYP2F1	cytochrome P450 family 2 subfamily F member 1 [Source:HGNC Symbol;Acc:HGNC:2632]
ENSSSCG00000002995	351.7	0.0847909	0.198933	0	1	1	EGLN2	egl-9 family hypoxia inducible factor 2 [Source:HGNC Symbol;Acc:HGNC:14660]
ENSSSCG00000002996	1565.37	0.0732712	0.167729	0	1	1
ENSSSCG00000002997	12.5253	0.120288	0.488866	0	1	1
ENSSSCG00000002998	82.8353	0.503705	0.211431	1.13829	0.254998	1	SNRPA	U1 small nuclear ribonucleoprotein A [Source:RefSeq peptide;Acc:NP_001070690]
ENSSSCG00000003000	91.6176	-0.00995133	0.227689	0	1	1	ITPKC	inositol-trisphosphate 3-kinase C [Source:HGNC Symbol;Acc:HGNC:14897]
ENSSSCG00000003013	343.685	0.247354	0.165512	0	1	1	B9D2	B9 domain containing 2 [Source:HGNC Symbol;Acc:HGNC:28636]
ENSSSCG00000003015	395.314	0.00864172	0.192176	0	1	1	EXOSC5	exosome complex component RRP46 [Source:RefSeq peptide;Acc:NP_001231590]
ENSSSCG00000003016	872.42	-0.0048	0.117669	0	1	1	CCDC97	coiled-coil domain containing 97 [Source:HGNC Symbol;Acc:HGNC:28289]
ENSSSCG00000003017	7428.92	0.250254	0.113071	0	1	1	TGFB1	transforming growth factor beta-1 precursor [Source:RefSeq peptide;Acc:NP_999180]
ENSSSCG00000003018	285.674	-0.0821652	0.180083	0	1	1	LIPE	lipase E, hormone sensitive type [Source:HGNC Symbol;Acc:HGNC:6621]
ENSSSCG00000003021	574.197	0.520849	0.139961	1.84204	0.0654687	1	MEGF8	multiple EGF like domains 8 [Source:HGNC Symbol;Acc:HGNC:3233]
ENSSSCG00000003024	26.4312	0.886551	0.379946	1.64106	0.100784	1	PRR19	proline rich 19 [Source:HGNC Symbol;Acc:HGNC:33728]
ENSSSCG00000003030	115.391	-0.0163086	0.463052	0	1	1	CIC	capicua transcriptional repressor [Source:HGNC Symbol;Acc:HGNC:14214]
ENSSSCG00000003035	313.521	0.00114653	0.247982	0	1	1	GSK3A	glycogen synthase kinase-3 alpha [Source:RefSeq peptide;Acc:NP_001302637]
ENSSSCG00000003037	100.632	0.0462445	0.288596	0	1	1	ZNF574	zinc finger protein 574 [Source:HGNC Symbol;Acc:HGNC:26166]
ENSSSCG00000003040	105.63	0.246807	0.189536	0	1	1	ARHGEF1	Rho guanine nucleotide exchange factor 1 [Source:HGNC Symbol;Acc:HGNC:681]
ENSSSCG00000003042	22662.6	0.214586	0.134055	0	1	1
ENSSSCG00000003046	1223.53	0.392857	0.155837	0.833064	0.404809	1	RABAC1	prenylated Rab acceptor protein 1 [Source:RefSeq peptide;Acc:NP_001026965]
ENSSSCG00000003051	10.8376	0.0780861	0.82714	0	1	1
ENSSSCG00000003054	28.9662	-0.355416	0.254333	-0.363231	0.716433	1	ZNF575	zinc finger protein 575 [Source:HGNC Symbol;Acc:HGNC:27606]
ENSSSCG00000003055	746.186	-0.010082	0.130321	0	1	1	XRCC1	X-ray repair cross complementing 1 [Source:HGNC Symbol;Acc:HGNC:12828]
ENSSSCG00000003059	203.709	0.371756	0.172809	0.629142	0.529256	1	ZNF428	zinc finger protein 428 [Source:HGNC Symbol;Acc:HGNC:20804]
ENSSSCG00000003061	89.1367	0.203577	0.213021	0	1	1	CADM4	cell adhesion molecule 4 [Source:HGNC Symbol;Acc:HGNC:30825]
ENSSSCG00000003062	13.1589	0.578342	0.418727	0.753015	0.451441	1	LYPD3	LY6/PLAUR domain containing 3 [Source:HGNC Symbol;Acc:HGNC:24880]
ENSSSCG00000003063	148.551	0.0631494	0.204067	0	1	1	PHLDB3	pleckstrin homology like domain family B member 3 [Source:HGNC Symbol;Acc:HGNC:30499]
ENSSSCG00000003064	563.273	0.240809	0.250248	0	1	1	ETHE1	ETHE1, persulfide dioxygenase [Source:HGNC Symbol;Acc:HGNC:23287]
ENSSSCG00000003068	589.785	0.283203	0.177401	0.113687	0.909486	1	SMG9	SMG9, nonsense mediated mRNA decay factor [Source:HGNC Symbol;Acc:HGNC:25763]
ENSSSCG00000003070	210.467	-0.218972	0.13527	0	1	1
ENSSSCG00000003072	156.366	-0.19158	0.178751	0	1	1	ZNF283	zinc finger protein 283 [Source:HGNC Symbol;Acc:HGNC:13077]
ENSSSCG00000003076	107.262	-0.287872	0.168074	-0.14778	0.882517	1
ENSSSCG00000003079	10.9975	0.353118	0.76089	0.118392	0.905757	1
ENSSSCG00000003085	1388.42	0.0943378	0.119104	0	1	1	CLPTM1	CLPTM1, transmembrane protein [Source:HGNC Symbol;Acc:HGNC:2087]
ENSSSCG00000003088	22.6193	-0.0888214	0.614569	0	1	1	APOE	apolipoprotein E precursor [Source:RefSeq peptide;Acc:NP_999473]
ENSSSCG00000003089	311.602	0.0432485	0.201876	0	1	1	TOMM40	mitochondrial import receptor subunit TOM40 homolog [Source:RefSeq peptide;Acc:NP_001302677]
ENSSSCG00000003090	16.0477	0.0193697	0.50052	0	1	1	NECTIN2	nectin-2 precursor [Source:RefSeq peptide;Acc:NP_001090963]
ENSSSCG00000003091	271.221	0.000959926	0.199235	0	1	1	IRF2BP1	interferon regulatory factor 2 binding protein 1 [Source:HGNC Symbol;Acc:HGNC:21728]
ENSSSCG00000003093	499.122	0.211136	0.109382	0	1	1	SYMPK	symplekin [Source:HGNC Symbol;Acc:HGNC:22935]
ENSSSCG00000003098	604.928	-0.107908	0.143387	0	1	1	PPP5C	protein phosphatase 5 catalytic subunit [Source:HGNC Symbol;Acc:HGNC:9322]
ENSSSCG00000003100	364.305	-0.0269415	0.152282	0	1	1	CCDC61	coiled-coil domain containing 61 [Source:HGNC Symbol;Acc:HGNC:33629]
ENSSSCG00000003103	300.956	-0.0632891	0.183319	0	1	1	FKRP	fukutin related protein [Source:HGNC Symbol;Acc:HGNC:17997]
ENSSSCG00000003104	1149.96	-0.0614604	0.157179	0	1	1	STRN4	striatin 4 [Source:HGNC Symbol;Acc:HGNC:15721]
ENSSSCG00000003105	973.235	0.129372	0.196806	0	1	1	SLC1A5	solute carrier family 1 member 5 [Source:HGNC Symbol;Acc:HGNC:10943]
ENSSSCG00000003106	1433.64	0.20152	0.120796	0	1	1	AP2S1	AP-2 complex subunit sigma isoform 2 [Source:RefSeq peptide;Acc:NP_001231382]
ENSSSCG00000003107	1049.07	-0.0512713	0.111768	0	1	1	ARHGAP35	Rho GTPase activating protein 35 [Source:HGNC Symbol;Acc:HGNC:4591]
ENSSSCG00000003108	13.0915	-0.501436	0.50432	-0.472719	0.636414	1	NPAS1	neuronal PAS domain protein 1 [Source:HGNC Symbol;Acc:HGNC:7894]
ENSSSCG00000003109	186.942	0.132607	0.212007	0	1	1	TMEM160	transmembrane protein 160 [Source:HGNC Symbol;Acc:HGNC:26042]
ENSSSCG00000003110	230.679	0.0419541	0.233103	0	1	1	ZC3H4	zinc finger CCCH-type containing 4 [Source:HGNC Symbol;Acc:HGNC:17808]
ENSSSCG00000003111	745.521	0.090703	0.132725	0	1	1	SAE1	SUMO1 activating enzyme subunit 1 [Source:HGNC Symbol;Acc:HGNC:30660]
ENSSSCG00000003112	107.058	0.286217	0.280121	0.0827577	0.934044	1
ENSSSCG00000003113	468.675	0.354782	0.31466	0.291576	0.77061	1	C5AR2	complement component 5a receptor 2 [Source:HGNC Symbol;Acc:HGNC:4527]
ENSSSCG00000003114	281.207	0.679917	0.285346	1.46097	0.144023	1	DHX34	DExH-box helicase 34 [Source:HGNC Symbol;Acc:HGNC:16719]
ENSSSCG00000003119	15.5469	0.649257	0.581471	0.664216	0.506552	1	ZNF541	zinc finger protein 541 [Source:HGNC Symbol;Acc:HGNC:25294]
ENSSSCG00000003120	938.415	0.315103	0.187587	0.277572	0.781341	1	NAPA	alpha-soluble NSF attachment protein [Source:RefSeq peptide;Acc:NP_001231313]
ENSSSCG00000003121	179.461	0.0161492	0.205415	0	1	1	KPTN	kaptin, actin binding protein [Source:HGNC Symbol;Acc:HGNC:6404]
ENSSSCG00000003128	506.369	0.0321768	0.17863	0	1	1	LIG1	DNA ligase 1 [Source:HGNC Symbol;Acc:HGNC:6598]
ENSSSCG00000003132	1023.73	0.0626525	0.124616	0	1	1	KDELR1	KDEL endoplasmic reticulum protein retention receptor 1 [Source:HGNC Symbol;Acc:HGNC:6304]
ENSSSCG00000003134	415.608	0.176755	0.197051	0	1	1	GRWD1	glutamate rich WD repeat containing 1 [Source:HGNC Symbol;Acc:HGNC:21270]
ENSSSCG00000003135	30.5412	-0.186559	0.328333	0	1	1	KCNJ14	potassium voltage-gated channel subfamily J member 14 [Source:HGNC Symbol;Acc:HGNC:6260]
ENSSSCG00000003136	537.838	0.0399305	0.130455	0	1	1		cytohesin-2 [Source:RefSeq peptide;Acc:NP_001137592]
ENSSSCG00000003137	31.2107	-0.0931183	0.328009	0	1	1	PLEKHA4	pleckstrin homology domain containing A4 [Source:HGNC Symbol;Acc:HGNC:14339]
ENSSSCG00000003138	158.278	0.211503	0.230803	0	1	1	HSD17B14	hydroxysteroid 17-beta dehydrogenase 14 [Source:HGNC Symbol;Acc:HGNC:23238]
ENSSSCG00000003139	460.055	-0.23169	0.157918	0	1	1	BCAT2	branched chain amino acid transaminase 2 [Source:HGNC Symbol;Acc:HGNC:977]
ENSSSCG00000003143	38.3483	0.113101	0.247238	0	1	1	MAMSTR	MEF2 activating motif and SAP domain containing transcriptional regulator [Source:HGNC Symbol;Acc:HGNC:26689]
ENSSSCG00000003144	752.638	0.165237	0.114524	0	1	1	BAX	BCL2 associated X, apoptosis regulator [Source:HGNC Symbol;Acc:HGNC:959]
ENSSSCG00000003145	15.0076	-0.402726	0.421937	-0.331073	0.74059	1	FUT2	Galactoside 2-alpha-L-fucosyltransferase 2 [Source:UniProtKB/Swiss-Prot;Acc:Q10982]
ENSSSCG00000003147	17.5527	0.0710834	0.340788	0	1	1	CA11	carbonic anhydrase-related protein 11 precursor [Source:RefSeq peptide;Acc:NP_001004038]
ENSSSCG00000003148	78.494	0.0344579	0.277567	0	1	1	DBP	D-box binding PAR bZIP transcription factor [Source:HGNC Symbol;Acc:HGNC:2697]
ENSSSCG00000003150	2260.78	0.239944	0.145327	0	1	1	NUCB1	nucleobindin-1 precursor [Source:RefSeq peptide;Acc:NP_001231417]
ENSSSCG00000003152	568.746	0.0968516	0.135642	0	1	1	RUVBL2	ruvB-like 2 [Source:RefSeq peptide;Acc:NP_001230796]
ENSSSCG00000003153	63866.8	0.891939	0.289693	2.17093	0.0299363	1	FTL	ferritin light chain [Source:RefSeq peptide;Acc:NP_001231060]
ENSSSCG00000003154	433.863	0.338077	0.252307	0.297424	0.766143	1	GYS1	glycogen [Source:RefSeq peptide;Acc:NP_001182437]
ENSSSCG00000003155	609.164	0.231809	0.232474	0	1	1	PPP1R15A	protein phosphatase 1 regulatory subunit 15A [Source:HGNC Symbol;Acc:HGNC:14375]
ENSSSCG00000003161	46.9171	0.308363	0.2438	0.185924	0.852504	1	PRRG2	proline rich and Gla domain 2 [Source:HGNC Symbol;Acc:HGNC:9470]
ENSSSCG00000003165	32551.2	0.267193	0.202531	0.0205345	0.983617	1	RPS11	40S ribosomal protein S11 [Source:RefSeq peptide;Acc:NP_001230999]
ENSSSCG00000003167	831.948	0.425528	0.201549	0.806223	0.420114	1	FLT3LG	fms related tyrosine kinase 3 ligand [Source:HGNC Symbol;Acc:HGNC:3766]
ENSSSCG00000003168	956.393	0.0637161	0.168238	0	1	1	ALDH16A1	aldehyde dehydrogenase 16 family member A1 [Source:HGNC Symbol;Acc:HGNC:28114]
ENSSSCG00000003169	391.186	-0.051015	0.108472	0	1	1	PIH1D1	PIH1 domain-containing protein 1 [Source:RefSeq peptide;Acc:NP_001231907]
ENSSSCG00000003170	10.546	-0.0930575	0.504491	0	1	1	SLC17A7	solute carrier family 17 member 7 [Source:HGNC Symbol;Acc:HGNC:16704]
ENSSSCG00000003177	183.41	0.155672	0.152592	0	1	1	BCL2L12	BCL2 like 12 [Source:HGNC Symbol;Acc:HGNC:13787]
ENSSSCG00000003178	4018.01	0.235925	0.156791	0	1	1	IRF3	interferon regulatory factor 3 [Source:RefSeq peptide;Acc:NP_998935]
ENSSSCG00000003183	135.221	0.425647	0.234632	0.693055	0.488275	1	RRAS	RAS related [Source:HGNC Symbol;Acc:HGNC:10447]
ENSSSCG00000003187	2551.92	0.30003	0.191018	0.193678	0.846428	1	FCGRT	IgG receptor FcRn large subunit p51 precursor [Source:RefSeq peptide;Acc:NP_999362]
ENSSSCG00000003189	3162.02	0.120536	0.128259	0	1	1	PRMT1	protein arginine methyltransferase 1 [Source:HGNC Symbol;Acc:HGNC:5187]
ENSSSCG00000003191	19.4561	0.786196	0.393678	1.32891	0.183879	1	TSKS	testis specific serine kinase substrate [Source:HGNC Symbol;Acc:HGNC:30719]
ENSSSCG00000003192	596.286	-0.685857	0.257314	-1.64321	0.100339	1	IL4I1	interleukin 4 induced 1 [Source:HGNC Symbol;Acc:HGNC:19094]
ENSSSCG00000003193	453.961	-0.00616077	0.191288	0	1	1	TBC1D17	TBC1 domain family member 17 [Source:HGNC Symbol;Acc:HGNC:25699]
ENSSSCG00000003194	215.081	0.0818228	0.161352	0	1	1	AKT1S1	AKT1 substrate 1 [Source:HGNC Symbol;Acc:HGNC:28426]
ENSSSCG00000003195	2750.81	-0.038671	0.158513	0	1	1	PNKP	polynucleotide kinase 3'-phosphatase [Source:HGNC Symbol;Acc:HGNC:9154]
ENSSSCG00000003196	152.105	0.177569	0.175191	0	1	1	PTOV1	prostate tumor overexpressed 1 [Source:HGNC Symbol;Acc:HGNC:9632]
ENSSSCG00000003197	591.904	0.314463	0.234079	0.219705	0.826101	1	MED25	mediator complex subunit 25 [Source:HGNC Symbol;Acc:HGNC:28845]
ENSSSCG00000003198	282.643	0.21806	0.173001	0	1	1	FUZ	fuzzy planar cell polarity protein [Source:HGNC Symbol;Acc:HGNC:26219]
ENSSSCG00000003199	477.309	0.0636567	0.182237	0	1	1	AP2A1	adaptor related protein complex 2 alpha 1 subunit [Source:HGNC Symbol;Acc:HGNC:561]
ENSSSCG00000003201	259.529	-0.0901982	0.197294	0	1	1	ATF5	activating transcription factor 5 [Source:HGNC Symbol;Acc:HGNC:790]
ENSSSCG00000003204	311.167	0.218034	0.181488	0	1	1	VRK3	vaccinia related kinase 3 [Source:HGNC Symbol;Acc:HGNC:18996]
ENSSSCG00000003211	1694.94	0.289728	0.130839	0.20402	0.838338	1	NR1H2	nuclear receptor subfamily 1 group H member 2 [Source:HGNC Symbol;Acc:HGNC:7965]
ENSSSCG00000003212	642.182	-0.262267	0.238508	0	1	1	NAPSA	napsin A aspartic peptidase [Source:HGNC Symbol;Acc:HGNC:13395]
ENSSSCG00000003214	40.0446	0.0946707	0.294743	0	1	1	KCNC3	potassium voltage-gated channel subfamily C member 3 [Source:HGNC Symbol;Acc:HGNC:6235]
ENSSSCG00000003216	432.873	-0.168133	0.213083	0	1	1	POLD1	DNA polymerase delta 1, catalytic subunit [Source:HGNC Symbol;Acc:HGNC:9175]
ENSSSCG00000003217	700.798	0.379907	0.310548	0.376343	0.706662	1	JOSD2	josephin-2 [Source:RefSeq peptide;Acc:NP_001230345]
ENSSSCG00000003218	34.5422	-1.09732	0.572282	-1.45782	0.14489	1	MYBPC2	myosin binding protein C, fast type [Source:HGNC Symbol;Acc:HGNC:7550]
ENSSSCG00000003219	85.4998	-0.266029	0.208925	-0.0143347	0.988563	1	FAM71E1	family with sequence similarity 71 member E1 [Source:HGNC Symbol;Acc:HGNC:25107]
ENSSSCG00000003222	118.06	0.182825	0.246365	0	1	1	SYT3	synaptotagmin 3 [Source:HGNC Symbol;Acc:HGNC:11511]
ENSSSCG00000003225	15.0958	0.79301	0.665531	0.796321	0.425846	1
ENSSSCG00000003226	8897.33	0.475796	0.267318	0.795914	0.426082	1
ENSSSCG00000003227	12.0542	0.727742	0.75002	0.619593	0.535526	1
ENSSSCG00000003229	382.097	0.239152	0.159891	0	1	1	ETFB	Electron transfer flavoprotein subunit beta [Source:UniProtKB/Swiss-Prot;Acc:Q6UAQ8]
ENSSSCG00000003230	11.274	-0.372799	0.47967	-0.228833	0.818998	1
ENSSSCG00000003231	762.548	-0.0943372	0.291944	0	1	1	NKG7	protein NKG7 [Source:RefSeq peptide;Acc:NP_001231458]
ENSSSCG00000003233	54.5733	-0.255323	0.202319	0	1	1	ZNF175	zinc finger protein 175 [Source:HGNC Symbol;Acc:HGNC:12964]
ENSSSCG00000003234	28.7091	0.164838	0.351572	0	1	1
ENSSSCG00000003235	41.3213	0.445255	0.291668	0.624752	0.532134	1
ENSSSCG00000003236	8087.28	0.48009	0.251161	0.864207	0.387474	1
ENSSSCG00000003241	44.2438	0.0476969	0.275556	0	1	1	ZNF614	zinc finger protein 614 [Source:HGNC Symbol;Acc:HGNC:24722]
ENSSSCG00000003248	99.9928	-0.1697	0.28649	0	1	1
ENSSSCG00000003251	208.676	0.519658	0.43805	0.585832	0.557988	1	NLRP12	NLR family pyrin domain containing 12 [Source:HGNC Symbol;Acc:HGNC:22938]
ENSSSCG00000003253	4816.61	0.43071	0.242705	0.690861	0.489653	1
ENSSSCG00000003255	24.8146	0.458713	0.382112	0.512097	0.608583	1	CACNG8	calcium voltage-gated channel auxiliary subunit gamma 8 [Source:HGNC Symbol;Acc:HGNC:13628]
ENSSSCG00000003256	6.91372	-0.642233	0.750227	-0.505445	0.613246	1	PRKCG	protein kinase C gamma [Source:HGNC Symbol;Acc:HGNC:9402]
ENSSSCG00000003257	35.7842	0.356638	0.498849	0.18764	0.851159	1	CACNG6	calcium voltage-gated channel auxiliary subunit gamma 6 [Source:HGNC Symbol;Acc:HGNC:13625]
ENSSSCG00000003259	1118.78	0.297675	0.35905	0.0964785	0.923141	1	OSCAR	osteoclast associated, immunoglobulin-like receptor [Source:HGNC Symbol;Acc:HGNC:29960]
ENSSSCG00000003262	565.918	0.31674	0.188844	0.284392	0.77611	1	TFPT	TCF3 fusion partner [Source:HGNC Symbol;Acc:HGNC:13630]
ENSSSCG00000003263	1053	0.136729	0.140563	0	1	1	PRPF31	pre-mRNA processing factor 31 [Source:HGNC Symbol;Acc:HGNC:15446]
ENSSSCG00000003264	303.43	0.0207221	0.157407	0	1	1	CNOT3	CCR4-NOT transcription complex subunit 3 [Source:HGNC Symbol;Acc:HGNC:7879]
ENSSSCG00000003265	226.143	0.198861	0.193114	0	1	1	LENG1	leukocyte receptor cluster member 1 [Source:HGNC Symbol;Acc:HGNC:15502]
ENSSSCG00000003266	35.0715	-0.452347	0.380355	-0.497727	0.618677	1	TMC4	transmembrane channel like 4 [Source:HGNC Symbol;Acc:HGNC:22998]
ENSSSCG00000003267	5268.75	0.428136	0.253106	0.652302	0.514206	1	MBOAT7	membrane bound O-acyltransferase domain containing 7 [Source:HGNC Symbol;Acc:HGNC:15505]
ENSSSCG00000003268	792.062	0.223133	0.2148	0	1	1	TSEN34	tRNA splicing endonuclease subunit 34 [Source:HGNC Symbol;Acc:HGNC:15506]
ENSSSCG00000003269	94.7581	-0.0147946	0.236927	0	1	1	LENG9	leukocyte receptor cluster member 9 [Source:HGNC Symbol;Acc:HGNC:16306]
ENSSSCG00000003271	86.566	0.264713	0.254913	0.00658495	0.994746	1	TTYH1	tweety family member 1 [Source:HGNC Symbol;Acc:HGNC:13476]
ENSSSCG00000003272	461.54	-0.0787544	0.375389	0	1	1
ENSSSCG00000003275	12.9309	0.105588	0.470459	0	1	1
ENSSSCG00000003277	10.3789	0.278316	0.481547	0.0317352	0.974683	1
ENSSSCG00000003278	1881.68	-0.131332	0.342033	0	1	1		leukocyte immunoglobulin-like receptor subfamily B member 3-like isoform 1 precursor [Source:RefSeq peptide;Acc:NP_001230801]
ENSSSCG00000003282	2023.68	-0.224985	0.328235	0	1	1
ENSSSCG00000003284	8.61456	-0.57299	0.680569	-0.455437	0.648795	1	FCAR	Fc fragment of IgA receptor [Source:HGNC Symbol;Acc:HGNC:3608]
ENSSSCG00000003286	16.4072	0.679742	0.414113	1.00626	0.314288	1
ENSSSCG00000003288	187.24	0.191357	0.213649	0	1	1	HSPBP1	HSPA (Hsp70) binding protein 1 [Source:HGNC Symbol;Acc:HGNC:24989]
ENSSSCG00000003289	118.813	-0.0530737	0.17955	0	1	1	ISOC2	isochorismatase domain containing 2 [Source:HGNC Symbol;Acc:HGNC:26278]
ENSSSCG00000003301	1455.37	-0.0365308	0.153493	0	1	1	PPP6R1	protein phosphatase 6 regulatory subunit 1 [Source:HGNC Symbol;Acc:HGNC:29195]
ENSSSCG00000003302	630.367	1.05724	0.388299	2.04535	0.0408201	1	TMEM86B	Lysoplasmalogenase [Source:UniProtKB/Swiss-Prot;Acc:F1RMN2]
ENSSSCG00000003317	256.749	0.220223	0.143139	0	1	1	ZNF787	zinc finger protein 787 [Source:HGNC Symbol;Acc:HGNC:26998]
ENSSSCG00000003322	63.8834	0.432543	0.237495	0.713735	0.475391	1	ZNF582	zinc finger protein 582 [Source:HGNC Symbol;Acc:HGNC:26421]
ENSSSCG00000003324	8.21259	0.496401	0.627301	0.372016	0.709881	1
ENSSSCG00000003326	11.4775	-0.73733	0.525527	-0.902514	0.366784	1
ENSSSCG00000003329	51.2309	-0.135804	0.225424	0	1	1	ACAP3	ArfGAP with coiled-coil, ankyrin repeat and PH domains 3 [Source:HGNC Symbol;Acc:HGNC:16754]
ENSSSCG00000003331	1150.93	0.236783	0.263419	0	1	1	TNFRSF4	TNF receptor superfamily member 4 [Source:HGNC Symbol;Acc:HGNC:11918]
ENSSSCG00000003332	2913.79	0.172289	0.143419	0	1	1	SDF4	stromal cell derived factor 4 [Source:HGNC Symbol;Acc:HGNC:24188]
ENSSSCG00000003334	1068.1	0.026616	0.116436	0	1	1	UBE2J2	ubiquitin conjugating enzyme E2 J2 [Source:HGNC Symbol;Acc:HGNC:19268]
ENSSSCG00000003339	823.896	0.0320004	0.177396	0	1	1	INTS11	integrator complex subunit 11 [Source:HGNC Symbol;Acc:HGNC:26052]
ENSSSCG00000003341	104.714	-0.0560836	0.230306	0	1	1	TAS1R3	taste receptor type 1 member 3 precursor [Source:RefSeq peptide;Acc:NP_001106759]
ENSSSCG00000003342	794.417	0.0745637	0.216142	0	1	1	DVL1	dishevelled segment polarity protein 1 [Source:HGNC Symbol;Acc:HGNC:3084]
ENSSSCG00000003343	250.946	0.0840601	0.18507	0	1	1
ENSSSCG00000003344	19.3285	0.220725	0.491197	0	1	1	VWA1	von Willebrand factor A domain containing 1 [Source:HGNC Symbol;Acc:HGNC:30910]
ENSSSCG00000003348	1332.86	0.137932	0.117397	0	1	1
ENSSSCG00000003350	1370.27	0.190765	0.205141	0	1	1	MIB2	mindbomb E3 ubiquitin protein ligase 2 [Source:HGNC Symbol;Acc:HGNC:30577]
ENSSSCG00000003352	1147.2	-0.0821512	0.110006	0	1	1
ENSSSCG00000003353	408.595	0.264429	0.154795	0.00900815	0.992813	1	SLC35E2B	solute carrier family 35 member E2B [Source:HGNC Symbol;Acc:HGNC:33941]
ENSSSCG00000003354	4686.26	0.0108935	0.118796	0	1	1	CCNL2	cyclin L2 [Source:HGNC Symbol;Acc:HGNC:20570]
ENSSSCG00000003360	722.346	-0.141293	0.176843	0	1	1	WRAP73	WD repeat-containing protein WRAP73 [Source:RefSeq peptide;Acc:NP_001231650]
ENSSSCG00000003362	953.973	-0.123409	0.139631	0	1	1	CEP104	centrosomal protein 104 [Source:HGNC Symbol;Acc:HGNC:24866]
ENSSSCG00000003369	547.592	-0.0615743	0.141693	0	1	1	ICMT	protein-S-isoprenylcysteine O-methyltransferase [Source:RefSeq peptide;Acc:NP_001231410]
ENSSSCG00000003376	130.285	-0.00812593	0.201887	0	1	1	PLEKHG5	pleckstrin homology and RhoGEF domain containing G5 [Source:HGNC Symbol;Acc:HGNC:29105]
ENSSSCG00000003377	385.203	0.425517	0.176414	0.921032	0.357034	1	ACOT7	acyl-CoA thioesterase 7 [Source:HGNC Symbol;Acc:HGNC:24157]
ENSSSCG00000003379	129.561	0.102126	0.239439	0	1	1	KLHL21	kelch like family member 21 [Source:HGNC Symbol;Acc:HGNC:29041]
ENSSSCG00000003382	25.4844	-0.915083	0.313222	-2.08175	0.0373658	1	TAS1R1	taste 1 receptor member 1 [Source:HGNC Symbol;Acc:HGNC:14448]
ENSSSCG00000003383	324.894	-0.0475882	0.177064	0	1	1	ZBTB48	zinc finger and BTB domain containing 48 [Source:HGNC Symbol;Acc:HGNC:4930]
ENSSSCG00000003384	632.51	-0.0222682	0.110594	0	1	1	DNAJC11	DnaJ heat shock protein family (Hsp40) member C11 [Source:HGNC Symbol;Acc:HGNC:25570]
ENSSSCG00000003385	2709.71	0.115496	0.106673	0	1	1	PARK7	protein DJ-1 [Source:RefSeq peptide;Acc:NP_001072131]
ENSSSCG00000003386	13.5516	-1.17281	0.497849	-1.82741	0.0676377	1	TNFRSF9	tumor necrosis factor receptor superfamily member 9 [Source:RefSeq peptide;Acc:NP_001254002]
ENSSSCG00000003393	81.4243	0.0493219	0.253452	0	1	1	TMEM201	transmembrane protein 201 [Source:HGNC Symbol;Acc:HGNC:33719]
ENSSSCG00000003395	2250.27	-0.00476755	0.188802	0	1	1	PIK3CD	phosphatidylinositol-4,5-bisphosphate 3-kinase catalytic subunit delta [Source:HGNC Symbol;Acc:HGNC:8977]
ENSSSCG00000003396	1084.24	0.0672511	0.1155	0	1	1	CLSTN1	calsyntenin 1 [Source:HGNC Symbol;Acc:HGNC:17447]
ENSSSCG00000003398	473.849	0.0708953	0.138503	0	1	1	UBE4B	ubiquitination factor E4B [Source:HGNC Symbol;Acc:HGNC:12500]
ENSSSCG00000003400	115.754	-0.452011	0.157899	-1.19682	0.231376	1	NMNAT1	nicotinamide nucleotide adenylyltransferase 1 [Source:HGNC Symbol;Acc:HGNC:17877]
ENSSSCG00000003401	555.788	0.467596	0.231874	0.882211	0.377663	1	KIF1B	kinesin family member 1B [Source:HGNC Symbol;Acc:HGNC:16636]
ENSSSCG00000003402	7220.96	0.265877	0.280386	0.0101392	0.99191	1	PGD	phosphogluconate dehydrogenase [Source:HGNC Symbol;Acc:HGNC:8891]
ENSSSCG00000003403	76.0487	0.0612118	0.244332	0	1	1	CENPS	centromere protein S [Source:RefSeq peptide;Acc:NP_001191864]
ENSSSCG00000003404	506.969	0.253458	0.189042	0	1	1	DFFA	DNA fragmentation factor subunit alpha [Source:HGNC Symbol;Acc:HGNC:2772]
ENSSSCG00000003405	237.081	-0.140005	0.224632	0	1	1	PEX14	peroxisomal biogenesis factor 14 [Source:HGNC Symbol;Acc:HGNC:8856]
ENSSSCG00000003407	159.29	0.0407625	0.307279	0	1	1	CASZ1	castor zinc finger 1 [Source:HGNC Symbol;Acc:HGNC:26002]
ENSSSCG00000003410	173.965	-0.276949	0.179391	-0.0775635	0.938175	1	MASP2	mannan-binding lectin serine protease 2 precursor [Source:RefSeq peptide;Acc:NP_001157120]
ENSSSCG00000003412	497.786	-0.0201381	0.154651	0	1	1	EXOSC10	exosome component 10 [Source:HGNC Symbol;Acc:HGNC:9138]
ENSSSCG00000003413	671.403	-0.059192	0.0796049	0	1	1	MTOR	mechanistic target of rapamycin kinase [Source:HGNC Symbol;Acc:HGNC:3942]
ENSSSCG00000003419	1017.82	0.127043	0.211272	0	1	1	MAD2L2	mitotic arrest deficient 2 like 2 [Source:HGNC Symbol;Acc:HGNC:6764]
ENSSSCG00000003420	592.662	-0.0306417	0.150503	0	1	1	FBXO6	F-box only protein 6 [Source:RefSeq peptide;Acc:NP_001231561]
ENSSSCG00000003421	9.9354	-0.159421	0.534562	0	1	1	FBXO44	F-box protein 44 [Source:HGNC Symbol;Acc:HGNC:24847]
ENSSSCG00000003428	439.837	-0.121542	0.158451	0	1	1	MTHFR	methylenetetrahydrofolate reductase [Source:HGNC Symbol;Acc:HGNC:7436]
ENSSSCG00000003429	130.011	0.0156923	0.26585	0	1	1	CLCN6	chloride voltage-gated channel 6 [Source:HGNC Symbol;Acc:HGNC:2024]
ENSSSCG00000003432	983.925	0.270556	0.163676	0.0459555	0.963346	1	KIAA2013	KIAA2013 [Source:HGNC Symbol;Acc:HGNC:28513]
ENSSSCG00000003433	390.952	0.902695	0.315469	2.02765	0.0425962	1	PLOD1	procollagen-lysine,2-oxoglutarate 5-dioxygenase 1 [Source:HGNC Symbol;Acc:HGNC:9081]
ENSSSCG00000003434	1182	0.0515759	0.1653	0	1	1	MFN2	mitofusin 2 [Source:HGNC Symbol;Acc:HGNC:16877]
ENSSSCG00000003435	716.457	0.325297	0.246564	0.25252	0.800639	1	MIIP	migration and invasion-inhibitory protein [Source:RefSeq peptide;Acc:NP_001231633]
ENSSSCG00000003437	125.683	0.801743	0.32923	1.63627	0.101783	1	TNFRSF8	TNF receptor superfamily member 8 [Source:HGNC Symbol;Acc:HGNC:11923]
ENSSSCG00000003438	940.429	0.0753962	0.137299	0	1	1	VPS13D	vacuolar protein sorting 13 homolog D [Source:HGNC Symbol;Acc:HGNC:23595]
ENSSSCG00000003451	27.2684	0.913339	0.556096	1.16941	0.242239	1
ENSSSCG00000003453	63.2258	0.421184	0.327366	0.483098	0.629026	1
ENSSSCG00000003458	4618.47	-0.094013	0.168646	0	1	1	EFHD2	EF-hand domain family member D2 [Source:HGNC Symbol;Acc:HGNC:28670]
ENSSSCG00000003460	476.044	0.0930918	0.134677	0	1	1	CASP9	caspase 9 [Source:HGNC Symbol;Acc:HGNC:1511]
ENSSSCG00000003461	1417.53	-0.0439542	0.118271	0	1	1	RSC1A1	regulatory solute carrier protein family 1 member 1 [Source:RefSeq peptide;Acc:NP_998958]
ENSSSCG00000003464	198.266	0.144146	0.127338	0	1	1	DNAJC16	DnaJ heat shock protein family (Hsp40) member C16 [Source:HGNC Symbol;Acc:HGNC:29157]
ENSSSCG00000003468	1079.98	-0.130262	0.161033	0	1	1	PLEKHM2	pleckstrin homology and RUN domain containing M2 [Source:HGNC Symbol;Acc:HGNC:29131]
ENSSSCG00000003472	9.79166	-0.225498	0.496292	0	1	1	ARHGEF19	Rho guanine nucleotide exchange factor 19 [Source:HGNC Symbol;Acc:HGNC:26604]
ENSSSCG00000003473	11.4265	-0.444785	0.411129	-0.442076	0.658434	1	RSG1	REM2 and RAB like small GTPase 1 [Source:HGNC Symbol;Acc:HGNC:28127]
ENSSSCG00000003477	2223.86	-0.0603365	0.102781	0	1	1	NECAP2	NECAP endocytosis associated 2 [Source:HGNC Symbol;Acc:HGNC:25528]
ENSSSCG00000003478	59.4378	0.260205	0.177763	0	1	1
ENSSSCG00000003479	10.9319	-0.196042	0.477814	0	1	1	MFAP2	microfibril associated protein 2 [Source:HGNC Symbol;Acc:HGNC:7033]
ENSSSCG00000003481	8.78926	-1.23216	1.17254	-0.826511	0.408514	1	PADI1	peptidyl arginine deiminase 1 [Source:HGNC Symbol;Acc:HGNC:18367]
ENSSSCG00000003482	91.2544	0.0590721	0.787197	0	1	1	PADI3	peptidyl arginine deiminase 3 [Source:HGNC Symbol;Acc:HGNC:18337]
ENSSSCG00000003483	3589.77	0.500414	0.579505	0.409624	0.682082	1
ENSSSCG00000003485	3125.82	-0.0473705	0.137011	0	1	1
ENSSSCG00000003486	290.458	0.103605	0.302677	0	1	1	ARHGEF10L	Rho guanine nucleotide exchange factor 10 like [Source:HGNC Symbol;Acc:HGNC:25540]
ENSSSCG00000003488	2532.54	0.0995352	0.10619	0	1	1	UBR4	ubiquitin protein ligase E3 component n-recognin 4 [Source:HGNC Symbol;Acc:HGNC:30313]
ENSSSCG00000003489	771.007	-0.0992851	0.116885	0	1	1	EMC1	ER membrane protein complex subunit 1 [Source:HGNC Symbol;Acc:HGNC:28957]
ENSSSCG00000003491	57.7748	0.263958	0.286848	0.00321829	0.997432	1	AKR7A2	aflatoxin B1 aldehyde reductase member 2 [Source:RefSeq peptide;Acc:NP_001230751]
ENSSSCG00000003492	166.492	0.0664859	0.181925	0	1	1	PQLC2	lysosomal amino acid transporter 1 homolog [Source:RefSeq peptide;Acc:NP_001230780]
ENSSSCG00000003493	4571.64	-0.0585581	0.14528	0	1	1	CAPZB	F-actin-capping protein subunit beta [Source:RefSeq peptide;Acc:NP_001106915]
ENSSSCG00000003505	1487.84	-0.00124972	0.121823	0	1	1	DDOST	dolichyl-diphosphooligosaccharide--protein glycosyltransferase 48 kDa subunit precursor [Source:RefSeq peptide;Acc:NP_999353]
ENSSSCG00000003506	1664.59	0.412117	0.209299	0.712293	0.476283	1	PINK1	PTEN induced putative kinase 1 [Source:HGNC Symbol;Acc:HGNC:14581]
ENSSSCG00000003511	3190.03	-0.115287	0.109904	0	1	1	HP1BP3	heterochromatin protein 1 binding protein 3 [Source:HGNC Symbol;Acc:HGNC:24973]
ENSSSCG00000003512	2783.83	-0.186188	0.191325	0	1	1	EIF4G3	eukaryotic translation initiation factor 4 gamma 3 [Source:HGNC Symbol;Acc:HGNC:3298]
ENSSSCG00000003513	436.627	0.859272	0.409879	1.45467	0.145762	1	ECE1	endothelin converting enzyme 1 [Source:HGNC Symbol;Acc:HGNC:3146]
ENSSSCG00000003514	6.90894	-0.185336	0.926927	0	1	1	HSPG2	heparan sulfate proteoglycan 2 [Source:HGNC Symbol;Acc:HGNC:5273]
ENSSSCG00000003520	8661.45	0.0153006	0.183148	0	1	1		Cell division control protein 42 homolog [Source:UniProtKB/Swiss-Prot;Acc:Q007T2]
ENSSSCG00000003524	26.72	-1.25847	0.932602	-1.06737	0.285805	1	C1QA	complement C1q subcomponent subunit A precursor [Source:RefSeq peptide;Acc:NP_001003924]
ENSSSCG00000003527	8.105	1.37218	0.648114	1.71135	0.0870173	1	EPHB2	EPH receptor B2 [Source:HGNC Symbol;Acc:HGNC:3393]
ENSSSCG00000003531	1150.39	0.111119	0.155623	0	1	1	KDM1A	lysine-specific histone demethylase 1A [Source:RefSeq peptide;Acc:NP_001106157]
ENSSSCG00000003532	76.1063	0.0189744	0.318406	0	1	1	LUZP1	leucine zipper protein 1 [Source:HGNC Symbol;Acc:HGNC:14985]
ENSSSCG00000003539	190.281	0.123098	0.199182	0	1	1	GRHL3	grainyhead like transcription factor 3 [Source:HGNC Symbol;Acc:HGNC:25839]
ENSSSCG00000003543	616.16	-0.245881	0.0947318	0	1	1	NIPAL3	NIPA like domain containing 3 [Source:HGNC Symbol;Acc:HGNC:25233]
ENSSSCG00000003549	952.711	0.251816	0.216276	0	1	1	LDLRAP1	low density lipoprotein receptor adaptor protein 1 [Source:HGNC Symbol;Acc:HGNC:18640]
ENSSSCG00000003551	40.7539	-0.283642	0.360741	-0.0571247	0.954446	1	PAQR7	Membrane progestin receptor alpha [Source:UniProtKB/Swiss-Prot;Acc:Q865K8]
ENSSSCG00000003553	324.113	-0.0990364	0.168177	0	1	1	MTFR1L	mitochondrial fission regulator 1 like [Source:HGNC Symbol;Acc:HGNC:28836]
ENSSSCG00000003554	78.3202	0.224064	0.263043	0	1	1
ENSSSCG00000003555	18261.1	0.178493	0.216109	0	1	1	HMGN2	Non-histone chromosomal protein HMG-17 [Source:UniProtKB/Swiss-Prot;Acc:P80272]
ENSSSCG00000003558	9773.61	-0.0787409	0.180464	0	1	1	RPS6KA1	ribosomal protein S6 kinase alpha-1 [Source:RefSeq peptide;Acc:NP_001230143]
ENSSSCG00000003559	1725.15	0.222186	0.142444	0	1	1	ARID1A	AT-rich interaction domain 1A [Source:HGNC Symbol;Acc:HGNC:11110]
ENSSSCG00000003561	714.325	0.181458	0.247651	0	1	1	ZDHHC18	zinc finger DHHC-type containing 18 [Source:HGNC Symbol;Acc:HGNC:20712]
ENSSSCG00000003564	911.047	0.012607	0.132782	0	1	1	GPATCH3	G-patch domain containing 3 [Source:HGNC Symbol;Acc:HGNC:25720]
ENSSSCG00000003566	1322.19	0.139476	0.128848	0	1	1	NUDC	nuclear migration protein nudC [Source:RefSeq peptide;Acc:NP_001230732]
ENSSSCG00000003569	321.536	0.257086	0.209561	0	1	1	SLC9A1	sodium/hydrogen exchanger 1 [Source:RefSeq peptide;Acc:NP_001007104]
ENSSSCG00000003570	711.034	-0.0292618	0.156431	0	1	1	WDTC1	WD and tetratricopeptide repeats protein 1 [Source:RefSeq peptide;Acc:NP_001129436]
ENSSSCG00000003572	220.654	0.0740866	0.25266	0	1	1	SYTL1	synaptotagmin like 1 [Source:HGNC Symbol;Acc:HGNC:15584]
ENSSSCG00000003573	84.5184	0.142429	0.317193	0	1	1	MAP3K6	mitogen-activated protein kinase kinase kinase 6 [Source:HGNC Symbol;Acc:HGNC:6858]
ENSSSCG00000003577	3879.41	-0.0310124	0.138094	0	1	1	WASF2	wiskott-Aldrich syndrome protein family member 2 [Source:RefSeq peptide;Acc:NP_001245373]
ENSSSCG00000003578	8601.6	0.17335	0.316412	0	1	1	FGR	FGR proto-oncogene, Src family tyrosine kinase [Source:HGNC Symbol;Acc:HGNC:3697]
ENSSSCG00000003579	213.789	-0.0811393	0.217131	0	1	1	AHDC1	AT-hook DNA binding motif containing 1 [Source:HGNC Symbol;Acc:HGNC:25230]
ENSSSCG00000003580	1063.81	-0.0512448	0.0938849	0	1	1	EYA3	EYA transcriptional coactivator and phosphatase 3 [Source:HGNC Symbol;Acc:HGNC:3521]
ENSSSCG00000003582	630.596	0.384763	0.429859	0.283182	0.777037	1	SMPDL3B	sphingomyelin phosphodiesterase acid like 3B [Source:HGNC Symbol;Acc:HGNC:21416]
ENSSSCG00000003583	794.086	-0.0505671	0.131391	0	1	1	RPA2	replication protein A 32 kDa subunit [Source:RefSeq peptide;Acc:NP_001231871]
ENSSSCG00000003584	4526.03	0.288144	0.189136	0.132761	0.894383	1	THEMIS2	thymocyte selection associated family member 2 [Source:HGNC Symbol;Acc:HGNC:16839]
ENSSSCG00000003586	21379.4	0.549757	0.294718	0.97287	0.330618	1	EPB41	erythrocyte membrane protein band 4.1 [Source:HGNC Symbol;Acc:HGNC:3377]
ENSSSCG00000003589	1976.21	0.0202747	0.092651	0	1	1	SRSF4	serine/arginine-rich splicing factor 4 [Source:RefSeq peptide;Acc:NP_001070684]
ENSSSCG00000003591	1027.67	-0.250508	0.157641	0	1	1	PUM1	pumilio RNA binding family member 1 [Source:HGNC Symbol;Acc:HGNC:14957]
ENSSSCG00000003592	29.1592	0.253461	0.356842	0	1	1	SDC3	syndecan 3 [Source:HGNC Symbol;Acc:HGNC:10660]
ENSSSCG00000003596	835.321	-0.134469	0.0858878	0	1	1	SNRNP40	small nuclear ribonucleoprotein U5 subunit 40 [Source:HGNC Symbol;Acc:HGNC:30857]
ENSSSCG00000003600	3289.1	0.949912	0.309384	2.22015	0.0264087	1	TINAGL1	tubulointerstitial nephritis antigen like 1 [Source:HGNC Symbol;Acc:HGNC:19168]
ENSSSCG00000003601	50.8486	3.29275	1.55155	1.95271	0.0508544	1	HCRTR1	orexin receptor type 1 [Source:RefSeq peptide;Acc:NP_001036811]
ENSSSCG00000003603	79.4013	0.574732	0.286569	1.08769	0.276732	1	COL16A1	collagen type XVI alpha 1 chain [Source:HGNC Symbol;Acc:HGNC:2193]
ENSSSCG00000003608	2881.8	-0.154835	0.217636	0	1	1	LCK	tyrosine-protein kinase Lck [Source:RefSeq peptide;Acc:NP_001137185]
ENSSSCG00000003610	106.885	-0.124142	0.191694	0	1	1	IQCC	IQ motif containing C [Source:HGNC Symbol;Acc:HGNC:25545]
ENSSSCG00000003612	2249.81	-0.322747	0.223196	-0.267537	0.789056	1	EIF3I	eukaryotic translation initiation factor 3 subunit I [Source:RefSeq peptide;Acc:NP_001231553]
ENSSSCG00000003613	3964.1	-0.116086	0.168284	0	1	1	HDAC1	histone deacetylase 1 [Source:HGNC Symbol;Acc:HGNC:4852]
ENSSSCG00000003617	1082.63	-0.100673	0.124396	0	1	1	TXLNA	taxilin alpha [Source:HGNC Symbol;Acc:HGNC:30685]
ENSSSCG00000003619	106.961	0.711848	0.430513	1.04251	0.297176	1	AZIN2	antizyme inhibitor 2 [Source:RefSeq peptide;Acc:NP_001116665]
ENSSSCG00000003620	69.9643	0.0212465	0.220066	0	1	1	TRIM62	tripartite motif containing 62 [Source:HGNC Symbol;Acc:HGNC:25574]
ENSSSCG00000003621	26.2557	0.168861	0.420585	0	1	1	ZSCAN20	zinc finger and SCAN domain containing 20 [Source:HGNC Symbol;Acc:HGNC:13093]
ENSSSCG00000003627	323.352	-0.0805134	0.137981	0	1	1	ZMYM4	zinc finger MYM-type containing 4 [Source:HGNC Symbol;Acc:HGNC:13055]
ENSSSCG00000003628	371.532	-0.311407	0.176612	-0.273892	0.784168	1	CLSPN	claspin [Source:HGNC Symbol;Acc:HGNC:19715]
ENSSSCG00000003630	2661.03	-0.200249	0.152858	0	1	1	AGO3	protein argonaute-3 [Source:RefSeq peptide;Acc:NP_001181903]
ENSSSCG00000003634	244.67	0.0566643	0.156705	0	1	1	ADPRHL2	ADP-ribosylhydrolase like 2 [Source:HGNC Symbol;Acc:HGNC:21304]
ENSSSCG00000003637	3151.17	0.0438389	0.163856	0	1	1	MAP7D1	MAP7 domain containing 1 [Source:HGNC Symbol;Acc:HGNC:25514]
ENSSSCG00000003642	2135.49	-0.195847	0.217551	0	1	1	INPP5B	inositol polyphosphate-5-phosphatase B [Source:HGNC Symbol;Acc:HGNC:6077]
ENSSSCG00000003643	1600.41	-0.00211347	0.0960505	0	1	1	SF3A3	splicing factor 3a subunit 3 [Source:HGNC Symbol;Acc:HGNC:10767]
ENSSSCG00000003644	589.486	0.0938902	0.217606	0	1	1	FHL3	four and a half LIM domains protein 3 [Source:RefSeq peptide;Acc:NP_999111]
ENSSSCG00000003645	1010.93	-0.0527084	0.203095	0	1	1	UTP11	probable U3 small nucleolar RNA-associated protein 11 [Source:RefSeq peptide;Acc:NP_001231671]
ENSSSCG00000003648	1316.81	-0.0370649	0.111936	0	1	1	RRAGC	C-Myc-binding protein [Source:RefSeq peptide;Acc:NP_001231846]
ENSSSCG00000003650	26.6663	0.469083	0.354942	0.580514	0.561568	1	GJA9	gap junction protein alpha 9 [Source:HGNC Symbol;Acc:HGNC:19155]
ENSSSCG00000003651	46.5979	-0.614565	0.259257	-1.35591	0.175127	1	RHBDL2	rhomboid-related protein 2 [Source:RefSeq peptide;Acc:NP_001231872]
ENSSSCG00000003652	474.476	-0.215103	0.125549	0	1	1	AKIRIN1	akirin-1 [Source:RefSeq peptide;Acc:NP_001121927]
ENSSSCG00000003653	1580.12	0.0185211	0.104548	0	1	1	NDUFS5	NADH dehydrogenase [Source:RefSeq peptide;Acc:NP_001231917]
ENSSSCG00000003654	2255.12	-0.30854	0.168142	-0.27064	0.786668	1	MACF1	microtubule-actin crosslinking factor 1 [Source:HGNC Symbol;Acc:HGNC:13664]
ENSSSCG00000003660	1281.69	0.0373844	0.124411	0	1	1	PABPC4	poly(A) binding protein cytoplasmic 4 [Source:HGNC Symbol;Acc:HGNC:8557]
ENSSSCG00000003663	312.467	0.0137661	0.434271	0	1	1	HPCAL1	Hippocalcin-like protein 1 [Source:UniProtKB/Swiss-Prot;Acc:Q06AT0]
ENSSSCG00000003664	688.387	-0.111534	0.11039	0	1	1
ENSSSCG00000003667	308.78	-0.0204446	0.167175	0	1	1
ENSSSCG00000003670	432.231	0.294555	0.212225	0.148527	0.881927	1	RLF	rearranged L-myc fusion [Source:HGNC Symbol;Acc:HGNC:10025]
ENSSSCG00000003672	14179.6	-0.103129	0.199028	0	1	1	CAP1	cyclase associated actin cytoskeleton regulatory protein 1 [Source:HGNC Symbol;Acc:HGNC:20040]
ENSSSCG00000003673	1662.8	-0.00353401	0.127309	0	1	1
ENSSSCG00000003679	1055.27	0.0280312	0.193692	0	1	1
ENSSSCG00000003680	1976.63	-0.00493365	0.127775	0	1	1	RALBP1	ralA binding protein 1 [Source:HGNC Symbol;Acc:HGNC:9841]
ENSSSCG00000003682	1429.32	-0.05798	0.173885	0	1	1	ANKRD12	ankyrin repeat domain 12 [Source:HGNC Symbol;Acc:HGNC:29135]
ENSSSCG00000003684	111.331	0.107501	0.27439	0	1	1	MTCL1	microtubule crosslinking factor 1 [Source:HGNC Symbol;Acc:HGNC:29121]
ENSSSCG00000003687	14.0779	1.59951	0.754247	1.77194	0.0764051	1	EPB41L3	erythrocyte membrane protein band 4.1 like 3 [Source:HGNC Symbol;Acc:HGNC:3380]
ENSSSCG00000003691	26653.4	0.0752339	0.174141	0	1	1		myosin regulatory light chain 2 protein isoform 1 [Source:RefSeq peptide;Acc:NP_001038037]
ENSSSCG00000003693	73.2293	0.503151	0.269533	0.890861	0.373004	1	MYOM1	myomesin 1 [Source:HGNC Symbol;Acc:HGNC:7613]
ENSSSCG00000003694	6818.93	0.431845	0.230608	0.732021	0.464156	1	EMILIN2	elastin microfibril interfacer 2 [Source:HGNC Symbol;Acc:HGNC:19881]
ENSSSCG00000003697	50.9276	0.111941	0.410141	0	1	1	NDC80	NDC80, kinetochore complex component [Source:HGNC Symbol;Acc:HGNC:16909]
ENSSSCG00000003699	17.6155	-0.587032	0.45815	-0.707186	0.479451	1	GREB1L	growth regulation by estrogen in breast cancer 1 like [Source:HGNC Symbol;Acc:HGNC:31042]
ENSSSCG00000003700	672.042	-0.0117628	0.175707	0	1	1	ESCO1	establishment of sister chromatid cohesion N-acetyltransferase 1 [Source:HGNC Symbol;Acc:HGNC:24645]
ENSSSCG00000003701	597.037	-0.0506375	0.124394	0	1	1	SNRPD1	small nuclear ribonucleoprotein D1 polypeptide [Source:HGNC Symbol;Acc:HGNC:11158]
ENSSSCG00000003705	38.2689	-1.04687	0.420139	-1.86565	0.0620902	1	CABLES1	Cdk5 and Abl enzyme substrate 1 [Source:HGNC Symbol;Acc:HGNC:25097]
ENSSSCG00000003707	454.997	-9.66128e-05	0.195534	0	1	1	NPC1	Niemann-Pick C1 protein precursor [Source:RefSeq peptide;Acc:NP_999487]
ENSSSCG00000003708	18.3792	0.560476	0.37515	0.792863	0.427858	1	ANKRD29	ankyrin repeat domain 29 [Source:HGNC Symbol;Acc:HGNC:27110]
ENSSSCG00000003710	266.097	-0.117012	0.144084	0	1	1	TTC39C	tetratricopeptide repeat domain 39C [Source:HGNC Symbol;Acc:HGNC:26595]
ENSSSCG00000003711	29.1079	-0.194758	0.321458	0	1	1	CABYR	calcium-binding tyrosine phosphorylation-regulated protein isoform 1 [Source:RefSeq peptide;Acc:NP_001335696]
ENSSSCG00000003712	219.116	-0.426801	0.203158	-0.806103	0.420183	1	OSBPL1A	oxysterol binding protein like 1A [Source:HGNC Symbol;Acc:HGNC:16398]
ENSSSCG00000003713	165.978	-0.310268	0.169014	-0.279463	0.779889	1	IMPACT	impact RWD domain protein [Source:HGNC Symbol;Acc:HGNC:20387]
ENSSSCG00000003714	178.343	0.0385207	0.264082	0	1	1	HRH4	histamine H4 receptor [Source:RefSeq peptide;Acc:NP_999287]
ENSSSCG00000003716	928.815	-0.237925	0.158636	0	1	1	SS18	protein SSXT [Source:RefSeq peptide;Acc:NP_001231733]
ENSSSCG00000003718	584.982	-0.300115	0.264566	-0.140158	0.888535	1	TAF4B	TATA-box binding protein associated factor 4b [Source:HGNC Symbol;Acc:HGNC:11538]
ENSSSCG00000003719	69.7188	0.00821347	0.191365	0	1	1		BTB/POZ domain-containing protein KCTD1 [Source:RefSeq peptide;Acc:NP_001231900]
ENSSSCG00000003722	16.8063	-0.51207	0.42111	-0.591379	0.554267	1	CDH2	cadherin 2 [Source:HGNC Symbol;Acc:HGNC:1759]
ENSSSCG00000003728	1075.46	-0.0222828	0.212205	0	1	1	TRAPPC8	trafficking protein particle complex 8 [Source:HGNC Symbol;Acc:HGNC:29169]
ENSSSCG00000003729	936.787	-0.0230447	0.223345	0	1	1	RNF125	ring finger protein 125 [Source:HGNC Symbol;Acc:HGNC:21150]
ENSSSCG00000003730	230.218	0.360549	0.2237	0.435918	0.662896	1	RNF138	ring finger protein 138 [Source:HGNC Symbol;Acc:HGNC:17765]
ENSSSCG00000003731	258.398	-0.958676	0.353634	-1.96712	0.0491692	1	GAREM1	GRB2 associated regulator of MAPK1 subtype 1 [Source:HGNC Symbol;Acc:HGNC:26136]
ENSSSCG00000003738	1088.39	-0.0746264	0.184186	0	1	1	MAPRE2	microtubule associated protein RP/EB family member 2 [Source:HGNC Symbol;Acc:HGNC:6891]
ENSSSCG00000003741	87.1538	0.307704	0.272584	0.163876	0.869829	1
ENSSSCG00000003743	1912.58	0.120978	0.231962	0	1	1	GALNT1	polypeptide N-acetylgalactosaminyltransferase 1 [Source:HGNC Symbol;Acc:HGNC:4123]
ENSSSCG00000003746	301.053	0.398246	0.196523	0.688019	0.491441	1
ENSSSCG00000003747	24.9333	0.170318	0.350448	0	1	1
ENSSSCG00000003749	540.431	-0.187192	0.138584	0	1	1	PIK3C3	phosphatidylinositol 3-kinase catalytic subunit type 3 [Source:RefSeq peptide;Acc:NP_001012974]
ENSSSCG00000003753	38.547	-1.06976	0.474874	-1.69883	0.0893519	1		PDZK1-interacting protein 1 precursor [Source:RefSeq peptide;Acc:NP_001001769]
ENSSSCG00000003755	631.883	0.113867	0.155681	0	1	1	MCOLN2	mucolipin 2 [Source:HGNC Symbol;Acc:HGNC:13357]
ENSSSCG00000003756	52.1534	1.21248	0.48654	1.95143	0.051006	1	LPAR3	lysophosphatidic acid receptor 3 [Source:RefSeq peptide;Acc:NP_001155874]
ENSSSCG00000003757	470.046	0.276316	0.147626	0.0899663	0.928314	1	SSX2IP	SSX family member 2 interacting protein [Source:HGNC Symbol;Acc:HGNC:16509]
ENSSSCG00000003761	101.863	0.646071	0.411915	0.929892	0.352427	1	ADGRL2	adhesion G protein-coupled receptor L2 [Source:HGNC Symbol;Acc:HGNC:18582]
ENSSSCG00000003763	6253.06	-0.0785163	0.328484	0	1	1	IFI44	interferon-induced protein 44 [Source:RefSeq peptide;Acc:NP_001233134]
ENSSSCG00000003766	330.519	0.237947	0.226757	0	1	1	DNAJB4	DnaJ heat shock protein family (Hsp40) member B4 [Source:HGNC Symbol;Acc:HGNC:14886]
ENSSSCG00000003770	61.1294	0.0307372	0.274678	0	1	1	MIGA1	mitoguardin 1 [Source:HGNC Symbol;Acc:HGNC:24741]
ENSSSCG00000003771	2142.51	-0.167256	0.107433	0	1	1	FUBP1	far upstream element binding protein 1 [Source:HGNC Symbol;Acc:HGNC:4004]
ENSSSCG00000003772	564.224	-0.088572	0.173113	0	1	1
ENSSSCG00000003775	745.679	-0.182825	0.137232	0	1	1
ENSSSCG00000003776	502.016	-0.205558	0.146679	0	1	1	ACADM	Medium-chain specific acyl-CoA dehydrogenase, mitochondrial [Source:UniProtKB/Swiss-Prot;Acc:P41367]
ENSSSCG00000003779	53.6991	-0.232685	0.221343	0	1	1	TYW3	tRNA wybutosine-synthesizing protein 3 homolog [Source:UniProtKB/Swiss-Prot;Acc:Q19QT9]
ENSSSCG00000003780	44.3705	0.10458	0.378018	0	1	1	CRYZ	quinone oxidoreductase [Source:RefSeq peptide;Acc:NP_001038049]
ENSSSCG00000003783	260.288	-0.0537525	0.244106	0	1	1	FPGT	fucose-1-phosphate guanylyltransferase [Source:RefSeq peptide;Acc:NP_001191781]
ENSSSCG00000003787	1565.65	0.0232943	0.165016	0	1	1	ZRANB2	Zinc finger Ran-binding domain-containing protein 2 [Source:UniProtKB/Swiss-Prot;Acc:Q19QU3]
ENSSSCG00000003788	28.1307	0.390999	0.385118	0.332275	0.739682	1	PTGER3	prostaglandin E2 receptor EP3 subtype [Source:RefSeq peptide;Acc:NP_998999]
ENSSSCG00000003789	10.1255	0.0460856	0.921103	0	1	1	CTH	cystathionine gamma-lyase [Source:RefSeq peptide;Acc:NP_001038050]
ENSSSCG00000003790	144.226	-0.0387179	0.209507	0	1	1	ANKRD13C	ankyrin repeat domain 13C [Source:HGNC Symbol;Acc:HGNC:25374]
ENSSSCG00000003791	2423.11	-0.261942	0.169991	0	1	1	SRSF11	serine/arginine-rich splicing factor 11 [Source:RefSeq peptide;Acc:NP_001038052]
ENSSSCG00000003792	84.611	-0.0162067	0.312664	0	1	1
ENSSSCG00000003795	91.1928	0.659375	0.381801	1.03808	0.299231	1	WLS	wntless Wnt ligand secretion mediator [Source:HGNC Symbol;Acc:HGNC:30238]
ENSSSCG00000003798	5488.76	-0.0707825	0.101463	0	1	1	SERBP1	SERPINE1 mRNA binding protein 1 [Source:HGNC Symbol;Acc:HGNC:17860]
ENSSSCG00000003799	83.349	0.328464	0.399323	0.163852	0.869848	1	IL12RB2	interleukin-12 receptor subunit beta-2 precursor [Source:RefSeq peptide;Acc:NP_999262]
ENSSSCG00000003805	2765.78	-0.0452077	0.15487	0	1	1	PDE4B	cAMP-specific 3',5'-cyclic phosphodiesterase 4B isoform 2 [Source:RefSeq peptide;Acc:NP_001123490]
ENSSSCG00000003806	437.034	-0.0926929	0.146134	0	1	1	LEPROT	Leptin receptor gene-related protein [Source:UniProtKB/Swiss-Prot;Acc:B9TRX0]
ENSSSCG00000003809	6852.18	0.0914661	0.121161	0	1	1	JAK1	tyrosine-protein kinase JAK1 [Source:RefSeq peptide;Acc:NP_999279]
ENSSSCG00000003812	2077.21	0.086221	0.180463	0	1	1	PGM1	phosphoglucomutase-1 [Source:RefSeq peptide;Acc:NP_001233247]
ENSSSCG00000003814	17.13	-0.0207932	0.414179	0	1	1	EFCAB7	EF-hand calcium binding domain 7 [Source:HGNC Symbol;Acc:HGNC:29379]
ENSSSCG00000003815	68.1697	-0.0989682	0.247266	0	1	1	ALG6	ALG6, alpha-1,3-glucosyltransferase [Source:HGNC Symbol;Acc:HGNC:23157]
ENSSSCG00000003816	167.966	0.116228	0.240886	0	1	1	ATG4C	cysteine protease ATG4C [Source:RefSeq peptide;Acc:NP_001177213]
ENSSSCG00000003818	103.466	-1.11624	0.418158	-2.0404	0.0413108	1	DOCK7	dedicator of cytokinesis 7 [Source:HGNC Symbol;Acc:HGNC:19190]
ENSSSCG00000003820	915.499	-0.105568	0.187625	0	1	1	USP1	ubiquitin specific peptidase 1 [Source:HGNC Symbol;Acc:HGNC:12607]
ENSSSCG00000003825	101.051	-0.555594	0.303662	-0.963439	0.335327	1	CYP2J34	cytochrome P450, family 2, subfamily J, polypeptide 34 [Source:RefSeq peptide;Acc:NP_001231562]
ENSSSCG00000003828	230.553	0.202561	0.259402	0	1	1	FGGY	FGGY carbohydrate kinase domain containing [Source:HGNC Symbol;Acc:HGNC:25610]
ENSSSCG00000003830	671.512	-0.109101	0.177262	0	1	1	MYSM1	Myb like, SWIRM and MPN domains 1 [Source:HGNC Symbol;Acc:HGNC:29401]
ENSSSCG00000003831	82.8655	-0.0759497	0.242136	0	1	1	OMA1	OMA1 zinc metallopeptidase [Source:HGNC Symbol;Acc:HGNC:29661]
ENSSSCG00000003839	120.096	-0.565214	0.215498	-1.40224	0.160844	1
ENSSSCG00000003843	111.369	0.0558369	0.157845	0	1	1	PARS2	prolyl-tRNA synthetase 2, mitochondrial [Source:HGNC Symbol;Acc:HGNC:30563]
ENSSSCG00000003844	416.287	-0.191279	0.120607	0	1	1	TTC4	tetratricopeptide repeat domain 4 [Source:HGNC Symbol;Acc:HGNC:12394]
ENSSSCG00000003848	65.4881	-0.862147	0.371427	-1.613	0.106744	1	LRP8	low-density lipoprotein receptor-related protein 8 precursor [Source:RefSeq peptide;Acc:NP_001186820]
ENSSSCG00000003849	548.305	-0.0675838	0.149781	0	1	1
ENSSSCG00000003850	286.531	0.104448	0.189008	0	1	1	C1orf123	chromosome 1 open reading frame 123 [Source:HGNC Symbol;Acc:HGNC:26059]
ENSSSCG00000003851	246.84	0.0744096	0.123449	0	1	1	CPT2	carnitine O-palmitoyltransferase 2, mitochondrial precursor [Source:RefSeq peptide;Acc:NP_001233172]
ENSSSCG00000003857	925.012	0.0852543	0.193438	0	1	1	ZYG11B	zyg-11 family member B, cell cycle regulator [Source:HGNC Symbol;Acc:HGNC:25820]
ENSSSCG00000003859	613.721	-0.26768	0.114985	-0.0404042	0.967771	1	ZCCHC11	zinc finger CCHC-type containing 11 [Source:HGNC Symbol;Acc:HGNC:28981]
ENSSSCG00000003861	210.297	-0.0025219	0.186261	0	1	1	ORC1	origin recognition complex subunit 1 [Source:HGNC Symbol;Acc:HGNC:8487]
ENSSSCG00000003862	870.952	-0.236344	0.131812	0	1	1	CC2D1B	coiled-coil and C2 domain containing 1B [Source:HGNC Symbol;Acc:HGNC:29386]
ENSSSCG00000003863	275.285	0.0180629	0.182969	0	1	1	ZFYVE9	zinc finger FYVE-type containing 9 [Source:HGNC Symbol;Acc:HGNC:6775]
ENSSSCG00000003867	411.988	-0.0104494	0.155087	0	1	1	TXNDC12	thioredoxin domain containing 12 [Source:HGNC Symbol;Acc:HGNC:24626]
ENSSSCG00000003868	27.957	0.227452	0.480967	0	1	1
ENSSSCG00000003870	1742.19	-0.0285154	0.127156	0	1	1	NRDC	nardilysin convertase [Source:HGNC Symbol;Acc:HGNC:7995]
ENSSSCG00000003872	2542.17	-0.331128	0.119872	-0.568049	0.570002	1	EPS15	epidermal growth factor receptor pathway substrate 15 [Source:HGNC Symbol;Acc:HGNC:3419]
ENSSSCG00000003875	16.6616	0.687329	0.340478	1.24617	0.2127	1	TTC39A	tetratricopeptide repeat domain 39A [Source:HGNC Symbol;Acc:HGNC:18657]
ENSSSCG00000003876	411.557	-0.00488069	0.206633	0	1	1	CDKN2C	cyclin dependent kinase inhibitor 2C [Source:HGNC Symbol;Acc:HGNC:1789]
ENSSSCG00000003877	431.68	-0.0916437	0.127859	0	1	1	FAF1	Fas associated factor 1 [Source:HGNC Symbol;Acc:HGNC:3578]
ENSSSCG00000003881	9.28123	0.301478	0.610979	0.0629215	0.949829	1	SPATA6	spermatogenesis-associated protein 6 [Source:RefSeq peptide;Acc:NP_001171388]
ENSSSCG00000003885	947.161	-0.243853	0.113965	0	1	1	CMPK1	cytidine/uridine monophosphate kinase 1 [Source:HGNC Symbol;Acc:HGNC:18170]
ENSSSCG00000003888	155.025	-0.252793	0.173515	0	1	1	STIL	STIL, centriolar assembly protein [Source:HGNC Symbol;Acc:HGNC:10879]
ENSSSCG00000003895	956.568	-0.27185	0.180096	-0.0489483	0.960961	1	EFCAB14	EF-hand calcium binding domain 14 [Source:HGNC Symbol;Acc:HGNC:29051]
ENSSSCG00000003897	442.724	0.493275	0.191901	1.19979	0.230222	1	MOB3C	MOB kinase activator 3C [Source:HGNC Symbol;Acc:HGNC:29800]
ENSSSCG00000003898	616.908	0.127036	0.112741	0	1	1	MKNK1	MAP kinase-interacting serine/threonine-protein kinase 1 [Source:RefSeq peptide;Acc:NP_001137191]
ENSSSCG00000003903	1277.65	0.185989	0.120913	0	1	1
ENSSSCG00000003904	145.861	-0.063359	0.204475	0	1	1	LRRC41	leucine rich repeat containing 41 [Source:HGNC Symbol;Acc:HGNC:16917]
ENSSSCG00000003905	325.155	-0.180535	0.152077	0	1	1	RAD54L	DNA repair and recombination protein RAD54-like [Source:RefSeq peptide;Acc:NP_001116655]
ENSSSCG00000003909	76.109	0.0337006	0.262811	0	1	1	PIK3R3	phosphoinositide-3-kinase regulatory subunit 3 [Source:HGNC Symbol;Acc:HGNC:8981]
ENSSSCG00000003913	122.646	-0.00435501	0.302334	0	1	1	MAST2	microtubule associated serine/threonine kinase 2 [Source:HGNC Symbol;Acc:HGNC:19035]
ENSSSCG00000003914	1805.23	-0.0283938	0.129719	0	1	1
ENSSSCG00000003917	487.028	-0.314435	0.173075	-0.296987	0.766477	1	TESK2	testis-specific kinase 2 [Source:HGNC Symbol;Acc:HGNC:11732]
ENSSSCG00000003919	519.796	-0.190083	0.157042	0	1	1	MUTYH	mutY DNA glycosylase [Source:HGNC Symbol;Acc:HGNC:7527]
ENSSSCG00000003921	12.0126	-1.60504	0.666064	-2.01483	0.0439224	1	ZSWIM5	zinc finger SWIM-type containing 5 [Source:HGNC Symbol;Acc:HGNC:29299]
ENSSSCG00000003922	507.431	0.242086	0.206328	0	1	1	UROD	uroporphyrinogen decarboxylase [Source:RefSeq peptide;Acc:NP_001231869]
ENSSSCG00000003923	649.658	0.0237584	0.132967	0	1	1	HECTD3	HECT domain E3 ubiquitin protein ligase 3 [Source:HGNC Symbol;Acc:HGNC:26117]
ENSSSCG00000003926	74.3481	0.0887209	0.324962	0	1	1	BTBD19	BTB domain containing 19 [Source:HGNC Symbol;Acc:HGNC:27145]
ENSSSCG00000003928	636.015	0.200728	0.224785	0	1	1	PLK3	polo like kinase 3 [Source:HGNC Symbol;Acc:HGNC:2154]
ENSSSCG00000003930	34082.8	0.176777	0.126304	0	1	1
ENSSSCG00000003931	196.506	-0.131835	0.194861	0	1	1	KIF2C	kinesin family member 2C [Source:HGNC Symbol;Acc:HGNC:6393]
ENSSSCG00000003940	144.623	0.664129	0.170536	2.35196	0.0186747	1	HYI	hydroxypyruvate isomerase (putative) [Source:HGNC Symbol;Acc:HGNC:26948]
ENSSSCG00000003941	253.197	-0.133821	0.184735	0	1	1	SZT2	SZT2, KICSTOR complex subunit [Source:HGNC Symbol;Acc:HGNC:29040]
ENSSSCG00000003943	463.493	0.103046	0.156912	0	1	1	MED8	mediator complex subunit 8 [Source:HGNC Symbol;Acc:HGNC:19971]
ENSSSCG00000003949	35.0644	0.0381504	0.289284	0	1	1	CDC20	Cell division cycle protein 20 homolog [Source:UniProtKB/Swiss-Prot;Acc:Q5H7C0]
ENSSSCG00000003950	275.127	-0.526222	0.404507	-0.650638	0.51528	1	TIE1	tyrosine kinase with immunoglobulin like and EGF like domains 1 [Source:HGNC Symbol;Acc:HGNC:11809]
ENSSSCG00000003964	559.765	-0.12446	0.104461	0	1	1	PPIH	peptidylprolyl isomerase H [Source:HGNC Symbol;Acc:HGNC:14651]
ENSSSCG00000003966	451.11	-0.0377611	0.11376	0	1	1
ENSSSCG00000003971	123.406	0.0711547	0.25837	0	1	1	SCMH1	Scm polycomb group protein homolog 1 [Source:HGNC Symbol;Acc:HGNC:19003]
ENSSSCG00000003972	8.74325	0.923077	0.523813	1.26007	0.207643	1	SLFNL1	schlafen like 1 [Source:HGNC Symbol;Acc:HGNC:26313]
ENSSSCG00000003973	505.304	0.177292	0.138492	0	1	1	CTPS1	CTP synthase 1 [Source:HGNC Symbol;Acc:HGNC:2519]
ENSSSCG00000003976	1311.4	0.0756523	0.0974926	0	1	1	NFYC	nuclear transcription factor Y subunit gamma [Source:HGNC Symbol;Acc:HGNC:7806]
ENSSSCG00000003979	114.644	-0.144705	0.168218	0	1	1	ZNF684	zinc finger protein 684 [Source:HGNC Symbol;Acc:HGNC:28418]
ENSSSCG00000003980	466.743	0.128359	0.158294	0	1	1	EXO5	exonuclease 5 [Source:HGNC Symbol;Acc:HGNC:26115]
ENSSSCG00000003981	455.259	-0.181897	0.149121	0	1	1	ZFP69B	ZFP69 zinc finger protein B [Source:HGNC Symbol;Acc:HGNC:28053]
ENSSSCG00000003983	10702.1	0.675226	0.20986	1.96413	0.0495152	1	SMAP2	stromal membrane-associated protein 2 [Source:RefSeq peptide;Acc:NP_001121936]
ENSSSCG00000003984	289.102	-0.133722	0.144019	0	1	1	ZNF134	zinc finger protein 134 [Source:HGNC Symbol;Acc:HGNC:12918]
ENSSSCG00000003986	10.3478	-0.0895644	0.475777	0	1	1
ENSSSCG00000003988	11.1003	-0.303993	0.506303	-0.0808976	0.935523	1
ENSSSCG00000003989	67.9957	-0.402763	0.243164	-0.574627	0.565543	1
ENSSSCG00000003990	220.796	-0.366297	0.182408	-0.566105	0.571322	1	ZNF671	zinc finger protein 671 [Source:HGNC Symbol;Acc:HGNC:26279]
ENSSSCG00000003995	124.239	-0.149228	0.182977	0	1	1	ZNF606	zinc finger protein 606 [Source:HGNC Symbol;Acc:HGNC:25879]
ENSSSCG00000003998	686.798	0.191467	0.141261	0	1	1	ZNF274	zinc finger protein 274 [Source:HGNC Symbol;Acc:HGNC:13068]
ENSSSCG00000004002	13248.6	0.181519	0.141694	0	1	1	RPS5	ribosomal protein S5 [Source:HGNC Symbol;Acc:HGNC:10426]
ENSSSCG00000004004	18.3119	0.139817	0.327344	0	1	1	ZNF584	zinc finger protein 584 [Source:HGNC Symbol;Acc:HGNC:27318]
ENSSSCG00000004008	6.93972	0.484592	0.595029	0.372347	0.709634	1	WDR27	WD repeat domain 27 [Source:HGNC Symbol;Acc:HGNC:21248]
ENSSSCG00000004010	880.934	-0.20989	0.16373	0	1	1	ERMARD	ER membrane associated RNA degradation [Source:HGNC Symbol;Acc:HGNC:21056]
ENSSSCG00000004012	608.94	0.766658	0.342546	1.47024	0.141497	1	THBS2	thrombospondin 2 [Source:HGNC Symbol;Acc:HGNC:11786]
ENSSSCG00000004018	8.2331	-0.749935	0.716633	-0.679428	0.496867	1	AFDN	afadin, adherens junction formation factor [Source:HGNC Symbol;Acc:HGNC:7137]
ENSSSCG00000004020	879.631	0.114961	0.164583	0	1	1	SFT2D1	vesicle transport protein SFT2A [Source:RefSeq peptide;Acc:NP_001231463]
ENSSSCG00000004022	384.318	-0.191091	0.249966	0	1	1	RPS6KA2	ribosomal protein S6 kinase A2 [Source:HGNC Symbol;Acc:HGNC:10431]
ENSSSCG00000004023	329.747	0.328424	0.156799	0.417031	0.676656	1	FGFR1OP	FGFR1 oncogene partner [Source:HGNC Symbol;Acc:HGNC:17012]
ENSSSCG00000004024	4078.05	0.15911	0.251205	0	1	1
ENSSSCG00000004029	1420.33	0.158749	0.19464	0	1	1	QKI	protein quaking [Source:RefSeq peptide;Acc:NP_001007196]
ENSSSCG00000004033	207.608	0.17798	0.2241	0	1	1	AGPAT4	1-acyl-sn-glycerol-3-phosphate acyltransferase delta [Source:RefSeq peptide;Acc:NP_001137169]
ENSSSCG00000004037	435.141	0.00827562	0.115749	0	1	1	MAP3K4	mitogen-activated protein kinase kinase kinase 4 [Source:HGNC Symbol;Acc:HGNC:6856]
ENSSSCG00000004041	39.4459	-0.272	0.349022	-0.0256878	0.979506	1	SLC22A1	solute carrier family 22 member 1 [Source:HGNC Symbol;Acc:HGNC:10963]
ENSSSCG00000004044	2860.72	-0.00658905	0.190752	0	1	1	IGF2R	cation-independent mannose-6-phosphate receptor precursor [Source:RefSeq peptide;Acc:NP_001231402]
ENSSSCG00000004047	324.884	0.143201	0.115398	0	1	1	MRPL18	mitochondrial ribosomal protein L18 [Source:HGNC Symbol;Acc:HGNC:14477]
ENSSSCG00000004048	868.559	-0.158084	0.136863	0	1	1	TCP1	T-complex protein 1 subunit alpha [Source:RefSeq peptide;Acc:NP_001230356]
ENSSSCG00000004049	283.922	0.0724167	0.283883	0	1	1	ACAT2	acetyl-CoA acetyltransferase 2 [Source:HGNC Symbol;Acc:HGNC:94]
ENSSSCG00000004050	3763.1	0.139989	0.13342	0	1	1	WTAP	pre-mRNA-splicing regulator WTAP isoform 1 [Source:RefSeq peptide;Acc:NP_001231170]
ENSSSCG00000004053	8727.53	0.201542	0.154989	0	1	1	TAGAP	T-cell activation Rho GTPase-activating protein [Source:RefSeq peptide;Acc:NP_001230472]
ENSSSCG00000004054	300.913	0.117645	0.136708	0	1	1
ENSSSCG00000004055	20.1731	-0.0470474	0.401487	0	1	1	RSPH3	radial spoke head 3 homolog [Source:HGNC Symbol;Acc:HGNC:21054]
ENSSSCG00000004057	2461.04	0.44908	0.160974	1.15575	0.247783	1	SYTL3	synaptotagmin like 3 [Source:HGNC Symbol;Acc:HGNC:15587]
ENSSSCG00000004058	6815.82	-0.114101	0.184289	0	1	1	EZR	ezrin [Source:HGNC Symbol;Acc:HGNC:12691]
ENSSSCG00000004063	100.512	-0.101845	0.172672	0	1	1	TMEM242	transmembrane protein 242 [Source:RefSeq peptide;Acc:NP_001172094]
ENSSSCG00000004064	951.991	0.14357	0.134765	0	1	1	ARID1B	AT-rich interaction domain 1B [Source:HGNC Symbol;Acc:HGNC:18040]
ENSSSCG00000004065	40.2553	-0.168869	0.30105	0	1	1	TIAM2	T cell lymphoma invasion and metastasis 2 [Source:HGNC Symbol;Acc:HGNC:11806]
ENSSSCG00000004070	1230.78	-0.291344	0.120081	-0.235756	0.813622	1	SCAF8	SR-related CTD associated factor 8 [Source:HGNC Symbol;Acc:HGNC:20959]
ENSSSCG00000004071	116.638	0.149913	0.472834	0	1	1
ENSSSCG00000004072	394.301	0.131995	0.24071	0	1	1
ENSSSCG00000004076	232.067	-0.0938049	0.128538	0	1	1	MTRF1L	peptide chain release factor 1-like, mitochondrial [Source:RefSeq peptide;Acc:NP_001231863]
ENSSSCG00000004077	104.914	-0.211638	0.189574	0	1	1	FBXO5	F-box protein 5 [Source:HGNC Symbol;Acc:HGNC:13584]
ENSSSCG00000004081	37.0557	-0.374817	0.334553	-0.334124	0.738286	1
ENSSSCG00000004082	1574.37	0.0529993	0.216872	0	1	1
ENSSSCG00000004087	20.4835	-0.361497	0.526541	-0.187	0.851661	1	CCDC170	coiled-coil domain containing 170 [Source:HGNC Symbol;Acc:HGNC:21177]
ENSSSCG00000004088	193.67	0.13776	0.160891	0	1	1	ARMT1	protein-glutamate O-methyltransferase [Source:RefSeq peptide;Acc:NP_001230566]
ENSSSCG00000004089	140.711	-0.152957	0.184848	0	1	1	RMND1	required for meiotic nuclear division 1 homolog [Source:HGNC Symbol;Acc:HGNC:21176]
ENSSSCG00000004090	263.801	0.105663	0.139725	0	1	1	ZBTB2	zinc finger and BTB domain containing 2 [Source:HGNC Symbol;Acc:HGNC:20868]
ENSSSCG00000004092	11.5311	0.871233	0.531472	1.14437	0.252471	1	MTHFD1L	methylenetetrahydrofolate dehydrogenase (NADP+ dependent) 1 like [Source:HGNC Symbol;Acc:HGNC:21055]
ENSSSCG00000004101	66.5673	0.26713	0.324874	0.0126072	0.989941	1	LRP11	LDL receptor related protein 11 [Source:HGNC Symbol;Acc:HGNC:16936]
ENSSSCG00000004103	962.687	0.0849596	0.172191	0	1	1	PCMT1	protein-L-isoaspartate(D-aspartate) O-methyltransferase [Source:RefSeq peptide;Acc:NP_001182709]
ENSSSCG00000004104	563.593	0.027787	0.138342	0	1	1	KATNA1	katanin catalytic subunit A1 [Source:HGNC Symbol;Acc:HGNC:6216]
ENSSSCG00000004105	198.716	-0.33524	0.175314	-0.411864	0.680439	1	NUP43	nucleoporin 43 [Source:HGNC Symbol;Acc:HGNC:21182]
ENSSSCG00000004106	510.863	-0.0485164	0.243867	0	1	1	LATS1	large tumor suppressor kinase 1 [Source:HGNC Symbol;Acc:HGNC:6514]
ENSSSCG00000004109	1141.16	0.009534	0.163717	0	1	1	ZC3H12D	zinc finger CCCH-type containing 12D [Source:HGNC Symbol;Acc:HGNC:21175]
ENSSSCG00000004110	2265.97	0.111158	0.204778	0	1	1	TAB2	TGF-beta activated kinase 1/MAP3K7 binding protein 2 [Source:HGNC Symbol;Acc:HGNC:17075]
ENSSSCG00000004113	1194.9	0.226408	0.320028	0	1	1	STXBP5	syntaxin binding protein 5 [Source:HGNC Symbol;Acc:HGNC:19665]
ENSSSCG00000004114	549.265	0.375081	0.222621	0.503309	0.614747	1	RAB32	ras-related protein Rab-32 [Source:RefSeq peptide;Acc:NP_001116648]
ENSSSCG00000004120	220.478	-0.278321	0.260913	-0.0585905	0.953278	1	SHPRH	SNF2 histone linker PHD RING helicase [Source:HGNC Symbol;Acc:HGNC:19336]
ENSSSCG00000004121	643.711	0.0232138	0.206523	0	1	1	FBXO30	F-box protein 30 [Source:HGNC Symbol;Acc:HGNC:15600]
ENSSSCG00000004123	706.476	0.224619	0.225893	0	1	1	UTRN	utrophin [Source:HGNC Symbol;Acc:HGNC:12635]
ENSSSCG00000004125	2656.63	0.341123	0.241745	0.323022	0.746678	1	STX11	syntaxin 11 [Source:HGNC Symbol;Acc:HGNC:11429]
ENSSSCG00000004127	162.482	0.436416	0.164469	1.05419	0.291794	1	PLAGL1	Zinc finger protein PLAGL1 [Source:UniProtKB/Swiss-Prot;Acc:Q2I689]
ENSSSCG00000004130	499.175	-0.0583036	0.133975	0	1	1
ENSSSCG00000004132	397.608	-0.338853	0.274607	-0.276098	0.782473	1	PHACTR2	phosphatase and actin regulator 2 [Source:HGNC Symbol;Acc:HGNC:20956]
ENSSSCG00000004133	221.198	0.0793906	0.172242	0	1	1	FUCA2	alpha-L-fucosidase 2 [Source:HGNC Symbol;Acc:HGNC:4008]
ENSSSCG00000004134	137.203	-0.0141286	0.205905	0	1	1	PEX3	peroxisomal biogenesis factor 3 [Source:RefSeq peptide;Acc:NP_001231114]
ENSSSCG00000004136	125.105	0.18503	0.291155	0	1	1	AIG1	androgen induced 1 [Source:HGNC Symbol;Acc:HGNC:21607]
ENSSSCG00000004138	1104	0.036729	0.265988	0	1	1	HIVEP2	human immunodeficiency virus type I enhancer binding protein 2 [Source:HGNC Symbol;Acc:HGNC:4921]
ENSSSCG00000004139	131.429	0.141138	0.519563	0	1	1	ADGRG6	adhesion G protein-coupled receptor G6 [Source:HGNC Symbol;Acc:HGNC:13841]
ENSSSCG00000004140	587.292	0.000395815	0.145442	0	1	1	VTA1	vesicle trafficking 1 [Source:HGNC Symbol;Acc:HGNC:20954]
ENSSSCG00000004142	806.02	0.366101	0.197289	0.522412	0.601384	1	CITED2	Cbp/p300 interacting transactivator with Glu/Asp rich carboxy-terminal domain 2 [Source:HGNC Symbol;Acc:HGNC:1987]
ENSSSCG00000004143	13.3058	0.132774	0.414958	0	1	1	TXLNB	taxilin beta [Source:HGNC Symbol;Acc:HGNC:21617]
ENSSSCG00000004144	660.566	-0.246207	0.217994	0	1	1	HECA	hdc homolog, cell cycle regulator [Source:HGNC Symbol;Acc:HGNC:21041]
ENSSSCG00000004145	952.545	0.0555621	0.140513	0	1	1
ENSSSCG00000004146	476.443	0.158262	0.159301	0	1	1	REPS1	RALBP1 associated Eps domain containing 1 [Source:HGNC Symbol;Acc:HGNC:15578]
ENSSSCG00000004148	478.95	0.0530284	0.23516	0	1	1	CCDC28A	coiled-coil domain-containing protein 28A [Source:RefSeq peptide;Acc:NP_001231598]
ENSSSCG00000004149	6.58718	0.0773251	0.666796	0	1	1	NHSL1	NHS like 1 [Source:HGNC Symbol;Acc:HGNC:21021]
ENSSSCG00000004154	2049.71	0.0151066	0.277729	0	1	1	TNFAIP3	tumor necrosis factor alpha-induced protein 3 [Source:RefSeq peptide;Acc:NP_001254819]
ENSSSCG00000004156	4383.76	0.650311	0.323247	1.19808	0.230884	1	IFNGR1	interferon gamma receptor 1 precursor [Source:RefSeq peptide;Acc:NP_001171378]
ENSSSCG00000004160	189.973	0.298101	0.23913	0.146641	0.883416	1	PEX7	peroxisomal biogenesis factor 7 [Source:HGNC Symbol;Acc:HGNC:8860]
ENSSSCG00000004163	2570.42	-0.000530611	0.191472	0	1	1	BCLAF1	bcl-2-associated transcription factor 1 [Source:RefSeq peptide;Acc:NP_001177106]
ENSSSCG00000004164	50.717	0.109976	0.243655	0	1	1	MTFR2	mitochondrial fission regulator 2 [Source:RefSeq peptide;Acc:NP_001177105]
ENSSSCG00000004165	60.2538	0.335092	0.242386	0.297282	0.766251	1	PDE7B	phosphodiesterase 7B [Source:HGNC Symbol;Acc:HGNC:8792]
ENSSSCG00000004166	624.864	-0.0487445	0.207091	0	1	1	AHI1	Abelson helper integration site 1 [Source:HGNC Symbol;Acc:HGNC:21575]
ENSSSCG00000004167	128.742	0.341192	0.216269	0.36139	0.717808	1	MYB	MYB proto-oncogene, transcription factor [Source:HGNC Symbol;Acc:HGNC:7545]
ENSSSCG00000004169	843.651	0.00801372	0.15296	0	1	1	HBS1L	HBS1 like translational GTPase [Source:HGNC Symbol;Acc:HGNC:4834]
ENSSSCG00000004170	8.28228	-0.681447	0.432049	-0.968438	0.332826	1
ENSSSCG00000004177	11893.1	0.564186	0.151641	1.98595	0.047039	1	RPS12	40S ribosomal protein S12 [Source:UniProtKB/Swiss-Prot;Acc:P46405]
ENSSSCG00000004178	84.3571	0.0351598	0.226174	0	1	1	SLC18B1	solute carrier family 18 member B1 [Source:HGNC Symbol;Acc:HGNC:21573]
ENSSSCG00000004179	2189.88	0.70626	0.383724	1.15506	0.248064	1	VNN2	vanin 2 [Source:HGNC Symbol;Acc:HGNC:12706]
ENSSSCG00000004180	266.713	-0.0527486	0.520274	0	1	1
ENSSSCG00000004181	614.7	-0.0851267	0.422975	0	1	1	VNN1	pantetheinase precursor [Source:RefSeq peptide;Acc:NP_999298]
ENSSSCG00000004190	1043.62	-0.447111	0.195011	-0.943926	0.345208	1	STX7	syntaxin 7 [Source:HGNC Symbol;Acc:HGNC:11442]
ENSSSCG00000004191	11.9758	1.04762	0.636852	1.23198	0.217956	1	MOXD1	monooxygenase DBH like 1 [Source:HGNC Symbol;Acc:HGNC:21063]
ENSSSCG00000004192	29.4707	-0.497115	0.449207	-0.521097	0.602299	1	CTGF	connective tissue growth factor [Source:HGNC Symbol;Acc:HGNC:2500]
ENSSSCG00000004193	145.036	0.256629	0.345583	0	1	1	ENPP1	ectonucleotide pyrophosphatase/phosphodiesterase 1 [Source:HGNC Symbol;Acc:HGNC:3356]
ENSSSCG00000004195	10910.5	1.06998	0.391985	2.05863	0.0395301	1	ARG1	Arginase-1 [Source:UniProtKB/Swiss-Prot;Acc:Q95JC8]
ENSSSCG00000004196	966.423	-0.0398969	0.235261	0	1	1	MED23	mediator complex subunit 23 [Source:HGNC Symbol;Acc:HGNC:2372]
ENSSSCG00000004199	288.333	0.456901	0.3627	0.534509	0.592989	1	EPB41L2	erythrocyte membrane protein band 4.1 like 2 [Source:HGNC Symbol;Acc:HGNC:3379]
ENSSSCG00000004202	90.6103	-0.345134	0.223982	-0.366543	0.71396	1	SAMD3	sterile alpha motif domain containing 3 [Source:HGNC Symbol;Acc:HGNC:21574]
ENSSSCG00000004203	565.496	0.0390209	0.180052	0	1	1	L3MBTL3	L3MBTL3, histone methyl-lysine binding protein [Source:HGNC Symbol;Acc:HGNC:23035]
ENSSSCG00000004205	306.774	0.100783	0.192636	0	1	1	ARHGAP18	Rho GTPase activating protein 18 [Source:HGNC Symbol;Acc:HGNC:21035]
ENSSSCG00000004209	59.7221	0.375412	0.376689	0.29833	0.765452	1	PTPRK	protein tyrosine phosphatase, receptor type K [Source:HGNC Symbol;Acc:HGNC:9674]
ENSSSCG00000004216	406.805	-0.054912	0.116652	0	1	1	ECHDC1	ethylmalonyl-CoA decarboxylase 1 [Source:HGNC Symbol;Acc:HGNC:21489]
ENSSSCG00000004217	101.904	-0.034983	0.197278	0	1	1	RNF146	ring finger protein 146 [Source:HGNC Symbol;Acc:HGNC:21336]
ENSSSCG00000004220	197.726	-0.112938	0.141599	0	1	1	TRMT11	tRNA methyltransferase 11 homolog [Source:HGNC Symbol;Acc:HGNC:21080]
ENSSSCG00000004221	91.6678	-0.412063	0.202272	-0.736773	0.461261	1
ENSSSCG00000004222	1310.05	0.0477974	0.185365	0	1	1	NCOA7	nuclear receptor coactivator 7 [Source:HGNC Symbol;Acc:HGNC:21081]
ENSSSCG00000004224	130.359	-0.178225	0.155529	0	1	1
ENSSSCG00000004225	45.8898	-0.216689	0.398269	0	1	1	TPD52L1	tumor protein D52 like 1 [Source:HGNC Symbol;Acc:HGNC:12006]
ENSSSCG00000004233	45.5612	0.883618	0.648205	0.957388	0.338371	1	SMPDL3A	sphingomyelin phosphodiesterase acid like 3A [Source:HGNC Symbol;Acc:HGNC:17389]
ENSSSCG00000004234	11.4564	-1.9615	1.76233	-0.963759	0.335167	1	FABP7	fatty acid-binding protein, brain [Source:RefSeq peptide;Acc:NP_001020400]
ENSSSCG00000004236	21.5135	1.29036	0.604782	1.69867	0.0893811	1	PKIB	cAMP-dependent protein kinase inhibitor beta [Source:HGNC Symbol;Acc:HGNC:9018]
ENSSSCG00000004237	3928.07	0.20859	0.189462	0	1	1	SERINC1	serine incorporator 1 [Source:HGNC Symbol;Acc:HGNC:13464]
ENSSSCG00000004238	102.39	-0.248119	0.158769	0	1	1	HSF2	heat shock transcription factor 2 [Source:HGNC Symbol;Acc:HGNC:5225]
ENSSSCG00000004241	10.5941	1.00052	1.27359	0.57906	0.562549	1	GJA1	gap junction alpha-1 protein [Source:RefSeq peptide;Acc:NP_001231141]
ENSSSCG00000004244	1110.14	-0.0742362	0.300587	0	1	1	MAN1A1	mannosyl-oligosaccharide 1,2-alpha-mannosidase IA [Source:RefSeq peptide;Acc:NP_999050]
ENSSSCG00000004246	32.4549	-0.47818	0.283145	-0.759842	0.447349	1
ENSSSCG00000004247	166.408	-0.250375	0.154943	0	1	1	ASF1A	anti-silencing function 1A histone chaperone [Source:HGNC Symbol;Acc:HGNC:20995]
ENSSSCG00000004249	22.3872	0.175129	0.421348	0	1	1	CEP85L	centrosomal protein 85 like [Source:HGNC Symbol;Acc:HGNC:21638]
ENSSSCG00000004253	555.859	-0.0769298	0.1722	0	1	1
ENSSSCG00000004254	22.9451	-0.0237621	0.406809	0	1	1	DCBLD1	discoidin, CUB and LCCL domain containing 1 [Source:HGNC Symbol;Acc:HGNC:21479]
ENSSSCG00000004261	12.35	-0.0713579	1.01976	0	1	1
ENSSSCG00000004262	110.244	0.532373	0.249337	1.08022	0.280043	1	KPNA5	karyopherin subunit alpha 5 [Source:HGNC Symbol;Acc:HGNC:6398]
ENSSSCG00000004263	250.651	-0.30352	0.145338	-0.278561	0.780581	1	ZUFSP	zinc finger with UFM1-specific peptidase domain protein [Source:RefSeq peptide;Acc:NP_001229962]
ENSSSCG00000004272	312.773	-0.0722822	0.140457	0	1	1	LMBRD1	LMBR1 domain containing 1 [Source:HGNC Symbol;Acc:HGNC:23038]
ENSSSCG00000004275	345.772	0.258411	0.337153	0	1	1	FAM135A	family with sequence similarity 135 member A [Source:HGNC Symbol;Acc:HGNC:21084]
ENSSSCG00000004276	307.513	-0.144576	0.143287	0	1	1	SMAP1	small ArfGAP 1 [Source:HGNC Symbol;Acc:HGNC:19651]
ENSSSCG00000004279	887.17	0.0271017	0.265744	0	1	1	OGFRL1	opioid growth factor receptor like 1 [Source:HGNC Symbol;Acc:HGNC:21378]
ENSSSCG00000004281	191.728	-0.423809	0.202603	-0.793543	0.427462	1	KCNQ5	potassium voltage-gated channel subfamily Q member 5 [Source:HGNC Symbol;Acc:HGNC:6299]
ENSSSCG00000004283	35.7771	-0.135097	0.402045	0	1	1	DPPA5	developmental pluripotency-associated 5 protein [Source:RefSeq peptide;Acc:NP_001153745]
ENSSSCG00000004284	46.3319	0.0104697	0.378915	0	1	1
ENSSSCG00000004289	143.581	-0.23256	0.17885	0	1	1	CEP162	centrosomal protein 162 [Source:HGNC Symbol;Acc:HGNC:21107]
ENSSSCG00000004293	687.082	-0.0522089	0.125663	0	1	1	SNX14	sorting nexin 14 [Source:HGNC Symbol;Acc:HGNC:14977]
ENSSSCG00000004294	1420.37	-0.0626462	0.183119	0	1	1	SYNCRIP	synaptotagmin binding cytoplasmic RNA interacting protein [Source:HGNC Symbol;Acc:HGNC:16918]
ENSSSCG00000004300	40.952	-0.00517903	0.264727	0	1	1	SMIM8	small integral membrane protein 8 [Source:RefSeq peptide;Acc:NP_001230437]
ENSSSCG00000004303	122.753	0.0604363	0.157559	0	1	1	RARS2	arginyl-tRNA synthetase 2, mitochondrial [Source:HGNC Symbol;Acc:HGNC:21406]
ENSSSCG00000004304	354.156	0.0273096	0.158346	0	1	1	SLC35A1	solute carrier family 35 member A1 [Source:HGNC Symbol;Acc:HGNC:11021]
ENSSSCG00000004306	282.948	-0.170364	0.142954	0	1	1	ORC3	origin recognition complex subunit 3 [Source:HGNC Symbol;Acc:HGNC:8489]
ENSSSCG00000004307	1249.65	0.11504	0.133649	0	1	1	AKIRIN2	akirin-2 [Source:RefSeq peptide;Acc:NP_001265681]
ENSSSCG00000004311	576.871	-0.00701298	0.167893	0	1	1	RNGTT	RNA guanylyltransferase and 5'-phosphatase [Source:HGNC Symbol;Acc:HGNC:10073]
ENSSSCG00000004314	31.8445	0.00918351	0.378098	0	1	1	PM20D2	peptidase M20 domain containing 2 [Source:HGNC Symbol;Acc:HGNC:21408]
ENSSSCG00000004317	2125.7	-0.0437036	0.160614	0	1	1	UBE2J1	ubiquitin-conjugating enzyme E2 J1 [Source:RefSeq peptide;Acc:NP_001070687]
ENSSSCG00000004318	113.25	0.316772	0.254192	0.211407	0.83257	1	RRAGD	ras-related GTP-binding protein D [Source:RefSeq peptide;Acc:NP_001230552]
ENSSSCG00000004322	149.812	-0.311681	0.212712	-0.228697	0.819104	1	ANKRD6	ankyrin repeat domain 6 [Source:HGNC Symbol;Acc:HGNC:17280]
ENSSSCG00000004324	89.1044	-0.0208817	0.20346	0	1	1	LYRM2	LYR motif containing 2 [Source:HGNC Symbol;Acc:HGNC:25229]
ENSSSCG00000004328	585.388	-0.129635	0.137514	0	1	1	MDN1	midasin AAA ATPase 1 [Source:HGNC Symbol;Acc:HGNC:18302]
ENSSSCG00000004331	251.465	-0.306371	0.18439	-0.235028	0.814187	1	CASP8AP2	caspase 8 associated protein 2 [Source:HGNC Symbol;Acc:HGNC:1510]
ENSSSCG00000004332	494.908	-0.0140383	0.214473	0	1	1	BACH2	BTB domain and CNC homolog 2 [Source:HGNC Symbol;Acc:HGNC:14078]
ENSSSCG00000004334	1050.8	-0.0768146	0.129712	0	1	1	MAP3K7	mitogen-activated protein kinase kinase kinase 7 [Source:RefSeq peptide;Acc:NP_001107752]
ENSSSCG00000004339	189.284	-0.084846	0.232509	0	1	1	UFL1	E3 UFM1-protein ligase 1 [Source:RefSeq peptide;Acc:NP_001230369]
ENSSSCG00000004342	60.9599	-0.343092	0.258355	-0.309873	0.756658	1
ENSSSCG00000004344	82.1078	-0.1676	0.215083	0	1	1	MMS22L	MMS22 like, DNA repair protein [Source:HGNC Symbol;Acc:HGNC:21475]
ENSSSCG00000004347	112.84	0.0282604	0.212114	0	1	1	FBXL4	F-box/LRR-repeat protein 4 [Source:RefSeq peptide;Acc:NP_001165223]
ENSSSCG00000004349	88.6269	0.154809	0.185164	0	1	1	FAXC	failed axon connections homolog [Source:HGNC Symbol;Acc:HGNC:20742]
ENSSSCG00000004351	67.1893	-0.501832	0.27039	-0.88316	0.37715	1	USP45	ubiquitin specific peptidase 45 [Source:HGNC Symbol;Acc:HGNC:20080]
ENSSSCG00000004353	472.943	0.0746612	0.157738	0	1	1		cyclin-C [Source:RefSeq peptide;Acc:NP_001177089]
ENSSSCG00000004355	21.8674	0.071937	0.375956	0	1	1
ENSSSCG00000004358	318.216	-0.220384	0.17242	0	1	1	ASCC3	activating signal cointegrator 1 complex subunit 3 [Source:HGNC Symbol;Acc:HGNC:18697]
ENSSSCG00000004364	283.204	-0.363199	0.168398	-0.59481	0.55197	1	HACE1	E3 ubiquitin-protein ligase HACE1 [Source:RefSeq peptide;Acc:NP_001182269]
ENSSSCG00000004368	651.551	0.0600012	0.117181	0	1	1	PREP	Prolyl endopeptidase [Source:UniProtKB/Swiss-Prot;Acc:P23687]
ENSSSCG00000004369	604.382	0.455652	0.245693	0.783976	0.433054	1	PRDM1	PR/SET domain 1 [Source:HGNC Symbol;Acc:HGNC:9346]
ENSSSCG00000004370	620.454	0.159298	0.164216	0	1	1	ATG5	autophagy related 5 [Source:HGNC Symbol;Acc:HGNC:589]
ENSSSCG00000004371	1771.09	0.178698	0.21978	0	1	1	CRYBG1	crystallin beta-gamma domain containing 1 [Source:HGNC Symbol;Acc:HGNC:356]
ENSSSCG00000004373	219.765	-0.267136	0.128499	-0.0319172	0.974538	1	RTN4IP1	reticulon 4 interacting protein 1 [Source:HGNC Symbol;Acc:HGNC:18647]
ENSSSCG00000004374	283.231	-0.184189	0.13904	0	1	1	QRSL1	glutaminyl-tRNA synthase (glutamine-hydrolyzing)-like 1 [Source:HGNC Symbol;Acc:HGNC:21020]
ENSSSCG00000004382	909.683	-0.0464378	0.148657	0	1	1	SEC63	SEC63 homolog, protein translocation regulator [Source:HGNC Symbol;Acc:HGNC:21082]
ENSSSCG00000004383	507.211	0.178497	0.177071	0	1	1	OSTM1	osteopetrosis associated transmembrane protein 1 [Source:HGNC Symbol;Acc:HGNC:21652]
ENSSSCG00000004384	113.079	0.23228	0.301463	0	1	1	NR2E1	nuclear receptor subfamily 2 group E member 1 [Source:HGNC Symbol;Acc:HGNC:7973]
ENSSSCG00000004385	4930.8	0.2267	0.188804	0	1	1	SNX3	sorting nexin 3 [Source:HGNC Symbol;Acc:HGNC:11174]
ENSSSCG00000004387	2214.06	0.384422	0.211187	0.574786	0.565436	1	FOXO3	forkhead box protein O3 [Source:RefSeq peptide;Acc:NP_001129431]
ENSSSCG00000004390	362.226	-0.223861	0.200641	0	1	1	SESN1	sestrin 1 [Source:HGNC Symbol;Acc:HGNC:21595]
ENSSSCG00000004391	10.16	-0.0738396	0.528337	0	1	1	CEP57L1	centrosomal protein 57 like 1 [Source:HGNC Symbol;Acc:HGNC:21561]
ENSSSCG00000004392	785.317	-0.149871	0.193957	0	1	1	AMD1	adenosylmethionine decarboxylase 1 [Source:HGNC Symbol;Acc:HGNC:457]
ENSSSCG00000004393	366.326	-0.000872167	0.127617	0	1	1	GTF3C6	general transcription factor IIIC subunit 6 [Source:HGNC Symbol;Acc:HGNC:20872]
ENSSSCG00000004394	236.77	-0.0505029	0.164464	0	1	1	RPF2	ribosome production factor 2 homolog [Source:HGNC Symbol;Acc:HGNC:20870]
ENSSSCG00000004403	476.872	-0.190718	0.145895	0	1	1	CDC40	cell division cycle 40 [Source:HGNC Symbol;Acc:HGNC:17350]
ENSSSCG00000004405	315.409	-0.164217	0.152613	0	1	1	FIG4	polyphosphoinositide phosphatase [Source:RefSeq peptide;Acc:NP_001230179]
ENSSSCG00000004408	47.205	0.129409	0.271679	0	1	1	SMPD2	sphingomyelin phosphodiesterase 2 [Source:HGNC Symbol;Acc:HGNC:11121]
ENSSSCG00000004411	199.618	0.160782	0.128581	0	1	1	ZBTB24	zinc finger and BTB domain containing 24 [Source:HGNC Symbol;Acc:HGNC:21143]
ENSSSCG00000004412	879.216	0.223505	0.236797	0	1	1	MICAL1	microtubule associated monooxygenase, calponin and LIM domain containing 1 [Source:HGNC Symbol;Acc:HGNC:20619]
ENSSSCG00000004414	1814.57	0.42575	0.253449	0.642005	0.52087	1	CD164	CD164 molecule [Source:HGNC Symbol;Acc:HGNC:1632]
ENSSSCG00000004415	167.313	-0.119118	0.208625	0	1	1
ENSSSCG00000004419	139.994	-0.714014	0.231238	-1.95029	0.0511419	1	MFSD4B	major facilitator superfamily domain containing 4B [Source:HGNC Symbol;Acc:HGNC:21053]
ENSSSCG00000004420	82.3275	-0.503743	0.282455	-0.852199	0.394104	1	TRAF3IP2	TRAF3 interacting protein 2 [Source:HGNC Symbol;Acc:HGNC:1343]
ENSSSCG00000004421	2191.53	0.0584117	0.151039	0	1	1	FYN	Tyrosine-protein kinase Fyn [Source:UniProtKB/Swiss-Prot;Acc:A1Y2K1]
ENSSSCG00000004423	30.2936	-0.566343	0.279664	-1.08454	0.278124	1	TUBE1	tubulin epsilon 1 [Source:HGNC Symbol;Acc:HGNC:20775]
ENSSSCG00000004432	1143.48	-0.0953674	0.119064	0	1	1	HDAC2	histone deacetylase 2 [Source:HGNC Symbol;Acc:HGNC:4853]
ENSSSCG00000004435	184.806	-0.0615454	0.173002	0	1	1	NT5DC1	5'-nucleotidase domain containing 1 [Source:HGNC Symbol;Acc:HGNC:21556]
ENSSSCG00000004436	8.82952	0.582074	0.746007	0.427662	0.668897	1	COL10A1	collagen alpha-1(X) chain precursor [Source:RefSeq peptide;Acc:NP_001005153]
ENSSSCG00000004438	209.854	-0.00241061	0.194287	0	1	1	TSPYL1	TSPY like 1 [Source:HGNC Symbol;Acc:HGNC:12382]
ENSSSCG00000004439	14.3697	0.00647562	0.523151	0	1	1	TSPYL4	TSPY like 4 [Source:HGNC Symbol;Acc:HGNC:21559]
ENSSSCG00000004441	148.56	-0.630572	0.306884	-1.19764	0.231056	1
ENSSSCG00000004446	667.142	0.0655041	0.0876666	0	1	1	RWDD1	RWD domain containing 1 [Source:HGNC Symbol;Acc:HGNC:20993]
ENSSSCG00000004456	83.4792	-0.297987	0.24574	-0.142232	0.886897	1	PGM3	phosphoglucomutase 3 [Source:HGNC Symbol;Acc:HGNC:8907]
ENSSSCG00000004457	319.599	-0.129364	0.153331	0	1	1	DOPEY1	dopey family member 1 [Source:HGNC Symbol;Acc:HGNC:21194]
ENSSSCG00000004458	13.8523	-0.686647	0.472088	-0.897317	0.36955	1	TPBG	trophoblast glycoprotein [Source:HGNC Symbol;Acc:HGNC:12004]
ENSSSCG00000004460	258.48	0.0735842	0.197718	0	1	1	IBTK	inhibitor of Bruton tyrosine kinase [Source:HGNC Symbol;Acc:HGNC:17853]
ENSSSCG00000004463	289.7	0.187493	0.144171	0	1	1
ENSSSCG00000004464	489.883	0.294885	0.189251	0.168299	0.866348	1	FAM46A	family with sequence similarity 46 member A [Source:HGNC Symbol;Acc:HGNC:18345]
ENSSSCG00000004465	130.65	-0.0384285	0.208524	0	1	1	BCKDHB	2-oxoisovalerate dehydrogenase subunit beta, mitochondrial [Source:RefSeq peptide;Acc:NP_001116691]
ENSSSCG00000004466	40.9729	-0.224467	0.284114	0	1	1	TTK	TTK protein kinase [Source:HGNC Symbol;Acc:HGNC:12401]
ENSSSCG00000004470	1135.29	0.00698285	0.150238	0	1	1	HMGN3	high mobility group nucleosome-binding domain-containing protein 3 [Source:RefSeq peptide;Acc:NP_001231431]
ENSSSCG00000004472	13.2104	-0.117614	0.451036	0	1	1	IRAK1BP1	interleukin 1 receptor associated kinase 1 binding protein 1 [Source:HGNC Symbol;Acc:HGNC:17368]
ENSSSCG00000004473	364.761	-0.353389	0.320545	-0.281879	0.778037	1	PHIP	pleckstrin homology domain interacting protein [Source:HGNC Symbol;Acc:HGNC:15673]
ENSSSCG00000004478	40.2382	0.354072	0.296102	0.307454	0.758498	1	MYO6	unconventional myosin-VI [Source:RefSeq peptide;Acc:NP_999186]
ENSSSCG00000004479	9.18292	0.291887	0.642581	0.0449017	0.964186	1	FILIP1	filamin A interacting protein 1 [Source:HGNC Symbol;Acc:HGNC:21015]
ENSSSCG00000004480	1334.77	-0.206747	0.148268	0	1	1	COX7A2	cytochrome c oxidase subunit 7A2, mitochondrial [Source:RefSeq peptide;Acc:NP_001090953]
ENSSSCG00000004485	9.01879	-0.00237255	0.546942	0	1	1	CD109	CD109 molecule [Source:HGNC Symbol;Acc:HGNC:21685]
ENSSSCG00000004486	194.81	-0.0433563	0.136028	0	1	1	SLC17A5	solute carrier family 17 member 5 [Source:HGNC Symbol;Acc:HGNC:10933]
ENSSSCG00000004487	295.164	-0.216963	0.205526	0	1	1	MTO1	mitochondrial tRNA translation optimization 1 [Source:HGNC Symbol;Acc:HGNC:19261]
ENSSSCG00000004489	104658	0.0317969	0.0979682	0	1	1	EEF1A1	elongation factor 1-alpha 1 [Source:RefSeq peptide;Acc:NP_001090887]
ENSSSCG00000004490	14.8763	-1.46871	0.631089	-1.91048	0.0560721	1	SETBP1	SET binding protein 1 [Source:HGNC Symbol;Acc:HGNC:15573]
ENSSSCG00000004491	29.0201	0.791775	0.443584	1.19197	0.233272	1	SLC14A2	solute carrier family 14 member 2 [Source:HGNC Symbol;Acc:HGNC:10919]
ENSSSCG00000004493	6.53349	-0.719968	0.97856	-0.466945	0.640539	1	SIGLEC15	sialic acid binding Ig like lectin 15 [Source:HGNC Symbol;Acc:HGNC:27596]
ENSSSCG00000004497	3947.45	0.480495	0.298287	0.729032	0.465982	1	PSTPIP2	proline-serine-threonine phosphatase interacting protein 2 [Source:HGNC Symbol;Acc:HGNC:9581]
ENSSSCG00000004498	141.285	-0.0962624	0.278984	0	1	1	HAUS1	HAUS augmin-like complex subunit 1 [Source:RefSeq peptide;Acc:NP_001172095]
ENSSSCG00000004499	6230.56	-0.0323318	0.104112	0	1	1	ATP5F1A	ATP synthase subunit alpha, mitochondrial [Source:UniProtKB/Swiss-Prot;Acc:P80021]
ENSSSCG00000004500	255.167	-0.046251	0.154176	0	1	1	C18orf25	chromosome 18 open reading frame 25 [Source:HGNC Symbol;Acc:HGNC:28172]
ENSSSCG00000004505	1207.69	-0.0206528	0.155717	0	1	1	SMAD2	mothers against decapentaplegic homolog 2 [Source:RefSeq peptide;Acc:NP_001243077]
ENSSSCG00000004506	146.144	0.0192241	0.169955	0	1	1	CTIF	cap binding complex dependent translation initiation factor [Source:HGNC Symbol;Acc:HGNC:23925]
ENSSSCG00000004507	169.429	-0.236042	0.209811	0	1	1	SMAD7	mothers against decapentaplegic homolog 7 [Source:RefSeq peptide;Acc:NP_001231104]
ENSSSCG00000004508	310.156	0.0716417	0.193864	0	1	1	DYM	dymeclin [Source:HGNC Symbol;Acc:HGNC:21317]
ENSSSCG00000004509	43.5267	-0.336124	0.622095	-0.117489	0.906472	1	LIPG	endothelial lipase precursor [Source:RefSeq peptide;Acc:NP_001229958]
ENSSSCG00000004510	232.431	-0.360824	0.206509	-0.473538	0.63583	1	ACAA2	3-ketoacyl-CoA thiolase, mitochondrial [Source:RefSeq peptide;Acc:NP_001161110]
ENSSSCG00000004516	2236.11	-0.0807485	0.077687	0	1	1	MBD1	methyl-CpG binding domain protein 1 [Source:HGNC Symbol;Acc:HGNC:6916]
ENSSSCG00000004517	1402.4	-0.0384556	0.15114	0	1	1	CXXC1	CXXC finger protein 1 [Source:HGNC Symbol;Acc:HGNC:24343]
ENSSSCG00000004518	23.2944	0.135177	0.360253	0	1	1
ENSSSCG00000004520	30.5429	0.114794	0.554996	0	1	1	MAPK4	mitogen-activated protein kinase 4 [Source:HGNC Symbol;Acc:HGNC:6878]
ENSSSCG00000004522	2394.06	-0.147116	0.158502	0	1	1	ME2	malic enzyme 2 [Source:HGNC Symbol;Acc:HGNC:6984]
ENSSSCG00000004524	1009.5	0.0667307	0.118809	0	1	1	SMAD4	Mothers against decapentaplegic homolog 4 [Source:UniProtKB/Swiss-Prot;Acc:Q9GKQ9]
ENSSSCG00000004528	1999.2	-0.150545	0.135488	0	1	1	MBD2	methyl-CpG binding domain protein 2 [Source:HGNC Symbol;Acc:HGNC:6917]
ENSSSCG00000004529	376.895	-0.00534356	0.19491	0	1	1	POLI	DNA polymerase iota [Source:HGNC Symbol;Acc:HGNC:9182]
ENSSSCG00000004531	97.5382	-0.151863	0.212621	0	1	1	C18orf54	chromosome 18 open reading frame 54 [Source:HGNC Symbol;Acc:HGNC:13796]
ENSSSCG00000004535	673.311	-0.423969	0.267752	-0.601059	0.547801	1	TCF4	transcription factor 4 [Source:HGNC Symbol;Acc:HGNC:11634]
ENSSSCG00000004537	1016.29	0.0601983	0.125386	0	1	1	TXNL1	thioredoxin-like protein 1 [Source:RefSeq peptide;Acc:NP_001231205]
ENSSSCG00000004538	197.518	0.161935	0.219009	0	1	1	WDR7	WD repeat domain 7 [Source:HGNC Symbol;Acc:HGNC:13490]
ENSSSCG00000004541	5712.74	1.19599	0.509645	1.8306	0.0671607	1	FECH	ferrochelatase, mitochondrial [Source:RefSeq peptide;Acc:NP_001163994]
ENSSSCG00000004542	1872.19	0.061217	0.133092	0	1	1	NARS	asparaginyl-tRNA synthetase [Source:HGNC Symbol;Acc:HGNC:7643]
ENSSSCG00000004543	303.546	0.0502302	0.116413	0	1	1	MTFMT	methionyl-tRNA formyltransferase, mitochondrial [Source:RefSeq peptide;Acc:NP_001231755]
ENSSSCG00000004544	970.58	0.143126	0.152905	0	1	1	SPG21	maspardin [Source:RefSeq peptide;Acc:NP_001231858]
ENSSSCG00000004547	3812.97	0.269386	0.222453	0.028553	0.977221	1
ENSSSCG00000004548	35.1004	-0.00130118	0.269927	0	1	1	PIF1	PIF1 5'-to-3' DNA helicase [Source:HGNC Symbol;Acc:HGNC:26220]
ENSSSCG00000004549	83.7415	0.327521	0.311773	0.206839	0.836136	1	RBPMS2	RNA binding protein, mRNA processing factor 2 [Source:HGNC Symbol;Acc:HGNC:19098]
ENSSSCG00000004550	1939.8	0.161687	0.165579	0	1	1	OAZ2	ornithine decarboxylase antizyme 2 isoform 1 [Source:RefSeq peptide;Acc:NP_001116467]
ENSSSCG00000004551	254.698	0.212149	0.176195	0	1	1	ZNF609	zinc finger protein 609 [Source:HGNC Symbol;Acc:HGNC:29003]
ENSSSCG00000004552	371.185	-0.0315799	0.124858	0	1	1	TRIP4	thyroid hormone receptor interactor 4 [Source:HGNC Symbol;Acc:HGNC:12310]
ENSSSCG00000004554	277.047	0.0533853	0.194179	0	1	1	PCLAF	PCNA-associated factor [Source:RefSeq peptide;Acc:NP_001231926]
ENSSSCG00000004556	923.83	-0.0579113	0.0983956	0	1	1
ENSSSCG00000004558	260.214	0.0202951	0.173307	0	1	1	CSNK1G1	casein kinase 1 gamma 1 [Source:HGNC Symbol;Acc:HGNC:2454]
ENSSSCG00000004561	2498.11	0.221716	0.125638	0	1	1	HERC1	HECT and RLD domain containing E3 ubiquitin protein ligase family member 1 [Source:HGNC Symbol;Acc:HGNC:4867]
ENSSSCG00000004565	14.4527	0.489314	0.715122	0.316421	0.751683	1	CA12	carbonic anhydrase 12 [Source:HGNC Symbol;Acc:HGNC:1371]
ENSSSCG00000004569	534.317	0.42235	0.155014	1.02775	0.304066	1	LACTB	serine beta-lactamase-like protein LACTB, mitochondrial [Source:RefSeq peptide;Acc:NP_001230291]
ENSSSCG00000004570	1312.4	0.0994111	0.221474	0	1	1	TPM1	tropomyosin alpha-1 chain [Source:RefSeq peptide;Acc:NP_001090952]
ENSSSCG00000004575	35.0013	0.251313	0.348999	0	1	1
ENSSSCG00000004576	130.591	-0.556027	0.192578	-1.52142	0.128155	1	RORA	RAR related orphan receptor A [Source:HGNC Symbol;Acc:HGNC:10258]
ENSSSCG00000004577	248.246	-0.0792095	0.195309	0	1	1	ICE2	interactor of little elongation complex ELL subunit 2 [Source:HGNC Symbol;Acc:HGNC:29885]
ENSSSCG00000004578	5664.53	0.330003	0.213829	0.313188	0.754138	1	ANXA2	annexin A2 [Source:RefSeq peptide;Acc:NP_001005726]
ENSSSCG00000004582	619.548	-0.0721237	0.198835	0	1	1	BNIP2	BCL2 interacting protein 2 [Source:HGNC Symbol;Acc:HGNC:1083]
ENSSSCG00000004583	432.082	0.0489721	0.175415	0	1	1
ENSSSCG00000004584	22.7612	0.084497	0.367258	0	1	1	GCNT3	glucosaminyl (N-acetyl) transferase 3, mucin type [Source:HGNC Symbol;Acc:HGNC:4205]
ENSSSCG00000004586	8.99415	-0.980294	0.583098	-1.23008	0.218666	1	FAM81A	family with sequence similarity 81 member A [Source:HGNC Symbol;Acc:HGNC:28379]
ENSSSCG00000004587	105.681	-0.283474	0.290013	-0.0704779	0.943813	1	MYO1E	myosin IE [Source:HGNC Symbol;Acc:HGNC:7599]
ENSSSCG00000004588	146.904	0.201934	0.179766	0	1	1	CCNB2	G2/mitotic-specific cyclin-B2 [Source:RefSeq peptide;Acc:NP_001107754]
ENSSSCG00000004589	570.027	0.0661677	0.187527	0	1	1	RNF111	ring finger protein 111 [Source:HGNC Symbol;Acc:HGNC:17384]
ENSSSCG00000004592	1216.74	-0.131753	0.108931	0	1	1	SLTM	SAFB like transcription modulator [Source:HGNC Symbol;Acc:HGNC:20709]
ENSSSCG00000004595	1717.29	0.128256	0.195094	0	1	1	ADAM10	disintegrin and metalloproteinase domain-containing protein 10 precursor [Source:RefSeq peptide;Acc:NP_001124003]
ENSSSCG00000004597	47.8519	0.910341	0.561335	1.15315	0.248847	1	AQP9	aquaporin-9 [Source:RefSeq peptide;Acc:NP_001106154]
ENSSSCG00000004600	660.103	0.170873	0.173144	0	1	1	TCF12	transcription factor 12 [Source:HGNC Symbol;Acc:HGNC:11623]
ENSSSCG00000004601	19.0928	-0.870544	0.450079	-1.34978	0.177085	1	MNS1	meiosis specific nuclear structural 1 [Source:HGNC Symbol;Acc:HGNC:29636]
ENSSSCG00000004602	36.865	-0.502577	0.301317	-0.794986	0.426622	1	TEX9	testis-expressed sequence 9 protein [Source:RefSeq peptide;Acc:NP_001231528]
ENSSSCG00000004603	377.464	0.0657972	0.246685	0	1	1	RFX7	regulatory factor X7 [Source:HGNC Symbol;Acc:HGNC:25777]
ENSSSCG00000004610	4151.61	0.21497	0.318855	0	1	1	CCPG1	cell cycle progression protein 1 [Source:RefSeq peptide;Acc:NP_001230230]
ENSSSCG00000004612	1446.43	0.0974871	0.134107	0	1	1	RAB27A	Ras-related protein Rab-27A [Source:UniProtKB/Swiss-Prot;Acc:Q4LE85]
ENSSSCG00000004617	367.571	-0.350782	0.182991	-0.47952	0.631569	1	FAM214A	family with sequence similarity 214 member A [Source:HGNC Symbol;Acc:HGNC:25609]
ENSSSCG00000004620	1283.64	0.00575549	0.11725	0	1	1	MYO5A	cAMP-regulated phosphoprotein 19 [Source:UniProtKB/Swiss-Prot;Acc:Q712U6]
ENSSSCG00000004622	47.0937	-0.387068	0.281084	-0.441269	0.659019	1	GNB5	G protein subunit beta 5 [Source:HGNC Symbol;Acc:HGNC:4401]
ENSSSCG00000004624	833.929	0.0339765	0.251995	0	1	1
ENSSSCG00000004625	378.429	-0.0856719	0.166708	0	1	1	LEO1	LEO1 homolog, Paf1/RNA polymerase II complex component [Source:HGNC Symbol;Acc:HGNC:30401]
ENSSSCG00000004626	2062.51	-0.224798	0.226009	0	1	1	TMOD3	tropomodulin-3 [Source:RefSeq peptide;Acc:NP_999459]
ENSSSCG00000004629	53.2969	0.205097	0.317168	0	1	1	LYSMD2	LysM domain containing 2 [Source:HGNC Symbol;Acc:HGNC:28571]
ENSSSCG00000004634	86.2978	-0.147031	0.294524	0	1	1	AP4E1	adaptor related protein complex 4 epsilon 1 subunit [Source:HGNC Symbol;Acc:HGNC:573]
ENSSSCG00000004635	1037.76	0.192659	0.199418	0	1	1	SPPL2A	signal peptide peptidase like 2A [Source:HGNC Symbol;Acc:HGNC:30227]
ENSSSCG00000004636	929.146	0.0375531	0.16913	0	1	1	TRPM7	transient receptor potential cation channel subfamily M member 7 [Source:HGNC Symbol;Acc:HGNC:17994]
ENSSSCG00000004639	1261.89	-0.31527	0.180199	-0.289878	0.771909	1	USP8	ubiquitin specific peptidase 8 [Source:HGNC Symbol;Acc:HGNC:12631]
ENSSSCG00000004644	64.2536	0.0622294	0.351459	0	1	1	HDC	histidine decarboxylase [Source:HGNC Symbol;Acc:HGNC:4855]
ENSSSCG00000004645	408.692	-0.0874339	0.119574	0	1	1	GABPB1	GA binding protein transcription factor beta subunit 1 [Source:HGNC Symbol;Acc:HGNC:4074]
ENSSSCG00000004646	1013.48	-0.10629	0.319309	0	1	1	ATP8B4	ATPase phospholipid transporting 8B4 (putative) [Source:HGNC Symbol;Acc:HGNC:13536]
ENSSSCG00000004647	86.3716	0.411281	0.273522	0.541992	0.587824	1	DTWD1	DTW domain containing 1 [Source:HGNC Symbol;Acc:HGNC:30926]
ENSSSCG00000004648	13.6023	0.228962	0.412124	0	1	1	FAM227B	family with sequence similarity 227 member B [Source:HGNC Symbol;Acc:HGNC:26543]
ENSSSCG00000004651	139.028	0.00437335	0.178032	0	1	1	GALK2	galactokinase 2 [Source:HGNC Symbol;Acc:HGNC:4119]
ENSSSCG00000004652	771.907	-0.0433349	0.174835	0	1	1	COPS2	COP9 signalosome complex subunit 2 [Source:RefSeq peptide;Acc:NP_001098771]
ENSSSCG00000004653	653.661	-0.210314	0.204474	0	1	1	SECISBP2L	selenocysteine insertion sequence-binding protein 2-like [Source:RefSeq peptide;Acc:NP_001193270]
ENSSSCG00000004656	37.4616	0.573987	0.365266	0.851305	0.3946	1
ENSSSCG00000004657	305.795	-0.303993	0.293242	-0.139674	0.888918	1	CEP152	centrosomal protein 152 [Source:HGNC Symbol;Acc:HGNC:29298]
ENSSSCG00000004658	88.4446	0.613254	0.45701	0.766328	0.443481	1	FBN1	fibrillin-1 precursor [Source:RefSeq peptide;Acc:NP_001001771]
ENSSSCG00000004661	21.0719	-0.280745	0.374233	-0.0473245	0.962255	1	MYEF2	myelin expression factor 2 [Source:HGNC Symbol;Acc:HGNC:17940]
ENSSSCG00000004663	48.5086	-0.601653	0.486352	-0.696241	0.486278	1	SEMA6D	semaphorin 6D [Source:HGNC Symbol;Acc:HGNC:16770]
ENSSSCG00000004666	3578.67	0.0809845	0.27293	0	1	1		sulfide:quinone oxidoreductase, mitochondrial [Source:RefSeq peptide;Acc:NP_001231167]
ENSSSCG00000004668	179.227	0.053828	0.225461	0	1	1	SLC30A4	zinc transporter 4 [Source:RefSeq peptide;Acc:NP_001124444]
ENSSSCG00000004670	2278	0.332418	0.337409	0.205636	0.837075	1	C15orf48	chromosome 15 open reading frame 48 [Source:HGNC Symbol;Acc:HGNC:29898]
ENSSSCG00000004671	31.7818	0.0285561	0.270018	0	1	1	SPATA5L1	spermatogenesis-associated protein 5-like protein 1 [Source:RefSeq peptide;Acc:NP_001171382]
ENSSSCG00000004672	215.421	-0.26925	0.151859	-0.0409277	0.967354	1	GATM	Glycine amidinotransferase, mitochondrial [Source:UniProtKB/Swiss-Prot;Acc:P50441]
ENSSSCG00000004673	213.154	0.124755	0.71111	0	1	1	SLC28A2	solute carrier family 28 member 2 [Source:HGNC Symbol;Acc:HGNC:11002]
ENSSSCG00000004674	19.9542	1.01828	0.474631	1.59122	0.11156	1
ENSSSCG00000004678	11.6372	-0.752001	0.786452	-0.621737	0.534115	1	DUOX2	dual oxidase 2 precursor [Source:RefSeq peptide;Acc:NP_999164]
ENSSSCG00000004679	49.6017	0.388954	0.275675	0.456767	0.647838	1	SORD	sorbitol dehydrogenase [Source:RefSeq peptide;Acc:NP_001231091]
ENSSSCG00000004680	46.6448	-0.10849	0.534234	0	1	1	TERB2	telomere repeat binding bouquet formation protein 2 [Source:HGNC Symbol;Acc:HGNC:28520]
ENSSSCG00000004684	2010.97	0.0737803	0.126245	0	1	1	SPG11	SPG11, spatacsin vesicle trafficking associated [Source:HGNC Symbol;Acc:HGNC:11226]
ENSSSCG00000004687	189946	0.133785	0.119685	0	1	1	B2M	Beta-2-microglobulin [Source:UniProtKB/Swiss-Prot;Acc:Q07717]
ENSSSCG00000004691	482.278	-0.00274482	0.135399	0	1	1	EIF3J	eukaryotic translation initiation factor 3 subunit J [Source:HGNC Symbol;Acc:HGNC:3270]
ENSSSCG00000004694	17.2298	0.347241	0.361569	0.232892	0.815845	1	FRMD5	FERM domain containing 5 [Source:HGNC Symbol;Acc:HGNC:28214]
ENSSSCG00000004695	644.759	-0.365527	0.208358	-0.491907	0.622785	1	WDR76	WD repeat domain 76 [Source:HGNC Symbol;Acc:HGNC:25773]
ENSSSCG00000004700	6500.5	-0.0930608	0.125467	0	1	1	PDIA3	protein disulfide-isomerase A3 precursor [Source:RefSeq peptide;Acc:NP_001182041]
ENSSSCG00000004701	96.1007	0.150701	0.200173	0	1	1		cation channel sperm-associated protein 2 [Source:RefSeq peptide;Acc:NP_001231199]
ENSSSCG00000004704	179.881	-0.025585	0.151119	0	1	1	PPIP5K1	diphosphoinositol pentakisphosphate kinase 1 [Source:HGNC Symbol;Acc:HGNC:29023]
ENSSSCG00000004705	115.311	0.363418	0.407924	0.246085	0.805617	1	MAP1A	microtubule associated protein 1A [Source:HGNC Symbol;Acc:HGNC:6835]
ENSSSCG00000004708	74.3646	-0.352104	0.252709	-0.352458	0.724495	1	TUBGCP4	tubulin gamma complex associated protein 4 [Source:HGNC Symbol;Acc:HGNC:16691]
ENSSSCG00000004709	21.3422	0.0508302	0.330216	0	1	1
ENSSSCG00000004710	193.419	-0.192334	0.126483	0	1	1	ADAL	adenosine deaminase like [Source:HGNC Symbol;Acc:HGNC:31853]
ENSSSCG00000004711	114.595	-0.0266895	0.214963	0	1	1	LCMT2	leucine carboxyl methyltransferase 2 [Source:HGNC Symbol;Acc:HGNC:17558]
ENSSSCG00000004714	1631.11	0.731218	0.384722	1.21694	0.223628	1	EPB42	erythrocyte membrane protein band 4.2 [Source:HGNC Symbol;Acc:HGNC:3381]
ENSSSCG00000004716	276.386	0.0299801	0.240421	0	1	1	TMEM62	transmembrane protein 62 [Source:HGNC Symbol;Acc:HGNC:26269]
ENSSSCG00000004717	1028.31	0.0412691	0.216004	0	1	1	UBR1	ubiquitin protein ligase E3 component n-recognin 1 [Source:HGNC Symbol;Acc:HGNC:16808]
ENSSSCG00000004718	32.8587	-0.281154	0.4234	-0.0427949	0.965865	1	TTBK2	tau tubulin kinase 2 [Source:HGNC Symbol;Acc:HGNC:19141]
ENSSSCG00000004719	280.957	-0.08488	0.161361	0	1	1	CDAN1	codanin 1 [Source:HGNC Symbol;Acc:HGNC:1713]
ENSSSCG00000004725	432.818	-0.327922	0.121934	-0.532158	0.594616	1	ZNF106	zinc finger protein 106 [Source:HGNC Symbol;Acc:HGNC:12886]
ENSSSCG00000004726	368.231	0.119446	0.18981	0	1	1	LRRC57	leucine-rich repeat-containing protein 57 [Source:RefSeq peptide;Acc:NP_001231740]
ENSSSCG00000004728	1775.39	0.261452	0.394343	0	1	1	CAPN3	calpain 3 [Source:HGNC Symbol;Acc:HGNC:1480]
ENSSSCG00000004729	216.793	0.26682	0.304069	0.0124494	0.990067	1	GANC	glucosidase alpha, neutral C [Source:HGNC Symbol;Acc:HGNC:4139]
ENSSSCG00000004730	1143.53	0.0802135	0.201503	0	1	1	TMEM87A	transmembrane protein 87A [Source:HGNC Symbol;Acc:HGNC:24522]
ENSSSCG00000004731	1374.84	-0.0300505	0.110708	0	1	1	VPS39	VPS39, HOPS complex subunit [Source:HGNC Symbol;Acc:HGNC:20593]
ENSSSCG00000004733	11.6677	-1.67571	0.798141	-1.76996	0.0767333	1	PLA2G4D	phospholipase A2 group IVD [Source:HGNC Symbol;Acc:HGNC:30038]
ENSSSCG00000004736	7.65213	0.582127	0.607949	0.524868	0.599675	1	SPTBN5	spectrin beta, non-erythrocytic 5 [Source:HGNC Symbol;Acc:HGNC:15680]
ENSSSCG00000004737	308.053	-0.0271362	0.13299	0	1	1	PLA2G4B	cytosolic phospholipase A2 beta [Source:RefSeq peptide;Acc:NP_001191329]
ENSSSCG00000004738	165.088	0.174542	0.180599	0	1	1	MAPKBP1	mitogen-activated protein kinase binding protein 1 [Source:HGNC Symbol;Acc:HGNC:29536]
ENSSSCG00000004739	455.118	-0.272867	0.192118	-0.0511784	0.959183	1	MGA	MGA, MAX dimerization protein [Source:HGNC Symbol;Acc:HGNC:14010]
[truncated: 10,705 more rows]

## Sheet: 2 hpi
EnsemblID	baseMean	log2FoldChange	lfcSE	stat	pvalue	padj	Symbol	Description
ENSSSCG00000014633	186.975	3.08764	0.231133	12.2207	2.40936e-34	3.06062e-30	CAVIN3	caveolae associated protein 3 [Source:HGNC Symbol;Acc:HGNC:9400]
ENSSSCG00000009502	41.2442	4.01751	0.432091	8.6891	3.65315e-18	2.3203e-14	UGGT2	UDP-glucose glycoprotein glucosyltransferase 2 [Source:HGNC Symbol;Acc:HGNC:15664]
ENSSSCG00000017238	231.912	1.42894	0.168172	6.9328	4.12586e-12	1.31027e-08	TTYH2	tweety family member 2 [Source:HGNC Symbol;Acc:HGNC:13877]
ENSSSCG00000028977	25.9707	-5.02499	0.683555	-6.96645	3.2503e-12	1.31027e-08	DOK6	docking protein 6 [Source:HGNC Symbol;Acc:HGNC:28301]
ENSSSCG00000031174	207.115	-2.22639	0.297025	-6.61007	3.84137e-11	9.75938e-08	FBP1	Fructose-1,6-bisphosphatase 1 [Source:UniProtKB/Swiss-Prot;Acc:P00636]
ENSSSCG00000031300	60.5839	1.96338	0.259656	6.54847	5.81307e-11	1.23072e-07
ENSSSCG00000030305	993.377	-1.67754	0.239374	-5.9092	3.43769e-09	6.23843e-06	SLC15A2	solute carrier family 15 member 2 [Source:RefSeq peptide;Acc:NP_001090983]
ENSSSCG00000007899	120.04	5.01484	0.819489	5.7985	6.69094e-09	1.06244e-05
ENSSSCG00000036465	23.9358	4.41186	0.729936	5.68382	1.31721e-08	1.85917e-05
ENSSSCG00000022361	811.938	-1.22362	0.172606	-5.56523	2.61804e-08	3.3257e-05
ENSSSCG00000008032	120.865	1.95189	0.307882	5.48539	4.12564e-08	4.76436e-05		tryptase precursor [Source:RefSeq peptide;Acc:NP_998959]
ENSSSCG00000017492	1156.93	0.851133	0.108561	5.41724	6.05258e-08	6.33825e-05	ORMDL3	ORMDL sphingolipid biosynthesis regulator 3 [Source:HGNC Symbol;Acc:HGNC:16038]
ENSSSCG00000036076	138.181	2.08356	0.336832	5.40485	6.48644e-08	6.33825e-05	SAPCD1	suppressor APC domain containing 1 [Source:HGNC Symbol;Acc:HGNC:13938]
ENSSSCG00000026210	1258.82	-1.07584	0.155292	-5.23407	1.65819e-07	0.000150457
ENSSSCG00000024134	188.04	1.5405	0.247144	5.16893	2.35441e-07	0.000199387	MGLL	monoglyceride lipase [Source:RefSeq peptide;Acc:NP_001137190]
ENSSSCG00000004823	374.709	-1.08609	0.159669	-5.15476	2.53957e-07	0.000201626	LRRK1	leucine rich repeat kinase 1 [Source:HGNC Symbol;Acc:HGNC:18608]
ENSSSCG00000032116	348.7	1.03825	0.151381	5.12097	3.03973e-07	0.000227139	OGFOD3	2-oxoglutarate and iron dependent oxygenase domain containing 3 [Source:HGNC Symbol;Acc:HGNC:26174]
ENSSSCG00000013768	897.485	1.04529	0.15367	5.09049	3.57147e-07	0.000252047	MISP3	uncharacterized protein MISP3 [Source:RefSeq peptide;Acc:NP_001231798]
ENSSSCG00000000297	758.174	-1.18879	0.182349	-5.07684	3.8377e-07	0.00025658	PDE1B	phosphodiesterase 1B [Source:HGNC Symbol;Acc:HGNC:8775]
ENSSSCG00000017236	551.4	2.52012	0.446285	5.05749	4.24811e-07	0.000269819	CD300C	CMRF35-like molecule 6 precursor [Source:RefSeq peptide;Acc:NP_001231232]
ENSSSCG00000012053	192.036	-1.28066	0.201614	-5.04738	4.47905e-07	0.00027094	CBR3	carbonyl reductase [Source:RefSeq peptide;Acc:NP_001231661]
ENSSSCG00000017128	283.073	1.7412	0.296543	4.98467	6.20677e-07	0.000358385
ENSSSCG00000038126	80.3545	-1.915	0.333397	-4.95494	7.2351e-07	0.000399598	MGAT3	mannosyl (beta-1,4-)-glycoprotein beta-1,4-N-acetylglucosaminyltransferase [Source:HGNC Symbol;Acc:HGNC:7046]
ENSSSCG00000012141	393.416	-1.44283	0.24136	-4.8881	1.01812e-06	0.000538885	CA5B	carbonic anhydrase 5B [Source:HGNC Symbol;Acc:HGNC:1378]
ENSSSCG00000007157	239.165	1.25629	0.207601	4.78442	1.71483e-06	0.000871338	SLC4A11	solute carrier family 4 member 11 [Source:HGNC Symbol;Acc:HGNC:16438]
ENSSSCG00000016260	50.4022	2.16522	0.399327	4.76347	1.90291e-06	0.000929719	SLC16A14	solute carrier family 16 member 14 [Source:HGNC Symbol;Acc:HGNC:26417]
ENSSSCG00000040929	516451	1.57197	0.276326	4.73691	2.17003e-06	0.00102096	TPT1	Translationally-controlled tumor protein [Source:UniProtKB/Swiss-Prot;Acc:P61288]
ENSSSCG00000010768	31.7704	1.9279	0.352584	4.72189	2.33668e-06	0.0010601	CFAP46	cilia and flagella associated protein 46 [Source:HGNC Symbol;Acc:HGNC:25247]
ENSSSCG00000023396	256.771	1.83042	0.336537	4.65741	3.20219e-06	0.00140267	LIX1	limb and CNS expressed 1 [Source:HGNC Symbol;Acc:HGNC:18581]
ENSSSCG00000003757	470.046	0.92829	0.143935	4.6219	3.80242e-06	0.00161007	SSX2IP	SSX family member 2 interacting protein [Source:HGNC Symbol;Acc:HGNC:16509]
ENSSSCG00000016416	12.9855	-4.34729	0.892239	-4.57754	4.70478e-06	0.0019279	SHH	sonic hedgehog protein preproprotein [Source:RefSeq peptide;Acc:NP_001231442]
ENSSSCG00000015086	16.1272	3.40637	0.692179	4.54121	5.59314e-06	0.00215302	TMPRSS4	transmembrane serine protease 4 [Source:HGNC Symbol;Acc:HGNC:11878]
ENSSSCG00000037475	329.967	1.56187	0.285859	4.54364	5.52923e-06	0.00215302
ENSSSCG00000014672	3171.9	-0.921736	0.147566	-4.46376	8.05345e-06	0.00300891
ENSSSCG00000001231	5644.01	1.23362	0.21833	4.44553	8.76774e-06	0.00318219
ENSSSCG00000011030	24.9165	2.83141	0.579575	4.43148	9.35897e-06	0.00325972	CUBN	cubilin [Source:HGNC Symbol;Acc:HGNC:2548]
ENSSSCG00000034499	1317.34	-3.47733	0.725841	-4.42837	9.49458e-06	0.00325972	TMEM225B	transmembrane protein 225B [Source:HGNC Symbol;Acc:HGNC:53075]
ENSSSCG00000017900	168.516	0.99789	0.169309	4.34033	1.42269e-05	0.00475591	KIF1C	kinesin family member 1C [Source:HGNC Symbol;Acc:HGNC:6317]
ENSSSCG00000012071	95.4771	6.59225	1.46367	4.3242	1.53085e-05	0.00498626	IGSF5	immunoglobulin superfamily member 5 [Source:HGNC Symbol;Acc:HGNC:5952]
ENSSSCG00000010447	201.136	1.26016	0.231471	4.30778	1.64901e-05	0.00523684	ACTA2	actin, aortic smooth muscle [Source:RefSeq peptide;Acc:NP_001158122]
ENSSSCG00000034371	913.609	-3.05034	0.649913	-4.28873	1.79699e-05	0.0055676
ENSSSCG00000000207	16453.8	1.58841	0.309769	4.27859	1.88085e-05	0.00568866
ENSSSCG00000006911	107.636	1.86628	0.381377	4.20384	2.62422e-05	0.00775243	TGFBR3	transforming growth factor beta receptor type 3 precursor [Source:RefSeq peptide;Acc:NP_999437]
ENSSSCG00000001453	10137.2	-1.08709	0.197555	-4.17129	3.02885e-05	0.00818626	HLA-DRA	MHC class II DR-alpha precursor [Source:RefSeq peptide;Acc:NP_001107178]
ENSSSCG00000006935	32.2059	-2.55072	0.548012	-4.17453	2.98607e-05	0.00818626	CLCA2	chloride channel accessory 2 [Source:HGNC Symbol;Acc:HGNC:2016]
ENSSSCG00000009237	1009.92	0.958873	0.16645	4.18046	2.90922e-05	0.00818626	HPSE	heparanase precursor [Source:RefSeq peptide;Acc:NP_001139602]
ENSSSCG00000039370	143.612	-1.49512	0.295187	-4.17392	2.994e-05	0.00818626
ENSSSCG00000010504	744.086	-1.09608	0.200167	-4.16174	3.15832e-05	0.00835835	BLNK	B cell linker [Source:HGNC Symbol;Acc:HGNC:14211]
ENSSSCG00000000705	312.768	1.16396	0.216929	4.15308	3.28032e-05	0.00850406	CD27	CD27 antigen precursor [Source:RefSeq peptide;Acc:NP_001265692]
ENSSSCG00000034555	464.205	-1.42868	0.280991	-4.14834	3.34889e-05	0.00850818
ENSSSCG00000012201	604.027	-1.0295	0.185509	-4.13169	3.60109e-05	0.00896953	CXorf21	chromosome X open reading frame 21 [Source:HGNC Symbol;Acc:HGNC:25667]
ENSSSCG00000004639	1261.89	-0.995609	0.177812	-4.11993	3.78991e-05	0.00912056	USP8	ubiquitin specific peptidase 8 [Source:HGNC Symbol;Acc:HGNC:12631]
ENSSSCG00000014627	151.564	1.2227	0.232986	4.11899	3.80532e-05	0.00912056	SMPD1	sphingomyelin phosphodiesterase 1 [Source:HGNC Symbol;Acc:HGNC:11120]
ENSSSCG00000011516	431.32	-1.30527	0.253641	-4.10912	3.97175e-05	0.00921004	EIF4E3	eukaryotic translation initiation factor 4E family member 3 [Source:HGNC Symbol;Acc:HGNC:31837]
ENSSSCG00000015742	46.6554	1.46624	0.29288	4.10819	3.98766e-05	0.00921004	TMEM177	transmembrane protein 177 [Source:HGNC Symbol;Acc:HGNC:28143]
ENSSSCG00000013906	23394.2	1.25797	0.243034	4.09381	4.24341e-05	0.00962571	KXD1	KxDL motif containing 1 [Source:HGNC Symbol;Acc:HGNC:28420]
ENSSSCG00000016050	470.717	-1.05494	0.193818	-4.0858	4.39247e-05	0.00978904	INPP1	inositol polyphosphate 1-phosphatase [Source:RefSeq peptide;Acc:NP_001231941]
ENSSSCG00000000139	87.6456	1.2301	0.237287	4.07552	4.59113e-05	0.0100554	IFT27	intraflagellar transport 27 [Source:HGNC Symbol;Acc:HGNC:18626]
ENSSSCG00000013337	59.1947	-3.46184	0.788894	-4.0548	5.01773e-05	0.0108034	BBOX1	gamma-butyrobetaine hydroxylase 1 [Source:HGNC Symbol;Acc:HGNC:964]
ENSSSCG00000001979	63.0607	1.67131	0.34954	4.02893	5.60304e-05	0.0113369
ENSSSCG00000007421	62.1152	1.92425	0.412556	4.02663	5.6581e-05	0.0113369
ENSSSCG00000007986	215.338	1.47436	0.300928	4.02528	5.69076e-05	0.0113369	NME4	nucleoside diphosphate kinase, mitochondrial [Source:RefSeq peptide;Acc:NP_001137192]
ENSSSCG00000010493	3900.41	1.26049	0.247143	4.03597	5.43783e-05	0.0113369	PDLIM1	PDZ and LIM domain protein 1 [Source:RefSeq peptide;Acc:NP_001302707]
ENSSSCG00000035542	11.8805	-3.18348	0.725682	-4.02441	5.71173e-05	0.0113369
ENSSSCG00000022773	605.727	-1.20186	0.234752	-3.99923	6.35489e-05	0.0124194		caspase-15 [Source:RefSeq peptide;Acc:NP_001032224]
ENSSSCG00000010954	4270.01	1.46685	0.302004	3.98611	6.71656e-05	0.0127632
ENSSSCG00000012487	116.795	-1.35821	0.274784	-3.98557	6.73174e-05	0.0127632	XKRX	XK related, X-linked [Source:HGNC Symbol;Acc:HGNC:29845]
ENSSSCG00000026850	49629.4	1.76945	0.379479	3.96969	7.19676e-05	0.0132493	SNCG	gamma-synuclein [Source:RefSeq peptide;Acc:NP_001096681]
ENSSSCG00000030294	280.481	-0.93341	0.1688	-3.97141	7.1449e-05	0.0132493	ZNF398	zinc finger protein 398 [Source:HGNC Symbol;Acc:HGNC:18373]
ENSSSCG00000013302	1765.62	1.10052	0.211642	3.95707	7.58743e-05	0.013769	CAT	catalase [Source:RefSeq peptide;Acc:NP_999466]
ENSSSCG00000030575	91.0751	1.9086	0.416907	3.94708	7.911e-05	0.014154	TMEM158	transmembrane protein 158 (gene/pseudogene) [Source:HGNC Symbol;Acc:HGNC:30293]
ENSSSCG00000000958	1848.04	0.86318	0.152396	3.93807	8.21411e-05	0.0142937	DYRK2	dual specificity tyrosine phosphorylation regulated kinase 2 [Source:HGNC Symbol;Acc:HGNC:3093]
ENSSSCG00000017638	73.1226	1.62264	0.345018	3.94068	8.12507e-05	0.0142937	TSPOAP1	TSPO associated protein 1 [Source:HGNC Symbol;Acc:HGNC:16831]
ENSSSCG00000017046	218.598	-1.17346	0.231383	-3.93472	8.32946e-05	0.0142985	EBF1	early B cell factor 1 [Source:HGNC Symbol;Acc:HGNC:3126]
ENSSSCG00000030696	95.0334	1.54433	0.326282	3.92696	8.60254e-05	0.0145704	SLC19A1	solute carrier family 19 member 1 [Source:HGNC Symbol;Acc:HGNC:10937]
ENSSSCG00000006457	1924.46	-1.09716	0.213299	-3.9106	9.20662e-05	0.015206	FCRL3	Fc receptor like 3 [Source:HGNC Symbol;Acc:HGNC:18506]
ENSSSCG00000021812	3643.55	-0.968718	0.180467	-3.91033	9.21719e-05	0.015206	MS4A1	B-lymphocyte antigen CD20 [Source:RefSeq peptide;Acc:NP_001230323]
ENSSSCG00000021325	844.241	0.832203	0.145831	3.90294	9.50313e-05	0.0152808
ENSSSCG00000032612	481.314	-1.50205	0.31728	-3.90511	9.41816e-05	0.0152808	MILR1	mast cell immunoglobulin like receptor 1 [Source:HGNC Symbol;Acc:HGNC:27570]
ENSSSCG00000025414	6494.58	1.59867	0.343662	3.88649	0.000101702	0.015999	PYY	peptide YY precursor [Source:RefSeq peptide;Acc:NP_001243457]
ENSSSCG00000026922	630.625	-1.11929	0.220359	-3.88574	0.000102017	0.015999	DRAM2	DNA damage-regulated autophagy modulator protein 2 [Source:RefSeq peptide;Acc:NP_001230625]
ENSSSCG00000039699	109.518	1.35343	0.281182	3.87789	0.000105368	0.016323
ENSSSCG00000021802	306.115	-1.18294	0.237661	-3.87067	0.000108539	0.0166116	ABHD17B	protein ABHD17B [Source:RefSeq peptide;Acc:NP_001230487]
ENSSSCG00000028711	1026.43	-1.33224	0.276742	-3.86357	0.000111743	0.0168985	CASP1	caspase-1 [Source:RefSeq peptide;Acc:NP_999327]
ENSSSCG00000016475	2452.71	0.965778	0.182453	3.85165	0.000117325	0.0175339
ENSSSCG00000004875	1348.11	1.16031	0.234068	3.83341	0.000126381	0.0186677	CYB5A	Cytochrome b5 [Source:UniProtKB/Swiss-Prot;Acc:P00172]
ENSSSCG00000036768	500.696	-1.0605	0.208645	-3.82212	0.000132309	0.0193186
ENSSSCG00000029608	8387.75	0.954346	0.181312	3.81282	0.00013739	0.0196097	SEC62	translocation protein SEC62 [Source:RefSeq peptide;Acc:NP_001098775]
ENSSSCG00000034328	54.2201	-1.44404	0.30967	-3.81376	0.000136866	0.0196097	SP7	Sp7 transcription factor [Source:HGNC Symbol;Acc:HGNC:17321]
ENSSSCG00000035415	2863.85	-0.895957	0.16689	-3.79246	0.000149163	0.0210535
ENSSSCG00000026097	600.427	-0.92793	0.175653	-3.78529	0.000153531	0.021432	LAMP3	lysosomal associated membrane protein 3 [Source:HGNC Symbol;Acc:HGNC:14582]
ENSSSCG00000015618	77.8508	1.52042	0.332561	3.78091	0.000156257	0.0215753	LAMB3	laminin subunit beta 3 [Source:HGNC Symbol;Acc:HGNC:6490]
ENSSSCG00000013460	46665.4	1.04451	0.207167	3.7722	0.000161813	0.0219014	OAZ1	Sus scrofa ornithine decarboxylase antizyme 1 (OAZ1), transcript variant 1, mRNA. [Source:RefSeq mRNA;Acc:NM_001122994]
ENSSSCG00000014798	41.7876	1.86859	0.425673	3.77181	0.000162067	0.0219014	ART5	ADP-ribosyltransferase 5 [Source:HGNC Symbol;Acc:HGNC:24049]
ENSSSCG00000009673	451.392	-1.23436	0.259022	-3.74997	0.000176857	0.0236485	NUGGC	nuclear GTPase, germinal center associated [Source:HGNC Symbol;Acc:HGNC:33550]
ENSSSCG00000008581	1003.92	-0.952903	0.184418	-3.74079	0.000183441	0.0242735	NCOA1	nuclear receptor coactivator 1 [Source:RefSeq peptide;Acc:NP_001020399]
ENSSSCG00000016090	84.3859	-1.46603	0.322153	-3.73423	0.000188288	0.024658	SPATS2L	SPATS2-like protein [Source:RefSeq peptide;Acc:NP_001171387]
ENSSSCG00000037580	234.031	0.962228	0.18768	3.72545	0.000194963	0.0252716	ITPRIPL1	ITPRIP like 1 [Source:HGNC Symbol;Acc:HGNC:29371]
ENSSSCG00000014072	54.275	1.32671	0.286915	3.70728	0.0002095	0.0268817	ENC1	ectodermal-neural cortex 1 [Source:HGNC Symbol;Acc:HGNC:3345]
ENSSSCG00000010893	33.8335	1.92425	0.449986	3.69169	0.000222767	0.0280041		complement factor H precursor [Source:RefSeq peptide;Acc:NP_999446]
ENSSSCG00000039581	1055.53	1.03141	0.208008	3.69399	0.000220762	0.0280041
ENSSSCG00000040110	26.6516	-1.54513	0.347516	-3.68931	0.000224861	0.0280041
ENSSSCG00000006458	173.284	-1.11657	0.23179	-3.68235	0.000231093	0.0280713	FCRL4	Fc receptor like 4 [Source:HGNC Symbol;Acc:HGNC:18507]
ENSSSCG00000012376	21.3368	1.79303	0.415828	3.6794	0.000233781	0.0280713	GDPD2	glycerophosphodiester phosphodiesterase domain containing 2 [Source:HGNC Symbol;Acc:HGNC:25974]
ENSSSCG00000024666	168.892	1.8213	0.423569	3.6789	0.000234241	0.0280713		FXYD domain-containing ion transport regulator 3 precursor [Source:RefSeq peptide;Acc:NP_999373]
ENSSSCG00000027232	197.54	0.967775	0.191494	3.68023	0.000233028	0.0280713
ENSSSCG00000003549	952.711	1.05809	0.217838	3.64977	0.00026248	0.0311615	LDLRAP1	low density lipoprotein receptor adaptor protein 1 [Source:HGNC Symbol;Acc:HGNC:18640]
ENSSSCG00000006161	68.034	-1.2439	0.269527	-3.6392	0.000273488	0.0320931	IL7	Interleukin-7 [Source:UniProtKB/Swiss-Prot;Acc:Q9N2G6]
ENSSSCG00000016756	109.66	1.04017	0.21365	3.63742	0.00027538	0.0320931	BLVRA	biliverdin reductase A [Source:HGNC Symbol;Acc:HGNC:1062]
ENSSSCG00000000563	2202.73	-0.995324	0.201545	-3.63339	0.000279727	0.0323034	LRMP	lymphoid restricted membrane protein [Source:HGNC Symbol;Acc:HGNC:6690]
ENSSSCG00000029096	106.541	1.0438	0.215968	3.61521	0.000300108	0.0343448	HRH2	histamine receptor H2 [Source:HGNC Symbol;Acc:HGNC:5183]
ENSSSCG00000001700	417.545	0.955528	0.192092	3.60501	0.000312139	0.0354027	SLC29A1	solute carrier family 29 member 1 (Augustine blood group) [Source:HGNC Symbol;Acc:HGNC:11003]
ENSSSCG00000011500	1408.4	-1.02065	0.210669	-3.59624	0.000322855	0.036294	KBTBD8	kelch repeat and BTB domain containing 8 [Source:HGNC Symbol;Acc:HGNC:30691]
ENSSSCG00000027894	834.708	-0.831698	0.159827	-3.55799	0.000373702	0.0416416	FAM76A	protein FAM76A [Source:RefSeq peptide;Acc:NP_001230389]
ENSSSCG00000011000	9883.58	-0.982346	0.203279	-3.53854	0.000402343	0.0444432	DNAJA1	dnaJ homolog subfamily A member 1 [Source:RefSeq peptide;Acc:NP_001231092]
ENSSSCG00000009956	466.087	-0.700275	0.123775	-3.53253	0.000411598	0.0450735	GRK3	G protein-coupled receptor kinase 3 [Source:HGNC Symbol;Acc:HGNC:290]
ENSSSCG00000020701	145.342	1.06747	0.228239	3.52453	0.000424239	0.0460608	TTC9	tetratricopeptide repeat domain 9 [Source:HGNC Symbol;Acc:HGNC:20267]
ENSSSCG00000008213	840.743	1.27644	0.287929	3.51963	0.000432157	0.0465228	CD8B	T-cell surface glycoprotein CD8 beta chain precursor [Source:RefSeq peptide;Acc:NP_001335699]
ENSSSCG00000008196	418.988	2.09107	0.52006	3.51505	0.000439669	0.0469337	FAM178B	family with sequence similarity 178 member B [Source:HGNC Symbol;Acc:HGNC:28036]
ENSSSCG00000023880	338.605	0.797826	0.153299	3.48855	0.000485644	0.0509846	RRP8	ribosomal RNA processing 8 [Source:HGNC Symbol;Acc:HGNC:29030]
ENSSSCG00000034725	2759.03	0.862245	0.171665	3.49059	0.00048196	0.0509846	UBE2R2	ubiquitin conjugating enzyme E2 R2 [Source:HGNC Symbol;Acc:HGNC:19907]
ENSSSCG00000031870	36.8615	1.3368	0.308239	3.48355	0.000494817	0.0515218
ENSSSCG00000010399	8031.62	1.47893	0.349641	3.47755	0.000506019	0.0522598	NCOA4	nuclear receptor coactivator 4 [Source:RefSeq peptide;Acc:NP_001230051]
ENSSSCG00000037110	141.558	4.88586	1.33058	3.47431	0.000512177	0.0524693	PCP4	Purkinje cell protein 4 [Source:HGNC Symbol;Acc:HGNC:8742]
ENSSSCG00000000770	13.178	-1.98073	0.496768	-3.45775	0.000544713	0.0547816	MICAL3	microtubule associated monooxygenase, calponin and LIM domain containing 3 [Source:HGNC Symbol;Acc:HGNC:24694]
ENSSSCG00000008687	370.029	1.14042	0.254157	3.45214	0.000556155	0.0547816	MXD4	MAX dimerization protein 4 [Source:HGNC Symbol;Acc:HGNC:13906]
ENSSSCG00000009904	835.996	0.957277	0.200966	3.45453	0.000551244	0.0547816	DYNLL1	dynein light chain 1, cytoplasmic [Source:RefSeq peptide;Acc:NP_001182043]
ENSSSCG00000010742	3026.06	1.29239	0.298187	3.45207	0.000556311	0.0547816	UROS	uroporphyrinogen-III synthase isoform 2 [Source:RefSeq peptide;Acc:NP_001231296]
ENSSSCG00000015519	336.774	-1.04631	0.226407	-3.45958	0.00054101	0.0547816	RASAL2	RAS protein activator like 2 [Source:HGNC Symbol;Acc:HGNC:9874]
ENSSSCG00000032355	1254.29	-0.951074	0.199626	-3.44665	0.000567578	0.0554611	LY86	lymphocyte antigen 86 precursor [Source:RefSeq peptide;Acc:NP_001090884]
ENSSSCG00000008012	3623.82	1.44572	0.344848	3.42959	0.000604504	0.0584647	HAGH	hydroxyacylglutathione hydrolase [Source:HGNC Symbol;Acc:HGNC:4805]
ENSSSCG00000036966	409.406	1.21602	0.27798	3.42823	0.000607522	0.0584647
ENSSSCG00000009519	356.701	1.27242	0.294787	3.42412	0.000616787	0.0589101	CLYBL	citrate lyase beta like [Source:HGNC Symbol;Acc:HGNC:18355]
ENSSSCG00000015673	574.418	-1.19557	0.27297	-3.41625	0.000634895	0.0601871	KYNU	kynureninase [Source:HGNC Symbol;Acc:HGNC:6469]
ENSSSCG00000035900	362.95	0.798551	0.157096	3.40885	0.000652366	0.0609339	CENPB	centromere protein B [Source:HGNC Symbol;Acc:HGNC:1852]
ENSSSCG00000038751	7.02249	3.85245	1.05251	3.41033	0.00064885	0.0609339	TRBV14	T cell receptor beta variable 14 [Source:HGNC Symbol;Acc:HGNC:12189]
ENSSSCG00000036086	1916.35	-1.00557	0.21808	-3.40486	0.000661972	0.0613798	PAX5	paired box 5 [Source:HGNC Symbol;Acc:HGNC:8619]
ENSSSCG00000004205	306.774	0.912981	0.191487	3.3942	0.000688287	0.0633573	ARHGAP18	Rho GTPase activating protein 18 [Source:HGNC Symbol;Acc:HGNC:21035]
ENSSSCG00000024205	7.09272	-2.58021	0.683095	-3.39218	0.000693397	0.0633685	ARHGEF26	Rho guanine nucleotide exchange factor 26 [Source:HGNC Symbol;Acc:HGNC:24490]
ENSSSCG00000006933	38.5785	-3.28689	0.89297	-3.38629	0.000708446	0.063768	CLCA1	chloride channel accessory 1 [Source:HGNC Symbol;Acc:HGNC:2015]
ENSSSCG00000012229	2353.18	-1.05496	0.233978	-3.3846	0.000712828	0.063768	GP91-PHOX	cytochrome b-245 heavy chain precursor [Source:RefSeq peptide;Acc:NP_999208]
ENSSSCG00000013046	2518.8	0.927242	0.196142	3.38636	0.000708252	0.063768
ENSSSCG00000012676	41.0507	1.09314	0.245749	3.37786	0.00073051	0.0646816	MBNL3	muscleblind-like protein 3 [Source:RefSeq peptide;Acc:NP_001230862]
ENSSSCG00000021911	229.632	1.23417	0.287588	3.37684	0.000733225	0.0646816	NDRG4	NDRG family member 4 [Source:HGNC Symbol;Acc:HGNC:14466]
ENSSSCG00000010428	41.3979	-1.51948	0.372798	-3.3703	0.000750859	0.0657805	DKK1	dickkopf-related protein 1 precursor [Source:RefSeq peptide;Acc:NP_001138856]
ENSSSCG00000029518	6265.94	0.92435	0.197068	3.35577	0.000791435	0.0688602	RIOK3	RIO kinase 3 [Source:HGNC Symbol;Acc:HGNC:11451]
ENSSSCG00000024791	276.599	1.11008	0.253013	3.34783	0.000814483	0.0703835		CD59 glycoprotein [Source:UniProtKB/Swiss-Prot;Acc:O62680]
ENSSSCG00000022998	229.963	1.0902	0.247389	3.3436	0.00082699	0.0709815	PKIG	cAMP-dependent protein kinase inhibitor gamma [Source:UniProtKB/Swiss-Prot;Acc:Q7YQJ4]
ENSSSCG00000000373	445.859	0.733175	0.140802	3.33901	0.000840787	0.0716814	CDK2	cyclin-dependent kinase 2 [Source:RefSeq peptide;Acc:NP_001272394]
ENSSSCG00000009495	49.0099	-1.71628	0.437533	-3.32146	0.000895494	0.0758364
ENSSSCG00000037364	643.391	1.11271	0.256006	3.31899	0.000903451	0.0760036
ENSSSCG00000038141	387.374	-0.870884	0.183363	-3.315	0.000916418	0.0765872	TICAM2	TIR domain-containing adapter molecule 2 [Source:RefSeq peptide;Acc:NP_001191280]
ENSSSCG00000027820	95.0726	1.76144	0.454023	3.30029	0.000965836	0.0801897	CD200	CD200 molecule [Source:HGNC Symbol;Acc:HGNC:7203]
ENSSSCG00000003708	18.3792	1.84179	0.479877	3.28991	0.00100218	0.0821335	ANKRD29	ankyrin repeat domain 29 [Source:HGNC Symbol;Acc:HGNC:27110]
ENSSSCG00000036013	417.336	0.957707	0.21112	3.29042	0.00100038	0.0821335		trypsinogen precursor [Source:RefSeq peptide;Acc:NP_001156363]
ENSSSCG00000026583	699.643	-0.842996	0.177296	-3.27115	0.0010711	0.0872189	TLR1	toll-like receptor 1 precursor [Source:RefSeq peptide;Acc:NP_001026945]
ENSSSCG00000004859	237.061	-1.02818	0.234665	-3.26058	0.00111185	0.0899604	ZNF516	zinc finger protein 516 [Source:HGNC Symbol;Acc:HGNC:28990]
ENSSSCG00000009334	2771.03	-1.32321	0.325484	-3.25722	0.00112511	0.0904572	HSPH1	heat shock protein 105 kDa [Source:RefSeq peptide;Acc:NP_001090973]
ENSSSCG00000003376	130.285	0.910322	0.198862	3.25495	0.00113412	0.0906081	PLEKHG5	pleckstrin homology and RhoGEF domain containing G5 [Source:HGNC Symbol;Acc:HGNC:29105]
ENSSSCG00000022758	585.518	-0.80424	0.166705	-3.24649	0.00116836	0.0927601	PECR	peroxisomal trans-2-enoyl-CoA reductase [Source:HGNC Symbol;Acc:HGNC:18281]
ENSSSCG00000017446	7.00427	7.74265	2.30646	3.2429	0.00118321	0.0933563
ENSSSCG00000004535	673.311	-1.11145	0.262676	-3.22988	0.00123842	0.0960019	TCF4	transcription factor 4 [Source:HGNC Symbol;Acc:HGNC:11634]
ENSSSCG00000013419	15512.9	1.37199	0.343146	3.23172	0.00123046	0.0960019	R3HDM4	R3H domain containing 4 [Source:HGNC Symbol;Acc:HGNC:28270]
ENSSSCG00000029370	53.8186	1.20599	0.291967	3.22965	0.00123942	0.0960019
ENSSSCG00000036675	61.1017	0.875005	0.189657	3.22672	0.00125219	0.0964036
ENSSSCG00000013784	1923.76	-1.12412	0.26714	-3.22333	0.00126709	0.0969629	DNAJB1	dnaJ homolog subfamily B member 1 [Source:RefSeq peptide;Acc:NP_001231359]
ENSSSCG00000029606	5.92741	-3.74186	1.08286	-3.21262	0.0013153	0.100049	AOX1	aldehyde oxidase [Source:RefSeq peptide;Acc:NP_001295402]
ENSSSCG00000001004	102.508	1.01082	0.232967	3.20985	0.00132806	0.100125	SLC22A23	solute carrier family 22 member 23 [Source:HGNC Symbol;Acc:HGNC:21106]
ENSSSCG00000034771	3299.04	1.15982	0.27946	3.20898	0.00133206	0.100125	CCNDBP1	cyclin D1 binding protein 1 [Source:HGNC Symbol;Acc:HGNC:1587]
ENSSSCG00000029347	42.3892	-1.50181	0.387371	-3.1979	0.00138432	0.103441	ZNF791	zinc finger protein 791 [Source:HGNC Symbol;Acc:HGNC:26895]
ENSSSCG00000002684	52.2967	1.76834	0.471127	3.19511	0.00139778	0.103837	CDH13	cadherin-13 precursor [Source:RefSeq peptide;Acc:NP_001103415]
ENSSSCG00000024257	1611.67	-0.665191	0.126031	-3.19094	0.00141809	0.104733	TMEM2	transmembrane protein 2 [Source:HGNC Symbol;Acc:HGNC:11869]
ENSSSCG00000031289	13.5328	2.37218	0.662463	3.18379	0.00145358	0.106733
ENSSSCG00000016402	27.3078	2.26761	0.630255	3.18058	0.0014698	0.107062	AGXT	alanine-glyoxylate aminotransferase [Source:HGNC Symbol;Acc:HGNC:341]
ENSSSCG00000021397	143.186	1.23008	0.304326	3.17766	0.00148471	0.107062	PODXL2	podocalyxin like 2 [Source:HGNC Symbol;Acc:HGNC:17936]
ENSSSCG00000022790	2124.76	-0.86928	0.19082	-3.17705	0.00148781	0.107062	SNX2	sorting nexin 2 [Source:HGNC Symbol;Acc:HGNC:11173]
ENSSSCG00000031278	429.372	0.958865	0.219071	3.17628	0.00149177	0.107062
ENSSSCG00000014581	13.9666	-2.62691	0.745022	-3.17289	0.00150928	0.107108	TUB	tubby bipartite transcription factor [Source:HGNC Symbol;Acc:HGNC:12406]
ENSSSCG00000016498	7518.22	0.985647	0.227688	3.17369	0.00150514	0.107108	MKRN1	makorin ring finger protein 1 [Source:HGNC Symbol;Acc:HGNC:7112]
ENSSSCG00000027928	291.156	0.812353	0.173271	3.17028	0.00152292	0.107476	TMEM9	transmembrane protein 9 [Source:HGNC Symbol;Acc:HGNC:18823]
ENSSSCG00000031271	7823.77	1.45495	0.376751	3.16367	0.00155795	0.109341	STRADB	STE20-related kinase adaptor beta [Source:HGNC Symbol;Acc:HGNC:13205]
ENSSSCG00000013654	285.84	1.41647	0.365078	3.15941	0.0015809	0.109609
ENSSSCG00000014827	10.8342	-3.22837	0.938575	-3.15941	0.00158091	0.109609	PLEKHB1	pleckstrin homology domain-containing family B member 1 [Source:RefSeq peptide;Acc:NP_001231787]
ENSSSCG00000015140	27489.3	-0.773962	0.16178	-3.15816	0.00158767	0.109609	HSPA8	heat shock cognate 71 kDa protein [Source:RefSeq peptide;Acc:NP_001230836]
ENSSSCG00000034506	476.595	1.20871	0.299706	3.15533	0.00160318	0.110082	MS4A2	high affinity immunoglobulin epsilon receptor subunit beta [Source:RefSeq peptide;Acc:NP_999257]
ENSSSCG00000009229	504.612	-0.874993	0.194363	-3.14853	0.00164093	0.112069	ARHGAP24	Rho GTPase activating protein 24 [Source:HGNC Symbol;Acc:HGNC:25361]
ENSSSCG00000012484	163.086	1.12327	0.273668	3.14335	0.00167023	0.11346	SYTL4	synaptotagmin like 4 [Source:HGNC Symbol;Acc:HGNC:15588]
ENSSSCG00000004622	47.0937	1.12595	0.27517	3.13592	0.00171313	0.115142	GNB5	G protein subunit beta 5 [Source:HGNC Symbol;Acc:HGNC:4401]
ENSSSCG00000038351	560.313	1.30467	0.332098	3.13654	0.00170953	0.115142
ENSSSCG00000008464	252.214	0.688276	0.135954	3.12782	0.00176106	0.117741	MTA3	metastasis associated 1 family member 3 [Source:HGNC Symbol;Acc:HGNC:23784]
ENSSSCG00000038938	670.5	0.950431	0.220161	3.12225	0.00179475	0.119365
ENSSSCG00000004190	1043.62	-0.8642	0.193075	-3.11364	0.00184796	0.121318	STX7	syntaxin 7 [Source:HGNC Symbol;Acc:HGNC:11442]
ENSSSCG00000033455	170.366	-1.27166	0.324002	-3.11301	0.00185191	0.121318
ENSSSCG00000038765	348.208	1.03021	0.246453	3.11287	0.00185277	0.121318	FAM89A	family with sequence similarity 89 member A [Source:HGNC Symbol;Acc:HGNC:25057]
ENSSSCG00000024900	29.7529	1.66155	0.449908	3.10845	0.00188073	0.122517	TRBV25-1	T cell receptor beta variable 25-1 [Source:HGNC Symbol;Acc:HGNC:12205]
ENSSSCG00000022636	62.6555	-1.70381	0.463885	-3.10588	0.00189711	0.122954	DENND5B	DENN domain containing 5B [Source:HGNC Symbol;Acc:HGNC:28338]
ENSSSCG00000014319	274.672	-0.791773	0.170352	-3.1038	0.00191051	0.123194	SMAD5	SMAD family member 5 [Source:HGNC Symbol;Acc:HGNC:6771]
ENSSSCG00000009910	29403.5	1.10729	0.272322	3.10022	0.00193375	0.124063	RNF10	ring finger protein 10 [Source:HGNC Symbol;Acc:HGNC:10055]
ENSSSCG00000029901	5355.71	1.67731	0.458671	3.08343	0.00204627	0.130622	UBE2O	ubiquitin conjugating enzyme E2 O [Source:HGNC Symbol;Acc:HGNC:29554]
ENSSSCG00000010006	137.115	1.00136	0.239632	3.08107	0.0020626	0.131006		SEC14-like protein 2 [Source:RefSeq peptide;Acc:NP_001185847]
ENSSSCG00000012347	307097	1.3883	0.365499	3.07871	0.00207899	0.13139	ALAS2	5'-aminolevulinate synthase 2 [Source:HGNC Symbol;Acc:HGNC:397]
ENSSSCG00000007975	147.691	1.38917	0.366066	3.07633	0.00209569	0.13179	HBZ	hemoglobin subunit zeta [Source:HGNC Symbol;Acc:HGNC:4835]
ENSSSCG00000010997	1073.66	1.37134	0.361793	3.06338	0.00218853	0.13638	SPINK4	serine protease inhibitor Kazal-type 4 precursor [Source:RefSeq peptide;Acc:NP_999029]
ENSSSCG00000017126	2352.27	0.930461	0.217889	3.06316	0.00219016	0.13638	NARF	nuclear prelamin A recognition factor [Source:HGNC Symbol;Acc:HGNC:29916]
ENSSSCG00000025681	5893.92	1.41298	0.375832	3.05972	0.00221542	0.13728
ENSSSCG00000016599	54.8477	-2.89593	0.864371	-3.04602	0.00231891	0.142305	GPR37	G protein-coupled receptor 37 [Source:HGNC Symbol;Acc:HGNC:4494]
ENSSSCG00000028720	112.905	-0.927359	0.21807	-3.04638	0.00231618	0.142305	NXN	nucleoredoxin [Source:HGNC Symbol;Acc:HGNC:18008]
ENSSSCG00000008684	25.1533	1.30214	0.341692	3.04104	0.0023576	0.142611	POLN	DNA polymerase nu [Source:HGNC Symbol;Acc:HGNC:18870]
ENSSSCG00000016816	10.152	-3.01147	0.904032	-3.04019	0.00236426	0.142611	ADAMTS12	ADAM metallopeptidase with thrombospondin type 1 motif 12 [Source:HGNC Symbol;Acc:HGNC:14605]
ENSSSCG00000027053	139.162	-1.02261	0.249545	-3.04384	0.00233582	0.142611	PACSIN1	protein kinase C and casein kinase substrate in neurons 1 [Source:HGNC Symbol;Acc:HGNC:8570]
ENSSSCG00000039337	844.543	-0.827923	0.185842	-3.03961	0.00236881	0.142611	ITPRIPL2	ITPRIP like 2 [Source:HGNC Symbol;Acc:HGNC:27257]
ENSSSCG00000010817	36.9537	-1.4983	0.406861	-3.03608	0.00239677	0.14262	LYPLAL1	lysophospholipase like 1 [Source:HGNC Symbol;Acc:HGNC:20440]
ENSSSCG00000027826	5358.87	-0.725777	0.152451	-3.03534	0.00240264	0.14262
ENSSSCG00000028741	25.9878	1.36131	0.361798	3.0356	0.00240054	0.14262
ENSSSCG00000001473	53.8267	-1.21011	0.312177	-3.03377	0.00241518	0.142698	COL11A2	collagen type XI alpha 2 chain [Source:HGNC Symbol;Acc:HGNC:2187]
ENSSSCG00000001469	1793.18	-0.937722	0.223042	-3.02493	0.00248688	0.144912	SLA-DMB	MHC class II, DM beta precursor [Source:RefSeq peptide;Acc:NP_001107179]
ENSSSCG00000006912	43.6287	1.33223	0.353453	3.02501	0.00248629	0.144912	HFM1	HFM1, ATP dependent DNA helicase homolog [Source:HGNC Symbol;Acc:HGNC:20193]
ENSSSCG00000024494	28.3967	-1.60231	0.442479	-3.02675	0.00247199	0.144912	ST6GALNAC3	ST6 N-acetylgalactosaminide alpha-2,6-sialyltransferase 3 [Source:HGNC Symbol;Acc:HGNC:19343]
ENSSSCG00000015474	68.6806	-1.08232	0.271204	-3.02092	0.0025201	0.146177	PPFIA4	PTPRF interacting protein alpha 4 [Source:HGNC Symbol;Acc:HGNC:9248]
ENSSSCG00000030433	277.818	-1.36447	0.365155	-3.01634	0.00255844	0.147727
ENSSSCG00000006456	597.087	-0.870846	0.201842	-3.01133	0.00260107	0.148178	FCRL1	Fc receptor like 1 [Source:HGNC Symbol;Acc:HGNC:18509]
ENSSSCG00000008510	346.67	0.966441	0.23352	3.01219	0.00259367	0.148178	LTBP1	latent transforming growth factor beta binding protein 1 [Source:HGNC Symbol;Acc:HGNC:6714]
ENSSSCG00000032980	11.3598	-2.1128	0.614274	-3.01131	0.00260126	0.148178
ENSSSCG00000021825	88.7815	1.18903	0.307929	3.00718	0.00263683	0.149534	RPS21	40S ribosomal protein S21 [Source:UniProtKB/Swiss-Prot;Acc:P63221]
ENSSSCG00000007830	1681.71	-0.790124	0.175819	-2.99792	0.00271831	0.15347	RBBP6	RB binding protein 6, ubiquitin ligase [Source:HGNC Symbol;Acc:HGNC:9889]
ENSSSCG00000039212	13.2955	1.41793	0.385602	2.99505	0.00274397	0.154233	MYT1	myelin transcription factor 1 [Source:HGNC Symbol;Acc:HGNC:7622]
ENSSSCG00000001235	60.1098	-1.27486	0.338517	-2.98898	0.00279907	0.154678	TRIM15	Tripartite motif-containing protein 15 [Source:UniProtKB/Swiss-Prot;Acc:Q9TSW0]
ENSSSCG00000005305	63.7369	1.13848	0.292907	2.98882	0.00280059	0.154678	UNC13B	unc-13 homolog B [Source:HGNC Symbol;Acc:HGNC:12566]
ENSSSCG00000017952	35.4905	-1.45749	0.399426	-2.99043	0.00278584	0.154678	SAT2	Diamine acetyltransferase 2 [Source:UniProtKB/Swiss-Prot;Acc:Q7PCJ9]
ENSSSCG00000031716	54.1093	1.53102	0.423961	2.99081	0.0027824	0.154678	PTPRQ	protein tyrosine phosphatase, receptor type Q [Source:HGNC Symbol;Acc:HGNC:9679]
ENSSSCG00000006156	740.642	-0.741418	0.16018	-2.98654	0.00282154	0.15516		tumor protein D52 [Source:RefSeq peptide;Acc:NP_001231316]
ENSSSCG00000023495	2373.94	0.79588	0.178645	2.98271	0.00285705	0.155891	PITHD1	PITH domain containing 1 [Source:HGNC Symbol;Acc:HGNC:25022]
ENSSSCG00000029471	214.046	-0.984159	0.241788	-2.98247	0.00285937	0.155891	STAC3	SH3 and cysteine rich domain 3 [Source:HGNC Symbol;Acc:HGNC:28423]
ENSSSCG00000025686	383.027	-0.906967	0.216249	-2.97774	0.00290386	0.156969	KMO	kynurenine 3-monooxygenase [Source:RefSeq peptide;Acc:NP_999241]
ENSSSCG00000035357	1154.04	1.10001	0.281043	2.9781	0.00290043	0.156969	BCL2L1	bcl-2-like protein 1 [Source:RefSeq peptide;Acc:NP_999450]
ENSSSCG00000000810	269.625	-0.780879	0.174146	-2.97363	0.00294302	0.158297	AMIGO2	adhesion molecule with Ig like domain 2 [Source:HGNC Symbol;Acc:HGNC:24073]
ENSSSCG00000004441	148.56	-1.34675	0.364576	-2.97255	0.00295335	0.158297
ENSSSCG00000030182	826.4	-0.993479	0.246065	-2.96849	0.00299262	0.159728	DEDD2	death effector domain containing 2 [Source:HGNC Symbol;Acc:HGNC:24450]
ENSSSCG00000030309	193.869	0.923683	0.222782	2.96545	0.00302239	0.160642	NDRG2	protein NDRG2 [Source:RefSeq peptide;Acc:NP_001072151]
ENSSSCG00000003839	120.096	-0.826569	0.190639	-2.95603	0.00311632	0.164944
ENSSSCG00000017297	8.86302	2.87905	0.887253	2.94845	0.00319373	0.16834	CYB561	cytochrome b561 [Source:RefSeq peptide;Acc:NP_001090991]
ENSSSCG00000007567	65.6004	1.26054	0.338816	2.94411	0.00323885	0.16862	CHST12	carbohydrate sulfotransferase 12 [Source:HGNC Symbol;Acc:HGNC:17423]
ENSSSCG00000013147	158.844	-1.6285	0.463613	-2.94527	0.00322672	0.16862	FAM111B	family with sequence similarity 111 member B [Source:HGNC Symbol;Acc:HGNC:24200]
ENSSSCG00000023684	9.29846	2.27011	0.6813	2.94595	0.0032196	0.16862	MT1A	Metallothionein-1A [Source:UniProtKB/Swiss-Prot;Acc:P49068]
ENSSSCG00000016426	352.896	-0.853686	0.200744	-2.94232	0.00325767	0.168907	ACTR3B	ARP3 actin related protein 3 homolog B [Source:HGNC Symbol;Acc:HGNC:17256]
ENSSSCG00000015671	3283.87	-0.734339	0.160347	-2.93927	0.00328983	0.169193	ARHGAP15	Rho GTPase activating protein 15 [Source:HGNC Symbol;Acc:HGNC:21030]
ENSSSCG00000039373	50.814	-2.85842	0.882682	-2.94034	0.00327848	0.169193	SNX24	sorting nexin 24 [Source:HGNC Symbol;Acc:HGNC:21533]
ENSSSCG00000015410	219.426	-1.02257	0.258743	-2.9355	0.00333014	0.170576	PHTF2	putative homeodomain transcription factor 2 [Source:HGNC Symbol;Acc:HGNC:13411]
ENSSSCG00000029708	1505.6	-0.780612	0.176824	-2.92707	0.00342173	0.174253	SLC25A38	solute carrier family 25 member 38 [Source:HGNC Symbol;Acc:HGNC:26054]
ENSSSCG00000037398	7970.64	1.05826	0.271744	2.92638	0.00342936	0.174253	NTAN1	protein N-terminal asparagine amidohydrolase [Source:RefSeq peptide;Acc:NP_999207]
ENSSSCG00000000271	28.965	-1.31882	0.361707	-2.91888	0.00351289	0.17708	AMHR2	anti-Muellerian hormone type-2 receptor precursor [Source:RefSeq peptide;Acc:NP_001192256]
ENSSSCG00000032269	29.5605	1.56457	0.445878	2.91904	0.0035111	0.17708	LIMA1	LIM domain and actin-binding protein 1 [Source:RefSeq peptide;Acc:NP_001108148]
ENSSSCG00000000735	274.419	0.845728	0.201436	2.8927	0.00381948	0.190508	TSPAN9	Tetraspanin-9 [Source:UniProtKB/Swiss-Prot;Acc:Q06AA5]
ENSSSCG00000003586	21379.4	1.1092	0.292357	2.89429	0.00380022	0.190508	EPB41	erythrocyte membrane protein band 4.1 [Source:HGNC Symbol;Acc:HGNC:3377]
ENSSSCG00000010319	585.738	-0.850758	0.203203	-2.89231	0.00382425	0.190508	SAMD8	sterile alpha motif domain containing 8 [Source:HGNC Symbol;Acc:HGNC:26320]
ENSSSCG00000008568	306.817	1.00272	0.255964	2.88981	0.00385475	0.190533	DRC1	dynein regulatory complex subunit 1 [Source:HGNC Symbol;Acc:HGNC:24245]
ENSSSCG00000023710	788.153	1.68049	0.490396	2.89044	0.00384704	0.190533	REEP1	receptor accessory protein 1 [Source:HGNC Symbol;Acc:HGNC:25786]
ENSSSCG00000004541	5712.74	1.72164	0.505507	2.88544	0.00390864	0.192447	FECH	ferrochelatase, mitochondrial [Source:RefSeq peptide;Acc:NP_001163994]
ENSSSCG00000039425	1245.17	0.870028	0.210528	2.8832	0.00393652	0.192541	BPGM	bisphosphoglycerate mutase [Source:HGNC Symbol;Acc:HGNC:1093]
ENSSSCG00000040566	273.204	-0.81962	0.193067	-2.88286	0.00394086	0.192541
ENSSSCG00000013100	33.3513	-1.19798	0.324463	-2.88152	0.00395768	0.192622
ENSSSCG00000002690	55.0422	0.897371	0.220248	2.8801	0.00397555	0.192754	GAN	gigaxonin [Source:HGNC Symbol;Acc:HGNC:4137]
ENSSSCG00000009613	4337.08	1.26348	0.347546	2.8786	0.00399446	0.192934	DMTN	dematin actin binding protein [Source:HGNC Symbol;Acc:HGNC:3382]
ENSSSCG00000010128	304.187	0.954902	0.240589	2.87573	0.00403097	0.19396
ENSSSCG00000022486	867.523	-0.668499	0.141244	-2.87068	0.00409593	0.196342	CBLB	Cbl proto-oncogene B [Source:HGNC Symbol;Acc:HGNC:1542]
ENSSSCG00000008217	1480.61	0.774381	0.17821	2.86935	0.0041132	0.196429	CD8A	T-cell surface glycoprotein CD8 alpha chain precursor [Source:RefSeq peptide;Acc:NP_001001907]
ENSSSCG00000016104	1400.52	0.932078	0.23333	2.86737	0.00413901	0.196921	TRAK2	trafficking kinesin protein 2 [Source:HGNC Symbol;Acc:HGNC:13206]
ENSSSCG00000028777	53.459	1.15014	0.310034	2.8613	0.00421902	0.199979	MYLK4	myosin light chain kinase family member 4 [Source:HGNC Symbol;Acc:HGNC:27972]
ENSSSCG00000026618	119.028	0.957573	0.243131	2.85664	0.00428149	0.201436	CAVIN2	caveolae associated protein 2 [Source:HGNC Symbol;Acc:HGNC:10690]
ENSSSCG00000034213	84.8005	1.41399	0.402826	2.85721	0.00427385	0.201436	ACER2	alkaline ceramidase 2 [Source:HGNC Symbol;Acc:HGNC:23675]
ENSSSCG00000002554	605.667	-0.991719	0.256972	-2.83566	0.00457318	0.203835	PLD4	phospholipase D family member 4 [Source:HGNC Symbol;Acc:HGNC:23792]
ENSSSCG00000002635	66.1568	0.945802	0.240115	2.84351	0.00446202	0.203835	SPIRE2	spire type actin nucleation factor 2 [Source:HGNC Symbol;Acc:HGNC:30623]
ENSSSCG00000007656	778.291	0.736092	0.16639	2.84307	0.00446816	0.203835	PVRIG	transmembrane protein PVRIG precursor [Source:RefSeq peptide;Acc:NP_001231628]
ENSSSCG00000008937	134.893	-1.04986	0.277396	-2.83648	0.00456138	0.203835	AMBN	Ameloblastin [Source:UniProtKB/Swiss-Prot;Acc:Q28989]
ENSSSCG00000008991	14.5047	-1.65472	0.489506	-2.84305	0.00446843	0.203835	FRAS1	Fraser extracellular matrix complex subunit 1 [Source:HGNC Symbol;Acc:HGNC:19185]
ENSSSCG00000009589	6590.11	-0.788828	0.18507	-2.84105	0.00449656	0.203835	SYK	tyrosine-protein kinase SYK [Source:RefSeq peptide;Acc:NP_001098422]
ENSSSCG00000010523	71.5822	1.22509	0.339089	2.83717	0.00455154	0.203835	HOGA1	4-hydroxy-2-oxoglutarate aldolase, mitochondrial [Source:RefSeq peptide;Acc:NP_001177098]
ENSSSCG00000011036	307.026	0.682083	0.147493	2.84115	0.00449509	0.203835	STAM	signal transducing adaptor molecule [Source:HGNC Symbol;Acc:HGNC:11357]
ENSSSCG00000011972	64.6068	-1.34603	0.381097	-2.8418	0.004486	0.203835	FILIP1L	filamin A interacting protein 1 like [Source:HGNC Symbol;Acc:HGNC:24589]
ENSSSCG00000015700	65.2345	-1.10549	0.296283	-2.84342	0.00446323	0.203835	TMEM163	transmembrane protein 163 [Source:HGNC Symbol;Acc:HGNC:25380]
ENSSSCG00000017640	46.4796	-2.03018	0.622459	-2.83898	0.00452583	0.203835	RNF43	ring finger protein 43 [Source:HGNC Symbol;Acc:HGNC:18505]
ENSSSCG00000027646	2012.17	-0.673728	0.144431	-2.84354	0.00446161	0.203835	TIPARP	TCDD inducible poly(ADP-ribose) polymerase [Source:HGNC Symbol;Acc:HGNC:23696]
ENSSSCG00000032810	158.419	1.31381	0.369133	2.8466	0.00441892	0.203835	GZMM	granzyme M precursor [Source:RefSeq peptide;Acc:NP_001137184]
ENSSSCG00000038392	238.767	0.825215	0.198064	2.83837	0.00453443	0.203835
ENSSSCG00000040701	2805.61	1.02054	0.266389	2.84359	0.00446083	0.203835
ENSSSCG00000039121	48.9024	1.61014	0.475376	2.83377	0.00460029	0.204327
ENSSSCG00000012112	209.799	1.00855	0.263204	2.83246	0.00461909	0.204447	ARHGAP6	Rho GTPase activating protein 6 [Source:HGNC Symbol;Acc:HGNC:676]
ENSSSCG00000004195	10910.5	1.36338	0.388747	2.83048	0.00464779	0.204724	ARG1	Arginase-1 [Source:UniProtKB/Swiss-Prot;Acc:Q95JC8]
ENSSSCG00000004419	139.994	-0.922889	0.23318	-2.82981	0.00465757	0.204724	MFSD4B	major facilitator superfamily domain containing 4B [Source:HGNC Symbol;Acc:HGNC:21053]
ENSSSCG00000011877	1211.7	-0.806361	0.192651	-2.82026	0.00479841	0.210187	CD86	T-lymphocyte activation antigen CD86 precursor [Source:RefSeq peptide;Acc:NP_999387]
ENSSSCG00000012841	903.213	1.00158	0.262291	2.81575	0.00486634	0.211071	PNPLA2	patatin-like phospholipase domain-containing protein 2 [Source:RefSeq peptide;Acc:NP_001092075]
ENSSSCG00000014062	27.9843	1.12136	0.304847	2.81561	0.00486844	0.211071	SIMC1	SUMO interacting motifs containing 1 [Source:HGNC Symbol;Acc:HGNC:24779]
ENSSSCG00000034308	19.8681	-3.31184	1.0821	-2.81748	0.00484028	0.211071	LRMDA	leucine rich melanocyte differentiation associated [Source:HGNC Symbol;Acc:HGNC:23405]
ENSSSCG00000000764	79.7183	0.927503	0.236336	2.81155	0.00493038	0.21159	HDHD5	haloacid dehalogenase like hydrolase domain containing 5 [Source:HGNC Symbol;Acc:HGNC:1843]
ENSSSCG00000006717	112.728	1.01197	0.266307	2.81232	0.00491856	0.21159	PHGDH	D-3-phosphoglycerate dehydrogenase [Source:UniProtKB/Swiss-Prot;Acc:A5GFY8]
ENSSSCG00000039544	11206.9	0.878533	0.218793	2.81315	0.00490583	0.21159
ENSSSCG00000034891	15.3598	1.87794	0.574792	2.80955	0.00496104	0.212189	GCGR	glucagon receptor [Source:HGNC Symbol;Acc:HGNC:4192]
ENSSSCG00000005307	6.05006	3.56855	1.18147	2.7978	0.00514518	0.219326
ENSSSCG00000007517	24.1829	1.35927	0.392118	2.79568	0.00517913	0.220035	NPEPL1	probable aminopeptidase NPEPL1 [Source:RefSeq peptide;Acc:NP_001116620]
ENSSSCG00000016527	102.558	0.819078	0.198975	2.79454	0.00519735	0.220073	SLC13A4	solute carrier family 13 member 4 [Source:HGNC Symbol;Acc:HGNC:15827]
ENSSSCG00000008812	489.33	-0.815192	0.198163	-2.78638	0.00533003	0.224941
ENSSSCG00000021620	3009.33	-0.750385	0.175022	-2.78452	0.00536078	0.22549	STIP1	stress induced phosphoprotein 1 [Source:HGNC Symbol;Acc:HGNC:11387]
ENSSSCG00000000667	43.6793	-1.68726	0.512721	-2.77778	0.00547324	0.229461	AICDA	activation induced cytidine deaminase [Source:HGNC Symbol;Acc:HGNC:13203]
ENSSSCG00000010059	1036.6	0.813155	0.198438	2.77225	0.00556694	0.231859	GUCD1	protein GUCD1 [Source:RefSeq peptide;Acc:NP_001230431]
ENSSSCG00000037471	21.4669	1.74434	0.534178	2.77306	0.00555323	0.231859
ENSSSCG00000032709	310.391	1.138	0.315984	2.769	0.00562281	0.23342		ADP-ribosylation factor-like protein 4A [Source:RefSeq peptide;Acc:NP_001026961]
ENSSSCG00000031856	8.89047	1.91575	0.597383	2.7666	0.00566446	0.233968	DACT1	dishevelled binding antagonist of beta catenin 1 [Source:HGNC Symbol;Acc:HGNC:17748]
ENSSSCG00000032408	1145.09	-0.740561	0.172634	-2.76612	0.00567283	0.233968	CASP7	caspase 7 [Source:HGNC Symbol;Acc:HGNC:1508]
ENSSSCG00000004699	1019.45	-0.900153	0.230645	-2.76234	0.00573888	0.234452	ELL3	elongation factor for RNA polymerase II 3 [Source:HGNC Symbol;Acc:HGNC:23113]
ENSSSCG00000026547	105.337	1.60034	0.484132	2.76228	0.00573995	0.234452	SLC45A3	solute carrier family 45 member 3 [Source:HGNC Symbol;Acc:HGNC:8642]
ENSSSCG00000038844	107.913	1.25279	0.358309	2.76229	0.00573983	0.234452	SMIM5	small integral membrane protein 5 [Source:HGNC Symbol;Acc:HGNC:40030]
ENSSSCG00000029219	295.66	1.01668	0.273105	2.75955	0.00578814	0.235663	SH3BGR	SH3 domain-binding glutamic acid-rich protein [Source:RefSeq peptide;Acc:NP_001231165]
ENSSSCG00000011618	103.158	1.1179	0.309931	2.75825	0.00581123	0.235847	GATA2	endothelial transcription factor GATA-2 [Source:RefSeq peptide;Acc:NP_999044]
ENSSSCG00000000645	4653.56	0.737043	0.17197	2.75635	0.00584502	0.236463	GABARAPL1	gamma-aminobutyric acid receptor-associated protein-like 1 [Source:RefSeq peptide;Acc:NP_001177216]
ENSSSCG00000011079	6195.33	0.643334	0.138191	2.75199	0.0059235	0.238877	PIP4K2A	phosphatidylinositol 5-phosphate 4-kinase type-2 alpha [Source:RefSeq peptide;Acc:NP_001182710]
ENSSSCG00000003789	10.1255	2.64765	0.867646	2.74837	0.00598915	0.24076	CTH	cystathionine gamma-lyase [Source:RefSeq peptide;Acc:NP_001038050]
ENSSSCG00000005743	2024.31	-0.790797	0.192197	-2.74594	0.00603374	0.241788	VAV2	vav guanine nucleotide exchange factor 2 [Source:HGNC Symbol;Acc:HGNC:12658]
ENSSSCG00000008903	65.3974	1.03724	0.282068	2.74473	0.00605607	0.241919	KIAA1211	KIAA1211 [Source:HGNC Symbol;Acc:HGNC:29219]
ENSSSCG00000012590	37.7373	1.43387	0.427406	2.73941	0.00615495	0.245098	LHFPL1	LHFPL tetraspan subfamily member 1 [Source:HGNC Symbol;Acc:HGNC:6587]
ENSSSCG00000001457	8454.38	-0.839436	0.21077	-2.73474	0.00624302	0.247828	SLA-DQB1	SLA class II histocompatibility antigen, DQ haplotype C beta chain precursor [Source:RefSeq peptide;Acc:NP_001107166]
ENSSSCG00000036669	13.0434	-1.52007	0.459837	-2.73364	0.00626379	0.247878
ENSSSCG00000021745	32.1859	1.21758	0.349493	2.73123	0.00630982	0.248874	ERMAP	erythroblast membrane associated protein (Scianna blood group) [Source:HGNC Symbol;Acc:HGNC:15743]
ENSSSCG00000038027	7.90763	-2.30047	0.746239	-2.73028	0.00632814	0.248874		patatin-like phospholipase domain-containing protein 4 precursor [Source:RefSeq peptide;Acc:NP_001153554]
ENSSSCG00000003047	42.0819	-1.92821	0.610509	-2.72752	0.00638122	0.249417
ENSSSCG00000003302	630.367	1.30843	0.383248	2.72773	0.00637719	0.249417	TMEM86B	Lysoplasmalogenase [Source:UniProtKB/Swiss-Prot;Acc:F1RMN2]
ENSSSCG00000003733	13.9079	-2.15648	0.695729	-2.72152	0.00649821	0.253211	KLHL14	kelch like family member 14 [Source:HGNC Symbol;Acc:HGNC:29266]
ENSSSCG00000015448	26.8385	-1.99248	0.636801	-2.71583	0.00661096	0.256817	NME8	NME/NM23 family member 8 [Source:HGNC Symbol;Acc:HGNC:16473]
ENSSSCG00000002754	392.941	1.04942	0.289934	2.71229	0.00668208	0.257229	NQO1	NAD(P)H dehydrogenase [Source:RefSeq peptide;Acc:NP_001153085]
ENSSSCG00000009240	6012.25	-0.82947	0.208705	-2.71405	0.00664663	0.257229	PLAC8	placenta specific 8 [Source:HGNC Symbol;Acc:HGNC:19254]
ENSSSCG00000039175	1228.8	-0.894757	0.232913	-2.71227	0.00668232	0.257229	1-Mar	membrane associated ring-CH-type finger 1 [Source:HGNC Symbol;Acc:HGNC:26077]
ENSSSCG00000040847	277.563	-1.05017	0.290659	-2.70809	0.00676717	0.259708	AP1S3	adaptor related protein complex 1 sigma 3 subunit [Source:HGNC Symbol;Acc:HGNC:18971]
ENSSSCG00000017896	1316.88	-0.932541	0.247822	-2.70157	0.00690134	0.264059	SCIMP	SLP adaptor and CSK interacting membrane protein [Source:HGNC Symbol;Acc:HGNC:33504]
ENSSSCG00000024261	187.744	0.671934	0.151924	2.69147	0.0071139	0.271375	CBX2	chromobox 2 [Source:HGNC Symbol;Acc:HGNC:1552]
ENSSSCG00000003331	1150.93	0.951671	0.256025	2.68973	0.00715106	0.271688	TNFRSF4	TNF receptor superfamily member 4 [Source:HGNC Symbol;Acc:HGNC:11918]
ENSSSCG00000003650	26.6663	1.26756	0.374142	2.68489	0.0072553	0.271688	GJA9	gap junction protein alpha 9 [Source:HGNC Symbol;Acc:HGNC:19155]
ENSSSCG00000008474	692.189	0.814081	0.205214	2.68523	0.00724804	0.271688
ENSSSCG00000011750	140.907	-1.05911	0.296585	-2.68413	0.00727183	0.271688	PLD1	phospholipase D1 [Source:RefSeq peptide;Acc:NP_001231518]
ENSSSCG00000017144	28.5222	1.50936	0.464174	2.68504	0.00725201	0.271688	NPTX1	neuronal pentraxin 1 [Source:HGNC Symbol;Acc:HGNC:7952]
ENSSSCG00000028157	738.854	-0.685731	0.157235	-2.68831	0.00718152	0.271688	CASP8	caspase-8 [Source:RefSeq peptide;Acc:NP_001026949]
ENSSSCG00000038618	146.435	0.913604	0.242302	2.68495	0.0072541	0.271688	RFLNB	refilin B [Source:HGNC Symbol;Acc:HGNC:28705]
ENSSSCG00000006296	132.445	-1.44643	0.441591	-2.67985	0.00736549	0.272781	ATP1B1	Sodium/potassium-transporting ATPase subunit beta-1 [Source:UniProtKB/Swiss-Prot;Acc:P05027]
ENSSSCG00000012840	136.031	0.898469	0.236949	2.68174	0.00732403	0.272781	CD151	CD151 antigen [Source:RefSeq peptide;Acc:NP_001230794]
ENSSSCG00000036246	276.597	-1.00552	0.276989	-2.68058	0.00734957	0.272781
ENSSSCG00000003756	52.1534	1.72644	0.546305	2.67873	0.00739022	0.272901	LPAR3	lysophosphatidic acid receptor 3 [Source:RefSeq peptide;Acc:NP_001155874]
ENSSSCG00000034469	280.967	1.30461	0.390237	2.66908	0.00760601	0.280055
ENSSSCG00000013736	8326.83	1.05353	0.296356	2.6674	0.00764409	0.280644	PRDX2	peroxiredoxin-2 [Source:RefSeq peptide;Acc:NP_001231403]
ENSSSCG00000003217	700.798	1.08096	0.307158	2.66289	0.00774728	0.282217	JOSD2	josephin-2 [Source:RefSeq peptide;Acc:NP_001230345]
ENSSSCG00000005288	753.555	-0.870053	0.227903	-2.66349	0.00773342	0.282217	TLE4	transducin like enhancer of split 4 [Source:HGNC Symbol;Acc:HGNC:11840]
ENSSSCG00000011230	95.9907	-0.953753	0.259698	-2.6597	0.00782092	0.282217	OSBPL10	oxysterol binding protein like 10 [Source:HGNC Symbol;Acc:HGNC:16395]
ENSSSCG00000017466	2412.58	0.776819	0.193221	2.65905	0.00783606	0.282217	CCR7	C-C motif chemokine receptor 7 [Source:HGNC Symbol;Acc:HGNC:1608]
ENSSSCG00000022678	14.6619	-1.3698	0.416419	-2.65783	0.00786466	0.282217	AMER2	APC membrane recruitment protein 2 [Source:HGNC Symbol;Acc:HGNC:26360]
ENSSSCG00000026140	733.789	0.645772	0.143996	2.65797	0.0078614	0.282217
ENSSSCG00000026939	577.38	-0.54443	0.105843	-2.65862	0.00784621	0.282217	LMAN2L	VIP36-like protein precursor [Source:RefSeq peptide;Acc:NP_001230366]
ENSSSCG00000039633	155.266	1.26395	0.375928	2.66251	0.00775593	0.282217
ENSSSCG00000029855	21.0405	-1.34147	0.40766	-2.64543	0.00815868	0.291943	LHFPL6	LHFPL tetraspan subfamily member 6 [Source:HGNC Symbol;Acc:HGNC:6586]
ENSSSCG00000015549	1601.05	-0.896773	0.239885	-2.64184	0.00824573	0.293495	RNASEL	2-5A-dependent ribonuclease [Source:RefSeq peptide;Acc:NP_001090981]
ENSSSCG00000031398	167.498	1.02088	0.286875	2.64173	0.00824826	0.293495
ENSSSCG00000017393	49.0632	0.910451	0.245585	2.63623	0.0083834	0.29747	CNTNAP1	contactin associated protein 1 [Source:HGNC Symbol;Acc:HGNC:8011]
ENSSSCG00000003277	10.3789	1.72244	0.554823	2.63039	0.00852857	0.301192
ENSSSCG00000008646	302.55	-0.906455	0.244636	-2.63011	0.0085357	0.301192	RNF144A	ring finger protein 144A [Source:HGNC Symbol;Acc:HGNC:20457]
ENSSSCG00000013030	1573.68	-0.737725	0.180714	-2.62675	0.00862035	0.301806	PRDX5	peroxiredoxin-5, mitochondrial [Source:RefSeq peptide;Acc:NP_999309]
ENSSSCG00000013307	1938.34	-0.65424	0.148933	-2.62672	0.00862135	0.301806	LMO2	LIM domain only 2 [Source:HGNC Symbol;Acc:HGNC:6642]
ENSSSCG00000033570	13.6958	1.42119	0.440933	2.6266	0.00862439	0.301806
ENSSSCG00000014321	37.5871	1.47083	0.460032	2.62546	0.00865327	0.301985	KLHL3	kelch like family member 3 [Source:HGNC Symbol;Acc:HGNC:6354]
ENSSSCG00000006936	52.3165	-1.01212	0.285751	-2.62146	0.00875553	0.302593	ODF2L	outer dense fiber of sperm tails 2 like [Source:HGNC Symbol;Acc:HGNC:29225]
ENSSSCG00000015403	61.8961	-2.62759	0.901853	-2.62189	0.00874447	0.302593	HGF	hepatocyte growth factor [Source:HGNC Symbol;Acc:HGNC:4893]
ENSSSCG00000016691	52.2668	1.51059	0.475976	2.62105	0.00876598	0.302593	JAZF1	JAZF zinc finger 1 [Source:RefSeq peptide;Acc:NP_001302659]
ENSSSCG00000026052	499.471	0.647071	0.146478	2.62181	0.00874643	0.302593	LSM14B	LSM family member 14B [Source:HGNC Symbol;Acc:HGNC:15887]
ENSSSCG00000022536	469.485	-0.821575	0.213316	-2.61837	0.00883505	0.304151	SLC37A2	solute carrier family 37 member 2 [Source:HGNC Symbol;Acc:HGNC:20644]
ENSSSCG00000001064	686.359	1.19152	0.355284	2.61335	0.00896586	0.30782	GMPR	guanosine monophosphate reductase [Source:HGNC Symbol;Acc:HGNC:4376]
ENSSSCG00000026042	38.0809	-2.27745	0.771601	-2.6107	0.00903574	0.308782	ULBP1	NKG2D ligand 1 precursor [Source:RefSeq peptide;Acc:NP_001004035]
ENSSSCG00000027314	116.87	-0.936641	0.258043	-2.61044	0.00904249	0.308782	CAMSAP2	calmodulin regulated spectrin associated protein family member 2 [Source:HGNC Symbol;Acc:HGNC:29188]
ENSSSCG00000002459	134.69	-0.761161	0.191438	-2.60203	0.00926734	0.313093	GON7	EKC/KEOPS complex subunit GON7 [Source:UniProtKB/Swiss-Prot;Acc:P0C8B5]
ENSSSCG00000010060	13.9095	-2.43982	0.836376	-2.60264	0.00925084	0.313093	UPB1	beta-ureidopropionase 1 [Source:HGNC Symbol;Acc:HGNC:16297]
ENSSSCG00000014362	79.3642	-1.27574	0.388832	-2.60449	0.00920108	0.313093	HBEGF	Proheparin-binding EGF-like growth factor Heparin-binding EGF-like growth factor [Source:UniProtKB/Swiss-Prot;Acc:Q01580]
ENSSSCG00000040538	1025.64	-0.596934	0.128295	-2.6026	0.00925204	0.313093
ENSSSCG00000011611	873.124	-0.600377	0.129701	-2.60092	0.00929732	0.313273	HMCES	5-hydroxymethylcytosine binding, ES cell specific [Source:HGNC Symbol;Acc:HGNC:24446]
ENSSSCG00000003153	63866.8	1.01003	0.2874	2.59916	0.00934515	0.314052	FTL	ferritin light chain [Source:RefSeq peptide;Acc:NP_001231060]
ENSSSCG00000001455	9335.95	-0.964388	0.27056	-2.59223	0.00953552	0.31536		MHC class II histocompatibility antigen SLA-DRB1 precursor [Source:RefSeq peptide;Acc:NP_001107167]
ENSSSCG00000005490	19.8911	1.2862	0.394343	2.59462	0.00946957	0.31536	WHRN	whirlin [Source:HGNC Symbol;Acc:HGNC:16361]
ENSSSCG00000007364	281.814	-0.669981	0.156907	-2.59356	0.00949887	0.31536	IFT52	intraflagellar transport 52 [Source:HGNC Symbol;Acc:HGNC:15901]
ENSSSCG00000014540	133549	0.797205	0.20602	2.59281	0.00951955	0.31536		ferritin heavy chain [Source:RefSeq peptide;Acc:NP_999140]
ENSSSCG00000015083	479.361	-1.24221	0.37769	-2.59254	0.00952707	0.31536	FXYD6	FXYD domain containing ion transport regulator 6 [Source:HGNC Symbol;Acc:HGNC:4030]
ENSSSCG00000030413	781.204	-0.804997	0.209137	-2.59143	0.00955786	0.31536	PIK3CA	phosphatidylinositol-4,5-bisphosphate 3-kinase catalytic subunit alpha [Source:HGNC Symbol;Acc:HGNC:8975]
ENSSSCG00000035196	263.346	0.756551	0.190221	2.59444	0.00947441	0.31536	BTBD8	BTB domain containing 8 [Source:HGNC Symbol;Acc:HGNC:21019]
ENSSSCG00000000040	259.265	0.704345	0.170384	2.5901	0.00959492	0.315762	3-Sep	septin 3 [Source:HGNC Symbol;Acc:HGNC:10750]
ENSSSCG00000031477	123.246	1.24043	0.377637	2.5882	0.00964781	0.316682	GLOD5	glyoxalase domain containing 5 [Source:HGNC Symbol;Acc:HGNC:33358]
ENSSSCG00000002404	3020.91	-0.643447	0.147198	-2.58435	0.00975618	0.319414	SPTLC2	serine palmitoyltransferase long chain base subunit 2 [Source:HGNC Symbol;Acc:HGNC:11278]
ENSSSCG00000025126	68.5829	1.1857	0.35715	2.58342	0.00978266	0.319458	LGI4	leucine rich repeat LGI family member 4 [Source:HGNC Symbol;Acc:HGNC:18712]
ENSSSCG00000001672	96.4649	-1.05259	0.305777	-2.58213	0.00981918	0.319828	CRIP3	cysteine rich protein 3 [Source:HGNC Symbol;Acc:HGNC:17751]
ENSSSCG00000035307	38.3985	1.33187	0.415066	2.57509	0.0100213	0.325578
ENSSSCG00000017776	216.181	0.845325	0.226362	2.57239	0.0100998	0.326459	ERAL1	Era like 12S mitochondrial rRNA chaperone 1 [Source:HGNC Symbol;Acc:HGNC:3424]
ENSSSCG00000030679	254.676	-0.732905	0.182657	-2.57242	0.010099	0.326459	C14orf28	chromosome 14 open reading frame 28 [Source:HGNC Symbol;Acc:HGNC:19834]
ENSSSCG00000003714	178.343	0.946185	0.265859	2.5696	0.0101816	0.327832	HRH4	histamine H4 receptor [Source:RefSeq peptide;Acc:NP_999287]
ENSSSCG00000007356	1774.24	0.701199	0.170546	2.56918	0.0101939	0.327832	PLCG1	phospholipase C gamma 1 [Source:HGNC Symbol;Acc:HGNC:9065]
ENSSSCG00000007977	53022.4	1.45623	0.46493	2.5664	0.0102761	0.328344	HBM	hemoglobin subunit mu [Source:HGNC Symbol;Acc:HGNC:4826]
ENSSSCG00000015287	3045.66	1.69798	0.558906	2.56742	0.0102459	0.328344	TMCC2	transmembrane and coiled-coil domain family 2 [Source:HGNC Symbol;Acc:HGNC:24239]
ENSSSCG00000026331	495.733	0.721298	0.17859	2.56602	0.0102874	0.328344	COQ8B	coenzyme Q8B [Source:HGNC Symbol;Acc:HGNC:19041]
ENSSSCG00000040636	13.7334	-1.79703	0.59806	-2.56495	0.0103191	0.32853	KRT80	keratin 80 [Source:HGNC Symbol;Acc:HGNC:27056]
ENSSSCG00000016338	72.512	0.778773	0.201338	2.56155	0.0104205	0.330105	PER2	period circadian regulator 2 [Source:HGNC Symbol;Acc:HGNC:8846]
ENSSSCG00000038229	494.918	0.642933	0.148259	2.5624	0.0103952	0.330105	EML2	echinoderm microtubule associated protein like 2 [Source:HGNC Symbol;Acc:HGNC:18035]
ENSSSCG00000011120	461.008	-0.73354	0.183758	-2.56046	0.0104534	0.330322	USP6NL	USP6 N-terminal like [Source:HGNC Symbol;Acc:HGNC:16858]
ENSSSCG00000003017	7428.92	0.550285	0.112241	2.55923	0.0104905	0.330672	TGFB1	transforming growth factor beta-1 precursor [Source:RefSeq peptide;Acc:NP_999180]
ENSSSCG00000007488	102.377	0.916101	0.255361	2.55743	0.0105449	0.331564	DOK5	docking protein 5 [Source:RefSeq peptide;Acc:NP_001116579]
ENSSSCG00000010340	2703.13	1.02713	0.299011	2.5554	0.0106065	0.332578	FAM213A	redox-regulatory protein FAM213A isoform 2 [Source:RefSeq peptide;Acc:NP_001231304]
ENSSSCG00000027072	39691.2	1.22856	0.377947	2.55465	0.0106295	0.332578	ATP5IF1	ATPase inhibitor, mitochondrial [Source:UniProtKB/Swiss-Prot;Acc:Q29307]
ENSSSCG00000001459	723.967	-0.898447	0.248952	-2.55235	0.0107	0.333962	HLA-DOB	MHC class II, DO beta precursor [Source:RefSeq peptide;Acc:NP_001107536]
ENSSSCG00000012848	39.4493	-1.14002	0.343752	-2.55123	0.0107344	0.334215	EPS8L2	EPS8 like 2 [Source:HGNC Symbol;Acc:HGNC:21296]
ENSSSCG00000006729	10688.2	1.21027	0.371837	2.54746	0.0108511	0.337021	FAM46C	protein FAM46C [Source:RefSeq peptide;Acc:NP_001302538]
ENSSSCG00000000959	55.8313	-2.72172	0.966178	-2.54475	0.0109355	0.337352
ENSSSCG00000002700	11.3328	-1.87062	0.631742	-2.54468	0.0109377	0.337352	SYCE1L	synaptonemal complex central element protein 1 like [Source:HGNC Symbol;Acc:HGNC:37236]
ENSSSCG00000035736	64.9146	1.40219	0.447681	2.54456	0.0109414	0.337352		C-C motif chemokine 24 precursor [Source:RefSeq peptide;Acc:NP_001154906]
ENSSSCG00000016453	94.8125	1.15839	0.35321	2.53491	0.0112476	0.345952	TCAF1	TRPM8 channel associated factor 1 [Source:HGNC Symbol;Acc:HGNC:22201]
ENSSSCG00000007504	3684.92	0.859758	0.236042	2.52804	0.0114702	0.348948	RBM38	RNA-binding protein 38 [Source:RefSeq peptide;Acc:NP_001098782]
ENSSSCG00000015294	302.919	-0.867304	0.239149	-2.52675	0.0115122	0.348948
ENSSSCG00000016420	2444.59	-0.970825	0.279884	-2.52887	0.0114429	0.348948	INSIG1	insulin-induced gene 1 protein [Source:RefSeq peptide;Acc:NP_001231450]
ENSSSCG00000027302	51.9718	1.03767	0.306373	2.5284	0.0114585	0.348948	PKP3	plakophilin 3 [Source:HGNC Symbol;Acc:HGNC:9025]
ENSSSCG00000033181	16.0409	-1.57327	0.518506	-2.52694	0.0115061	0.348948
ENSSSCG00000034230	3165.71	0.841519	0.228959	2.52659	0.0115177	0.348948	RBX1	ring-box 1 [Source:HGNC Symbol;Acc:HGNC:9928]
ENSSSCG00000036871	39.2861	1.55905	0.513072	2.52599	0.0115373	0.348948	EXOC3L4	exocyst complex component 3 like 4 [Source:HGNC Symbol;Acc:HGNC:20120]
ENSSSCG00000004336	10.4097	-2.27854	0.798271	-2.52484	0.0115751	0.34926	EPHA7	EPH receptor A7 [Source:HGNC Symbol;Acc:HGNC:3390]
ENSSSCG00000015584	6.78798	-2.53353	0.900828	-2.52045	0.0117204	0.349495	PROX1	prospero homeobox protein 1 [Source:RefSeq peptide;Acc:NP_001121962]
ENSSSCG00000020967	62.8882	2.48552	0.880785	2.5233	0.0116259	0.349495
ENSSSCG00000027711	548.665	0.662762	0.158554	2.52109	0.0116992	0.349495	SS18L2	SS18 like 2 [Source:HGNC Symbol;Acc:HGNC:15593]
ENSSSCG00000038190	263.125	0.942016	0.269361	2.52071	0.0117118	0.349495	MPST	mercaptopyruvate sulfurtransferase [Source:HGNC Symbol;Acc:HGNC:7223]
ENSSSCG00000039998	217.622	1.04701	0.310972	2.52106	0.0117001	0.349495	CLIC2	chloride intracellular channel protein 2 [Source:RefSeq peptide;Acc:NP_001231357]
ENSSSCG00000035039	27.3194	-1.20226	0.372816	-2.51927	0.0117599	0.34985	RF00016
ENSSSCG00000000228	27.9837	-1.11198	0.337404	-2.51612	0.0118656	0.35217	SCN8A	sodium voltage-gated channel alpha subunit 8 [Source:HGNC Symbol;Acc:HGNC:10596]
ENSSSCG00000014170	3884.31	-0.77782	0.204946	-2.51181	0.0120112	0.355661	CAST	calpastatin [Source:RefSeq peptide;Acc:NP_999232]
ENSSSCG00000034733	2479.63	0.94054	0.269965	2.5096	0.0120866	0.357062	CMAS	cytidine monophosphate N-acetylneuraminic acid synthetase [Source:HGNC Symbol;Acc:HGNC:18290]
ENSSSCG00000023584	518.64	-1.05479	0.315807	-2.5071	0.0121725	0.357935
ENSSSCG00000032431	30.7409	1.54342	0.510655	2.50734	0.0121645	0.357935	TMEM52B	transmembrane protein 52B [Source:HGNC Symbol;Acc:HGNC:26438]
ENSSSCG00000002349	189.306	0.787405	0.209423	2.50388	0.0122838	0.360373	ACOT4	acyl-CoA thioesterase 4 [Source:HGNC Symbol;Acc:HGNC:19748]
ENSSSCG00000040906	46.1577	-1.00535	0.296664	-2.50223	0.0123415	0.361229
ENSSSCG00000001405	3141.38	0.761378	0.199309	2.50036	0.0124068	0.362306	LTB	lymphotoxin-beta [Source:RefSeq peptide;Acc:NP_001172067]
ENSSSCG00000002496	477.664	0.817053	0.22168	2.49918	0.0124479	0.362612	GLRX5	glutaredoxin 5 [Source:HGNC Symbol;Acc:HGNC:20134]
ENSSSCG00000008959	191.169	1.9603	0.679368	2.49829	0.0124793	0.362612	CXCL2	C-X-C motif chemokine 2 precursor [Source:RefSeq peptide;Acc:NP_001001861]
ENSSSCG00000033613	1883.2	-0.972718	0.284143	-2.49762	0.0125029	0.362612	FOXS1	forkhead box S1 [Source:HGNC Symbol;Acc:HGNC:3735]
ENSSSCG00000034191	199.191	1.63987	0.551959	2.49446	0.012615	0.365031	SOX6	SRY-box 6 [Source:HGNC Symbol;Acc:HGNC:16421]
ENSSSCG00000033456	18.2802	2.55869	0.920645	2.49353	0.0126479	0.365149	GPR157	G protein-coupled receptor 157 [Source:HGNC Symbol;Acc:HGNC:23687]
ENSSSCG00000009293	2348.36	0.607239	0.138177	2.49104	0.0127369	0.365932
ENSSSCG00000016619	321.419	-0.67006	0.163453	-2.49018	0.012768	0.365932	ING3	inhibitor of growth protein 3 [Source:RefSeq peptide;Acc:NP_001231197]
ENSSSCG00000032419	47.6338	-0.997847	0.295023	-2.4907	0.0127492	0.365932
ENSSSCG00000034455	534.06	0.648882	0.154986	2.48956	0.0127902	0.365932	RNF166	ring finger protein 166 [Source:HGNC Symbol;Acc:HGNC:28856]
ENSSSCG00000035072	10.8338	-1.49411	0.495395	-2.48505	0.0129535	0.369771
ENSSSCG00000021612	74.6909	1.07549	0.327553	2.48037	0.0131247	0.373817	ARHGAP28	Rho GTPase activating protein 28 [Source:HGNC Symbol;Acc:HGNC:25509]
ENSSSCG00000028047	149.172	-1.22013	0.386107	-2.47883	0.0131814	0.374592	DTNA	dystrobrevin alpha [Source:HGNC Symbol;Acc:HGNC:3057]
ENSSSCG00000002406	2675.8	-0.692178	0.173292	-2.47641	0.013271	0.375459	AHSA1	activator of HSP90 ATPase activity 1 [Source:HGNC Symbol;Acc:HGNC:1189]
ENSSSCG00000006466	373.482	0.77059	0.204914	2.47692	0.0132521	0.375459	SH2D2A	SH2 domain containing 2A [Source:HGNC Symbol;Acc:HGNC:10821]
ENSSSCG00000002277	256.376	1.35368	0.440993	2.47316	0.0133923	0.375849	SPTB	spectrin beta, erythrocytic [Source:HGNC Symbol;Acc:HGNC:11274]
ENSSSCG00000006397	124.366	-0.945354	0.276086	-2.47141	0.0134582	0.375849	FCRL6	Fc receptor like 6 [Source:HGNC Symbol;Acc:HGNC:31910]
ENSSSCG00000013601	8195.3	0.968911	0.285627	2.47132	0.0134615	0.375849	2-Mar	E3 ubiquitin-protein ligase MARCH2 [Source:RefSeq peptide;Acc:NP_001231844]
ENSSSCG00000016450	32.6483	1.09217	0.335505	2.4713	0.0134623	0.375849	NOS3	nitric oxide synthase, endothelial [Source:RefSeq peptide;Acc:NP_999460]
ENSSSCG00000021255	174.905	0.786286	0.211643	2.47234	0.0134233	0.375849	ADA	adenosine deaminase [Source:HGNC Symbol;Acc:HGNC:186]
ENSSSCG00000032261	861.666	-0.821813	0.225833	-2.4743	0.0133497	0.375849	CCDC117	coiled-coil domain containing 117 [Source:HGNC Symbol;Acc:HGNC:26599]
ENSSSCG00000038918	889.715	0.781714	0.210617	2.46267	0.0137908	0.384176	CTSF	cathepsin F [Source:HGNC Symbol;Acc:HGNC:2531]
ENSSSCG00000031072	82.4638	0.773251	0.207546	2.45834	0.0139583	0.387991	ZNF514	zinc finger protein 514 [Source:HGNC Symbol;Acc:HGNC:25894]
ENSSSCG00000002707	7555.69	1.00847	0.303935	2.45261	0.0141824	0.389415	GABARAPL2	GABA type A receptor associated protein like 2 [Source:HGNC Symbol;Acc:HGNC:13291]
ENSSSCG00000007423	157.52	0.889239	0.255517	2.45074	0.0142565	0.389415	UBE2C	ubiquitin conjugating enzyme E2 C [Source:HGNC Symbol;Acc:HGNC:15937]
ENSSSCG00000017061	25.7233	-1.17288	0.370879	-2.45322	0.0141584	0.389415		hepatitis A virus cellular receptor 1 precursor [Source:RefSeq peptide;Acc:NP_001158208]
ENSSSCG00000017131	14.8139	1.66545	0.571665	2.45321	0.0141588	0.389415	FN3K	fructosamine 3 kinase [Source:HGNC Symbol;Acc:HGNC:24822]
ENSSSCG00000017359	87.8302	0.932167	0.273093	2.4502	0.0142776	0.389415	RUNDC3A	RUN domain containing 3A [Source:HGNC Symbol;Acc:HGNC:16984]
ENSSSCG00000035059	320.026	0.640834	0.153889	2.45501	0.0140883	0.389415	MCM10	minichromosome maintenance 10 replication initiation factor [Source:HGNC Symbol;Acc:HGNC:18043]
ENSSSCG00000037669	1642.92	0.726848	0.189294	2.45023	0.0142766	0.389415	PTPN7	protein tyrosine phosphatase, non-receptor type 7 [Source:HGNC Symbol;Acc:HGNC:9659]
ENSSSCG00000039203	95.6989	-0.869505	0.247538	-2.45001	0.0142854	0.389415	CYSLTR1	cysteinyl leukotriene receptor 1 [Source:HGNC Symbol;Acc:HGNC:17451]
ENSSSCG00000039480	1596.02	-0.740278	0.194591	-2.45255	0.0141847	0.389415	ERLIN2	erlin-2 precursor [Source:RefSeq peptide;Acc:NP_001137178]
ENSSSCG00000024761	778.14	-0.806703	0.221997	-2.449	0.0143255	0.389671	SNX13	sorting nexin 13 [Source:HGNC Symbol;Acc:HGNC:21335]
ENSSSCG00000001456	9588.42	-0.758586	0.202489	-2.4473	0.0143932	0.389805		SLA class II histocompatibility antigen, DQ haplotype D alpha chain precursor [Source:RefSeq peptide;Acc:NP_001107534]
ENSSSCG00000011171	17.509	2.11638	0.757223	2.44755	0.0143831	0.389805	CTSV	Cathepsin L1 Cathepsin L1 heavy chain Cathepsin L1 light chain [Source:UniProtKB/Swiss-Prot;Acc:Q28944]
ENSSSCG00000034864	232.439	-0.766743	0.205884	-2.44657	0.0144225	0.389805	CHEK2	serine/threonine-protein kinase Chk2 [Source:RefSeq peptide;Acc:NP_001131110]
ENSSSCG00000027849	2435.62	-0.906848	0.263309	-2.44508	0.0144819	0.39058	CNR2	cannabinoid receptor 2 [Source:HGNC Symbol;Acc:HGNC:2160]
ENSSSCG00000034995	14.3399	2.13957	0.768574	2.44158	0.0146233	0.392726	RF00017
ENSSSCG00000037775	35246.7	-0.793163	0.217067	-2.44224	0.0145966	0.392726
ENSSSCG00000040199	137.803	-0.694693	0.176874	-2.44049	0.0146674	0.393079	AFG1L	AFG1 like ATPase [Source:HGNC Symbol;Acc:HGNC:16411]
ENSSSCG00000010826	11.9542	-2.63829	0.974237	-2.43807	0.014766	0.39489	2-Mar	mitochondrial amidoxime reducing component 2 [Source:HGNC Symbol;Acc:HGNC:26064]
ENSSSCG00000001723	66.0574	-1.95379	0.693704	-2.43728	0.0147982	0.394918	PLA2G7	platelet-activating factor acetylhydrolase isoform 1 precursor [Source:RefSeq peptide;Acc:NP_001309735]
ENSSSCG00000035195	397.577	-2.37428	0.868368	-2.43128	0.0150458	0.400685	HNMT	histamine N-methyltransferase [Source:RefSeq peptide;Acc:NP_001231490]
ENSSSCG00000023807	558.275	-0.78129	0.213387	-2.42871	0.0151527	0.402687	ACO1	aconitase 1 [Source:HGNC Symbol;Acc:HGNC:117]
ENSSSCG00000033800	24.3582	0.965171	0.28923	2.42761	0.0151986	0.403065	PELI2	pellino E3 ubiquitin protein ligase family member 2 [Source:HGNC Symbol;Acc:HGNC:8828]
ENSSSCG00000011446	216.804	-0.587137	0.13369	-2.42429	0.0153383	0.405077	NEK4	NIMA related kinase 4 [Source:HGNC Symbol;Acc:HGNC:11399]
ENSSSCG00000015661	360.738	-0.812265	0.226503	-2.42482	0.0153159	0.405077	C4BPB	complement component 4 binding protein beta [Source:HGNC Symbol;Acc:HGNC:1328]
ENSSSCG00000039307	358.7	0.762558	0.206219	2.42229	0.0154229	0.406466	H2AFJ	H2A histone family member J [Source:HGNC Symbol;Acc:HGNC:14456]
ENSSSCG00000002013	797.628	0.943278	0.28208	2.41153	0.0158857	0.408673	DHRS4	Dehydrogenase/reductase SDR family member 4 [Source:UniProtKB/Swiss-Prot;Acc:Q8WNV7]
ENSSSCG00000007811	1971.99	0.594776	0.137406	2.41432	0.0157647	0.408673	LAT	linker for activation of T cells [Source:HGNC Symbol;Acc:HGNC:18874]
ENSSSCG00000016535	2290.97	0.857619	0.246081	2.41621	0.0156829	0.408673	CALD1	caldesmon 1 [Source:HGNC Symbol;Acc:HGNC:1441]
ENSSSCG00000017358	2197.46	1.38963	0.46708	2.412	0.0158653	0.408673	SLC4A1	solute carrier family 4 member 1 (Diego blood group) [Source:HGNC Symbol;Acc:HGNC:11027]
ENSSSCG00000028304	1682.16	-0.817479	0.229484	-2.41605	0.0156899	0.408673	ZFP36L1	ZFP36 ring finger protein like 1 [Source:HGNC Symbol;Acc:HGNC:1107]
ENSSSCG00000030167	6629.01	1.49561	0.510623	2.41386	0.0157845	0.408673	SLC25A39	solute carrier family 25 member 39 [Source:RefSeq peptide;Acc:NP_001231895]
ENSSSCG00000031292	271.777	-1.81149	0.641096	-2.41533	0.015721	0.408673
ENSSSCG00000032996	997.945	0.68974	0.176387	2.41914	0.0155573	0.408673	SLC7A5	solute carrier family 7 member 5 [Source:HGNC Symbol;Acc:HGNC:11063]
ENSSSCG00000035818	39.1262	-0.93515	0.278614	-2.41235	0.0158501	0.408673	FHIT	fragile histidine triad [Source:HGNC Symbol;Acc:HGNC:3701]
ENSSSCG00000036603	1111.98	0.874103	0.253455	2.41095	0.0159109	0.408673		battenin [Source:RefSeq peptide;Acc:NP_001106522]
ENSSSCG00000037554	245.178	0.877997	0.255104	2.41063	0.0159249	0.408673	FUT7	fucosyltransferase 7 [Source:HGNC Symbol;Acc:HGNC:4018]
ENSSSCG00000037890	19.7019	1.31955	0.436951	2.41793	0.0156092	0.408673	ZNF853	zinc finger protein 853 [Source:HGNC Symbol;Acc:HGNC:21767]
ENSSSCG00000038477	27.3878	0.94369	0.282039	2.41334	0.0158073	0.408673
ENSSSCG00000033636	1019.47	-0.766675	0.209364	-2.40558	0.016147	0.413538	AFMID	arylformamidase [Source:HGNC Symbol;Acc:HGNC:20910]
ENSSSCG00000039569	950.343	-1.72113	0.606456	-2.40428	0.0162041	0.414168
ENSSSCG00000001404	1096.83	0.934827	0.280092	2.39847	0.0164637	0.419956	TNF	Tumor necrosis factor Tumor necrosis factor, membrane form Intracellular domain 1 Intracellular domain 2 C-domain 1 C-domain 2 Tumor necrosis factor, soluble form [Source:UniProtKB/Swiss-Prot;Acc:P23563]
ENSSSCG00000017427	14.1489	1.99161	0.720955	2.39762	0.0165018	0.420084	HAP1	huntingtin associated protein 1 [Source:HGNC Symbol;Acc:HGNC:4812]
ENSSSCG00000003088	22.6193	-2.99268	1.13891	-2.39672	0.0165426	0.420282	APOE	apolipoprotein E precursor [Source:RefSeq peptide;Acc:NP_999473]
ENSSSCG00000021067	1098.05	1.1701	0.379809	2.38821	0.0169308	0.42843	BLVRB	biliverdin reductase B [Source:HGNC Symbol;Acc:HGNC:1063]
ENSSSCG00000040421	309.669	0.745351	0.201903	2.38886	0.0169008	0.42843	HMG20B	high mobility group 20B [Source:HGNC Symbol;Acc:HGNC:5002]
ENSSSCG00000004491	29.0201	1.22596	0.403952	2.38376	0.0171368	0.432781	SLC14A2	solute carrier family 14 member 2 [Source:HGNC Symbol;Acc:HGNC:10919]
ENSSSCG00000007140	1393.9	0.809389	0.229288	2.38283	0.0171799	0.433009	SMOX	spermine oxidase [Source:RefSeq peptide;Acc:NP_001172099]
ENSSSCG00000007780	193.149	0.67492	0.173042	2.38026	0.0173005	0.434324	ZNF629	zinc finger protein 629 [Source:HGNC Symbol;Acc:HGNC:29008]
ENSSSCG00000010862	146.472	0.932996	0.28146	2.38031	0.017298	0.434324	CDC42BPA	CDC42 binding protein kinase alpha [Source:HGNC Symbol;Acc:HGNC:1737]
ENSSSCG00000024152	2657.99	-0.863856	0.252607	-2.37848	0.0173842	0.435565	ETV6	ETS variant 6 [Source:HGNC Symbol;Acc:HGNC:3495]
ENSSSCG00000012624	32.962	-1.09061	0.348228	-2.37654	0.0174757	0.435759	SLC25A43	solute carrier family 25 member 43 [Source:HGNC Symbol;Acc:HGNC:30557]
ENSSSCG00000013332	41.5938	-1.11937	0.36036	-2.37632	0.0174861	0.435759	KIF18A	kinesin family member 18A [Source:HGNC Symbol;Acc:HGNC:29441]
ENSSSCG00000021026	28.3684	1.27556	0.426121	2.37614	0.0174948	0.435759	TMEM51	transmembrane protein 51 [Source:HGNC Symbol;Acc:HGNC:25488]
ENSSSCG00000000906	77.9352	-1.37039	0.467149	-2.37046	0.0177659	0.439372	TMCC3	transmembrane and coiled-coil domain family 3 [Source:HGNC Symbol;Acc:HGNC:29199]
ENSSSCG00000004317	2125.7	-0.641013	0.159471	-2.3702	0.0177782	0.439372	UBE2J1	ubiquitin-conjugating enzyme E2 J1 [Source:RefSeq peptide;Acc:NP_001070687]
ENSSSCG00000012126	50.7891	1.20672	0.397819	2.37215	0.017685	0.439372
ENSSSCG00000013905	4081.65	0.750024	0.205364	2.37134	0.0177235	0.439372	FKBP8	FK506 binding protein 8 [Source:HGNC Symbol;Acc:HGNC:3724]
ENSSSCG00000030246	241.354	-0.99208	0.307952	-2.3674	0.0179135	0.440998	FCRLA	Fc receptor like A [Source:HGNC Symbol;Acc:HGNC:18504]
ENSSSCG00000039714	20.3237	-1.20398	0.39735	-2.36805	0.0178819	0.440998	MIPOL1	mirror-image polydactyly 1 [Source:HGNC Symbol;Acc:HGNC:21460]
ENSSSCG00000013074	272.647	1.00765	0.314737	2.36584	0.0179894	0.44201	RAB3IL1	RAB3A interacting protein like 1 [Source:HGNC Symbol;Acc:HGNC:9780]
ENSSSCG00000011069	30.0382	-1.2052	0.398437	-2.36467	0.0180463	0.442552	ARMC4	armadillo repeat containing 4 [Source:HGNC Symbol;Acc:HGNC:25583]
ENSSSCG00000017727	48.9437	3.74834	1.47574	2.36173	0.0181897	0.444638	TMEM98	transmembrane protein 98 [Source:HGNC Symbol;Acc:HGNC:24529]
ENSSSCG00000027249	21.5025	1.51854	0.531656	2.3615	0.0182014	0.444638	SLC25A2	solute carrier family 25 member 2 [Source:HGNC Symbol;Acc:HGNC:22921]
ENSSSCG00000008349	33.0052	1.09988	0.354637	2.35971	0.018289	0.445921	CNRIP1	cannabinoid receptor interacting protein 1 [Source:HGNC Symbol;Acc:HGNC:24546]
ENSSSCG00000003119	15.5469	1.60421	0.568608	2.35869	0.0183394	0.446293	ZNF541	zinc finger protein 541 [Source:HGNC Symbol;Acc:HGNC:25294]
ENSSSCG00000040151	668.865	0.86869	0.257076	2.35594	0.018476	0.44876	SMIM3	small integral membrane protein 3 [Source:HGNC Symbol;Acc:HGNC:30248]
ENSSSCG00000004746	90.0582	-0.96483	0.298191	-2.35351	0.0185969	0.450834	ITPKA	inositol-trisphosphate 3-kinase A [Source:HGNC Symbol;Acc:HGNC:6178]
ENSSSCG00000002033	222.883	-1.45812	0.508208	-2.35158	0.018694	0.452323	CEBPE	CCAAT/enhancer binding protein epsilon [Source:HGNC Symbol;Acc:HGNC:1836]
ENSSSCG00000002436	395.215	0.736622	0.202327	2.34071	0.0192471	0.452521	TTC7B	tetratricopeptide repeat domain 7B [Source:HGNC Symbol;Acc:HGNC:19858]
ENSSSCG00000003256	6.91372	-2.09984	0.782953	-2.34599	0.0189764	0.452521	PRKCG	protein kinase C gamma [Source:HGNC Symbol;Acc:HGNC:9402]
ENSSSCG00000004180	266.713	-1.50811	0.530962	-2.34495	0.0190299	0.452521
ENSSSCG00000008144	4963.72	0.712082	0.191333	2.34694	0.0189282	0.452521	NCK2	cytoplasmic protein NCK2 [Source:RefSeq peptide;Acc:NP_001131103]
ENSSSCG00000014433	236.992	0.794633	0.226646	2.3455	0.0190014	0.452521	PCYOX1L	prenylcysteine oxidase 1 like [Source:HGNC Symbol;Acc:HGNC:28477]
ENSSSCG00000015353	23.5606	-2.45755	0.936372	-2.34364	0.0190967	0.452521	SCIN	adseverin [Source:RefSeq peptide;Acc:NP_001231660]
ENSSSCG00000016175	662.659	-1.05496	0.337517	-2.34634	0.0189586	0.452521	MREG	melanoregulin [Source:HGNC Symbol;Acc:HGNC:25478]
ENSSSCG00000023080	367.161	-0.598131	0.143072	-2.34216	0.0191723	0.452521	TPP1	tripeptidyl peptidase 1 [Source:HGNC Symbol;Acc:HGNC:2073]
ENSSSCG00000023141	16.5631	-1.19582	0.398328	-2.34175	0.0191935	0.452521	RNLS	renalase, FAD dependent amine oxidase [Source:HGNC Symbol;Acc:HGNC:25641]
ENSSSCG00000025425	1062.12	0.556205	0.125083	2.34382	0.0190873	0.452521	FUK	fucokinase [Source:HGNC Symbol;Acc:HGNC:29500]
ENSSSCG00000028192	38.4651	-1.10325	0.35793	-2.34743	0.0189033	0.452521	DNAJC28	DnaJ heat shock protein family (Hsp40) member C28 [Source:HGNC Symbol;Acc:HGNC:1297]
ENSSSCG00000030697	356.455	-0.789843	0.225025	-2.34111	0.0192264	0.452521	CAPN7	calpain-7 [Source:RefSeq peptide;Acc:NP_001090912]
ENSSSCG00000032950	11.2663	-1.53548	0.543727	-2.34022	0.0192721	0.452521	SLC25A34	solute carrier family 25 member 34 [Source:HGNC Symbol;Acc:HGNC:27653]
ENSSSCG00000034035	114.226	-0.832515	0.242384	-2.3495	0.0187985	0.452521	TMEM69	transmembrane protein 69 [Source:HGNC Symbol;Acc:HGNC:28035]
ENSSSCG00000035661	7.26081	2.62684	1.0082	2.34459	0.0190483	0.452521
ENSSSCG00000039161	191.163	0.85242	0.251013	2.34803	0.0188732	0.452521	MEIS1	Meis homeobox 1 [Source:HGNC Symbol;Acc:HGNC:7000]
ENSSSCG00000035615	199.856	0.908218	0.275928	2.33823	0.0193751	0.454101	GSTK1	glutathione S-transferase kappa 1 [Source:RefSeq peptide;Acc:NP_001302503]
ENSSSCG00000016735	363.963	1.01125	0.320279	2.33613	0.0194847	0.455828
ENSSSCG00000001072	14.6004	1.36612	0.473724	2.32854	0.0198832	0.46224	NHLRC1
ENSSSCG00000009011	51.7345	1.47174	0.518999	2.32891	0.0198639	0.46224	FHDC1	FH2 domain containing 1 [Source:HGNC Symbol;Acc:HGNC:29363]
ENSSSCG00000009997	372.412	0.80013	0.230591	2.32921	0.0198478	0.46224	OSM	oncostatin M [Source:HGNC Symbol;Acc:HGNC:8506]
ENSSSCG00000017274	430.496	-0.671013	0.175237	-2.32815	0.0199044	0.46224	PITPNC1	cytoplasmic phosphatidylinositol transfer protein 1 [Source:RefSeq peptide;Acc:NP_001137194]
ENSSSCG00000007463	16.3371	-2.66533	1.03381	-2.32374	0.0201394	0.466562	PTGIS	prostaglandin I2 synthase [Source:HGNC Symbol;Acc:HGNC:9603]
ENSSSCG00000017748	184.832	-0.884832	0.267638	-2.32328	0.0201639	0.466562	NF1	neurofibromin 1 [Source:HGNC Symbol;Acc:HGNC:7765]
ENSSSCG00000013932	20.9321	-2.08371	0.784097	-2.322	0.020233	0.467308	LPAR2	lysophosphatidic acid receptor 2 [Source:RefSeq peptide;Acc:NP_001155873]
ENSSSCG00000020837	275.957	-1.06072	0.343674	-2.32106	0.0202838	0.467439
ENSSSCG00000033982	519.318	0.853929	0.254638	2.32053	0.0203123	0.467439	ZNHIT1	zinc finger HIT-type containing 1 [Source:HGNC Symbol;Acc:HGNC:21688]
ENSSSCG00000023728	211.78	0.777538	0.222243	2.31505	0.0206101	0.473437	TECTA	tectorin alpha [Source:HGNC Symbol;Acc:HGNC:11720]
ENSSSCG00000008942	665.29	0.677487	0.179102	2.31406	0.0206643	0.473825	DCK	deoxycytidine kinase [Source:HGNC Symbol;Acc:HGNC:2704]
ENSSSCG00000018712	25.7118	1.25047	0.427659	2.30893	0.0209475	0.479452	ssc-mir-339-1	ssc-mir-339-1 [Source:miRBase;Acc:MI0013149]
ENSSSCG00000010703	57.6892	1.16927	0.392988	2.306	0.0211106	0.482316
ENSSSCG00000000567	25.2899	-0.975002	0.309059	-2.30366	0.0212415	0.483884	SOX5	SRY-box 5 [Source:HGNC Symbol;Acc:HGNC:11201]
ENSSSCG00000033509	219.547	0.876034	0.266126	2.30342	0.0212554	0.483884	SAMD11	sterile alpha motif domain containing 11 [Source:HGNC Symbol;Acc:HGNC:28706]
ENSSSCG00000015504	1625.88	-0.697494	0.189173	-2.29662	0.0216404	0.491348	CACYBP	calcyclin binding protein [Source:HGNC Symbol;Acc:HGNC:30423]
ENSSSCG00000020743	877.946	-0.616768	0.154047	-2.29627	0.0216606	0.491348	RABGAP1	RAB GTPase activating protein 1 [Source:HGNC Symbol;Acc:HGNC:17155]
ENSSSCG00000003278	1881.68	-1.05094	0.343274	-2.29526	0.0217182	0.491777		leukocyte immunoglobulin-like receptor subfamily B member 3-like isoform 1 precursor [Source:RefSeq peptide;Acc:NP_001230801]
ENSSSCG00000007978	72127.1	2.72982	1.07514	2.29438	0.0217684	0.492036
ENSSSCG00000013839	1815.72	0.764381	0.219294	2.28618	0.0222436	0.501884	RASAL3	RAS protein activator like 3 [Source:HGNC Symbol;Acc:HGNC:26129]
ENSSSCG00000000767	3695.42	0.595453	0.145771	2.28042	0.022583	0.505605	ATP6V1E1	ATPase H+ transporting V1 subunit E1 [Source:HGNC Symbol;Acc:HGNC:857]
ENSSSCG00000007456	75.8315	1.10125	0.367563	2.28046	0.0225804	0.505605	SULF2	sulfatase 2 [Source:HGNC Symbol;Acc:HGNC:20392]
ENSSSCG00000012768	18.3735	1.49979	0.542438	2.28	0.0226075	0.505605	ZFP92	ZFP92 zinc finger protein [Source:HGNC Symbol;Acc:HGNC:12865]
ENSSSCG00000017921	12.2716	1.71889	0.638456	2.28028	0.022591	0.505605	ZMYND15	zinc finger MYND-type containing 15 [Source:HGNC Symbol;Acc:HGNC:20997]
ENSSSCG00000018039	862.324	0.966318	0.308111	2.28257	0.0224558	0.505605	NCOR1	nuclear receptor corepressor 1 [Source:HGNC Symbol;Acc:HGNC:7672]
ENSSSCG00000008294	58.7115	1.05596	0.348071	2.27805	0.0227235	0.505888	ACTG2	actin, gamma 2, smooth muscle, enteric [Source:HGNC Symbol;Acc:HGNC:145]
ENSSSCG00000009645	4.52379	-3.41748	1.38488	-2.27778	0.0227397	0.505888	ADAMDEC1	ADAM like decysin 1 [Source:HGNC Symbol;Acc:HGNC:16299]
ENSSSCG00000037532	2526.84	-0.967621	0.309256	-2.27833	0.0227072	0.505888	MNDA	myeloid cell nuclear differentiation antigen [Source:HGNC Symbol;Acc:HGNC:7183]
ENSSSCG00000024061	944.372	1.45299	0.522588	2.27704	0.0227836	0.505979	TNNI1	troponin I, slow skeletal muscle [Source:RefSeq peptide;Acc:NP_999077]
ENSSSCG00000033827	44.5747	1.07417	0.356721	2.27388	0.0229734	0.509303
ENSSSCG00000010274	1480.38	-0.636702	0.164582	-2.27041	0.023183	0.512163	SGPL1	sphingosine-1-phosphate lyase 1 [Source:HGNC Symbol;Acc:HGNC:10817]
ENSSSCG00000031149	23.8318	1.09467	0.366188	2.27106	0.0231431	0.512163	IFN-ALPHA-15	uncharacterized protein LOC100152504 precursor [Source:RefSeq peptide;Acc:NP_001158317]
ENSSSCG00000030623	257.192	0.919125	0.289241	2.26832	0.0233097	0.514068	XKR8	XK related 8 [Source:HGNC Symbol;Acc:HGNC:25508]
ENSSSCG00000001978	1384.66	1.01694	0.332506	2.26734	0.0233692	0.514486	GZMB	granzyme B precursor [Source:RefSeq peptide;Acc:NP_001137182]
ENSSSCG00000009658	8002.28	0.685807	0.186552	2.26625	0.0234363	0.514728	BNIP3L	BCL2 interacting protein 3 like [Source:HGNC Symbol;Acc:HGNC:1085]
ENSSSCG00000030767	4815.01	0.706843	0.195869	2.26584	0.0234612	0.514728	SLA-5	MHC class I antigen 5 precursor [Source:RefSeq peptide;Acc:NP_001107528]
ENSSSCG00000002792	270.929	-1.02314	0.335749	-2.2639	0.0235802	0.515587	HSF4	heat shock transcription factor 4 [Source:HGNC Symbol;Acc:HGNC:5227]
ENSSSCG00000011313	1945.01	-0.705679	0.195525	-2.26388	0.0235815	0.515587	LIMD1	LIM domains containing 1 [Source:HGNC Symbol;Acc:HGNC:6612]
ENSSSCG00000022448	35.8211	-1.51404	0.553317	-2.26092	0.0237639	0.518682	CLNK	cytokine dependent hematopoietic cell linker [Source:HGNC Symbol;Acc:HGNC:17438]
ENSSSCG00000018034	83.333	1.10635	0.373333	2.25888	0.0238907	0.520555
ENSSSCG00000007523	6983.56	0.824979	0.249914	2.24855	0.0245409	0.532977	TUBB1	tubulin beta-1 chain [Source:RefSeq peptide;Acc:NP_001107168]
ENSSSCG00000009829	38.1606	1.07033	0.359316	2.24675	0.0246558	0.532977	CCDC63	coiled-coil domain containing 63 [Source:HGNC Symbol;Acc:HGNC:26669]
ENSSSCG00000011806	28.9174	-1.87991	0.719361	-2.24765	0.0245986	0.532977	MASP1	mannan-binding lectin serine protease 1 precursor [Source:RefSeq peptide;Acc:NP_001171876]
ENSSSCG00000022128	2000.45	0.859502	0.26539	2.24752	0.0246069	0.532977	MXI1	MAX interactor 1, dimerization protein [Source:HGNC Symbol;Acc:HGNC:7534]
ENSSSCG00000029813	603.938	0.652234	0.173275	2.24614	0.0246953	0.532977	TSPAN5	tetraspanin 5 [Source:HGNC Symbol;Acc:HGNC:17753]
ENSSSCG00000038763	2314.65	0.71021	0.19911	2.24587	0.0247126	0.532977	CERK	ceramide kinase [Source:HGNC Symbol;Acc:HGNC:19256]
ENSSSCG00000031902	141.185	0.723634	0.205205	2.24458	0.024795	0.533615
ENSSSCG00000040275	348.101	0.784564	0.232401	2.2441	0.0248261	0.533615	HEBP1	heme-binding protein 1 [Source:RefSeq peptide;Acc:NP_001011509]
ENSSSCG00000012926	66.9318	-1.02504	0.340719	-2.23646	0.0253219	0.543351	PC	pyruvate carboxylase, mitochondrial [Source:RefSeq peptide;Acc:NP_999514]
ENSSSCG00000007691	30.2478	-1.15097	0.397241	-2.23525	0.025401	0.544131	ZP3	zona pellucida sperm-binding protein 3 precursor [Source:RefSeq peptide;Acc:NP_999058]
ENSSSCG00000005488	23.563	-2.03735	0.79484	-2.23229	0.0255955	0.546227
ENSSSCG00000012910	707.172	0.791425	0.236814	2.23125	0.0256647	0.546227	RPS6KB2	ribosomal protein S6 kinase B2 [Source:HGNC Symbol;Acc:HGNC:10437]
ENSSSCG00000029811	5813.75	0.709414	0.200067	2.23115	0.0256709	0.546227	PLCL2	phospholipase C like 2 [Source:HGNC Symbol;Acc:HGNC:9064]
ENSSSCG00000035136	286.237	-0.719802	0.20458	-2.23271	0.0255682	0.546227	SDCCAG8	serologically defined colon cancer antigen 8 [Source:HGNC Symbol;Acc:HGNC:10671]
ENSSSCG00000016479	75.1468	0.842674	0.260212	2.22757	0.0259094	0.550381	TRBV19	T cell receptor beta variable 19 [Source:HGNC Symbol;Acc:HGNC:12194]
ENSSSCG00000025417	70.3358	1.03159	0.345219	2.22628	0.0259951	0.551279	BBS2	Bardet-Biedl syndrome 2 [Source:HGNC Symbol;Acc:HGNC:967]
ENSSSCG00000037918	13.3097	1.75387	0.669907	2.22544	0.0260514	0.551551	ADIRF	adipogenesis regulatory factor [Source:RefSeq peptide;Acc:NP_001230432]
ENSSSCG00000001736	8.66884	4.05748	1.70891	2.22039	0.0263926	0.55757	CRISP2	cysteine-rich secretory protein 2 precursor [Source:RefSeq peptide;Acc:NP_001121909]
ENSSSCG00000002373	22.5384	-1.32696	0.479475	-2.21895	0.0264902	0.55757	PROX2	prospero homeobox 2 [Source:HGNC Symbol;Acc:HGNC:26715]
ENSSSCG00000003818	103.466	-1.15634	0.402487	-2.21946	0.0264556	0.55757	DOCK7	dedicator of cytokinesis 7 [Source:HGNC Symbol;Acc:HGNC:19190]
ENSSSCG00000004520	30.5429	2.88376	1.18176	2.21765	0.0265784	0.55757	MAPK4	mitogen-activated protein kinase 4 [Source:HGNC Symbol;Acc:HGNC:6878]
ENSSSCG00000013773	216.191	0.794748	0.239669	2.21853	0.0265188	0.55757	ADGRL1	adhesion G protein-coupled receptor L1 [Source:HGNC Symbol;Acc:HGNC:20973]
ENSSSCG00000017087	2060.35	-0.755984	0.222314	-2.21735	0.026599	0.55757	GM2A	GM2 ganglioside activator [Source:HGNC Symbol;Acc:HGNC:4367]
ENSSSCG00000024310	19984.3	0.792623	0.238964	2.21618	0.0266792	0.558328	F13A1	coagulation factor XIII A chain [Source:HGNC Symbol;Acc:HGNC:3531]
ENSSSCG00000034994	48.752	0.809495	0.246676	2.2153	0.0267396	0.558673	AKAP1	A-kinase anchor protein 1, mitochondrial [Source:RefSeq peptide;Acc:NP_001191702]
ENSSSCG00000023971	38893.9	0.711438	0.202532	2.21399	0.0268297	0.559635	H3F3A	Histone H3.3 [Source:UniProtKB/Swiss-Prot;Acc:Q71LE2]
ENSSSCG00000016567	215.107	0.703202	0.198921	2.21277	0.0269132	0.560456	STRIP2	striatin interacting protein 2 [Source:HGNC Symbol;Acc:HGNC:22209]
ENSSSCG00000006197	158.457	-1.21356	0.430223	-2.20938	0.0271485	0.56384	SULF1	sulfatase 1 [Source:HGNC Symbol;Acc:HGNC:20391]
ENSSSCG00000035478	2156.59	0.511935	0.112668	2.20915	0.0271645	0.56384	RMND5A	required for meiotic nuclear division 5 homolog A [Source:HGNC Symbol;Acc:HGNC:25850]
ENSSSCG00000011880	83.3426	-0.920462	0.297831	-2.20738	0.0272873	0.565466	EAF2	ELL associated factor 2 [Source:HGNC Symbol;Acc:HGNC:23115]
ENSSSCG00000014339	239.643	1.08497	0.373749	2.19918	0.0278655	0.576506	CTNNA1	catenin alpha 1 [Source:HGNC Symbol;Acc:HGNC:2509]
ENSSSCG00000016401	200.633	0.711263	0.2041	2.19612	0.0280831	0.579766
ENSSSCG00000040066	229.352	1.11498	0.388007	2.19569	0.0281143	0.579766	TRIM58	tripartite motif containing 58 [Source:HGNC Symbol;Acc:HGNC:24150]
ENSSSCG00000011508	8.57978	-1.86776	0.731322	-2.19429	0.0282148	0.579956	LMOD3	leiomodin 3 [Source:HGNC Symbol;Acc:HGNC:6649]
ENSSSCG00000036284	315.445	0.622561	0.163828	2.19454	0.0281968	0.579956
ENSSSCG00000012970	3840.21	0.744876	0.220187	2.18833	0.0286453	0.587853	CTSW	cathepsin W [Source:HGNC Symbol;Acc:HGNC:2546]
ENSSSCG00000040615	9.45737	1.62069	0.620795	2.18696	0.0287456	0.588961	MALRD1	MAM and LDL receptor class A domain containing 1 [Source:HGNC Symbol;Acc:HGNC:24331]
ENSSSCG00000007649	17.0573	1.03478	0.353228	2.18485	0.0288999	0.591168	GPC2	glypican 2 [Source:HGNC Symbol;Acc:HGNC:4450]
ENSSSCG00000008870	45.8204	0.821382	0.256205	2.1793	0.0293092	0.597616	GUCY1B1	guanylate cyclase soluble subunit beta-1 [Source:RefSeq peptide;Acc:NP_001018042]
ENSSSCG00000013504	13.8127	1.30378	0.477462	2.17975	0.0292763	0.597616	TMIGD2	transmembrane and immunoglobulin domain containing 2 [Source:HGNC Symbol;Acc:HGNC:28324]
ENSSSCG00000033190	1009.27	1.1514	0.40871	2.17359	0.029736	0.605347		aquaporin-1 [Source:RefSeq peptide;Acc:NP_999619]
ENSSSCG00000038429	261.17	0.87185	0.280264	2.17229	0.0298337	0.605395
ENSSSCG00000039615	143.234	0.903503	0.294789	2.17264	0.0298077	0.605395
ENSSSCG00000004714	1631.11	1.08952	0.380826	2.17025	0.0299882	0.605628	EPB42	erythrocyte membrane protein band 4.2 [Source:HGNC Symbol;Acc:HGNC:3381]
ENSSSCG00000006804	277.433	-1.64198	0.635306	-2.17052	0.0299673	0.605628
ENSSSCG00000024750	178.32	0.661882	0.183745	2.17065	0.0299573	0.605628	GFOD2	glucose-fructose oxidoreductase domain containing 2 [Source:HGNC Symbol;Acc:HGNC:28159]
ENSSSCG00000032650	2522.21	-0.704906	0.203686	-2.16938	0.0300541	0.605995
ENSSSCG00000002298	142.854	-0.681378	0.193051	-2.16702	0.0302336	0.607687	ZFYVE26	zinc finger FYVE-type containing 26 [Source:HGNC Symbol;Acc:HGNC:20761]
ENSSSCG00000040095	226.843	0.819863	0.256914	2.16737	0.0302063	0.607687	GPR35	G protein-coupled receptor 35 [Source:HGNC Symbol;Acc:HGNC:4492]
ENSSSCG00000009283	26.8123	-1.88088	0.747659	-2.16388	0.0304733	0.610572	TNFRSF19	TNF receptor superfamily member 19 [Source:HGNC Symbol;Acc:HGNC:11915]
ENSSSCG00000023540	21.5379	0.966897	0.325209	2.16434	0.0304382	0.610572
ENSSSCG00000001458	385.182	-0.816391	0.255857	-2.16276	0.03056	0.611345
ENSSSCG00000010491	73.5184	-1.86064	0.738958	-2.16197	0.0306204	0.61157
ENSSSCG00000030016	105.405	0.685736	0.195628	2.16074	0.0307153	0.61157	PDE9A	phosphodiesterase 9A [Source:HGNC Symbol;Acc:HGNC:8795]
ENSSSCG00000034551	56.2345	-0.803349	0.25006	-2.16074	0.0307157	0.61157	SCX	scleraxis bHLH transcription factor [Source:HGNC Symbol;Acc:HGNC:32322]
ENSSSCG00000025514	449.585	-0.587905	0.150699	-2.15576	0.0311022	0.618297	RUFY3	RUN and FYVE domain containing 3 [Source:HGNC Symbol;Acc:HGNC:30285]
ENSSSCG00000008103	51.6212	-1.44173	0.546987	-2.1549	0.0311699	0.618674	MERTK	MER proto-oncogene, tyrosine kinase [Source:HGNC Symbol;Acc:HGNC:7027]
ENSSSCG00000031112	47.3281	0.989233	0.3374	2.15234	0.0313707	0.621688	TM4SF5	transmembrane 4 L six family member 5 [Source:HGNC Symbol;Acc:HGNC:11857]
ENSSSCG00000008021	233.66	0.766778	0.234191	2.15099	0.031477	0.622279	TMEM204	transmembrane protein 204 [Source:HGNC Symbol;Acc:HGNC:14158]
ENSSSCG00000029438	538.862	-0.898495	0.295465	-2.15072	0.0314985	0.622279	SESN2	sestrin 2 [Source:HGNC Symbol;Acc:HGNC:20746]
ENSSSCG00000017914	33.4323	1.00446	0.345002	2.14906	0.0316295	0.623896	GLTPD2	glycolipid transfer protein domain containing 2 [Source:HGNC Symbol;Acc:HGNC:33756]
ENSSSCG00000023785	1770.03	-0.830024	0.263929	-2.14827	0.0316926	0.624173	TMEM156	transmembrane protein 156 [Source:HGNC Symbol;Acc:HGNC:26260]
ENSSSCG00000039946	9.82813	-1.92745	0.775017	-2.14759	0.0317462	0.62426	CD34	hematopoietic progenitor cell antigen CD34 precursor [Source:RefSeq peptide;Acc:NP_999251]
ENSSSCG00000012656	872.143	-0.643209	0.177244	-2.14492	0.031959	0.627473	ELF4	E74 like ETS transcription factor 4 [Source:HGNC Symbol;Acc:HGNC:3319]
ENSSSCG00000033162	2853.85	0.851151	0.274424	2.1431	0.0321054	0.628406	UBAC1	UBA domain containing 1 [Source:HGNC Symbol;Acc:HGNC:30221]
ENSSSCG00000039419	123.973	1.1417	0.409939	2.14341	0.03208	0.628406	SLCO4A1	solute carrier organic anion transporter family member 4A1 [Source:HGNC Symbol;Acc:HGNC:10953]
ENSSSCG00000003973	505.304	0.555172	0.136509	2.14007	0.0323495	0.632209	CTPS1	CTP synthase 1 [Source:HGNC Symbol;Acc:HGNC:2519]
ENSSSCG00000023760	32.8251	1.27689	0.473892	2.13941	0.0324024	0.63227	CLEC14A	C-type lectin domain containing 14A [Source:HGNC Symbol;Acc:HGNC:19832]
ENSSSCG00000038774	214.01	-1.09668	0.390454	-2.13506	0.0327558	0.638186	MAPK13	mitogen-activated protein kinase 13 [Source:HGNC Symbol;Acc:HGNC:6875]
ENSSSCG00000008866	76.5338	0.821808	0.261872	2.13377	0.0328619	0.639272	GUCY1A1	guanylate cyclase soluble subunit alpha-3 [Source:RefSeq peptide;Acc:NP_001018043]
ENSSSCG00000003914	1805.23	-0.539598	0.129713	-2.13213	0.0329964	0.640908
ENSSSCG00000016886	126.22	0.872716	0.286089	2.13109	0.0330818	0.641585
ENSSSCG00000007807	2136.79	-0.728108	0.218745	-2.1261	0.0334949	0.648425	CD19	B-lymphocyte antigen CD19 precursor [Source:RefSeq peptide;Acc:NP_999542]
ENSSSCG00000015747	49.2301	-1.27491	0.476042	-2.1256	0.0335366	0.648425
ENSSSCG00000005320	258.045	0.645987	0.180525	2.12133	0.0338942	0.649149	RGP1	RGP1 homolog, RAB6A GEF complex partner 1 [Source:HGNC Symbol;Acc:HGNC:21965]
ENSSSCG00000010468	53.9369	-1.11614	0.402358	-2.12028	0.0339828	0.649149	CPEB3	cytoplasmic polyadenylation element binding protein 3 [Source:HGNC Symbol;Acc:HGNC:21746]
ENSSSCG00000017415	25.5357	-1.14896	0.417469	-2.12214	0.0338259	0.649149	TTC25	tetratricopeptide repeat domain 25 [Source:HGNC Symbol;Acc:HGNC:25280]
ENSSSCG00000029186	111.571	0.873416	0.28733	2.12433	0.0336428	0.649149	SEZ6L2	seizure related 6 homolog like 2 [Source:HGNC Symbol;Acc:HGNC:30844]
ENSSSCG00000030362	197.653	0.706996	0.209314	2.12103	0.0339192	0.649149
ENSSSCG00000031204	8.89734	1.79467	0.722203	2.12078	0.03394	0.649149
ENSSSCG00000033112	49.2574	0.899388	0.29964	2.12373	0.0336929	0.649149	TSPYL5	TSPY like 5 [Source:HGNC Symbol;Acc:HGNC:29367]
ENSSSCG00000033727	3107.32	1.01428	0.353964	2.12238	0.0338054	0.649149	GPX1	glutathione peroxidase 1 [Source:RefSeq peptide;Acc:NP_999366]
ENSSSCG00000028699	50.6894	-1.0187	0.356557	-2.11934	0.0340618	0.64968	NEIL2	nei like DNA glycosylase 2 [Source:HGNC Symbol;Acc:HGNC:18956]
ENSSSCG00000002688	4853.99	-0.669081	0.191683	-2.11832	0.0341476	0.650046	PLCG2	phospholipase C gamma 2 [Source:HGNC Symbol;Acc:HGNC:9066]
ENSSSCG00000010505	11.6289	-1.83973	0.744886	-2.1167	0.0342857	0.650046	DNTT	DNA nucleotidylexotransferase [Source:HGNC Symbol;Acc:HGNC:2983]
ENSSSCG00000019894	15.5457	1.14552	0.416784	2.11738	0.0342277	0.650046	RF00091
ENSSSCG00000022504	25.5662	1.07987	0.385831	2.11709	0.0342524	0.650046	CDON	cell adhesion associated, oncogene regulated [Source:HGNC Symbol;Acc:HGNC:17104]
ENSSSCG00000032902	374.754	0.806235	0.25754	2.10919	0.0349283	0.661242	KLK7	kallikrein-7 precursor [Source:RefSeq peptide;Acc:NP_001182273]
ENSSSCG00000001572	840.055	-0.760754	0.236239	-2.10685	0.0351307	0.662114	FGD2	FYVE, RhoGEF and PH domain containing 2 [Source:HGNC Symbol;Acc:HGNC:3664]
ENSSSCG00000006331	101.27	0.782953	0.246739	2.10716	0.0351033	0.662114	PBX1	PBX homeobox 1 [Source:HGNC Symbol;Acc:HGNC:8632]
ENSSSCG00000031536	39.5918	1.12425	0.40856	2.10793	0.0350371	0.662114	MYCT1	MYC target 1 [Source:HGNC Symbol;Acc:HGNC:23172]
ENSSSCG00000037847	788.549	0.652114	0.184788	2.10554	0.0352441	0.663268	MOB2	MOB kinase activator 2 [Source:HGNC Symbol;Acc:HGNC:24904]
ENSSSCG00000011209	61.4919	-0.705696	0.210541	-2.10249	0.0355101	0.66667	UBE2E2	ubiquitin conjugating enzyme E2 E2 [Source:HGNC Symbol;Acc:HGNC:12478]
ENSSSCG00000038958	97.8254	1.04689	0.37286	2.10227	0.0355298	0.66667	DNM3	dynamin 3 [Source:HGNC Symbol;Acc:HGNC:29125]
ENSSSCG00000001698	14.8565	1.67144	0.670726	2.09982	0.0357447	0.669203	CAPN11	calpain 11 [Source:HGNC Symbol;Acc:HGNC:1478]
ENSSSCG00000014012	28.8454	1.70629	0.687419	2.09953	0.0357702	0.669203	GFPT2	glutamine-fructose-6-phosphate transaminase 2 [Source:HGNC Symbol;Acc:HGNC:4242]
ENSSSCG00000023837	34.8884	1.64764	0.660152	2.0974	0.035958	0.671727	WFDC1	WAP four-disulfide core domain protein 1 precursor [Source:RefSeq peptide;Acc:NP_001231916]
ENSSSCG00000040295	21.3754	-0.971529	0.337897	-2.09677	0.0360136	0.671777
ENSSSCG00000002852	95.679	0.734808	0.225067	2.09615	0.0360692	0.671829	PLEKHF1	pleckstrin homology and FYVE domain containing 1 [Source:HGNC Symbol;Acc:HGNC:20764]
ENSSSCG00000015842	740.521	0.620381	0.170701	2.09341	0.036313	0.675379	PPP2CB	protein phosphatase 2 catalytic subunit beta [Source:HGNC Symbol;Acc:HGNC:9300]
ENSSSCG00000029249	204.377	0.796444	0.255056	2.09134	0.0364975	0.677818	NAV3	neuron navigator 3 [Source:HGNC Symbol;Acc:HGNC:15998]
ENSSSCG00000015386	589.423	-0.698385	0.208324	-2.08978	0.0366377	0.678447	FAM126A	family with sequence similarity 126 member A [Source:HGNC Symbol;Acc:HGNC:24587]
ENSSSCG00000015649	477.793	0.735804	0.22623	2.08977	0.0366382	0.678447	DYRK3	dual specificity tyrosine phosphorylation regulated kinase 3 [Source:HGNC Symbol;Acc:HGNC:3094]
ENSSSCG00000005191	78.2318	-0.976117	0.341686	-2.08696	0.036892	0.681755	MPDZ	multiple PDZ domain crumbs cell polarity complex component [Source:HGNC Symbol;Acc:HGNC:7208]
ENSSSCG00000010258	74.0974	0.746643	0.231768	2.0866	0.0369241	0.681755	AIFM2	apoptosis inducing factor, mitochondria associated 2 [Source:HGNC Symbol;Acc:HGNC:21411]
ENSSSCG00000032769	145.003	0.892078	0.301587	2.08578	0.0369988	0.682141
ENSSSCG00000022105	14.5124	-1.52463	0.606614	-2.07974	0.0375493	0.691288	SUCNR1	succinate receptor 1 [Source:HGNC Symbol;Acc:HGNC:4542]
ENSSSCG00000011026	362.602	0.63249	0.178118	2.07422	0.0380591	0.69803	ARHGAP12	Rho GTPase activating protein 12 [Source:HGNC Symbol;Acc:HGNC:16348]
ENSSSCG00000015645	433.292	-0.664791	0.193712	-2.07399	0.0380803	0.69803
ENSSSCG00000017384	10.8736	-1.26789	0.484315	-2.07481	0.0380044	0.69803	AOC2	amine oxidase, copper containing 2 [Source:HGNC Symbol;Acc:HGNC:549]
ENSSSCG00000007524	16436.7	0.896703	0.305912	2.07141	0.0383209	0.699412	ATP5F1E	ATP synthase subunit epsilon, mitochondrial [Source:RefSeq peptide;Acc:NP_001106919]
ENSSSCG00000029960	37.9358	0.897835	0.306437	2.07155	0.0383071	0.699412	LRRC4B	leucine rich repeat containing 4B [Source:HGNC Symbol;Acc:HGNC:25042]
ENSSSCG00000036014	49126.4	0.588504	0.157048	2.07242	0.0382262	0.699412	RPLP0	60S acidic ribosomal protein P0 [Source:UniProtKB/Swiss-Prot;Acc:Q29214]
ENSSSCG00000012996	56.1753	1.29182	0.497223	2.06905	0.038541	0.701414	CDC42EP2	CDC42 effector protein 2 [Source:HGNC Symbol;Acc:HGNC:16263]
ENSSSCG00000031740	16.0188	1.7542	0.720545	2.0695	0.0384987	0.701414	RF00017
ENSSSCG00000002918	203.745	1.06724	0.38948	2.06483	0.038939	0.707643	HCST	Hematopoietic cell signal transducer [Source:UniProtKB/Swiss-Prot;Acc:Q9GJR5]
ENSSSCG00000005291	140.662	0.753848	0.238127	2.06114	0.0392897	0.71237	TLE1	transducin like enhancer of split 1 [Source:HGNC Symbol;Acc:HGNC:11837]
ENSSSCG00000015543	13.2418	1.11544	0.413607	2.06091	0.0393113	0.71237	CACNA1E	calcium voltage-gated channel subunit alpha1 E [Source:HGNC Symbol;Acc:HGNC:1392]
ENSSSCG00000015823	337.542	-0.66135	0.193533	-2.05813	0.0395779	0.716179
ENSSSCG00000006163	40.9008	-1.1839	0.447864	-2.05613	0.0397699	0.717063	PKIA	cAMP-dependent protein kinase inhibitor alpha [Source:RefSeq peptide;Acc:NP_999369]
ENSSSCG00000016676	1396.58	1.24335	0.47684	2.05586	0.0397961	0.717063	INMT	indolethylamine N-methyltransferase [Source:RefSeq peptide;Acc:NP_001231662]
ENSSSCG00000038804	422.824	1.31461	0.511272	2.05679	0.0397062	0.717063	HBQ1	hemoglobin subunit theta 1 [Source:HGNC Symbol;Acc:HGNC:4833]
ENSSSCG00000004644	64.2536	0.957797	0.338335	2.05348	0.0400264	0.717888	HDC	histidine decarboxylase [Source:HGNC Symbol;Acc:HGNC:4855]
ENSSSCG00000008973	656.082	-0.621702	0.174652	-2.05361	0.0400132	0.717888	NAAA	N-acylethanolamine acid amidase [Source:HGNC Symbol;Acc:HGNC:736]
ENSSSCG00000025631	5195.03	1.07391	0.394932	2.05321	0.0400519	0.717888
ENSSSCG00000036761	10.1819	-1.63091	0.666263	-2.05305	0.0400679	0.717888
ENSSSCG00000033225	49.0009	1.02163	0.369742	2.05168	0.040201	0.719258
ENSSSCG00000009561	41.3879	1.21051	0.461956	2.051	0.0402667	0.71942	ATP4B	Potassium-transporting ATPase subunit beta [Source:UniProtKB/Swiss-Prot;Acc:P18434]
ENSSSCG00000006901	158.628	-0.76812	0.246386	-2.04998	0.0403664	0.720189	EVI5	ecotropic viral integration site 5 [Source:HGNC Symbol;Acc:HGNC:3501]
ENSSSCG00000001100	18.896	1.64671	0.675706	2.04774	0.0405852	0.721947	CARMIL1	capping protein regulator and myosin 1 linker 1 [Source:HGNC Symbol;Acc:HGNC:21581]
ENSSSCG00000009172	1679.95	-0.606491	0.167711	-2.04791	0.0405689	0.721947		serine/threonine-protein phosphatase 2B catalytic subunit alpha isoform [Source:RefSeq peptide;Acc:NP_999293]
ENSSSCG00000017818	450.462	0.960753	0.340811	2.04723	0.0406355	0.721947	SERPINF1	pigment epithelium-derived factor precursor [Source:RefSeq peptide;Acc:NP_001072130]
ENSSSCG00000015743	330.992	-0.802226	0.263674	-2.04492	0.0408628	0.724973	PTPN4	protein tyrosine phosphatase, non-receptor type 4 [Source:HGNC Symbol;Acc:HGNC:9656]
ENSSSCG00000040885	63.1651	0.868606	0.296239	2.0442	0.0409341	0.725224
ENSSSCG00000004970	22463.4	0.692996	0.210541	2.04218	0.0411341	0.727602
ENSSSCG00000037065	10.781	1.46228	0.587381	2.04168	0.0411828	0.727602	EMP2	epithelial membrane protein 2 [Source:HGNC Symbol;Acc:HGNC:3334]
ENSSSCG00000006648	5397.37	-0.636413	0.18297	-2.04066	0.041285	0.728393	CTSS	cathepsin S [Source:HGNC Symbol;Acc:HGNC:2545]
ENSSSCG00000004387	2214.06	0.69094	0.209808	2.0395	0.0413997	0.729404	FOXO3	forkhead box protein O3 [Source:RefSeq peptide;Acc:NP_001129431]
ENSSSCG00000004148	478.95	0.739297	0.23378	2.03723	0.0416274	0.7324	CCDC28A	coiled-coil domain-containing protein 28A [Source:RefSeq peptide;Acc:NP_001231598]
ENSSSCG00000003693	73.2293	0.777651	0.252813	2.03556	0.0417942	0.732555	MYOM1	myomesin 1 [Source:HGNC Symbol;Acc:HGNC:7613]
ENSSSCG00000005671	9765.09	0.99698	0.360588	2.03541	0.0418092	0.732555	CRAT	carnitine O-acetyltransferase [Source:RefSeq peptide;Acc:NP_001106518]
ENSSSCG00000007672	513.027	-0.514572	0.123515	-2.0365	0.0417006	0.732555	POP7	POP7 homolog, ribonuclease P/MRP subunit [Source:HGNC Symbol;Acc:HGNC:19949]
ENSSSCG00000002535	21846	-0.747972	0.23838	-2.0343	0.0419209	0.733245	HSP90AA1	Heat shock protein HSP 90-alpha [Source:UniProtKB/Swiss-Prot;Acc:O02705]
ENSSSCG00000016301	18.8345	-1.49143	0.604306	-2.03273	0.0420795	0.733245	SAG	S-arrestin [Source:RefSeq peptide;Acc:NP_999244]
ENSSSCG00000026423	201.608	-0.798698	0.26347	-2.03311	0.0420409	0.733245	SLC23A1	solute carrier family 23 member 1 [Source:HGNC Symbol;Acc:HGNC:10974]
ENSSSCG00000033262	20189	-0.79513	0.261625	-2.03381	0.0419703	0.733245	CD74	CD74 antigen [Source:RefSeq peptide;Acc:NP_998939]
ENSSSCG00000023862	449.717	0.728554	0.229173	2.0313	0.0422243	0.73476	MTMR8	myotubularin related protein 8 [Source:HGNC Symbol;Acc:HGNC:16825]
ENSSSCG00000040282	63.2736	-1.2983	0.509879	-2.03042	0.0423139	0.735313
ENSSSCG00000000940	42.0415	-1.03433	0.380365	-2.02777	0.042584	0.73533	PPFIA2	PTPRF interacting protein alpha 2 [Source:HGNC Symbol;Acc:HGNC:9246]
ENSSSCG00000001706	284.715	0.660947	0.196499	2.02501	0.042866	0.73533	AARS2	alanyl-tRNA synthetase 2, mitochondrial [Source:HGNC Symbol;Acc:HGNC:21022]
ENSSSCG00000004192	29.4707	1.11356	0.419944	2.02534	0.042833	0.73533	CTGF	connective tissue growth factor [Source:HGNC Symbol;Acc:HGNC:2500]
ENSSSCG00000004464	489.883	-0.642832	0.187278	-2.02799	0.0425614	0.73533	FAM46A	family with sequence similarity 46 member A [Source:HGNC Symbol;Acc:HGNC:18345]
ENSSSCG00000009270	205.551	0.724076	0.227609	2.02559	0.0428071	0.73533	IFT88	intraflagellar transport 88 [Source:HGNC Symbol;Acc:HGNC:20606]
ENSSSCG00000015924	75.8423	-0.725985	0.228579	-2.02534	0.0428323	0.73533	SPC25	SPC25, NDC80 kinetochore complex component [Source:HGNC Symbol;Acc:HGNC:24031]
ENSSSCG00000025485	465.609	-0.879744	0.304587	-2.02474	0.0428938	0.73533		transmembrane protein C1orf162 homolog [Source:RefSeq peptide;Acc:NP_001230319]
ENSSSCG00000029968	79.1053	1.03874	0.382527	2.02785	0.0425756	0.73533	ASIC4	acid sensing ion channel subunit family member 4 [Source:HGNC Symbol;Acc:HGNC:21263]
ENSSSCG00000038282	16.8955	-1.11971	0.422545	-2.02742	0.0426192	0.73533
ENSSSCG00000040348	10.0845	-2.56919	1.13696	-2.02835	0.042525	0.73533	LIN7A	lin-7 homolog A, crumbs cell polarity complex component [Source:HGNC Symbol;Acc:HGNC:17787]
ENSSSCG00000014920	659.165	-0.639411	0.186039	-2.0231	0.0430626	0.736599	FZD4	frizzled class receptor 4 [Source:HGNC Symbol;Acc:HGNC:4042]
ENSSSCG00000028627	11.341	1.32077	0.522881	2.0229	0.0430838	0.736599
ENSSSCG00000040385	404.906	0.698106	0.215239	2.02134	0.0432447	0.738357	RFNG	RFNG O-fucosylpeptide 3-beta-N-acetylglucosaminyltransferase [Source:HGNC Symbol;Acc:HGNC:9974]
ENSSSCG00000004458	13.8523	-1.23033	0.47937	-2.01785	0.043607	0.742547	TPBG	trophoblast glycoprotein [Source:HGNC Symbol;Acc:HGNC:12004]
ENSSSCG00000038189	197.598	-0.837559	0.28465	-2.01835	0.0435546	0.742547	SMCR8	Smith-Magenis syndrome chromosome region, candidate 8 [Source:HGNC Symbol;Acc:HGNC:17921]
ENSSSCG00000002783	41.449	0.779565	0.25622	2.01596	0.0438038	0.743758	SLC9A5	solute carrier family 9 member A5 [Source:HGNC Symbol;Acc:HGNC:11078]
ENSSSCG00000006209	1010.62	-0.800829	0.266905	-2.01493	0.0439123	0.743758	VCPIP1	valosin containing protein interacting protein 1 [Source:HGNC Symbol;Acc:HGNC:30897]
ENSSSCG00000025005	143.031	-0.836488	0.284559	-2.01524	0.0438799	0.743758	B4GALT6	beta-1,4-galactosyltransferase 6 [Source:HGNC Symbol;Acc:HGNC:929]
ENSSSCG00000034630	21.1876	1.11848	0.424358	2.01584	0.0438162	0.743758	ABI2	abl interactor 2 [Source:HGNC Symbol;Acc:HGNC:24011]
ENSSSCG00000022140	29.0435	1.19466	0.462562	2.01406	0.0440035	0.74431	TMPRSS11E	transmembrane serine protease 11E [Source:HGNC Symbol;Acc:HGNC:24465]
ENSSSCG00000039573	145.379	1.90843	0.817859	2.01184	0.0442371	0.747267	SLPI	antileukoproteinase [Source:RefSeq peptide;Acc:NP_999035]
ENSSSCG00000007541	106.836	0.767003	0.250641	2.01072	0.044355	0.748263	PDGFA	platelet derived growth factor subunit A [Source:HGNC Symbol;Acc:HGNC:8799]
ENSSSCG00000002055	37.8175	0.979084	0.35626	2.00991	0.0444411	0.748721
ENSSSCG00000009348	26.6775	-1.07498	0.405415	-2.00276	0.0452029	0.760547	STARD13	StAR related lipid transfer domain containing 13 [Source:HGNC Symbol;Acc:HGNC:19164]
ENSSSCG00000034779	339.383	0.644334	0.190443	2.00217	0.0452659	0.7606	NT5C3B	5'-nucleotidase, cytosolic IIIB [Source:HGNC Symbol;Acc:HGNC:28300]
ENSSSCG00000039368	298.054	-0.735716	0.236257	-2.00071	0.0454237	0.762242		UDP-N-acetylglucosamine/UDP-glucose/GDP-mannose transporter [Source:RefSeq peptide;Acc:NP_001231291]
ENSSSCG00000027091	49.3434	2.13295	0.935535	1.99877	0.0456336	0.764754	OAZ3	Sus scrofa ornithine decarboxylase antizyme 3 (OAZ3), transcript variant 2, mRNA. [Source:RefSeq mRNA;Acc:NM_001301406]
ENSSSCG00000038089	200.268	1.01137	0.374565	1.99787	0.0457302	0.765364	COL18A1	collagen type XVIII alpha 1 chain [Source:HGNC Symbol;Acc:HGNC:2195]
ENSSSCG00000010017	107.949	0.857515	0.297673	1.9971	0.0458149	0.765771	SMTN	smoothelin [Source:RefSeq peptide;Acc:NP_001231289]
ENSSSCG00000004602	36.865	-0.862059	0.300059	-1.99635	0.0458954	0.766109	TEX9	testis-expressed sequence 9 protein [Source:RefSeq peptide;Acc:NP_001231528]
ENSSSCG00000006140	727.761	1.05582	0.397428	1.99479	0.0460662	0.766944	CA2	carbonic anhydrase 2 [Source:HGNC Symbol;Acc:HGNC:1373]
ENSSSCG00000026996	406.075	-0.680322	0.209155	-1.99512	0.0460301	0.766944
ENSSSCG00000040586	643.537	0.648746	0.193486	1.99348	0.0462085	0.768307	PAOX	polyamine oxidase [Source:HGNC Symbol;Acc:HGNC:20837]
ENSSSCG00000011163	59.4517	0.893708	0.316621	1.99189	0.0463835	0.770209	DIP2C	disco interacting protein 2 homolog C [Source:HGNC Symbol;Acc:HGNC:29150]
ENSSSCG00000004854	140.196	-0.656172	0.19786	-1.98695	0.0469279	0.772206
ENSSSCG00000010999	1616.81	-0.528267	0.133488	-1.98694	0.0469293	0.772206	SMU1	WD40 repeat-containing protein SMU1 [Source:RefSeq peptide;Acc:NP_001230827]
ENSSSCG00000011239	3359.88	-0.921507	0.331273	-1.9877	0.0468447	0.772206
ENSSSCG00000016262	7426.99	-0.54449	0.141611	-1.98752	0.0468645	0.772206
ENSSSCG00000017673	315.558	-0.889369	0.315137	-1.9875	0.0468671	0.772206	INTS2	integrator complex subunit 2 [Source:HGNC Symbol;Acc:HGNC:29241]
ENSSSCG00000028031	19.5667	1.09959	0.420625	1.98884	0.0467191	0.772206	HDAC11	histone deacetylase 11 [Source:HGNC Symbol;Acc:HGNC:19086]
ENSSSCG00000035772	14.828	1.1079	0.424545	1.99004	0.046586	0.772206	CDH5	cadherin-5 precursor [Source:RefSeq peptide;Acc:NP_001001649]
ENSSSCG00000008994	7.2499	-1.82548	0.786753	-1.98595	0.0470392	0.772606	RBM46	RNA binding motif protein 46 [Source:HGNC Symbol;Acc:HGNC:28401]
ENSSSCG00000021793	701.794	-0.670876	0.205397	-1.98562	0.0470752	0.772606	SMIM14	small integral membrane protein 14 [Source:HGNC Symbol;Acc:HGNC:27321]
ENSSSCG00000014361	1905.22	-0.573531	0.156476	-1.98431	0.0472213	0.774003
ENSSSCG00000007249	405.92	0.6109	0.175555	1.98152	0.0475333	0.778112	NOL4L	nucleolar protein 4 like [Source:HGNC Symbol;Acc:HGNC:16106]
ENSSSCG00000011157	522.9	0.61505	0.177907	1.97865	0.0478556	0.782381	PITRM1	pitrilysin metallopeptidase 1 [Source:HGNC Symbol;Acc:HGNC:17663]
ENSSSCG00000039838	1145.69	0.720354	0.231394	1.97637	0.0481131	0.785579	RGS10	regulator of G protein signaling 10 [Source:HGNC Symbol;Acc:HGNC:9992]
ENSSSCG00000016997	16.5388	1.4379	0.594909	1.97486	0.0482843	0.787362	FGF18	fibroblast growth factor 18 [Source:HGNC Symbol;Acc:HGNC:3674]
ENSSSCG00000032715	196.653	0.745035	0.244142	1.97427	0.0483515	0.787448	CERS6	ceramide synthase 6 [Source:HGNC Symbol;Acc:HGNC:23826]
ENSSSCG00000010076	71.1229	-1.06928	0.408489	-1.97372	0.0484136	0.78745	ZNF70	zinc finger protein 70 [Source:HGNC Symbol;Acc:HGNC:13140]
ENSSSCG00000017643	35.8053	1.2277	0.490095	1.96832	0.0490315	0.793664	4-Sep	septin 4 [Source:HGNC Symbol;Acc:HGNC:9165]
ENSSSCG00000031903	47.4427	2.412	1.09184	1.9682	0.0490456	0.793664	TNNT3	Troponin T, fast skeletal muscle [Source:UniProtKB/Swiss-Prot;Acc:Q75NG9]
ENSSSCG00000034914	1513.42	0.830573	0.288297	1.96859	0.0489999	0.793664		scavenger receptor cysteine-rich type 1 protein M160 precursor [Source:RefSeq peptide;Acc:NP_001116565]
ENSSSCG00000037099	148.278	1.08735	0.418553	1.96946	0.0489008	0.793664	ANKLE1	ankyrin repeat and LEM domain containing 1 [Source:HGNC Symbol;Acc:HGNC:26812]
ENSSSCG00000002529	96.0691	1.1624	0.457359	1.96644	0.0492479	0.794992		40S ribosomal protein S21 [Source:UniProtKB/Swiss-Prot;Acc:P63221]
ENSSSCG00000010816	68.5288	0.843166	0.295023	1.9664	0.0492528	0.794992	TGFB2	transforming growth factor beta 2 [Source:HGNC Symbol;Acc:HGNC:11768]
ENSSSCG00000005673	65.018	-1.15376	0.45347	-1.96425	0.0495008	0.79798	IER5L	immediate early response 5 like [Source:HGNC Symbol;Acc:HGNC:23679]
ENSSSCG00000015383	58.6235	-0.845781	0.296941	-1.9625	0.0497047	0.800252	RAPGEF5	Rap guanine nucleotide exchange factor 5 [Source:HGNC Symbol;Acc:HGNC:16862]
ENSSSCG00000008902	35.7259	0.812667	0.280186	1.96167	0.0498009	0.800785	PPAT	phosphoribosyl pyrophosphate amidotransferase [Source:HGNC Symbol;Acc:HGNC:9238]
ENSSSCG00000035666	951.218	0.831331	0.289884	1.96043	0.0499459	0.802102
ENSSSCG00000020963	35.501	0.923398	0.337166	1.95857	0.0501633	0.804576	EPDR1	ependymin related 1 [Source:HGNC Symbol;Acc:HGNC:17572]
ENSSSCG00000037237	128.463	0.653594	0.199561	1.95709	0.0503367	0.80634	COMTD1	catechol-O-methyltransferase domain containing 1 [Source:HGNC Symbol;Acc:HGNC:26309]
ENSSSCG00000007031	657.028	0.518314	0.130726	1.95278	0.0508458	0.813469
ENSSSCG00000010566	371.272	0.761681	0.255459	1.95196	0.0509426	0.813992	FBXW4	F-box and WD repeat domain containing 4 [Source:HGNC Symbol;Acc:HGNC:10847]
ENSSSCG00000029165	24.4328	1.00474	0.3804	1.94981	0.0511993	0.816074	DOK4	docking protein 4 [Source:HGNC Symbol;Acc:HGNC:19868]
ENSSSCG00000034843	48.0881	-0.752415	0.250992	-1.94979	0.0512014	0.816074
ENSSSCG00000009998	387.768	0.534233	0.139185	1.94848	0.0513581	0.817395	CASTOR1	cytosolic arginine sensor for mTORC1 subunit 1 [Source:HGNC Symbol;Acc:HGNC:34423]
ENSSSCG00000012300	9.95801	1.20662	0.484384	1.94802	0.0514129	0.817395	FOXP3	forkhead box protein P3 [Source:RefSeq peptide;Acc:NP_001121910]
ENSSSCG00000005092	58.484	-0.80635	0.279026	-1.94719	0.0515125	0.817955	SLC38A6	probable sodium-coupled neutral amino acid transporter 6 [Source:RefSeq peptide;Acc:NP_001254778]
ENSSSCG00000000010	12.3483	1.60959	0.692854	1.94349	0.0519569	0.818815	FBLN1	fibulin 1 [Source:HGNC Symbol;Acc:HGNC:3600]
ENSSSCG00000007520	864.606	0.553256	0.149163	1.94566	0.0516953	0.818815	GNAS	guanine nucleotide-binding protein G(s) subunit alpha isoform f [Source:RefSeq peptide;Acc:NP_001165455]
ENSSSCG00000008090	632.942	1.37641	0.57236	1.94523	0.0517475	0.818815	IL1A	Interleukin-1 alpha [Source:UniProtKB/Swiss-Prot;Acc:P18430]
ENSSSCG00000010931	4808.72	0.55049	0.147786	1.94507	0.051766	0.818815	KLHL12	adiponectin receptor protein 1 [Source:RefSeq peptide;Acc:NP_001007194]
ENSSSCG00000023010	629.966	0.875149	0.314941	1.94359	0.0519453	0.818815	TMOD1	tropomodulin 1 [Source:HGNC Symbol;Acc:HGNC:11871]
ENSSSCG00000032498	240.333	0.592725	0.169638	1.94349	0.0519564	0.818815	IDH3A	isocitrate dehydrogenase 3 (NAD(+)) alpha [Source:HGNC Symbol;Acc:HGNC:5384]
ENSSSCG00000033641	9.92129	-1.39553	0.582864	-1.94299	0.0520179	0.818815	COL8A2	collagen type VIII alpha 2 chain [Source:HGNC Symbol;Acc:HGNC:2216]
ENSSSCG00000040305	109.921	1.20099	0.482955	1.94212	0.0521227	0.819449
ENSSSCG00000024672	844.495	0.628478	0.188233	1.94144	0.0522052	0.819731	KLF16	Krueppel-like factor 16 [Source:RefSeq peptide;Acc:NP_001157481]
ENSSSCG00000008586	8.54299	1.86596	0.826576	1.93924	0.0524726	0.820894	TP53I3	tumor protein p53 inducible protein 3 [Source:HGNC Symbol;Acc:HGNC:19373]
ENSSSCG00000024389	994.45	0.590328	0.16869	1.94021	0.0523546	0.820894	SIGIRR	single Ig IL-1-related receptor [Source:RefSeq peptide;Acc:NP_001302618]
ENSSSCG00000025218	182.8	-0.700179	0.225421	-1.93923	0.0524731	0.820894	TXNL4B	thioredoxin like 4B [Source:HGNC Symbol;Acc:HGNC:26041]
ENSSSCG00000000839	145.342	-0.908414	0.333163	-1.93713	0.0527293	0.823887	ALDH1L2	aldehyde dehydrogenase 1 family member L2 [Source:HGNC Symbol;Acc:HGNC:26777]
ENSSSCG00000012182	17.7215	0.928788	0.343916	1.9358	0.0528918	0.825411	PCYT1B	phosphate cytidylyltransferase 1, choline, beta [Source:HGNC Symbol;Acc:HGNC:8755]
ENSSSCG00000006851	48.3486	-0.807578	0.281656	-1.93337	0.0531909	0.825738
ENSSSCG00000010854	1398.06	-0.738437	0.245896	-1.93335	0.0531931	0.825738	TMEM63A	CSC1-like protein 1 [Source:RefSeq peptide;Acc:NP_001230118]
ENSSSCG00000021851	10.896	1.15205	0.459602	1.93432	0.0530743	0.825738
ENSSSCG00000026414	2284.16	0.919257	0.339272	1.93421	0.0530873	0.825738	ATOX1	copper transport protein ATOX1 [Source:RefSeq peptide;Acc:NP_001161113]
ENSSSCG00000033363	97.5593	-1.45389	0.61624	-1.93246	0.0533028	0.825738
ENSSSCG00000036050	58.318	-0.867785	0.312886	-1.93282	0.0532586	0.825738	CD302	CD302 antigen [Source:UniProtKB/Swiss-Prot;Acc:A8WH75]
ENSSSCG00000035153	1781.45	-0.562794	0.155259	-1.9307	0.05352	0.828094	TRIM38	tripartite motif containing 38 [Source:HGNC Symbol;Acc:HGNC:10059]
ENSSSCG00000007754	19021.4	-0.768404	0.261854	-1.92996	0.0536114	0.828498	ITGAX	integrin subunit alpha X [Source:HGNC Symbol;Acc:HGNC:6152]
ENSSSCG00000038397	466.182	-0.547526	0.147452	-1.92938	0.0536835	0.828605	PTK2	protein tyrosine kinase 2 [Source:HGNC Symbol;Acc:HGNC:9611]
ENSSSCG00000001735	243.114	1.13916	0.45501	1.9255	0.0541665	0.832229	RHAG	Rh associated glycoprotein [Source:HGNC Symbol;Acc:HGNC:10006]
ENSSSCG00000004127	162.482	0.57794	0.163462	1.92647	0.0540453	0.832229	PLAGL1	Zinc finger protein PLAGL1 [Source:UniProtKB/Swiss-Prot;Acc:Q2I689]
ENSSSCG00000009554	47.7068	-1.48546	0.634899	-1.92539	0.0541804	0.832229	GRTP1	growth hormone regulated TBC protein 1 [Source:HGNC Symbol;Acc:HGNC:20310]
ENSSSCG00000038994	1252.74	-0.868078	0.314139	-1.92604	0.0540997	0.832229	CLIC4	chloride intracellular channel 4 [Source:HGNC Symbol;Acc:HGNC:13518]
ENSSSCG00000014820	2859.47	-0.703205	0.228893	-1.92304	0.0544751	0.835745	FCHSD2	FCH and double SH3 domains 2 [Source:HGNC Symbol;Acc:HGNC:29114]
ENSSSCG00000037647	2226.32	0.779389	0.26861	1.92232	0.0545656	0.836125	TFDP2	transcription factor Dp-2 [Source:HGNC Symbol;Acc:HGNC:11751]
ENSSSCG00000032578	128.602	0.673903	0.21432	1.91708	0.0552279	0.845252	TNFRSF17	TNF receptor superfamily member 17 [Source:HGNC Symbol;Acc:HGNC:11913]
ENSSSCG00000009611	1935.42	0.791808	0.276065	1.9154	0.055442	0.845549	XPO7	exportin 7 [Source:HGNC Symbol;Acc:HGNC:14108]
ENSSSCG00000030877	74.5306	-0.914592	0.340019	-1.91624	0.0553344	0.845549	FRMPD4	FERM and PDZ domain containing 4 [Source:HGNC Symbol;Acc:HGNC:29007]
ENSSSCG00000036064	136.789	-0.71038	0.233557	-1.91536	0.0554469	0.845549	CALHM6	protein FAM26F [Source:RefSeq peptide;Acc:NP_001245363]
ENSSSCG00000006233	328.211	-0.691629	0.223938	-1.9139	0.0556324	0.846204	CA8	carbonic anhydrase 8 [Source:HGNC Symbol;Acc:HGNC:1382]
ENSSSCG00000015211	5.66934	-1.51035	0.651565	-1.91433	0.0555775	0.846204	PKNOX2	PBX/knotted 1 homeobox 2 [Source:HGNC Symbol;Acc:HGNC:16714]
ENSSSCG00000040719	2303.44	-0.61025	0.18146	-1.91346	0.0556897	0.846204	KIAA0040	KIAA0040 [Source:HGNC Symbol;Acc:HGNC:28950]
ENSSSCG00000032156	185.062	0.727004	0.24262	1.91233	0.055834	0.847383	GPR146	G protein-coupled receptor 146 [Source:HGNC Symbol;Acc:HGNC:21718]
ENSSSCG00000004236	21.5135	1.48228	0.63807	1.91083	0.0560261	0.848153	PKIB	cAMP-dependent protein kinase inhibitor beta [Source:HGNC Symbol;Acc:HGNC:9018]
ENSSSCG00000017077	23.6969	1.1156	0.44637	1.90999	0.0561343	0.848153
ENSSSCG00000038370	382.98	0.540612	0.14534	1.90986	0.0561519	0.848153	UQCC3	ubiquinol-cytochrome c reductase complex assembly factor 3 [Source:HGNC Symbol;Acc:HGNC:34399]
ENSSSCG00000039348	48.396	0.882639	0.324162	1.9114	0.0559528	0.848153	H1F0	H1 histone family member 0 [Source:HGNC Symbol;Acc:HGNC:4714]
ENSSSCG00000008126	11.1245	-1.5262	0.662186	-1.90757	0.0564471	0.851601	ASTL	astacin like metalloendopeptidase [Source:HGNC Symbol;Acc:HGNC:31704]
ENSSSCG00000000157	7.10169	2.24177	1.03944	1.90366	0.056955	0.856829	BPIFC	BPI fold containing family C [Source:HGNC Symbol;Acc:HGNC:16503]
ENSSSCG00000001080	196.735	-0.556102	0.153928	-1.90392	0.0569202	0.856829	CDKAL1	CDK5 regulatory subunit associated protein 1 like 1 [Source:HGNC Symbol;Acc:HGNC:21050]
ENSSSCG00000008072	39.5014	1.26242	0.525067	1.90334	0.056996	0.856829	ASPN	asporin precursor [Source:RefSeq peptide;Acc:NP_001230818]
ENSSSCG00000033050	88.9943	-0.684602	0.22171	-1.90144	0.0572447	0.85955
ENSSSCG00000035700	72.5509	0.577714	0.165728	1.89877	0.0575948	0.863786	CENPW	centromere protein W [Source:HGNC Symbol;Acc:HGNC:21488]
ENSSSCG00000003776	502.016	-0.547128	0.149679	-1.89803	0.0576926	0.864233	ACADM	Medium-chain specific acyl-CoA dehydrogenase, mitochondrial [Source:UniProtKB/Swiss-Prot;Acc:P41367]
ENSSSCG00000012055	1860.32	-0.853693	0.311403	-1.89676	0.0578594	0.864692	MORC3	MORC family CW-type zinc finger 3 [Source:HGNC Symbol;Acc:HGNC:23572]
ENSSSCG00000029558	10.333	1.37344	0.585299	1.89716	0.0578066	0.864692	EXTL1	exostosin like glycosyltransferase 1 [Source:HGNC Symbol;Acc:HGNC:3515]
ENSSSCG00000039703	154.168	0.798578	0.282425	1.89624	0.057929	0.864714	EEPD1	endonuclease/exonuclease/phosphatase family domain containing 1 [Source:HGNC Symbol;Acc:HGNC:22223]
ENSSSCG00000006661	256.01	-0.562997	0.158366	-1.89411	0.0582106	0.864968	VPS45	vacuolar protein sorting-associated protein 45 [Source:RefSeq peptide;Acc:NP_001231923]
ENSSSCG00000010451	17251.9	-0.858033	0.314493	-1.89193	0.0585004	0.864968	IFIT2	interferon-induced protein with tetratricopeptide repeats 2 [Source:RefSeq peptide;Acc:NP_001302587]
ENSSSCG00000011782	295.661	0.598101	0.17705	1.8925	0.0584243	0.864968	ABCC5	ATP binding cassette subfamily C member 5 [Source:HGNC Symbol;Acc:HGNC:56]
ENSSSCG00000012132	185.114	0.665206	0.212679	1.89098	0.0586269	0.864968	ASB9	ankyrin repeat and SOCS box protein 9 [Source:RefSeq peptide;Acc:NP_001230632]
ENSSSCG00000012346	10.2699	1.58343	0.698196	1.89115	0.0586037	0.864968	PAGE2B	putative G antigen family E member 3 [Source:RefSeq peptide;Acc:NP_001182293]
ENSSSCG00000013931	17.1154	-1.57629	0.693444	-1.89381	0.0582498	0.864968	GMIP	GEM interacting protein [Source:HGNC Symbol;Acc:HGNC:24852]
ENSSSCG00000017578	59.5028	0.756641	0.260495	1.89488	0.0581083	0.864968	ITGA3	integrin subunit alpha 3 [Source:HGNC Symbol;Acc:HGNC:6139]
ENSSSCG00000032611	28.6197	0.837375	0.303603	1.89175	0.0585249	0.864968
ENSSSCG00000036411	231.357	0.696025	0.228799	1.89246	0.0584304	0.864968	ACOT13	acyl-coenzyme A thioesterase 13 [Source:RefSeq peptide;Acc:NP_001231908]
ENSSSCG00000040155	33.292	0.947424	0.361439	1.89351	0.05829	0.864968
ENSSSCG00000012118	1049.64	-0.866186	0.319075	-1.89031	0.0587159	0.865276	TLR8	toll-like receptor 8 precursor [Source:RefSeq peptide;Acc:NP_999352]
ENSSSCG00000000680	13.82	1.25147	0.523603	1.88775	0.0590597	0.869334	GPR162	G protein-coupled receptor 162 [Source:HGNC Symbol;Acc:HGNC:16693]
ENSSSCG00000026488	656.584	-0.533895	0.143524	-1.88721	0.0591317	0.869387
ENSSSCG00000005110	167.333	-0.631865	0.195557	-1.88605	0.0592888	0.870688	SYNE2	spectrin repeat containing nuclear envelope protein 2 [Source:HGNC Symbol;Acc:HGNC:17084]
ENSSSCG00000015659	280.041	0.690736	0.226915	1.88485	0.0594498	0.872045	YOD1	YOD1 deubiquitinase [Source:HGNC Symbol;Acc:HGNC:25035]
ENSSSCG00000009395	711.517	-0.668886	0.21579	-1.88077	0.060003	0.877121	SETDB2	SET domain bifurcated 2 [Source:HGNC Symbol;Acc:HGNC:20263]
ENSSSCG00000033787	1601.91	-0.639114	0.199955	-1.88082	0.0599963	0.877121
ENSSSCG00000037910	254.371	0.806491	0.288874	1.88129	0.0599323	0.877121	DUSP6	dual specificity protein phosphatase 6 [Source:RefSeq peptide;Acc:NP_001254771]
ENSSSCG00000009556	3400.62	0.60798	0.183535	1.87945	0.0601831	0.878743	CUL4A	cullin 4A [Source:HGNC Symbol;Acc:HGNC:2554]
ENSSSCG00000008555	24.4883	-1.16895	0.482412	-1.87788	0.0603972	0.880856	CGREF1	cell growth regulator with EF-hand domain 1 [Source:HGNC Symbol;Acc:HGNC:16962]
ENSSSCG00000035025	12.9783	1.14294	0.469184	1.87539	0.0607396	0.884833	ADGRV1	adhesion G protein-coupled receptor V1 [Source:HGNC Symbol;Acc:HGNC:17416]
ENSSSCG00000038403	7158.95	0.705013	0.235895	1.87362	0.0609821	0.88735
ENSSSCG00000007492	151.047	0.843236	0.309861	1.87246	0.0611433	0.888677	FAM210B	protein FAM210B [Source:RefSeq peptide;Acc:NP_001107173]
ENSSSCG00000003848	65.4881	-0.973976	0.380151	-1.87016	0.0614619	0.889238	LRP8	low-density lipoprotein receptor-related protein 8 precursor [Source:RefSeq peptide;Acc:NP_001186820]
ENSSSCG00000004597	47.8519	2.30173	1.08998	1.8704	0.0614282	0.889238	AQP9	aquaporin-9 [Source:RefSeq peptide;Acc:NP_001106154]
ENSSSCG00000023264	583.19	-0.580109	0.169484	-1.87083	0.0613689	0.889238
ENSSSCG00000036379	152.375	1.13728	0.467339	1.87068	0.0613899	0.889238
ENSSSCG00000002629	6679.72	0.835061	0.305965	1.86958	0.061542	0.889383	FBXO9	F-box only protein 9 [Source:RefSeq peptide;Acc:NP_001153769]
ENSSSCG00000022305	20.3053	-1.24435	0.52506	-1.86896	0.0616281	0.889616	WDR78	WD repeat domain 78 [Source:HGNC Symbol;Acc:HGNC:26252]
ENSSSCG00000010381	45.6196	1.45332	0.637732	1.86643	0.0619811	0.893695	ARHGAP22	Rho GTPase activating protein 22 [Source:HGNC Symbol;Acc:HGNC:30320]
ENSSSCG00000007022	136.848	0.872917	0.327343	1.86313	0.0624439	0.899348	ANK1	ankyrin 1 [Source:HGNC Symbol;Acc:HGNC:492]
ENSSSCG00000038285	1988.64	0.787046	0.281403	1.86214	0.0625833	0.900334	KLHL36	kelch like family member 36 [Source:HGNC Symbol;Acc:HGNC:17844]
ENSSSCG00000003120	938.415	0.607751	0.18533	1.86001	0.0628838	0.901306	NAPA	alpha-soluble NSF attachment protein [Source:RefSeq peptide;Acc:NP_001231313]
ENSSSCG00000010039	30.2697	-1.17776	0.49182	-1.85989	0.0629014	0.901306	SLC5A4	solute carrier family 5 member 4 [Source:RefSeq peptide;Acc:NP_999347]
ENSSSCG00000015801	52.3732	-0.950695	0.369795	-1.85957	0.0629458	0.901306	TLR3	toll-like receptor 3 precursor [Source:RefSeq peptide;Acc:NP_001090913]
ENSSSCG00000016397	14.6312	-2.43599	1.16856	-1.85951	0.0629546	0.901306	NEB	nebulin [Source:HGNC Symbol;Acc:HGNC:7720]
ENSSSCG00000036892	536.735	0.672895	0.220456	1.85915	0.0630055	0.901306	GPR132	G protein-coupled receptor 132 [Source:HGNC Symbol;Acc:HGNC:17482]
ENSSSCG00000000080	1719.21	0.577445	0.169269	1.85746	0.063246	0.901698	GRAP2	GRB2-related adaptor protein 2 [Source:HGNC Symbol;Acc:HGNC:4563]
ENSSSCG00000006903	318.828	-0.483226	0.118517	-1.85789	0.0631843	0.901698	RPAP2	RNA polymerase II associated protein 2 [Source:HGNC Symbol;Acc:HGNC:25791]
ENSSSCG00000008347	589.309	-0.661317	0.214383	-1.8578	0.0631968	0.901698	FBXO48	F-box protein 48 [Source:HGNC Symbol;Acc:HGNC:33857]
ENSSSCG00000033526	27.5381	-1.16598	0.48707	-1.85383	0.0637629	0.907032	BAG2	BCL2 associated athanogene 2 [Source:HGNC Symbol;Acc:HGNC:938]
ENSSSCG00000039604	134.357	-0.634665	0.20044	-1.85407	0.0637289	0.907032
ENSSSCG00000024305	22.726	1.03531	0.417695	1.8489	0.0644728	0.914557	MT3	Metallothionein-3 [Source:UniProtKB/Swiss-Prot;Acc:P55944]
ENSSSCG00000035756	698.144	0.599765	0.182108	1.84907	0.0644477	0.914557
ENSSSCG00000036589	37.4448	0.74409	0.260219	1.84865	0.0645078	0.914557	BEGAIN	brain enriched guanylate kinase associated [Source:HGNC Symbol;Acc:HGNC:24163]
ENSSSCG00000035730	98.6914	-0.820313	0.30154	-1.84811	0.0645867	0.914654	ZDHHC21	zinc finger DHHC-type containing 21 [Source:HGNC Symbol;Acc:HGNC:20750]
ENSSSCG00000016946	17.561	-0.947632	0.370679	-1.84688	0.0647649	0.915138	CENPK	centromere protein K [Source:HGNC Symbol;Acc:HGNC:29479]
ENSSSCG00000036560	9.91866	1.26852	0.544299	1.8473	0.0647033	0.915138	PAWR	pro-apoptotic WT1 regulator [Source:HGNC Symbol;Acc:HGNC:8614]
ENSSSCG00000015450	181.332	-0.596237	0.180564	-1.84535	0.0649866	0.917249	ZNF786	zinc finger protein 786 [Source:HGNC Symbol;Acc:HGNC:21806]
ENSSSCG00000028135	42.9647	0.945546	0.369955	1.84485	0.0650594	0.917258
ENSSSCG00000015285	29.3419	-2.95611	1.46086	-1.84349	0.0652578	0.919036	LRRN2	leucine rich repeat neuronal 2 [Source:HGNC Symbol;Acc:HGNC:16914]
ENSSSCG00000022961	134.587	0.754027	0.266512	1.84229	0.0654331	0.919465	CLMP	CXADR like membrane protein [Source:HGNC Symbol;Acc:HGNC:24039]
ENSSSCG00000026098	183.6	-0.671559	0.221725	-1.84248	0.0654047	0.919465	CMYA5	cardiomyopathy-associated protein 5 [Source:RefSeq peptide;Acc:NP_001184236]
ENSSSCG00000008517	241.383	-0.645749	0.207972	-1.84022	0.0657355	0.922694	SPAST	spastin [Source:RefSeq peptide;Acc:NP_998914]
ENSSSCG00000032556	18410.8	0.585512	0.175311	1.83946	0.065847	0.923238
ENSSSCG00000040249	71.1423	-0.776321	0.279242	-1.83814	0.0660413	0.924943
ENSSSCG00000008553	17.5917	0.939819	0.368454	1.83682	0.0662358	0.926645	PREB	prolactin regulatory element binding [Source:HGNC Symbol;Acc:HGNC:9356]
ENSSSCG00000014959	10.0918	-1.89788	0.890351	-1.83619	0.0663302	0.926944	PIWIL4	piwi-like protein 4 [Source:RefSeq peptide;Acc:NP_001302731]
ENSSSCG00000009921	60.7594	-1.00052	0.401872	-1.83513	0.0664869	0.92715	OASL	2'-5'-oligoadenylate synthase-like protein [Source:RefSeq peptide;Acc:NP_001026960]
ENSSSCG00000024236	20.7035	1.07013	0.43981	1.8351	0.0664908	0.92715	MMP17	matrix metallopeptidase 17 [Source:HGNC Symbol;Acc:HGNC:7163]
ENSSSCG00000005250	30.8958	-0.969288	0.385933	-1.82999	0.0672511	0.936723	APBA1	amyloid beta precursor protein binding family A member 1 [Source:HGNC Symbol;Acc:HGNC:578]
ENSSSCG00000036114	1246.6	-0.514412	0.13759	-1.827	0.0676995	0.941935
ENSSSCG00000027882	17.1756	1.63298	0.750249	1.82598	0.0678529	0.942673	C1orf115	chromosome 1 open reading frame 115 [Source:HGNC Symbol;Acc:HGNC:25873]
ENSSSCG00000039980	12.8426	-1.19249	0.509108	-1.82566	0.067901	0.942673	TRAV26-2	T cell receptor alpha variable 26-2 [Source:HGNC Symbol;Acc:HGNC:12124]
ENSSSCG00000026465	666.689	-0.58998	0.1793	-1.82346	0.0682343	0.944621	BABAM2	BRISC and BRCA1 A complex member 2 [Source:HGNC Symbol;Acc:HGNC:1106]
ENSSSCG00000033176	4148.11	-0.554314	0.159745	-1.82341	0.068242	0.944621	SAP30L	SAP30 like [Source:HGNC Symbol;Acc:HGNC:25663]
ENSSSCG00000040529	306.234	0.717036	0.249006	1.82326	0.0682643	0.944621
ENSSSCG00000008488	20.5202	-1.05998	0.438095	-1.81911	0.0688944	0.944674
ENSSSCG00000008953	608.363	1.45868	0.656202	1.82207	0.0684442	0.944674	CXCL8	Interleukin-8 [Source:UniProtKB/Swiss-Prot;Acc:P26894]
ENSSSCG00000011111	80.7412	-0.671753	0.224748	-1.81856	0.068978	0.944674	CAMK1D	calcium/calmodulin-dependent protein kinase type 1D [Source:RefSeq peptide;Acc:NP_001230864]
ENSSSCG00000011946	447.471	-0.634249	0.20408	-1.81897	0.0689167	0.944674	ALCAM	activated leukocyte cell adhesion molecule [Source:HGNC Symbol;Acc:HGNC:400]
ENSSSCG00000012699	3523.31	0.621492	0.196663	1.8227	0.0683496	0.944674		four and a half LIM domains protein 1 [Source:RefSeq peptide;Acc:NP_999540]
ENSSSCG00000013658	31.4139	0.987639	0.398546	1.81812	0.0690455	0.944674	S1PR2	sphingosine 1-phosphate receptor 2 [Source:RefSeq peptide;Acc:NP_001230783]
ENSSSCG00000014328	9.56846	1.80341	0.845965	1.82085	0.068629	0.944674	GFRA3	GDNF family receptor alpha 3 [Source:HGNC Symbol;Acc:HGNC:4245]
ENSSSCG00000018009	32.9333	-0.874415	0.336471	-1.81703	0.0692118	0.944674	ADPRM	ADP-ribose/CDP-alcohol diphosphatase, manganese dependent [Source:HGNC Symbol;Acc:HGNC:30925]
ENSSSCG00000027161	612.862	-0.910351	0.35591	-1.81877	0.0689468	0.944674	PIP5K1B	phosphatidylinositol-4-phosphate 5-kinase type 1 beta [Source:HGNC Symbol;Acc:HGNC:8995]
ENSSSCG00000031642	317.311	0.555622	0.160651	1.82126	0.0685673	0.944674	SMIM12	small integral membrane protein 12 [Source:HGNC Symbol;Acc:HGNC:25154]
ENSSSCG00000032637	22.2302	-1.15785	0.492499	-1.81688	0.0692349	0.944674	EVC	EvC ciliary complex subunit 1 [Source:HGNC Symbol;Acc:HGNC:3497]
ENSSSCG00000036781	12.6325	1.13379	0.478238	1.82076	0.0686429	0.944674	PRELID3A	PRELI domain containing 3A [Source:HGNC Symbol;Acc:HGNC:24639]
ENSSSCG00000039715	43.8543	0.688608	0.234156	1.81748	0.0691434	0.944674	FAHD1	fumarylacetoacetate hydrolase domain containing 1 [Source:HGNC Symbol;Acc:HGNC:14169]
ENSSSCG00000034568	2076.51	0.647277	0.211552	1.81631	0.0693233	0.944864	RNASE4
ENSSSCG00000008753	7.42799	-1.9795	0.946465	-1.81355	0.0697471	0.945158	ADGRA3	adhesion G protein-coupled receptor A3 [Source:HGNC Symbol;Acc:HGNC:13839]
ENSSSCG00000009578	64.826	-0.86691	0.332677	-1.8152	0.0694932	0.945158		cyclin-dependent kinase 20 [Source:RefSeq peptide;Acc:NP_001182258]
ENSSSCG00000014618	3875.09	-0.886922	0.343878	-1.81427	0.0696362	0.945158
ENSSSCG00000023993	104.03	0.639013	0.207331	1.81342	0.0697667	0.945158	CD96	T-cell surface protein tactile [Source:RefSeq peptide;Acc:NP_001230409]
ENSSSCG00000030253	1552.13	0.469339	0.113698	1.81449	0.0696019	0.945158	NOL9	nucleolar protein 9 [Source:HGNC Symbol;Acc:HGNC:26265]
ENSSSCG00000035923	772.006	-0.527802	0.146017	-1.81326	0.0697912	0.945158	JMJD6	arginine demethylase and lysine hydroxylase [Source:HGNC Symbol;Acc:HGNC:19355]
ENSSSCG00000030197	358.665	-0.806179	0.29969	-1.81236	0.069931	0.946043		CD2-associated protein [Source:RefSeq peptide;Acc:NP_001304012]
ENSSSCG00000008613	46.334	-0.811131	0.302876	-1.80964	0.0703516	0.948701	GEN1	GEN1, Holliday junction 5' flap endonuclease [Source:HGNC Symbol;Acc:HGNC:26881]
ENSSSCG00000033093	20.078	-1.55586	0.714206	-1.81016	0.0702712	0.948701	RGS6	regulator of G protein signaling 6 [Source:HGNC Symbol;Acc:HGNC:10002]
ENSSSCG00000036314	787.906	-0.64546	0.211314	-1.80975	0.070335	0.948701	HHEX	hematopoietically-expressed homeobox protein HHEX [Source:RefSeq peptide;Acc:NP_001231508]
ENSSSCG00000038667	131.451	0.694532	0.238569	1.80869	0.070499	0.94968
ENSSSCG00000005346	296.992	-0.509209	0.136303	-1.80608	0.0709051	0.951117	ZCCHC7	zinc finger CCHC-type containing 7 [Source:HGNC Symbol;Acc:HGNC:26209]
ENSSSCG00000017364	16.855	-1.22182	0.530607	-1.80695	0.0707697	0.951117	C17orf53	chromosome 17 open reading frame 53 [Source:HGNC Symbol;Acc:HGNC:28460]
ENSSSCG00000024223	328.083	0.654335	0.216638	1.80624	0.0708808	0.951117	ARHGEF16	Rho guanine nucleotide exchange factor 16 [Source:HGNC Symbol;Acc:HGNC:15515]
ENSSSCG00000039950	196.71	-0.826663	0.311923	-1.80695	0.0707701	0.951117	RMI1	RecQ mediated genome instability 1 [Source:HGNC Symbol;Acc:HGNC:25764]
ENSSSCG00000033708	32.8755	-0.825473	0.311681	-1.80453	0.071148	0.952364	REPIN1	replication initiator 1 [Source:HGNC Symbol;Acc:HGNC:17922]
ENSSSCG00000034502	311.125	0.538236	0.152472	1.80494	0.0710845	0.952364	H6PD	hexose-6-phosphate dehydrogenase/glucose 1-dehydrogenase [Source:HGNC Symbol;Acc:HGNC:4795]
ENSSSCG00000013101	128.624	-0.876424	0.340075	-1.80369	0.0712803	0.95313
ENSSSCG00000016400	46.472	1.91411	0.916823	1.80086	0.0717244	0.95806
ENSSSCG00000003021	574.197	0.515117	0.140037	1.80012	0.0718419	0.958544	MEGF8	multiple EGF like domains 8 [Source:HGNC Symbol;Acc:HGNC:3233]
ENSSSCG00000016452	3592.9	-0.538647	0.153146	-1.79968	0.0719116	0.958544	GIMAP8	GTPase, IMAP family member 8 [Source:HGNC Symbol;Acc:HGNC:21792]
ENSSSCG00000033860	225.172	-0.748822	0.270152	-1.7982	0.0721457	0.960657	ZMAT3	zinc finger matrin-type 3 [Source:HGNC Symbol;Acc:HGNC:29983]
ENSSSCG00000016337	9.51657	1.19662	0.519553	1.79689	0.0723525	0.962401	ERFE	erythroferrone [Source:HGNC Symbol;Acc:HGNC:26727]
ENSSSCG00000011916	1233.1	-0.661701	0.22197	-1.79604	0.0724886	0.963142	ATP6V1A	V-type proton ATPase catalytic subunit A [Source:RefSeq peptide;Acc:NP_001004042]
ENSSSCG00000040509	2220.37	0.582665	0.178009	1.79559	0.0725598	0.963142	LIMD2	LIM domain-containing protein 2 [Source:RefSeq peptide;Acc:NP_001231640]
ENSSSCG00000026707	36.3607	-1.46267	0.668964	-1.79327	0.0729303	0.965035	XCR1	chemokine XC receptor 1 [Source:RefSeq peptide;Acc:NP_001001622]
ENSSSCG00000035045	46.0856	0.729712	0.260172	1.79372	0.0728571	0.965035	DOCK1	dedicator of cytokinesis 1 [Source:HGNC Symbol;Acc:HGNC:2987]
ENSSSCG00000036383	2594.6	-0.692136	0.239256	-1.79349	0.0728951	0.965035	LGALS3BP	galectin 3 binding protein [Source:HGNC Symbol;Acc:HGNC:6564]
ENSSSCG00000038073	151.35	0.890524	0.350304	1.79127	0.0732493	0.968248	NOD2	nucleotide-binding oligomerization domain-containing protein 2 [Source:RefSeq peptide;Acc:NP_001098765]
ENSSSCG00000017197	257.595	0.623202	0.201195	1.79014	0.0734312	0.969643	FBF1	Fas binding factor 1 [Source:HGNC Symbol;Acc:HGNC:24674]
ENSSSCG00000036201	37.2647	1.8137	0.866939	1.78867	0.0736683	0.971207	NPR3	natriuretic peptide receptor 3 [Source:HGNC Symbol;Acc:HGNC:7945]
ENSSSCG00000037878	13727.5	1.17484	0.509826	1.78846	0.0737025	0.971207	AHSP	alpha hemoglobin stabilizing protein [Source:HGNC Symbol;Acc:HGNC:18075]
ENSSSCG00000009029	867.985	0.596467	0.186776	1.7852	0.0742287	0.974385	ARHGAP10	Rho GTPase activating protein 10 [Source:HGNC Symbol;Acc:HGNC:26099]
ENSSSCG00000035299	7.40547	2.01525	0.981595	1.78507	0.0742506	0.974385	SFRP4	secreted frizzled-related protein 4 precursor [Source:RefSeq peptide;Acc:NP_001121937]
ENSSSCG00000037702	74.2511	0.800732	0.301179	1.78531	0.0742111	0.974385	RF02106
ENSSSCG00000037791	14.52	-2.32942	1.15712	-1.7858	0.0741321	0.974385	NKD2	naked cuticle homolog 2 [Source:HGNC Symbol;Acc:HGNC:17046]
ENSSSCG00000017730	82.797	-0.862956	0.336252	-1.78414	0.0744004	0.975345	CDK5R1	cyclin dependent kinase 5 regulatory subunit 1 [Source:HGNC Symbol;Acc:HGNC:1775]
ENSSSCG00000035078	1351.2	-0.751817	0.274103	-1.7832	0.074553	0.976337	CD40	Tumor necrosis factor receptor superfamily member 5 [Source:UniProtKB/Swiss-Prot;Acc:Q8SQ34]
ENSSSCG00000036127	161.577	1.00354	0.415463	1.78238	0.0746879	0.977097
ENSSSCG00000009473	5046.15	-0.541581	0.156431	-1.78063	0.0749725	0.97981	MYCBP2	MYC binding protein 2, E3 ubiquitin protein ligase [Source:HGNC Symbol;Acc:HGNC:23386]
ENSSSCG00000010402	38.5557	-0.996373	0.412457	-1.77798	0.0754078	0.980456	ZFAND4	AN1-type zinc finger protein 4 [Source:RefSeq peptide;Acc:NP_001289601]
ENSSSCG00000010540	388.355	-0.588817	0.183177	-1.77851	0.0753194	0.980456	ENTPD7	ectonucleoside triphosphate diphosphohydrolase 7 [Source:HGNC Symbol;Acc:HGNC:19745]
ENSSSCG00000016725	385.568	-0.746365	0.271635	-1.77934	0.0751846	0.980456
ENSSSCG00000020864	569.074	0.765739	0.282646	1.77857	0.0753108	0.980456	VDR	Vitamin D3 receptor [Source:UniProtKB/Swiss-Prot;Acc:A3RGC1]
ENSSSCG00000033878	272.399	0.791385	0.297088	1.77843	0.0753337	0.980456	RAB38	RAB38, member RAS oncogene family [Source:HGNC Symbol;Acc:HGNC:9776]
ENSSSCG00000000600	86.4912	-0.953666	0.388687	-1.77683	0.075596	0.981897	EPS8	epidermal growth factor receptor pathway substrate 8 [Source:HGNC Symbol;Acc:HGNC:3420]
ENSSSCG00000035488	469.852	-0.587241	0.182616	-1.77535	0.0758401	0.982709	WDR44	WD repeat domain 44 [Source:HGNC Symbol;Acc:HGNC:30512]
ENSSSCG00000038275	21.0392	-1.04931	0.442774	-1.77579	0.0757681	0.982709
ENSSSCG00000038536	9.46817	-1.49384	0.693396	-1.77504	0.0758905	0.982709	GPR158	G protein-coupled receptor 158 [Source:HGNC Symbol;Acc:HGNC:23689]
ENSSSCG00000005094	13.5957	1.04004	0.438097	1.7736	0.0761292	0.984681	TMEM30B	transmembrane protein 30B [Source:HGNC Symbol;Acc:HGNC:27254]
ENSSSCG00000036056	118.246	1.10529	0.474998	1.77319	0.0761979	0.984681
ENSSSCG00000003711	29.1079	-0.818318	0.313849	-1.76927	0.0768487	0.991076	CABYR	calcium-binding tyrosine phosphorylation-regulated protein isoform 1 [Source:RefSeq peptide;Acc:NP_001335696]
ENSSSCG00000005426	23.8071	1.35295	0.615976	1.76941	0.0768257	0.991076	FSD1L	fibronectin type III and SPRY domain containing 1 like [Source:HGNC Symbol;Acc:HGNC:13753]
ENSSSCG00000012324	114.777	-0.70441	0.249695	-1.76766	0.0771182	0.993542	IQSEC2	IQ motif and Sec7 domain 2 [Source:HGNC Symbol;Acc:HGNC:29059]
ENSSSCG00000004695	644.759	-0.624611	0.204632	-1.76696	0.0772349	0.994038	WDR76	WD repeat domain 76 [Source:HGNC Symbol;Acc:HGNC:25773]
ENSSSCG00000029943	114.987	-0.757304	0.279823	-1.76636	0.0773353	0.994322	SCLT1	sodium channel and clathrin linker 1 [Source:HGNC Symbol;Acc:HGNC:26406]
ENSSSCG00000009542	2162.85	-0.770373	0.287416	-1.76517	0.0775354	0.994882	TNFSF13B	tumor necrosis factor ligand superfamily member 13B [Source:RefSeq peptide;Acc:NP_001090967]
ENSSSCG00000039747	21.2458	-0.941316	0.3842	-1.76544	0.0774904	0.994882
ENSSSCG00000000002	74.5131	0.32299	0.221814	0.270298	0.786931	1	GTSE1	G2 and S-phase expressed 1 [Source:HGNC Symbol;Acc:HGNC:13698]
ENSSSCG00000000003	789.729	-0.0439039	0.14556	0	1	1	TTC38	tetratricopeptide repeat domain 38 [Source:HGNC Symbol;Acc:HGNC:26082]
ENSSSCG00000000005	196.784	-0.0375044	0.172956	0	1	1	CDPF1	cysteine rich DPF motif domain containing 1 [Source:HGNC Symbol;Acc:HGNC:33710]
ENSSSCG00000000007	227.818	0.0119778	0.166222	0	1	1	TRMU	tRNA 5-methylaminomethyl-2-thiouridylate methyltransferase [Source:HGNC Symbol;Acc:HGNC:25481]
ENSSSCG00000000014	571.92	0.362127	0.135123	0.733351	0.463345	1	FAM118A	family with sequence similarity 118 member A [Source:HGNC Symbol;Acc:HGNC:1313]
ENSSSCG00000000018	1617.26	0.725849	0.296945	1.55859	0.119094	1	KIAA0930	KIAA0930 [Source:HGNC Symbol;Acc:HGNC:1314]
ENSSSCG00000000019	3317.78	-0.0594271	0.133795	0	1	1	NUP50	nucleoporin 50 [Source:HGNC Symbol;Acc:HGNC:8065]
ENSSSCG00000000021	9.44471	-0.746923	0.633738	-0.763547	0.445137	1		rho GTPase-activating protein 8 [Source:RefSeq peptide;Acc:NP_001191312]
ENSSSCG00000000022	29.2465	0.672624	0.435147	0.941269	0.346567	1	RTL6	retrotransposon Gag like 6 [Source:HGNC Symbol;Acc:HGNC:13343]
ENSSSCG00000000024	2406.9	0.334968	0.189195	0.380209	0.70379	1	PARVB	parvin beta [Source:HGNC Symbol;Acc:HGNC:14653]
ENSSSCG00000000025	2592.9	-0.223958	0.207514	0	1	1	PARVG	gamma-parvin [Source:RefSeq peptide;Acc:NP_001231550]
ENSSSCG00000000031	345.459	-0.130437	0.203611	0	1	1	MCAT	malonyl-CoA-acyl carrier protein transacylase [Source:HGNC Symbol;Acc:HGNC:29622]
ENSSSCG00000000033	6867.61	0.3181	0.292153	0.188483	0.850498	1	TSPO	translocator protein [Source:RefSeq peptide;Acc:NP_998918]
ENSSSCG00000000034	1855.47	0.126333	0.129413	0	1	1	TTLL12	tubulin tyrosine ligase like 12 [Source:HGNC Symbol;Acc:HGNC:28974]
ENSSSCG00000000035	115.416	-0.0179502	0.191692	0	1	1	TTLL1	tubulin tyrosine ligase like 1 [Source:HGNC Symbol;Acc:HGNC:1312]
ENSSSCG00000000036	4046.64	0.0582336	0.167612	0	1	1	PACSIN2	protein kinase C and casein kinase substrate in neurons 2 [Source:HGNC Symbol;Acc:HGNC:8571]
ENSSSCG00000000037	951.061	0.471727	0.124598	1.67492	0.093949	1	ARFGAP3	ADP ribosylation factor GTPase activating protein 3 [Source:HGNC Symbol;Acc:HGNC:661]
ENSSSCG00000000038	240.557	0.400891	0.224531	0.613976	0.539231	1	CYB5R3	cytochrome b5 reductase 3 [Source:HGNC Symbol;Acc:HGNC:2873]
ENSSSCG00000000039	2084.08	0.0190478	0.086529	0	1	1	POLDIP3	DNA polymerase delta interacting protein 3 [Source:HGNC Symbol;Acc:HGNC:23782]
ENSSSCG00000000045	750.281	0.0891932	0.124873	0	1	1	NDUFA6	NADH dehydrogenase [Source:RefSeq peptide;Acc:NP_001172107]
ENSSSCG00000000046	12.1814	0.568408	0.467211	0.65361	0.513363	1	CYP2D25	vitamin D(3) 25-hydroxylase [Source:RefSeq peptide;Acc:NP_999559]
ENSSSCG00000000050	1510.91	0.258365	0.166818	0	1	1	NAGA	alpha-N-acetylgalactosaminidase precursor [Source:RefSeq peptide;Acc:NP_001116694]
ENSSSCG00000000058	1562.48	0.0947133	0.103817	0	1	1	SNU13	NHP2-like protein 1 [Source:RefSeq peptide;Acc:NP_001177155]
ENSSSCG00000000059	1078.32	-0.223769	0.145026	0	1	1	XRCC6	X-ray repair cross-complementing protein 6 [Source:RefSeq peptide;Acc:NP_001177114]
ENSSSCG00000000061	249.609	0.164904	0.158454	0	1	1	PMM1	phosphomannomutase 1 [Source:RefSeq peptide;Acc:NP_001171824]
ENSSSCG00000000062	33.9899	-0.496575	0.414146	-0.563911	0.572815	1	CSDC2	cold shock domain-containing protein C2 [Source:RefSeq peptide;Acc:NP_001230349]
ENSSSCG00000000063	219.598	0.0484345	0.167222	0	1	1	POLR3H	RNA polymerase III subunit H [Source:HGNC Symbol;Acc:HGNC:30349]
ENSSSCG00000000064	1564.21	-0.0512657	0.131362	0	1	1	ACO2	aconitate hydratase, mitochondrial precursor [Source:RefSeq peptide;Acc:NP_999119]
ENSSSCG00000000066	516.57	0.0882754	0.119595	0	1	1	L3MBTL2	L3MBTL2, polycomb repressive complex 1 subunit [Source:HGNC Symbol;Acc:HGNC:18594]
ENSSSCG00000000067	61.6801	-0.0802582	0.348419	0	1	1	CHADL	chondroadherin like [Source:HGNC Symbol;Acc:HGNC:25165]
ENSSSCG00000000068	950.034	-0.336581	0.159358	-0.461519	0.644426	1	EP300	E1A binding protein p300 [Source:HGNC Symbol;Acc:HGNC:3373]
ENSSSCG00000000071	5009.21	0.334895	0.138135	0.520222	0.602909	1
ENSSSCG00000000072	333	0.0167862	0.121762	0	1	1	SLC25A17	solute carrier family 25 member 17 [Source:HGNC Symbol;Acc:HGNC:10987]
ENSSSCG00000000075	1269.64	0.249839	0.138172	0	1	1	MKL1	megakaryoblastic leukemia (translocation) 1 [Source:HGNC Symbol;Acc:HGNC:14334]
ENSSSCG00000000076	394.103	0.426913	0.191306	0.856633	0.391648	1	SGSM3	small G protein signaling modulator 3 [Source:HGNC Symbol;Acc:HGNC:25228]
ENSSSCG00000000077	784.276	0.249625	0.147843	0	1	1	ADSL	adenylosuccinate lyase [Source:RefSeq peptide;Acc:NP_001124205]
ENSSSCG00000000078	600.87	-0.051411	0.201353	0	1	1	TNRC6B	trinucleotide repeat containing 6B [Source:HGNC Symbol;Acc:HGNC:29190]
ENSSSCG00000000082	12.8558	0.122724	0.541824	0	1	1	CACNA1I	calcium voltage-gated channel subunit alpha1 I [Source:HGNC Symbol;Acc:HGNC:1396]
ENSSSCG00000000083	682.705	-0.0545467	0.177054	0	1	1	RPS19BP1	ribosomal protein S19 binding protein 1 [Source:HGNC Symbol;Acc:HGNC:28749]
ENSSSCG00000000084	9201.23	-0.16341	0.111826	0	1	1	ATF4	cyclic AMP-dependent transcription factor ATF-4 [Source:RefSeq peptide;Acc:NP_001116550]
ENSSSCG00000000087	710.738	0.30679	0.175714	0.249017	0.803347	1	TAB1	TGF-beta-activated kinase 1 and MAP3K7-binding protein 1 [Source:RefSeq peptide;Acc:NP_001230996]
ENSSSCG00000000090	18.2915	0.487977	0.363446	0.618918	0.535971	1	CBX7	chromobox 7 [Source:HGNC Symbol;Acc:HGNC:1557]
ENSSSCG00000000091	938.07	-0.290302	0.132219	-0.206229	0.836612	1	APOBEC3B	DNA dC->dU-editing enzyme APOBEC-3B [Source:RefSeq peptide;Acc:NP_001090915]
ENSSSCG00000000092	83.0419	-0.794201	0.3406	-1.5595	0.118877	1	NPTXR	neuronal pentraxin receptor [Source:HGNC Symbol;Acc:HGNC:7954]
ENSSSCG00000000093	117.289	-0.0156101	0.181892	0	1	1	DNAL4	Dynein light chain 4, axonemal [Source:UniProtKB/Swiss-Prot;Acc:A4F4L4]
ENSSSCG00000000094	4860.63	0.352914	0.145139	0.619264	0.535743	1	SUN2	Sad1 and UNC84 domain containing 2 [Source:HGNC Symbol;Acc:HGNC:14210]
ENSSSCG00000000095	729.44	-0.00442706	0.12653	0	1	1	GTPBP1	GTP binding protein 1 [Source:HGNC Symbol;Acc:HGNC:4669]
ENSSSCG00000000097	2380.14	-0.111339	0.121779	0	1	1
ENSSSCG00000000104	16472.5	-0.0309458	0.116292	0	1	1	DDX17	DEAD-box helicase 17 [Source:HGNC Symbol;Acc:HGNC:2740]
ENSSSCG00000000107	1016.92	0.405058	0.164872	0.86142	0.389007	1
ENSSSCG00000000108	224.796	-0.0450011	0.190733	0	1	1	TMEM184B	transmembrane protein 184B [Source:HGNC Symbol;Acc:HGNC:1310]
ENSSSCG00000000110	78.7088	-0.0393673	0.221483	0	1	1	PLA2G6	phospholipase A2 group VI [Source:HGNC Symbol;Acc:HGNC:9039]
ENSSSCG00000000111	8.70708	0.635797	0.535069	0.696663	0.486014	1	BAIAP2L2	BAI1 associated protein 2 like 2 [Source:HGNC Symbol;Acc:HGNC:26203]
ENSSSCG00000000114	174.9	-0.0223126	0.15882	0	1	1	PICK1	protein interacting with PRKCA 1 [Source:HGNC Symbol;Acc:HGNC:9394]
ENSSSCG00000000116	379.823	0.273488	0.13284	0.0786966	0.937274	1	POLR2F	RNA polymerase II subunit F [Source:HGNC Symbol;Acc:HGNC:9193]
ENSSSCG00000000117	248.328	0.231559	0.161285	0	1	1	C22orf23	chromosome 22 open reading frame 23 [Source:HGNC Symbol;Acc:HGNC:18589]
ENSSSCG00000000118	232.561	0.437754	0.268158	0.651555	0.514688	1	MICALL1	MICAL like 1 [Source:HGNC Symbol;Acc:HGNC:29804]
ENSSSCG00000000119	3552.86	-0.0389255	0.0989987	0	1	1	EIF3L	eukaryotic translation initiation factor 3 subunit L [Source:RefSeq peptide;Acc:NP_001231015]
ENSSSCG00000000120	236.107	-0.0717869	0.135942	0	1	1	ANKRD54	ankyrin repeat domain 54 [Source:HGNC Symbol;Acc:HGNC:25185]
ENSSSCG00000000130	2758.91	-0.137605	0.16248	0	1	1	CYTH4	cytohesin-4 [Source:RefSeq peptide;Acc:NP_001137593]
ENSSSCG00000000133	255.91	0.21158	0.279958	0	1	1	TST	thiosulfate sulfurtransferase [Source:HGNC Symbol;Acc:HGNC:12388]
ENSSSCG00000000135	13.4166	-0.237549	0.452881	0	1	1	KCTD17	potassium channel tetramerization domain containing 17 [Source:HGNC Symbol;Acc:HGNC:25705]
ENSSSCG00000000136	7193.62	0.399088	0.288813	0.471077	0.637586	1	CSF2RB	colony stimulating factor 2 receptor beta common subunit [Source:HGNC Symbol;Acc:HGNC:2436]
ENSSSCG00000000137	4570.6	-0.261107	0.228225	0	1	1	NCF4	neutrophil cytosolic factor 4 [Source:HGNC Symbol;Acc:HGNC:7662]
ENSSSCG00000000141	4534.6	0.227099	0.125095	0	1	1	EIF3D	eukaryotic translation initiation factor 3 subunit D [Source:RefSeq peptide;Acc:NP_001231652]
ENSSSCG00000000142	91.5675	-0.568053	0.256656	-1.18843	0.234664	1	FOXRED2	FAD-dependent oxidoreductase domain-containing protein 2 precursor [Source:RefSeq peptide;Acc:NP_001231670]
ENSSSCG00000000144	405.566	0.304737	0.124826	0.334083	0.738317	1		thioredoxin, mitochondrial [Source:RefSeq peptide;Acc:NP_001230634]
ENSSSCG00000000145	12870.8	0.400045	0.200777	0.682403	0.494984	1	MYH9	myosin heavy chain 9 [Source:HGNC Symbol;Acc:HGNC:7579]
ENSSSCG00000000146	10.7053	0.168383	0.573885	0	1	1	MYH11	myosin heavy chain 11 [Source:HGNC Symbol;Acc:HGNC:7569]
ENSSSCG00000000148	1215.43	-0.181349	0.215768	0	1	1
ENSSSCG00000000156	917.11	0.330047	0.232305	0.288467	0.772989	1	FBXO7	F-box only protein 7 [Source:RefSeq peptide;Acc:NP_001165222]
[truncated: 11,642 more rows]

## Sheet: 6 hpi
EnsemblID	baseMean	log2FoldChange	lfcSE	stat	pvalue	padj	Symbol	Description
[truncated: 12,703 more rows]

[truncated: 1 more sheets: 24 hpi]
