# Supplementary material for: Acute systemic inflammatory response to lipopolysaccharide stimulation in pigs divergently selected for residual feed intake
Source: BMC Genomics. 2019 Oct 11;20:728. doi: 10.1186/s12864-019-6127-x (PMC6792331; doi:10.1186/s12864-019-6127-x)
Supplement: Supplementary file 12 — Additional file 12: Table S7. Within-line DEGs post LPS injection compared to baseline. (XLSX 8237 kb) [file 12864_2019_6127_MOESM12_ESM.xlsx]

## Sheet: H2 - H0
EnsemblID	baseMean	log2FoldChange	lfcSE	stat	pvalue	padj	Symbol	Description
ENSSSCG00000013655	2602.71	5.54	0.249676	21.1352	3.77243e-99	4.79212e-95	ICAM1	intercellular adhesion molecule 1 precursor [Source:RefSeq peptide;Acc:NP_998981]
ENSSSCG00000032416	2986.09	5.90312	0.291766	19.3309	2.95333e-83	1.87581e-79	RGS1	regulator of G protein signaling 1 [Source:HGNC Symbol;Acc:HGNC:9991]
ENSSSCG00000009469	1891.91	7.43664	0.39916	17.9718	3.24284e-72	1.37313e-68	ACOD1	aconitate decarboxylase 1 [Source:HGNC Symbol;Acc:HGNC:33904]
ENSSSCG00000008348	41041	3.69339	0.195578	17.5396	7.14329e-69	2.26853e-65	PLEK	pleckstrin [Source:HGNC Symbol;Acc:HGNC:9070]
ENSSSCG00000023716	2640.61	9.3675	0.529227	17.2033	2.50723e-66	6.36986e-63	TNFAIP6	tumor necrosis factor-inducible gene 6 protein precursor [Source:RefSeq peptide;Acc:NP_001153079]
ENSSSCG00000000232	790.293	-7.05394	0.4035	-16.83	1.47135e-63	2.67009e-60	ACVRL1	activin A receptor like type 1 [Source:HGNC Symbol;Acc:HGNC:175]
ENSSSCG00000026587	2275.3	4.86912	0.27365	16.8321	1.42092e-63	2.67009e-60	BATF3	basic leucine zipper ATF-like transcription factor 3 [Source:HGNC Symbol;Acc:HGNC:28915]
ENSSSCG00000037735	10027.8	5.3185	0.307976	16.4151	1.49035e-60	2.36649e-57
ENSSSCG00000014780	1212.75	3.12302	0.174672	16.3735	2.95901e-60	4.17648e-57	TRIM21	E3 ubiquitin-protein ligase TRIM21 [Source:RefSeq peptide;Acc:NP_001157121]
ENSSSCG00000000653	4589.03	4.41864	0.256143	16.2238	3.42523e-59	3.95552e-56	CD69	early activation antigen CD69 [Source:RefSeq peptide;Acc:NP_999256]
ENSSSCG00000005211	2235.96	6.47036	0.382566	16.2255	3.32905e-59	3.95552e-56	CD274	programmed cell death 1 ligand 1 precursor [Source:RefSeq peptide;Acc:NP_001020392]
ENSSSCG00000015617	701.697	6.71819	0.408849	15.7886	3.72876e-56	3.9472e-53	G0S2	G0/G1 switch protein 2 [Source:RefSeq peptide;Acc:NP_001273733]
ENSSSCG00000015595	3042.75	4.12608	0.253609	15.2323	2.15964e-52	2.1103e-49	ATF3	activating transcription factor 3 [Source:HGNC Symbol;Acc:HGNC:785]
ENSSSCG00000001952	16511.1	3.5382	0.217713	15.0435	3.80821e-51	3.45541e-48	NFKBIA	NF-kappa-B inhibitor alpha [Source:UniProtKB/Swiss-Prot;Acc:Q08353]
ENSSSCG00000013144	382.724	-5.19269	0.337392	-14.6111	2.38721e-48	2.02165e-45
ENSSSCG00000012824	508.494	-2.21988	0.13626	-14.3611	9.07401e-47	7.2042e-44	GAB3	GRB2 associated binding protein 3 [Source:HGNC Symbol;Acc:HGNC:17515]
ENSSSCG00000006543	2133.88	3.24268	0.212392	14.029	1.0367e-44	7.32935e-42	ADAR	adenosine deaminase, RNA specific [Source:HGNC Symbol;Acc:HGNC:225]
ENSSSCG00000035195	397.577	-7.38739	0.507837	-14.0288	1.03856e-44	7.32935e-42	HNMT	histamine N-methyltransferase [Source:RefSeq peptide;Acc:NP_001231490]
ENSSSCG00000034347	1267.45	2.80203	0.181422	13.995	1.67203e-44	1.11789e-41	TRIM56	tripartite motif containing 56 [Source:HGNC Symbol;Acc:HGNC:19028]
ENSSSCG00000005102	867.751	2.58742	0.166626	13.9497	3.15928e-44	2.00662e-41	AEN	apoptosis enhancing nuclease [Source:HGNC Symbol;Acc:HGNC:25722]
ENSSSCG00000040579	638.139	-3.44202	0.229653	-13.8426	1.41062e-43	8.53288e-41	ZNF683	zinc finger protein 683 [Source:HGNC Symbol;Acc:HGNC:28495]
ENSSSCG00000032936	2847.83	3.04161	0.202344	13.7319	6.53967e-43	3.77607e-40	PIM3	Pim-3 proto-oncogene, serine/threonine kinase [Source:HGNC Symbol;Acc:HGNC:19310]
ENSSSCG00000012201	604.027	2.79425	0.187606	13.4922	1.73897e-41	9.60441e-39	CXorf21	chromosome X open reading frame 21 [Source:HGNC Symbol;Acc:HGNC:25667]
ENSSSCG00000013575	19494.8	5.68707	0.402431	13.4782	2.10229e-41	1.11272e-38	RETN	resistin precursor [Source:RefSeq peptide;Acc:NP_998948]
ENSSSCG00000001509	4010.57	2.49844	0.166442	13.4305	4.00574e-41	2.0354e-38	DAXX	death domain associated protein [Source:HGNC Symbol;Acc:HGNC:2681]
ENSSSCG00000022689	2746.97	2.62788	0.176283	13.4151	4.9359e-41	2.41157e-38	GADD45B	growth arrest and DNA damage inducible beta [Source:HGNC Symbol;Acc:HGNC:4096]
ENSSSCG00000032652	1560.34	3.32443	0.228974	13.37	9.05144e-41	4.25854e-38
ENSSSCG00000025206	9001.2	2.39086	0.159899	13.3073	2.09968e-40	9.52578e-38	RNF19B	ring finger protein 19B [Source:HGNC Symbol;Acc:HGNC:26886]
ENSSSCG00000000291	12506.9	4.57622	0.3274	13.174	1.23789e-39	5.42236e-37	GPR84	G-protein coupled receptor 84 [Source:RefSeq peptide;Acc:NP_001245230]
ENSSSCG00000010448	1489	2.63363	0.181121	13.0885	3.832e-39	1.6226e-36	FAS	tumor necrosis factor receptor superfamily member 6 precursor [Source:RefSeq peptide;Acc:NP_999004]
ENSSSCG00000010445	2385.91	4.65973	0.336239	13.0761	4.50907e-39	1.8477e-36	ANKRD22	ankyrin repeat domain 22 [Source:HGNC Symbol;Acc:HGNC:28321]
ENSSSCG00000010580	1138.03	2.35267	0.159961	13.0634	5.32892e-39	2.11541e-36	NFKB2	nuclear factor kappa B subunit 2 [Source:HGNC Symbol;Acc:HGNC:7795]
ENSSSCG00000013174	124.758	-4.43059	0.31978	-13.0326	7.9867e-39	3.07439e-36	CTNND1	catenin delta 1 [Source:HGNC Symbol;Acc:HGNC:2515]
ENSSSCG00000036639	7418.39	3.34816	0.241095	12.7963	1.71919e-37	6.42319e-35	STOM	stomatin [Source:HGNC Symbol;Acc:HGNC:3383]
ENSSSCG00000027426	2550.14	2.61255	0.184188	12.7561	2.88349e-37	1.04654e-34	BCL3	B-cell lymphoma 3 protein [Source:RefSeq peptide;Acc:NP_001302645]
ENSSSCG00000025593	7803.95	1.88324	0.127041	12.7534	2.98419e-37	1.05301e-34		antigen peptide transporter 2 [Source:RefSeq peptide;Acc:NP_001193370]
ENSSSCG00000012828	366.473	4.36153	0.321442	12.7503	3.10451e-37	1.06585e-34	STARD8	StAR related lipid transfer domain containing 8 [Source:HGNC Symbol;Acc:HGNC:19161]
ENSSSCG00000016254	318.276	9.95653	0.774286	12.5193	5.85809e-36	1.9583e-33	CCL20	C-C motif chemokine 20 precursor [Source:RefSeq peptide;Acc:NP_001019760]
ENSSSCG00000002276	926.876	-2.68523	0.19503	-12.4196	2.04556e-35	6.66274e-33	PLEKHG3	pleckstrin homology and RhoGEF domain containing G3 [Source:HGNC Symbol;Acc:HGNC:20364]
ENSSSCG00000032341	1756.29	-3.58702	0.268976	-12.3579	4.4136e-35	1.40165e-32	AIF1	allograft inflammatory factor 1 [Source:RefSeq peptide;Acc:NP_001123422]
ENSSSCG00000004154	2049.71	3.64167	0.273457	12.3553	4.56211e-35	1.41348e-32	TNFAIP3	tumor necrosis factor alpha-induced protein 3 [Source:RefSeq peptide;Acc:NP_001254819]
ENSSSCG00000001912	2911.35	2.29671	0.165128	12.3157	7.45546e-35	2.25492e-32	PML	promyelocytic leukemia [Source:HGNC Symbol;Acc:HGNC:9113]
ENSSSCG00000014277	10151.8	2.10207	0.150638	12.2083	2.80714e-34	8.29283e-32	IRF1	Interferon regulatory factor 1 [Source:UniProtKB/Swiss-Prot;Acc:A0FIN4]
ENSSSCG00000020906	3034.04	3.39568	0.25977	12.0593	1.73182e-33	4.99984e-31	TNFSF10	tumor necrosis factor ligand superfamily member 10 [Source:RefSeq peptide;Acc:NP_001019867]
ENSSSCG00000025618	17390.4	1.8599	0.132666	12.0368	2.2761e-33	6.42519e-31	TAP1	antigen peptide transporter 1 [Source:RefSeq peptide;Acc:NP_001038046]
ENSSSCG00000021383	813.2	3.01858	0.231159	11.9205	9.25006e-33	2.55442e-30	CGAS	Cyclic GMP-AMP synthase [Source:UniProtKB/Swiss-Prot;Acc:I3LM39]
ENSSSCG00000035598	479.905	6.45837	0.519867	11.9172	9.63455e-33	2.60399e-30	EDN1	endothelin-1 preproprotein [Source:RefSeq peptide;Acc:NP_999047]
ENSSSCG00000000706	421.804	-3.50776	0.273285	-11.8731	1.63385e-32	4.2909e-30	LTBR	tumor necrosis factor receptor superfamily member 3 precursor [Source:RefSeq peptide;Acc:NP_001295752]
ENSSSCG00000033089	8710.46	4.02577	0.316943	11.872	1.65515e-32	4.2909e-30
ENSSSCG00000016057	19567.4	2.30028	0.172202	11.8306	2.713e-32	6.89265e-30	STAT1	signal transducer and activator of transcription 1 [Source:RefSeq peptide;Acc:NP_998934]
ENSSSCG00000022912	4977.23	3.05481	0.236022	11.8285	2.78204e-32	6.92945e-30
ENSSSCG00000011876	2213.4	3.33949	0.260549	11.8076	3.56748e-32	8.71495e-30	DTX3L	deltex E3 ubiquitin ligase 3L [Source:HGNC Symbol;Acc:HGNC:30323]
ENSSSCG00000011391	139.083	4.04103	0.320998	11.7695	5.60328e-32	1.34299e-29	CDHR4	cadherin related family member 4 [Source:HGNC Symbol;Acc:HGNC:34527]
ENSSSCG00000011874	12881.4	3.28915	0.257269	11.7625	6.09258e-32	1.43322e-29	PARP14	poly(ADP-ribose) polymerase family member 14 [Source:HGNC Symbol;Acc:HGNC:29232]
ENSSSCG00000016512	3506.23	2.06361	0.153373	11.7398	7.96382e-32	1.83935e-29	ZC3HAV1	zinc finger CCCH-type antiviral protein 1 [Source:RefSeq peptide;Acc:NP_001170960]
ENSSSCG00000009129	2039.17	4.05657	0.324856	11.6776	1.65978e-31	3.76502e-29	TIFA	TRAF interacting protein with forkhead associated domain [Source:HGNC Symbol;Acc:HGNC:19075]
ENSSSCG00000003331	1150.93	3.27092	0.25844	11.6386	2.62191e-31	5.84319e-29	TNFRSF4	TNF receptor superfamily member 4 [Source:HGNC Symbol;Acc:HGNC:11918]
ENSSSCG00000004125	2656.63	3.03423	0.238384	11.6249	3.07939e-31	6.74439e-29	STX11	syntaxin 11 [Source:HGNC Symbol;Acc:HGNC:11429]
ENSSSCG00000015897	5415.36	3.62432	0.289268	11.62	3.26237e-31	7.02405e-29	IFIH1	interferon-induced helicase C domain-containing protein 1 [Source:RefSeq peptide;Acc:NP_001093664]
ENSSSCG00000004202	90.6103	-3.1446	0.248607	-11.5908	4.58612e-31	9.70958e-29	SAMD3	sterile alpha motif domain containing 3 [Source:HGNC Symbol;Acc:HGNC:21574]
ENSSSCG00000017614	631.154	3.14499	0.249656	11.5437	7.94497e-31	1.65451e-28	TRIM25	tripartite motif containing 25 [Source:HGNC Symbol;Acc:HGNC:12932]
ENSSSCG00000017717	1486.51	3.47959	0.279208	11.5203	1.04277e-30	2.13651e-28	UNC45B	protein unc-45 homolog B [Source:RefSeq peptide;Acc:NP_001106913]
ENSSSCG00000036844	2007.13	2.32447	0.1793	11.4972	1.36326e-30	2.74881e-28	GPR171	G protein-coupled receptor 171 [Source:HGNC Symbol;Acc:HGNC:30057]
ENSSSCG00000001233	1425.73	2.6713	0.209982	11.4689	1.88975e-30	3.75085e-28	TRIM26	tripartite motif-containing protein 26 [Source:RefSeq peptide;Acc:NP_001116681]
ENSSSCG00000011951	2039.41	2.93152	0.233005	11.4525	2.28482e-30	4.46524e-28	NFKBIZ	NF-kappa-B inhibitor zeta [Source:RefSeq peptide;Acc:NP_001302528]
ENSSSCG00000037358	15467.2	8.99533	0.765793	11.4029	4.04194e-30	7.77952e-28		serum amyloid A-3 protein precursor [Source:RefSeq peptide;Acc:NP_001038017]
ENSSSCG00000028460	632.413	-3.89242	0.319481	-11.3603	6.59317e-30	1.24614e-27	S1PR5	sphingosine 1-phosphate receptor 5 [Source:RefSeq peptide;Acc:NP_001116581]
ENSSSCG00000030408	7083.98	4.53706	0.376259	11.3593	6.67067e-30	1.24614e-27	DDX58	probable ATP-dependent RNA helicase DDX58 [Source:RefSeq peptide;Acc:NP_998969]
ENSSSCG00000038856	958.224	-2.21002	0.172281	-11.3012	1.29397e-29	2.38222e-27	TRIM8	tripartite motif containing 8 [Source:HGNC Symbol;Acc:HGNC:15579]
ENSSSCG00000001252	3995.48	2.83262	0.228059	11.2672	1.90484e-29	3.45673e-27
ENSSSCG00000005437	138.309	-3.49647	0.288037	-11.2258	3.04706e-29	5.45167e-27	KLF4	Krueppel-like factor 4 [Source:RefSeq peptide;Acc:NP_001026952]
ENSSSCG00000027529	14924.6	2.65886	0.214053	11.1927	4.42937e-29	7.81475e-27	BIRC3	baculoviral IAP repeat containing 3 [Source:HGNC Symbol;Acc:HGNC:591]
ENSSSCG00000028944	150.202	-4.8266	0.408811	-11.163	6.18523e-29	1.07631e-26
ENSSSCG00000035189	73.2736	-4.68066	0.397175	-11.1226	9.73742e-29	1.67155e-26
ENSSSCG00000006919	6170.23	3.29024	0.272605	11.1048	1.1895e-28	2.01469e-26
ENSSSCG00000036383	2594.6	2.90763	0.239446	11.0446	2.32781e-28	3.89081e-26	LGALS3BP	galectin 3 binding protein [Source:HGNC Symbol;Acc:HGNC:6564]
ENSSSCG00000040967	119.742	-6.11867	0.530571	-11.0365	2.54834e-28	4.20411e-26	NACC2	NACC family member 2 [Source:HGNC Symbol;Acc:HGNC:23846]
ENSSSCG00000026084	432.218	-2.59967	0.211773	-11.0337	2.62892e-28	4.28143e-26	SLC49A3	solute carrier family 49 member 3 [Source:HGNC Symbol;Acc:HGNC:26177]
ENSSSCG00000015549	1601.05	2.91362	0.240506	11.0209	3.03089e-28	4.87359e-26	RNASEL	2-5A-dependent ribonuclease [Source:RefSeq peptide;Acc:NP_001090981]
ENSSSCG00000032474	13165.1	7.31682	0.642803	10.9735	5.12585e-28	8.13921e-26	CXCL10	C-X-C motif chemokine 10 precursor [Source:RefSeq peptide;Acc:NP_001008691]
ENSSSCG00000009100	899.787	4.7293	0.408003	10.9466	6.89539e-28	1.08138e-25	TNIP3	TNFAIP3 interacting protein 3 [Source:HGNC Symbol;Acc:HGNC:19315]
ENSSSCG00000039950	196.71	3.77991	0.321438	10.9411	7.33427e-28	1.13619e-25	RMI1	RecQ mediated genome instability 1 [Source:HGNC Symbol;Acc:HGNC:25764]
ENSSSCG00000020666	2905.16	2.0202	0.161848	10.8569	1.84934e-27	2.83039e-25	EHD4	EH domain containing 4 [Source:HGNC Symbol;Acc:HGNC:3245]
ENSSSCG00000030108	13832.2	3.42357	0.291542	10.8407	2.20704e-27	3.33762e-25	ZNFX1	zinc finger NFX1-type containing 1 [Source:HGNC Symbol;Acc:HGNC:29271]
ENSSSCG00000035592	538.513	-2.63104	0.21912	-10.8069	3.19377e-27	4.773e-25	GPR55	G protein-coupled receptor 55 [Source:HGNC Symbol;Acc:HGNC:4511]
ENSSSCG00000014909	216.211	-2.82415	0.238315	-10.7468	6.1364e-27	9.06403e-25
ENSSSCG00000000774	5264.74	5.15622	0.458686	10.6678	1.43946e-26	2.10177e-24	USP18	ubl carboxyl-terminal hydrolase 18 [Source:RefSeq peptide;Acc:NP_998991]
ENSSSCG00000017420	6476.8	2.40525	0.200934	10.6613	1.54446e-26	2.22947e-24	CNP	2',3'-cyclic nucleotide 3' phosphodiesterase [Source:HGNC Symbol;Acc:HGNC:2158]
ENSSSCG00000035457	1090.02	3.94336	0.345926	10.639	1.96147e-26	2.79962e-24
ENSSSCG00000034114	107.051	-3.4794	0.302761	-10.6234	2.31868e-26	3.27269e-24	GPR68	G protein-coupled receptor 68 [Source:HGNC Symbol;Acc:HGNC:4519]
ENSSSCG00000024347	7228.18	6.51459	0.589234	10.6096	2.68802e-26	3.75231e-24	CRISP3	cysteine rich secretory protein 3 [Source:HGNC Symbol;Acc:HGNC:16904]
ENSSSCG00000000811	1407.74	1.79998	0.144977	10.6013	2.93726e-26	4.05566e-24	PCED1B	PC-esterase domain containing 1B [Source:HGNC Symbol;Acc:HGNC:28255]
ENSSSCG00000009092	123.046	-2.61087	0.221531	-10.5983	3.03578e-26	4.14661e-24	TRPC3	short transient receptor potential channel 3 [Source:RefSeq peptide;Acc:NP_001139221]
ENSSSCG00000003795	91.1928	-5.33322	0.48069	-10.5477	5.20388e-26	7.00991e-24	WLS	wntless Wnt ligand secretion mediator [Source:HGNC Symbol;Acc:HGNC:30238]
ENSSSCG00000011326	155.837	-5.03377	0.45233	-10.547	5.2424e-26	7.00991e-24	PTH1R	Parathyroid hormone/parathyroid hormone-related peptide receptor [Source:UniProtKB/Swiss-Prot;Acc:P50133]
ENSSSCG00000038879	1481.19	2.401	0.202886	10.5378	5.78432e-26	7.65398e-24	RELB	RELB proto-oncogene, NF-kB subunit [Source:HGNC Symbol;Acc:HGNC:9956]
ENSSSCG00000034802	2243.3	3.71409	0.328834	10.4948	9.12517e-26	1.19502e-23
ENSSSCG00000039514	1602.33	-2.53346	0.216993	-10.4631	1.27564e-25	1.65351e-23	ID3	DNA-binding protein inhibitor ID-3 [Source:RefSeq peptide;Acc:NP_001230531]
ENSSSCG00000007557	451.952	5.69495	0.520452	10.4369	1.68175e-25	2.15791e-23	MICALL2	MICAL like 2 [Source:HGNC Symbol;Acc:HGNC:29672]
ENSSSCG00000002815	1993.82	-3.98355	0.356755	-10.4288	1.83244e-25	2.32775e-23	ADGRG1	adhesion G-protein coupled receptor G1 precursor [Source:RefSeq peptide;Acc:NP_001229985]
ENSSSCG00000029668	1274.37	-1.95517	0.162421	-10.4182	2.04799e-25	2.5758e-23	IL2RB	interleukin 2 receptor subunit beta [Source:HGNC Symbol;Acc:HGNC:6009]
ENSSSCG00000009396	1624.79	2.64997	0.229211	10.4137	2.1477e-25	2.67473e-23	PHF11	PHD finger protein 11 [Source:RefSeq peptide;Acc:NP_001231256]
ENSSSCG00000016053	945.181	2.66638	0.231732	10.3712	3.35152e-25	4.12502e-23
ENSSSCG00000033453	2832.15	3.98966	0.359348	10.3705	3.37717e-25	4.12502e-23	BST2	bone marrow stromal antigen 2 [Source:RefSeq peptide;Acc:NP_001155227]
ENSSSCG00000017402	7049.86	1.62169	0.131729	10.3141	6.08801e-25	7.36534e-23	STAT5A	signal transducer and activator of transcription 5A [Source:RefSeq peptide;Acc:NP_999455]
ENSSSCG00000031610	2035.75	3.59419	0.323719	10.2903	7.79686e-25	9.34373e-23
ENSSSCG00000009395	711.517	2.49064	0.216858	10.2722	9.40443e-25	1.11649e-22	SETDB2	SET domain bifurcated 2 [Source:HGNC Symbol;Acc:HGNC:20263]
ENSSSCG00000002252	6850.36	3.71551	0.337001	10.2447	1.24996e-24	1.47021e-22	ARRDC4	arrestin domain containing 4 [Source:HGNC Symbol;Acc:HGNC:28087]
ENSSSCG00000002866	119.943	-4.65119	0.428642	-10.2373	1.34907e-24	1.57222e-22	CEBPA	CCAAT/enhancer binding protein alpha [Source:HGNC Symbol;Acc:HGNC:1833]
ENSSSCG00000027607	363.694	3.8584	0.351476	10.2293	1.46503e-24	1.69184e-22	IER3	immediate early response 3 [Source:HGNC Symbol;Acc:HGNC:5392]
ENSSSCG00000008496	3782.86	3.26479	0.293473	10.2284	1.47936e-24	1.69301e-22	EIF2AK2	interferon-induced, double-stranded RNA-activated protein kinase [Source:RefSeq peptide;Acc:NP_999484]
ENSSSCG00000024024	241.967	-4.25802	0.390805	-10.2225	1.57291e-24	1.78398e-22	CX3CR1	C-X3-C motif chemokine receptor 1 [Source:HGNC Symbol;Acc:HGNC:2558]
ENSSSCG00000030801	1144.85	3.32767	0.300327	10.2043	1.89662e-24	2.13211e-22
ENSSSCG00000036865	37757.6	-3.04985	0.273354	-10.1949	2.08996e-24	2.32884e-22
ENSSSCG00000006995	777.203	-2.21482	0.191905	-10.1706	2.68379e-24	2.96454e-22	ASAH1	N-acylsphingosine amidohydrolase 1 [Source:HGNC Symbol;Acc:HGNC:735]
ENSSSCG00000000258	446.556	-2.46252	0.217713	-10.1027	5.37363e-24	5.88459e-22	RARG	retinoic acid receptor gamma [Source:HGNC Symbol;Acc:HGNC:9866]
ENSSSCG00000036956	13930.8	2.88394	0.259796	10.0883	6.22238e-24	6.7558e-22	SOCS3	suppressor of cytokine signaling 3 [Source:RefSeq peptide;Acc:NP_001116668]
ENSSSCG00000033113	767.315	2.39406	0.212237	10.0408	1.00893e-23	1.08614e-21	CHMP7	charged multivesicular body protein 7 [Source:HGNC Symbol;Acc:HGNC:28439]
ENSSSCG00000036418	59.8768	-6.01759	0.5743	-10.0201	1.24369e-23	1.32762e-21	SLC8A1	solute carrier family 8 member A1 [Source:HGNC Symbol;Acc:HGNC:11068]
ENSSSCG00000017755	30.7344	-4.66424	0.43974	-10.0087	1.39622e-23	1.47801e-21	NOS2	nitric oxide synthase, inducible [Source:RefSeq peptide;Acc:NP_001137162]
ENSSSCG00000010581	134.683	2.33001	0.206838	9.99322	1.63197e-23	1.7133e-21	PSD	pleckstrin and Sec7 domain containing [Source:HGNC Symbol;Acc:HGNC:9507]
ENSSSCG00000038418	1547.42	3.65629	0.340571	9.96341	2.20376e-23	2.29462e-21
ENSSSCG00000001422	110.317	-5.20647	0.496257	-9.96144	2.24772e-23	2.32137e-21	C2	complement C2 precursor [Source:RefSeq peptide;Acc:NP_001095285]
ENSSSCG00000000396	7082.57	1.97608	0.172359	9.93883	2.82115e-23	2.89008e-21	STAT2	Signal transducer and activator of transcription 2 [Source:UniProtKB/Swiss-Prot;Acc:O02799]
ENSSSCG00000002841	2894.02	1.67644	0.142438	9.92295	3.30824e-23	3.36196e-21	N4BP1	NEDD4 binding protein 1 [Source:HGNC Symbol;Acc:HGNC:29850]
ENSSSCG00000021588	266.581	-2.66686	0.242926	-9.89528	4.36405e-23	4.39973e-21	DAPK2	death-associated protein kinase 2 [Source:RefSeq peptide;Acc:NP_001230492]
ENSSSCG00000012055	1860.32	3.34675	0.312025	9.88288	4.93904e-23	4.94021e-21	MORC3	MORC family CW-type zinc finger 3 [Source:HGNC Symbol;Acc:HGNC:23572]
ENSSSCG00000012076	5555.14	5.38376	0.522735	9.79602	1.17114e-22	1.15326e-20	MX2	Interferon-induced GTP-binding protein Mx2 [Source:UniProtKB/Swiss-Prot;Acc:A7VK00]
ENSSSCG00000026931	1049.68	2.03954	0.181349	9.79604	1.1709e-22	1.15326e-20	SERTAD1	SERTA domain containing 1 [Source:HGNC Symbol;Acc:HGNC:17932]
ENSSSCG00000037669	1642.92	-2.09062	0.187678	-9.73788	2.07837e-22	2.03089e-20	PTPN7	protein tyrosine phosphatase, non-receptor type 7 [Source:HGNC Symbol;Acc:HGNC:9659]
ENSSSCG00000004657	305.795	2.99823	0.282079	9.69654	3.11884e-22	3.02432e-20	CEP152	centrosomal protein 152 [Source:HGNC Symbol;Acc:HGNC:29298]
ENSSSCG00000007007	2070.32	7.69389	0.767536	9.68144	3.61571e-22	3.47957e-20	IDO1	indoleamine 2,3-dioxygenase 1 [Source:RefSeq peptide;Acc:NP_001233169]
ENSSSCG00000036002	740.925	2.07471	0.187776	9.64809	5.00792e-22	4.78313e-20	TGIF2	TGFB induced factor homeobox 2 [Source:HGNC Symbol;Acc:HGNC:15764]
ENSSSCG00000000864	237.003	-4.52995	0.445656	-9.57445	1.02396e-21	9.707e-20	CHPT1	choline phosphotransferase 1 [Source:HGNC Symbol;Acc:HGNC:17852]
ENSSSCG00000037360	3582.4	-2.36663	0.219759	-9.57231	1.04539e-21	9.83677e-20	CST3	cystatin-C precursor [Source:RefSeq peptide;Acc:NP_001038067]
ENSSSCG00000033455	170.366	3.42698	0.330797	9.5646	1.1264e-21	1.05211e-19
ENSSSCG00000029471	214.046	2.60321	0.244788	9.56001	1.17746e-21	1.09177e-19	STAC3	SH3 and cysteine rich domain 3 [Source:HGNC Symbol;Acc:HGNC:28423]
ENSSSCG00000023604	3686.17	3.05878	0.293036	9.54061	1.4199e-21	1.30703e-19	LAP3	leucine aminopeptidase 3 [Source:HGNC Symbol;Acc:HGNC:18449]
ENSSSCG00000015525	464.389	2.8519	0.272302	9.50733	1.95624e-21	1.78777e-19	TOR3A	torsin family 3 member A [Source:HGNC Symbol;Acc:HGNC:11997]
ENSSSCG00000012890	4144.29	1.99623	0.182828	9.47991	2.54493e-21	2.30916e-19	TCIRG1	T cell immune regulator 1, ATPase H+ transporting V0 subunit a3 [Source:HGNC Symbol;Acc:HGNC:11647]
ENSSSCG00000006776	10065.7	1.75675	0.15766	9.47432	2.68514e-21	2.4191e-19	MOV10	Mov10 RISC complex RNA helicase [Source:HGNC Symbol;Acc:HGNC:7200]
ENSSSCG00000007469	12593.4	2.01882	0.185692	9.45533	3.22012e-21	2.88064e-19	PTPN1	tyrosine-protein phosphatase non-receptor type 1 [Source:RefSeq peptide;Acc:NP_001106906]
ENSSSCG00000005844	59.8906	-3.18608	0.310069	-9.42707	4.21686e-21	3.74593e-19	NRARP	NOTCH regulated ankyrin repeat protein [Source:HGNC Symbol;Acc:HGNC:33843]
ENSSSCG00000030294	280.481	1.85698	0.169155	9.42301	4.38346e-21	3.86688e-19	ZNF398	zinc finger protein 398 [Source:HGNC Symbol;Acc:HGNC:18373]
ENSSSCG00000007248	2153.85	1.50901	0.132287	9.41873	4.56596e-21	4.00009e-19	ASXL1	additional sex combs like 1, transcriptional regulator [Source:HGNC Symbol;Acc:HGNC:18318]
ENSSSCG00000026922	630.625	2.34155	0.220892	9.40965	4.97801e-21	4.33121e-19	DRAM2	DNA damage-regulated autophagy modulator protein 2 [Source:RefSeq peptide;Acc:NP_001230625]
ENSSSCG00000008978	6.99095	20.7497	2.1796	9.39926	5.49492e-21	4.74843e-19	CXCL11	C-X-C motif chemokine 11 precursor [Source:RefSeq peptide;Acc:NP_001121963]
ENSSSCG00000023379	10584.9	2.88245	0.279071	9.38619	6.22084e-21	5.33942e-19	UBE2L6	ubiquitin/ISG15-conjugating enzyme E2 L6 [Source:RefSeq peptide;Acc:NP_001233144]
ENSSSCG00000008648	15867	5.43038	0.551175	9.37514	6.90833e-21	5.88969e-19	RSAD2	radical S-adenosyl methionine domain-containing protein 2 [Source:RefSeq peptide;Acc:NP_998982]
ENSSSCG00000037559	105.792	-2.7311	0.263399	-9.37007	7.2486e-21	6.1386e-19	ACOT11	acyl-CoA thioesterase 11 [Source:HGNC Symbol;Acc:HGNC:18156]
ENSSSCG00000001984	7149.46	1.63059	0.146431	9.33923	9.70364e-21	8.16327e-19	KHNYN	KH and NYN domain containing [Source:HGNC Symbol;Acc:HGNC:20166]
ENSSSCG00000033613	1883.2	2.91299	0.284317	9.32042	1.15879e-20	9.68424e-19	FOXS1	forkhead box S1 [Source:HGNC Symbol;Acc:HGNC:3735]
ENSSSCG00000009720	2215.46	4.04373	0.405769	9.31735	1.19277e-20	9.90311e-19	DDX60	DExD/H-box helicase 60 [Source:HGNC Symbol;Acc:HGNC:25942]
ENSSSCG00000012265	244.109	-2.25162	0.213531	-9.31285	1.24442e-20	1.02649e-18	CHST7	carbohydrate sulfotransferase 7 [Source:HGNC Symbol;Acc:HGNC:13817]
ENSSSCG00000014618	3875.09	3.46524	0.343916	9.311	1.26638e-20	1.03546e-18
ENSSSCG00000024311	1598.37	-2.99991	0.293954	-9.31056	1.2716e-20	1.03546e-18	CCR2	C-C chemokine receptor type 2 [Source:RefSeq peptide;Acc:NP_001001619]
ENSSSCG00000011465	403.093	2.08286	0.1955	9.30858	1.2955e-20	1.0482e-18
ENSSSCG00000032561	806.886	3.00621	0.295209	9.29234	1.50928e-20	1.21344e-18	PDCD1LG2	programmed cell death 1 ligand 2 precursor [Source:RefSeq peptide;Acc:NP_001020391]
ENSSSCG00000000769	2192.75	2.0587	0.194072	9.2526	2.19102e-20	1.75048e-18	BID	BH3-interacting domain death agonist [Source:UniProtKB/Swiss-Prot;Acc:Q4JHS0]
ENSSSCG00000021084	2347.92	-2.40684	0.231849	-9.24655	2.31854e-20	1.84077e-18	S100A6	protein S100-A6 [Source:RefSeq peptide;Acc:NP_001038022]
ENSSSCG00000026695	358.77	-3.14594	0.31195	-9.24156	2.4293e-20	1.91673e-18	TNFSF14	tumor necrosis factor ligand superfamily member 14 [Source:RefSeq peptide;Acc:NP_001247411]
ENSSSCG00000037536	2435.45	2.16605	0.205981	9.23877	2.49339e-20	1.95516e-18	SLC25A28	solute carrier family 25 member 28 [Source:HGNC Symbol;Acc:HGNC:23472]
ENSSSCG00000011000	9883.58	2.13334	0.203169	9.20567	3.39558e-20	2.64626e-18	DNAJA1	dnaJ homolog subfamily A member 1 [Source:RefSeq peptide;Acc:NP_001231092]
ENSSSCG00000031242	1866.71	5.1477	0.531097	9.19731	3.67024e-20	2.84287e-18
ENSSSCG00000013110	1109.06	-1.6328	0.149102	-9.18676	4.0485e-20	3.11685e-18	TMEM109	transmembrane protein 109 [Source:HGNC Symbol;Acc:HGNC:28771]
ENSSSCG00000000728	1990.93	2.49157	0.242783	9.1791	4.34727e-20	3.32671e-18	PARP11	poly(ADP-ribose) polymerase family member 11 [Source:HGNC Symbol;Acc:HGNC:1186]
ENSSSCG00000026098	183.6	2.31882	0.22575	9.10649	8.50894e-20	6.4724e-18	CMYA5	cardiomyopathy-associated protein 5 [Source:RefSeq peptide;Acc:NP_001184236]
ENSSSCG00000029708	1505.6	1.87352	0.176898	9.10407	8.70097e-20	6.57907e-18	SLC25A38	solute carrier family 25 member 38 [Source:HGNC Symbol;Acc:HGNC:26054]
ENSSSCG00000022467	99.1589	-4.1147	0.423431	-9.09631	9.34487e-20	7.02414e-18	VPREB1	immunoglobulin iota chain precursor [Source:RefSeq peptide;Acc:NP_001068585]
ENSSSCG00000004888	130.323	-3.49182	0.355292	-9.08769	1.01163e-19	7.55927e-18	SERPINB8	serpin family B member 8 [Source:HGNC Symbol;Acc:HGNC:8952]
ENSSSCG00000021359	283.796	-2.2249	0.215931	-9.08563	1.031e-19	7.65891e-18	CDC42EP3	CDC42 effector protein 3 [Source:HGNC Symbol;Acc:HGNC:16943]
ENSSSCG00000036963	1824.19	-3.1672	0.319792	-9.0814	1.07188e-19	7.91635e-18	LRRC25	leucine rich repeat containing 25 [Source:HGNC Symbol;Acc:HGNC:29806]
ENSSSCG00000023680	3230.76	1.49579	0.135821	9.07632	1.12304e-19	8.24621e-18	MEPCE	methylphosphate capping enzyme [Source:HGNC Symbol;Acc:HGNC:20247]
ENSSSCG00000027855	580.035	3.83217	0.396129	9.01003	2.06004e-19	1.50395e-17	SOCS1	suppressor of cytokine signaling 1 [Source:RefSeq peptide;Acc:NP_001191697]
ENSSSCG00000023557	2614.48	2.58875	0.258253	9.00555	2.1458e-19	1.55761e-17	CCRL2	Chemokine C-C motif receptor-like 2 [Source:UniProtKB/Swiss-Prot;Acc:Q75ZH0]
ENSSSCG00000037815	890.793	2.29864	0.226116	9.0025	2.20632e-19	1.59244e-17	ZC3H12A	zinc finger CCCH-type containing 12A [Source:HGNC Symbol;Acc:HGNC:26259]
ENSSSCG00000006296	132.445	-3.19239	0.325419	-9.00181	2.22028e-19	1.59346e-17	ATP1B1	Sodium/potassium-transporting ATPase subunit beta-1 [Source:UniProtKB/Swiss-Prot;Acc:P05027]
ENSSSCG00000036178	574.506	1.82407	0.17409	8.9668	3.05267e-19	2.17854e-17	CCDC167	coiled-coil domain-containing protein 167 [Source:RefSeq peptide;Acc:NP_001230293]
ENSSSCG00000035675	74.0411	-4.83136	0.509972	-8.95799	3.30652e-19	2.34652e-17
ENSSSCG00000009997	372.412	2.42296	0.241277	8.95209	3.4883e-19	2.46177e-17	OSM	oncostatin M [Source:HGNC Symbol;Acc:HGNC:8506]
ENSSSCG00000035256	7239.78	-2.13402	0.209083	-8.94853	3.6025e-19	2.52832e-17
ENSSSCG00000026894	108.907	2.66202	0.268212	8.94436	3.74111e-19	2.61117e-17	NFE2L3	nuclear factor, erythroid 2 like 3 [Source:HGNC Symbol;Acc:HGNC:7783]
ENSSSCG00000040673	2913.53	2.11226	0.207007	8.93317	4.13957e-19	2.87349e-17	TMEM140	transmembrane protein 140 [Source:HGNC Symbol;Acc:HGNC:21870]
ENSSSCG00000008123	5984.48	2.48852	0.249175	8.93144	4.20483e-19	2.90293e-17	ARID5A	AT-rich interaction domain 5A [Source:HGNC Symbol;Acc:HGNC:17361]
ENSSSCG00000011117	1660.05	1.45344	0.133404	8.92329	4.52632e-19	3.10799e-17
ENSSSCG00000028964	684.609	1.42095	0.129859	8.91673	4.80272e-19	3.28005e-17	PIM2	Pim-2 proto-oncogene, serine/threonine kinase [Source:HGNC Symbol;Acc:HGNC:8987]
ENSSSCG00000032475	386.725	2.35068	0.23418	8.91471	4.89073e-19	3.3223e-17	CEP44	centrosomal protein 44 [Source:HGNC Symbol;Acc:HGNC:29356]
ENSSSCG00000003419	1017.82	2.11008	0.207575	8.89822	5.67477e-19	3.83439e-17	MAD2L2	mitotic arrest deficient 2 like 2 [Source:HGNC Symbol;Acc:HGNC:6764]
ENSSSCG00000035355	430.239	-1.69446	0.16101	-8.89029	6.09517e-19	4.09667e-17	F2R	proteinase-activated receptor 1 precursor [Source:RefSeq peptide;Acc:NP_001231301]
ENSSSCG00000022687	254.801	-1.6695	0.158247	-8.88774	6.23638e-19	4.16951e-17	NAA40	N(alpha)-acetyltransferase 40, NatD catalytic subunit [Source:HGNC Symbol;Acc:HGNC:25845]
ENSSSCG00000006197	158.457	-3.46205	0.360106	-8.88354	6.47642e-19	4.2849e-17	SULF1	sulfatase 1 [Source:HGNC Symbol;Acc:HGNC:20391]
ENSSSCG00000006209	1010.62	2.64151	0.267731	8.88383	6.45992e-19	4.2849e-17	VCPIP1	valosin containing protein interacting protein 1 [Source:HGNC Symbol;Acc:HGNC:30897]
ENSSSCG00000017886	1303.63	2.62074	0.266162	8.85816	8.13444e-19	5.35398e-17	FBXO39	F-box protein 39 [Source:HGNC Symbol;Acc:HGNC:28565]
ENSSSCG00000000655	206.893	2.97533	0.306246	8.85659	8.24969e-19	5.40184e-17	KLRF1	killer cell lectin like receptor F1 [Source:HGNC Symbol;Acc:HGNC:13342]
ENSSSCG00000004569	534.317	1.60228	0.151224	8.85601	8.29295e-19	5.40232e-17	LACTB	serine beta-lactamase-like protein LACTB, mitochondrial [Source:RefSeq peptide;Acc:NP_001230291]
ENSSSCG00000009314	64.0679	-3.60526	0.377434	-8.85511	8.36014e-19	5.41831e-17	FLT3	fms related tyrosine kinase 3 [Source:HGNC Symbol;Acc:HGNC:3765]
ENSSSCG00000006374	576.958	-3.38058	0.352975	-8.83221	1.02632e-18	6.61793e-17	CD244	CD244 molecule [Source:HGNC Symbol;Acc:HGNC:18171]
ENSSSCG00000003192	596.286	2.46992	0.250355	8.81503	1.19655e-18	7.67668e-17	IL4I1	interleukin 4 induced 1 [Source:HGNC Symbol;Acc:HGNC:19094]
ENSSSCG00000017668	1500.01	1.56819	0.148351	8.7977	1.39645e-18	8.91412e-17	VMP1	vacuole membrane protein 1 [Source:HGNC Symbol;Acc:HGNC:29559]
ENSSSCG00000039370	143.612	2.89489	0.299218	8.79578	1.42054e-18	9.02257e-17
ENSSSCG00000011033	12460.2	-1.72505	0.166951	-8.75714	2.00259e-18	1.26562e-16	VIM	Vimentin [Source:UniProtKB/Swiss-Prot;Acc:P02543]
ENSSSCG00000008217	1480.61	-1.81167	0.176881	-8.75524	2.03663e-18	1.28076e-16	CD8A	T-cell surface glycoprotein CD8 alpha chain precursor [Source:RefSeq peptide;Acc:NP_001001907]
ENSSSCG00000000601	161.106	-2.79289	0.289297	-8.74486	2.23289e-18	1.39726e-16	PTPRO	protein tyrosine phosphatase, receptor type O [Source:HGNC Symbol;Acc:HGNC:9678]
ENSSSCG00000013360	74.5391	-2.26719	0.229327	-8.73928	2.34591e-18	1.45366e-16	TMEM86A	transmembrane protein 86A [Source:HGNC Symbol;Acc:HGNC:26890]
ENSSSCG00000027709	4226.93	2.21743	0.223625	8.73959	2.33949e-18	1.45366e-16	PARP9	poly(ADP-ribose) polymerase family member 9 [Source:HGNC Symbol;Acc:HGNC:24118]
ENSSSCG00000001507	8779.51	1.30236	0.119113	8.72556	2.64871e-18	1.63333e-16	TAPBP	TAP binding protein [Source:HGNC Symbol;Acc:HGNC:11566]
ENSSSCG00000033787	1601.91	2.00789	0.20011	8.71947	2.79496e-18	1.71518e-16
ENSSSCG00000005724	4232.19	2.28502	0.232032	8.71427	2.92644e-18	1.78724e-16	SETX	senataxin [Source:HGNC Symbol;Acc:HGNC:445]
ENSSSCG00000015435	809.015	2.4497	0.251001	8.71178	2.99134e-18	1.81813e-16	NAMPT	Nicotinamide phosphoribosyltransferase [Source:UniProtKB/Swiss-Prot;Acc:Q52I78]
ENSSSCG00000000423	179.208	-3.89596	0.417184	-8.7082	3.08733e-18	1.85869e-16	LRP1	LDL receptor related protein 1 [Source:HGNC Symbol;Acc:HGNC:6692]
ENSSSCG00000004507	169.429	-2.16643	0.218565	-8.70859	3.07686e-18	1.85869e-16	SMAD7	mothers against decapentaplegic homolog 7 [Source:RefSeq peptide;Acc:NP_001231104]
ENSSSCG00000036314	787.906	-2.01426	0.201513	-8.69037	3.61248e-18	2.16459e-16	HHEX	hematopoietically-expressed homeobox protein HHEX [Source:RefSeq peptide;Acc:NP_001231508]
ENSSSCG00000029430	178.263	2.21157	0.22431	8.6868	3.72797e-18	2.22331e-16	IPO13	importin 13 [Source:HGNC Symbol;Acc:HGNC:16853]
ENSSSCG00000016438	2897.87	1.74382	0.170502	8.68487	3.79178e-18	2.25079e-16	NUB1	negative regulator of ubiquitin like proteins 1 [Source:HGNC Symbol;Acc:HGNC:17623]
ENSSSCG00000010281	15119.6	-1.77239	0.174153	-8.66681	4.44397e-18	2.62566e-16	PSAP	saposin-B-Val precursor [Source:RefSeq peptide;Acc:NP_001185848]
ENSSSCG00000021815	687.589	3.18702	0.337541	8.66261	4.61074e-18	2.71158e-16
ENSSSCG00000008842	126.876	-2.53217	0.262099	-8.65754	4.8207e-18	2.822e-16	KIT	mast/stem cell growth factor receptor Kit precursor [Source:RefSeq peptide;Acc:NP_001037990]
ENSSSCG00000029715	500.443	-3.53302	0.378625	-8.63647	5.79768e-18	3.37835e-16	OLFM1	olfactomedin 1 [Source:HGNC Symbol;Acc:HGNC:17187]
ENSSSCG00000001561	1546.69	3.41817	0.366324	8.61296	7.11969e-18	4.12975e-16	ETV7	ETS variant 7 [Source:HGNC Symbol;Acc:HGNC:18160]
ENSSSCG00000025447	1082.07	-2.18935	0.223685	-8.61173	7.19675e-18	4.15547e-16	MID1IP1	mid1-interacting protein 1 [Source:RefSeq peptide;Acc:NP_001243294]
ENSSSCG00000015782	2876.56	2.03257	0.205743	8.60074	7.92062e-18	4.55275e-16	IRF2	interferon regulatory factor 2 [Source:HGNC Symbol;Acc:HGNC:6117]
ENSSSCG00000000810	269.625	1.76489	0.174723	8.59566	8.27908e-18	4.73735e-16	AMIGO2	adhesion molecule with Ig like domain 2 [Source:HGNC Symbol;Acc:HGNC:24073]
ENSSSCG00000008647	1975.02	3.31249	0.354942	8.59141	8.59094e-18	4.89375e-16	CMPK2	cytidine/uridine monophosphate kinase 2 [Source:HGNC Symbol;Acc:HGNC:27015]
ENSSSCG00000036745	180.83	-2.33252	0.241336	-8.57513	9.89775e-18	5.613e-16
ENSSSCG00000017416	3975.12	3.33926	0.358827	8.573	1.00828e-17	5.6925e-16	DHX58	probable ATP-dependent RNA helicase DHX58 [Source:RefSeq peptide;Acc:NP_001186061]
ENSSSCG00000000233	1660.18	3.44295	0.37105	8.57006	1.03435e-17	5.81387e-16	ACVR1B	activin receptor type-1B precursor [Source:RefSeq peptide;Acc:NP_001182251]
ENSSSCG00000031456	1152.52	2.67069	0.281373	8.55681	1.16033e-17	6.49327e-16	ARL5B	ADP ribosylation factor like GTPase 5B [Source:HGNC Symbol;Acc:HGNC:23052]
ENSSSCG00000003486	290.458	-2.95016	0.314071	-8.5558	1.17051e-17	6.5215e-16	ARHGEF10L	Rho guanine nucleotide exchange factor 10 like [Source:HGNC Symbol;Acc:HGNC:25540]
ENSSSCG00000035153	1781.45	1.5913	0.155268	8.55467	1.18204e-17	6.55695e-16	TRIM38	tripartite motif containing 38 [Source:HGNC Symbol;Acc:HGNC:10059]
ENSSSCG00000021158	26.8716	-4.26232	0.470478	-8.50048	1.88802e-17	1.04276e-15	MCF2L	MCF.2 cell line derived transforming sequence like [Source:HGNC Symbol;Acc:HGNC:14576]
ENSSSCG00000027372	21254.3	2.69727	0.28639	8.49974	1.90018e-17	1.04493e-15	SAMD9	sterile alpha motif domain containing 9 [Source:HGNC Symbol;Acc:HGNC:1348]
ENSSSCG00000007131	361.551	-1.90892	0.193658	-8.49893	1.91344e-17	1.04769e-15	CST7	cystatin-F precursor [Source:RefSeq peptide;Acc:NP_001230239]
ENSSSCG00000039761	64.7549	-7.13081	0.808449	-8.495	1.97936e-17	1.07913e-15	MYCL	MYCL proto-oncogene, bHLH transcription factor [Source:HGNC Symbol;Acc:HGNC:7555]
ENSSSCG00000004193	145.036	3.07775	0.331638	8.48731	2.11473e-17	1.14801e-15	ENPP1	ectonucleotide pyrophosphatase/phosphodiesterase 1 [Source:HGNC Symbol;Acc:HGNC:3356]
ENSSSCG00000004897	1280.79	1.7884	0.17974	8.48654	2.12883e-17	1.15075e-15	ZCCHC2	zinc finger CCHC-type containing 2 [Source:HGNC Symbol;Acc:HGNC:22916]
ENSSSCG00000026041	2055.98	2.24038	0.233495	8.46849	2.48592e-17	1.33808e-15	MAP3K5	mitogen-activated protein kinase kinase kinase 5 [Source:HGNC Symbol;Acc:HGNC:6857]
ENSSSCG00000007043	2185.99	-2.27244	0.23742	-8.46352	2.59433e-17	1.39054e-15	GPCPD1	glycerophosphocholine phosphodiesterase 1 [Source:HGNC Symbol;Acc:HGNC:26957]
ENSSSCG00000012066	2231.55	5.85497	0.660872	8.46145	2.64064e-17	1.40351e-15	KCNJ15	potassium voltage-gated channel subfamily J member 15 [Source:HGNC Symbol;Acc:HGNC:6261]
ENSSSCG00000013853	2635.21	2.21883	0.231142	8.46148	2.64006e-17	1.40351e-15	HSH2D	hematopoietic SH2 domain-containing protein [Source:RefSeq peptide;Acc:NP_001230755]
ENSSSCG00000033222	809.371	2.02937	0.208808	8.45918	2.69272e-17	1.42205e-15	TRIM14	tripartite motif containing 14 [Source:HGNC Symbol;Acc:HGNC:16283]
ENSSSCG00000039751	7142.62	1.66956	0.166277	8.45895	2.6979e-17	1.42205e-15	NLRC5	protein NLRC5 [Source:RefSeq peptide;Acc:NP_001265710]
ENSSSCG00000011407	3703.93	-1.29968	0.12262	-8.45413	2.81181e-17	1.47597e-15	RASSF1	Ras association domain family member 1 [Source:HGNC Symbol;Acc:HGNC:9882]
ENSSSCG00000037682	36.3932	-4.18365	0.464573	-8.43917	3.196e-17	1.67073e-15	HFE	hemochromatosis [Source:HGNC Symbol;Acc:HGNC:4886]
ENSSSCG00000011239	3359.88	3.03703	0.331268	8.37388	5.57507e-17	2.90246e-15
ENSSSCG00000003761	101.863	-4.53824	0.51243	-8.34301	7.24221e-17	3.75501e-15	ADGRL2	adhesion G protein-coupled receptor L2 [Source:HGNC Symbol;Acc:HGNC:18582]
ENSSSCG00000011828	1107.23	-1.79816	0.184025	-8.34198	7.30579e-17	3.77258e-15	FAM43A	family with sequence similarity 43 member A [Source:HGNC Symbol;Acc:HGNC:26888]
ENSSSCG00000010753	43.8962	-3.99911	0.448179	-8.33613	7.67621e-17	3.94781e-15	CLRN3	clarin 3 [Source:HGNC Symbol;Acc:HGNC:20795]
ENSSSCG00000015889	1877.1	2.28291	0.242647	8.32433	8.48076e-17	4.34399e-15	TANK	TRAF family member associated NFKB activator [Source:HGNC Symbol;Acc:HGNC:11562]
ENSSSCG00000025027	214.299	2.63535	0.285019	8.32338	8.54904e-17	4.36139e-15	METTL1	methyltransferase like 1 [Source:HGNC Symbol;Acc:HGNC:7030]
ENSSSCG00000009169	163.249	-3.3549	0.371691	-8.31836	8.91925e-17	4.53205e-15	SLC39A8	solute carrier family 39 member 8 [Source:HGNC Symbol;Acc:HGNC:20862]
ENSSSCG00000005965	2633.12	1.42775	0.140051	8.31642	9.06637e-17	4.58845e-15	MYC	myc proto-oncogene protein [Source:RefSeq peptide;Acc:NP_001005154]
ENSSSCG00000028947	3063.64	2.01971	0.21125	8.3156	9.12893e-17	4.60178e-15	PELI1	pellino E3 ubiquitin protein ligase 1 [Source:HGNC Symbol;Acc:HGNC:8827]
ENSSSCG00000013408	163.925	4.08194	0.463124	8.24598	1.6381e-16	8.22484e-15	ADM	ADM Adrenomedullin Proadrenomedullin N-20 terminal peptide [Source:UniProtKB/Swiss-Prot;Acc:P53366]
ENSSSCG00000006625	1025.5	1.44661	0.144047	8.21663	2.09306e-16	1.04678e-14	RFX5	regulatory factor X5 [Source:HGNC Symbol;Acc:HGNC:9986]
ENSSSCG00000031882	374.874	2.31655	0.250255	8.20571	2.29239e-16	1.14197e-14	PNPT1	polyribonucleotide nucleotidyltransferase 1, mitochondrial [Source:RefSeq peptide;Acc:NP_001233196]
ENSSSCG00000030165	107.016	3.96011	0.450656	8.20376	2.32974e-16	1.15604e-14	MAFF	MAF bZIP transcription factor F [Source:HGNC Symbol;Acc:HGNC:6780]
ENSSSCG00000040010	2134.41	2.60416	0.28543	8.20209	2.36242e-16	1.1677e-14	BCL2A1	bcl-2-related protein A1 [Source:RefSeq peptide;Acc:NP_001157983]
ENSSSCG00000000299	673.689	1.47174	0.147444	8.19777	2.44896e-16	1.20578e-14	TESPA1	thymocyte expressed, positive selection associated 1 [Source:HGNC Symbol;Acc:HGNC:29109]
ENSSSCG00000006127	866.26	2.42531	0.263874	8.19433	2.51999e-16	1.23596e-14	NBN	nibrin [Source:HGNC Symbol;Acc:HGNC:7652]
ENSSSCG00000006923	5168.93	2.48244	0.271016	8.1892	2.62967e-16	1.28479e-14	GBP2	interferon-induced guanylate-binding protein 2 [Source:RefSeq peptide;Acc:NP_001121946]
ENSSSCG00000001782	142.054	-4.01552	0.458346	-8.18703	2.67759e-16	1.30319e-14	ABHD17C	abhydrolase domain containing 17C [Source:HGNC Symbol;Acc:HGNC:26925]
ENSSSCG00000012077	24520.5	4.24392	0.487306	8.16917	3.10526e-16	1.50558e-14	MX1	interferon-induced GTP-binding protein Mx1 [Source:RefSeq peptide;Acc:NP_999226]
ENSSSCG00000026904	619.525	1.3038	0.127735	8.14787	3.70379e-16	1.78894e-14	NFKBIB	NFKB inhibitor beta [Source:HGNC Symbol;Acc:HGNC:7798]
ENSSSCG00000010438	1612.63	2.05023	0.220136	8.1186	4.71596e-16	2.26063e-14	ATAD1	ATPase family, AAA domain containing 1 [Source:HGNC Symbol;Acc:HGNC:25903]
ENSSSCG00000034722	62.365	-5.02186	0.586148	-8.11881	4.70784e-16	2.26063e-14	CCL14	C-C motif chemokine 14 precursor [Source:RefSeq peptide;Acc:NP_001243704]
ENSSSCG00000024914	349.427	3.71358	0.427448	8.07244	6.89053e-16	3.29062e-14		complement factor B precursor [Source:RefSeq peptide;Acc:NP_001095294]
ENSSSCG00000008497	277.714	1.6279	0.169507	8.05201	8.14463e-16	3.87495e-14	GPATCH11	G-patch domain containing 11 [Source:HGNC Symbol;Acc:HGNC:26768]
ENSSSCG00000034818	634.503	-1.43251	0.14533	-8.04705	8.48168e-16	4.02025e-14	ING1	inhibitor of growth family member 1 [Source:HGNC Symbol;Acc:HGNC:6062]
ENSSSCG00000027790	1568.67	-2.17637	0.238519	-8.02175	1.04245e-15	4.92277e-14
ENSSSCG00000030484	436.452	-2.20321	0.242087	-8.01439	1.10682e-15	5.20738e-14	AHR	aryl hydrocarbon receptor [Source:RefSeq peptide;Acc:NP_001289955]
ENSSSCG00000035176	99.0104	-2.83647	0.321151	-8.01315	1.11807e-15	5.24088e-14	SEMA6B	semaphorin 6B [Source:HGNC Symbol;Acc:HGNC:10739]
ENSSSCG00000004390	362.226	-1.89742	0.204196	-8.00401	1.20428e-15	5.62425e-14	SESN1	sestrin 1 [Source:HGNC Symbol;Acc:HGNC:21595]
ENSSSCG00000035634	2069.13	2.99328	0.341135	8.00341	1.21018e-15	5.63111e-14		phospholipid scramblase 1 [Source:RefSeq peptide;Acc:NP_001233142]
ENSSSCG00000010600	48.1296	-3.07389	0.351546	-7.9957	1.28839e-15	5.97313e-14	CALHM2	calcium homeostasis modulator family member 2 [Source:HGNC Symbol;Acc:HGNC:23493]
ENSSSCG00000024973	21447.5	2.59098	0.291216	7.99386	1.30777e-15	6.04095e-14		interferon-induced guanylate-binding protein 1 [Source:RefSeq peptide;Acc:NP_001121945]
ENSSSCG00000003197	591.904	2.09891	0.230095	7.97876	1.47806e-15	6.80281e-14	MED25	mediator complex subunit 25 [Source:HGNC Symbol;Acc:HGNC:28845]
ENSSSCG00000003763	6253.06	2.8583	0.325301	7.97804	1.48678e-15	6.81826e-14	IFI44	interferon-induced protein 44 [Source:RefSeq peptide;Acc:NP_001233134]
ENSSSCG00000009827	2002.34	-2.16448	0.238752	-7.96408	1.66461e-15	7.60629e-14	HVCN1	hydrogen voltage gated channel 1 [Source:HGNC Symbol;Acc:HGNC:28240]
ENSSSCG00000023264	583.19	-1.53491	0.159768	-7.96077	1.70971e-15	7.78438e-14
ENSSSCG00000001703	2096.45	1.90003	0.205853	7.95226	1.83143e-15	8.3088e-14	NFKBIE	NFKB inhibitor epsilon [Source:HGNC Symbol;Acc:HGNC:7799]
ENSSSCG00000029675	25152	6.60596	0.79983	7.93034	2.18553e-15	9.88001e-14	MMP8	matrix metallopeptidase 8 [Source:HGNC Symbol;Acc:HGNC:7175]
ENSSSCG00000027660	9082.27	2.33337	0.261307	7.92298	2.31892e-15	1.04458e-13	IFI44L	interferon induced protein 44 like [Source:HGNC Symbol;Acc:HGNC:17817]
ENSSSCG00000001577	504.816	2.15011	0.238943	7.89759	2.84356e-15	1.27638e-13	TBC1D22B	TBC1 domain family member 22B [Source:HGNC Symbol;Acc:HGNC:21602]
ENSSSCG00000005503	4931.39	2.39709	0.270476	7.89001	3.02164e-15	1.3468e-13	TLR4	toll-like receptor 4 isoform 1 precursor [Source:RefSeq peptide;Acc:NP_001106510]
ENSSSCG00000017880	54.0484	-3.17254	0.368744	-7.89031	3.01431e-15	1.3468e-13	SPNS3	sphingolipid transporter 3 (putative) [Source:HGNC Symbol;Acc:HGNC:28433]
ENSSSCG00000006418	6851.95	1.77605	0.191808	7.88817	3.06661e-15	1.36207e-13
ENSSSCG00000010211	1476.23	2.02631	0.223728	7.88133	3.23904e-15	1.43364e-13	CCDC6	coiled-coil domain containing 6 [Source:HGNC Symbol;Acc:HGNC:18782]
ENSSSCG00000000705	312.768	-1.92973	0.211639	-7.87519	3.4022e-15	1.50063e-13	CD27	CD27 antigen precursor [Source:RefSeq peptide;Acc:NP_001265692]
ENSSSCG00000001579	984.444	2.18483	0.244377	7.86406	3.71879e-15	1.63459e-13	CMTR1	cap methyltransferase 1 [Source:HGNC Symbol;Acc:HGNC:21077]
ENSSSCG00000014349	477.099	-1.92166	0.211068	-7.85823	3.89589e-15	1.70653e-13	TMEM173	stimulator of interferon genes protein [Source:RefSeq peptide;Acc:NP_001136310]
ENSSSCG00000014441	1044.19	-2.32339	0.262212	-7.85759	3.9161e-15	1.70949e-13	CSF1R	colony stimulating factor 1 receptor [Source:HGNC Symbol;Acc:HGNC:2433]
ENSSSCG00000014034	51.0497	-3.07501	0.358713	-7.83907	4.53896e-15	1.9746e-13	N4BP3	NEDD4 binding protein 3 [Source:HGNC Symbol;Acc:HGNC:29852]
ENSSSCG00000040575	23212.7	4.45454	0.535229	7.83123	4.83132e-15	2.09462e-13	ISG15	ISG15 ubiquitin-like modifier [Source:HGNC Symbol;Acc:HGNC:4053]
ENSSSCG00000036488	1953.14	-1.64566	0.176766	-7.82176	5.20888e-15	2.25062e-13	KLF3	Krueppel-like factor 3 [Source:RefSeq peptide;Acc:NP_001127824]
ENSSSCG00000010540	388.355	1.70027	0.183979	7.81198	5.62966e-15	2.42419e-13	ENTPD7	ectonucleoside triphosphate diphosphohydrolase 7 [Source:HGNC Symbol;Acc:HGNC:19745]
ENSSSCG00000011600	819.64	-2.06644	0.231273	-7.79774	6.30249e-15	2.70475e-13	SLC6A6	sodium- and chloride-dependent taurine transporter [Source:RefSeq peptide;Acc:NP_001306031]
ENSSSCG00000025042	871.742	2.06097	0.230749	7.79176	6.60845e-15	2.8265e-13	ICOS
ENSSSCG00000030548	11302	3.39783	0.402519	7.78793	6.81152e-15	2.90358e-13	HERC5	HECT and RLD domain containing E3 ubiquitin protein ligase 5 [Source:HGNC Symbol;Acc:HGNC:24368]
ENSSSCG00000032438	6535.19	2.36287	0.270075	7.77499	7.54548e-15	3.20569e-13	FFAR2	free fatty acid receptor 2 [Source:HGNC Symbol;Acc:HGNC:4501]
ENSSSCG00000017517	1718.91	-2.21179	0.250713	-7.77285	7.67368e-15	3.24929e-13	TBX21	T-box transcription factor TBX21 [Source:RefSeq peptide;Acc:NP_001302651]
ENSSSCG00000038994	1252.74	2.70398	0.314557	7.75993	8.49768e-15	3.58625e-13	CLIC4	chloride intracellular channel 4 [Source:HGNC Symbol;Acc:HGNC:13518]
ENSSSCG00000030582	1510.82	2.01955	0.226755	7.74631	9.45985e-15	3.97909e-13	BATF	basic leucine zipper transcriptional factor ATF-like [Source:RefSeq peptide;Acc:NP_001231500]
ENSSSCG00000001049	425.669	2.18558	0.248564	7.7346	1.03726e-14	4.34862e-13	HIVEP1	human immunodeficiency virus type I enhancer binding protein 1 [Source:HGNC Symbol;Acc:HGNC:4920]
ENSSSCG00000009002	4772.46	2.39702	0.276002	7.73179	1.06049e-14	4.43138e-13	TLR2	toll-like receptor 2 precursor [Source:RefSeq peptide;Acc:NP_998926]
ENSSSCG00000038867	763.59	1.54121	0.16553	7.72175	1.14743e-14	4.77895e-13	PPM1K	protein phosphatase, Mg2+/Mn2+ dependent 1K [Source:HGNC Symbol;Acc:HGNC:25415]
ENSSSCG00000030042	3381.97	1.83013	0.203217	7.71144	1.2441e-14	5.16465e-13	SBNO2	strawberry notch homolog 2 [Source:HGNC Symbol;Acc:HGNC:29158]
ENSSSCG00000021712	11187.8	2.74401	0.321993	7.70504	1.30802e-14	5.41232e-13	HERC6	HECT and RLD domain containing E3 ubiquitin protein ligase family member 6 [Source:HGNC Symbol;Acc:HGNC:26072]
ENSSSCG00000010665	32.1738	-6.41876	0.80096	-7.68543	1.52489e-14	6.28917e-13	SHTN1	shootin 1 [Source:HGNC Symbol;Acc:HGNC:29319]
ENSSSCG00000017236	551.4	-3.65539	0.441427	-7.68499	1.53012e-14	6.29031e-13	CD300C	CMRF35-like molecule 6 precursor [Source:RefSeq peptide;Acc:NP_001231232]
ENSSSCG00000033238	279.622	-2.80552	0.331146	-7.67784	1.61797e-14	6.63001e-13
ENSSSCG00000000892	223.159	5.58586	0.693424	7.67615	1.63935e-14	6.69604e-13	HAL	histidine ammonia-lyase [Source:HGNC Symbol;Acc:HGNC:4806]
ENSSSCG00000017389	191.997	-3.13998	0.375032	-7.67121	1.70381e-14	6.93703e-13	RAMP2	receptor activity-modifying protein 2 precursor [Source:RefSeq peptide;Acc:NP_999247]
ENSSSCG00000031346	494.022	-4.39973	0.539702	-7.66478	1.79139e-14	7.2703e-13	CMKLR1	Chemokine-like receptor 1 [Source:UniProtKB/Swiss-Prot;Acc:B1PHQ8]
ENSSSCG00000001993	5805.69	3.29133	0.396257	7.64226	2.13446e-14	8.63505e-13	TGM1	transglutaminase 1 [Source:HGNC Symbol;Acc:HGNC:11777]
ENSSSCG00000025687	103.527	-2.8651	0.340649	-7.63855	2.19677e-14	8.8589e-13		leukocyte immunoglobulin-like receptor-like [Source:RefSeq peptide;Acc:NP_001121923]
ENSSSCG00000016050	470.717	1.74107	0.193537	7.63697	2.22389e-14	8.93991e-13	INPP1	inositol polyphosphate 1-phosphatase [Source:RefSeq peptide;Acc:NP_001231941]
ENSSSCG00000015387	2412.49	1.2404	0.128204	7.6235	2.46896e-14	9.89375e-13	TRA2A	transformer-2 protein homolog alpha [Source:RefSeq peptide;Acc:NP_001070691]
ENSSSCG00000000656	467.473	2.42957	0.284489	7.61553	2.62611e-14	1.04904e-12	CLEC2B	uncharacterized protein LOC100520839 [Source:RefSeq peptide;Acc:NP_001243293]
ENSSSCG00000023033	815.04	1.98531	0.226282	7.61121	2.71548e-14	1.08134e-12	PARP3	poly(ADP-ribose) polymerase family member 3 [Source:HGNC Symbol;Acc:HGNC:273]
ENSSSCG00000010452	42471.6	2.97366	0.356321	7.60726	2.79961e-14	1.11136e-12	IFIT1	interferon-induced protein with tetratricopeptide repeats 1 [Source:RefSeq peptide;Acc:NP_001231292]
ENSSSCG00000009921	60.7594	3.43477	0.417911	7.5895	3.21152e-14	1.2709e-12	OASL	2'-5'-oligoadenylate synthase-like protein [Source:RefSeq peptide;Acc:NP_001026960]
ENSSSCG00000022895	51.9033	-2.87702	0.34501	-7.57656	3.54848e-14	1.39989e-12	CRYBG3	crystallin beta-gamma domain containing 3 [Source:HGNC Symbol;Acc:HGNC:34427]
ENSSSCG00000023785	1770.03	2.26288	0.264077	7.57296	3.6481e-14	1.43473e-12	TMEM156	transmembrane protein 156 [Source:HGNC Symbol;Acc:HGNC:26260]
ENSSSCG00000027476	68.0718	2.68207	0.320835	7.5398	4.70691e-14	1.84543e-12	RF00581
ENSSSCG00000003155	609.164	1.97846	0.228253	7.51542	5.67265e-14	2.21722e-12	PPP1R15A	protein phosphatase 1 regulatory subunit 15A [Source:HGNC Symbol;Acc:HGNC:14375]
ENSSSCG00000021176	557.002	-1.66627	0.186754	-7.51384	5.74171e-14	2.23733e-12	LPXN	leupaxin [Source:HGNC Symbol;Acc:HGNC:14061]
ENSSSCG00000033183	11608.4	2.72071	0.327207	7.5111	5.86339e-14	2.27776e-12
ENSSSCG00000013788	100.255	3.36398	0.413299	7.50292	6.24132e-14	2.4128e-12
ENSSSCG00000015140	27489.3	1.4758	0.161643	7.50276	6.24901e-14	2.4128e-12	HSPA8	heat shock cognate 71 kDa protein [Source:RefSeq peptide;Acc:NP_001230836]
ENSSSCG00000011133	1593.7	1.61864	0.180818	7.49706	6.52673e-14	2.5124e-12	PFKFB3	6-phosphofructo-2-kinase/fructose-2,6-biphosphatase 3 [Source:HGNC Symbol;Acc:HGNC:8874]
ENSSSCG00000017754	571.794	2.98679	0.364104	7.48071	7.39243e-14	2.83691e-12		galectin-9 isoform 5 [Source:RefSeq peptide;Acc:NP_001335900]
ENSSSCG00000038643	431.93	-2.04797	0.238618	-7.48032	7.41441e-14	2.83691e-12	KLF11	Krueppel-like factor 11 [Source:RefSeq peptide;Acc:NP_001127818]
ENSSSCG00000030130	975.733	-1.48687	0.163678	-7.47711	7.59733e-14	2.89816e-12	DPYSL2	dihydropyrimidinase like 2 [Source:HGNC Symbol;Acc:HGNC:3014]
ENSSSCG00000015111	224.559	-2.18962	0.257967	-7.46835	8.12044e-14	3.08844e-12	C2CD2L	C2CD2 like [Source:HGNC Symbol;Acc:HGNC:29000]
ENSSSCG00000005229	37.7142	-3.03187	0.370932	-7.46453	8.35953e-14	3.16182e-12	VLDLR	very low-density lipoprotein receptor precursor [Source:RefSeq peptide;Acc:NP_001186819]
ENSSSCG00000011712	568.948	3.22257	0.396483	7.46448	8.36316e-14	3.16182e-12	P2RY14	purinergic receptor P2Y14 [Source:HGNC Symbol;Acc:HGNC:16442]
ENSSSCG00000004716	276.386	2.00949	0.234024	7.46275	8.47368e-14	3.1941e-12	TMEM62	transmembrane protein 62 [Source:HGNC Symbol;Acc:HGNC:26269]
ENSSSCG00000010454	1534.3	3.82994	0.478647	7.45206	9.18915e-14	3.45354e-12	IFIT5	interferon-induced protein with tetratricopeptide repeats 5 [Source:RefSeq peptide;Acc:NP_001302501]
ENSSSCG00000040057	154.84	-2.60633	0.315402	-7.42955	1.08971e-13	4.08338e-12	EOMES	eomesodermin [Source:HGNC Symbol;Acc:HGNC:3372]
ENSSSCG00000008090	632.942	4.56216	0.57983	7.41446	1.22124e-13	4.56276e-12	IL1A	Interleukin-1 alpha [Source:UniProtKB/Swiss-Prot;Acc:P18430]
ENSSSCG00000037532	2526.84	2.55487	0.309211	7.41187	1.24528e-13	4.63894e-12	MNDA	myeloid cell nuclear differentiation antigen [Source:HGNC Symbol;Acc:HGNC:7183]
ENSSSCG00000024059	2218.69	-1.95476	0.228295	-7.41026	1.26048e-13	4.68183e-12	VAT1	vesicle amine transport 1 [Source:HGNC Symbol;Acc:HGNC:16919]
ENSSSCG00000024867	4808.02	3.91189	0.492912	7.40264	1.33502e-13	4.94425e-12	ISG20	interferon stimulated exonuclease gene 20 [Source:HGNC Symbol;Acc:HGNC:6130]
ENSSSCG00000007508	1259.7	3.81869	0.481251	7.38836	1.48654e-13	5.48938e-12	ZBP1	Z-DNA-binding protein 1 [Source:RefSeq peptide;Acc:NP_001116688]
ENSSSCG00000038189	197.598	2.38324	0.287065	7.38578	1.51563e-13	5.58059e-12	SMCR8	Smith-Magenis syndrome chromosome region, candidate 8 [Source:HGNC Symbol;Acc:HGNC:17921]
ENSSSCG00000016865	167.361	1.21883	0.129433	7.38443	1.53106e-13	5.62112e-12	FBXO4	F-box protein 4 [Source:HGNC Symbol;Acc:HGNC:13583]
ENSSSCG00000015616	397.62	3.12718	0.387962	7.38253	1.55309e-13	5.68556e-12	HSD11B1	hydroxysteroid 11-beta dehydrogenase 1 [Source:HGNC Symbol;Acc:HGNC:5208]
ENSSSCG00000009673	451.392	2.17672	0.259313	7.37984	1.58477e-13	5.78487e-12	NUGGC	nuclear GTPase, germinal center associated [Source:HGNC Symbol;Acc:HGNC:33550]
ENSSSCG00000040847	277.563	2.41034	0.291814	7.35847	1.86034e-13	6.77131e-12	AP1S3	adaptor related protein complex 1 sigma 3 subunit [Source:HGNC Symbol;Acc:HGNC:18971]
ENSSSCG00000012258	3490.98	1.69287	0.194432	7.35388	1.92532e-13	6.98783e-12	FUNDC1	FUN14 domain containing 1 [Source:HGNC Symbol;Acc:HGNC:28746]
ENSSSCG00000020876	57.3711	-2.02316	0.239416	-7.35173	1.95665e-13	7.08128e-12	RTL5	retrotransposon Gag like 5 [Source:HGNC Symbol;Acc:HGNC:29430]
ENSSSCG00000020813	496.615	-2.83225	0.349653	-7.34789	2.01362e-13	7.26677e-12	FAM20C	FAM20C, golgi associated secretory pathway kinase [Source:HGNC Symbol;Acc:HGNC:22140]
ENSSSCG00000008164	5841.07	1.39179	0.153653	7.3461	2.04077e-13	7.34387e-12	MAP4K4	mitogen-activated protein kinase kinase kinase kinase 4 [Source:HGNC Symbol;Acc:HGNC:6866]
ENSSSCG00000000749	70.8813	3.02995	0.376951	7.34025	2.13192e-13	7.6502e-12	SLC6A12	solute carrier family 6 member 12 [Source:HGNC Symbol;Acc:HGNC:11045]
ENSSSCG00000008713	739.162	1.91374	0.224903	7.33965	2.14149e-13	7.66293e-12	KIAA0232	KIAA0232 [Source:HGNC Symbol;Acc:HGNC:28992]
ENSSSCG00000029323	47.6331	-2.90519	0.360352	-7.33214	2.265e-13	8.08212e-12	KCNE3	potassium voltage-gated channel subfamily E member 3 [Source:RefSeq peptide;Acc:NP_999258]
ENSSSCG00000009482	28.4643	-3.42606	0.432158	-7.31914	2.49563e-13	8.88011e-12	SPRY2	sprouty RTK signaling antagonist 2 [Source:HGNC Symbol;Acc:HGNC:11270]
ENSSSCG00000037426	7385.49	-2.24123	0.270754	-7.30627	2.74651e-13	9.74552e-12
ENSSSCG00000011592	1323.1	-2.27869	0.27593	-7.30496	2.77352e-13	9.81392e-12	PLXND1	plexin D1 [Source:HGNC Symbol;Acc:HGNC:9107]
ENSSSCG00000036288	75.9759	4.30243	0.553723	7.29498	2.98713e-13	1.05404e-11
ENSSSCG00000028806	476.844	-1.53633	0.175333	-7.26219	3.80873e-13	1.34023e-11	RPS6KA4	ribosomal protein S6 kinase A4 [Source:HGNC Symbol;Acc:HGNC:10433]
ENSSSCG00000022292	828.515	1.9796	0.23661	7.25484	4.02127e-13	1.41111e-11	NPL	N-acetylneuraminate lyase [Source:UniProtKB/Swiss-Prot;Acc:Q9BEC7]
ENSSSCG00000034284	113.364	-3.30973	0.420365	-7.24774	4.23773e-13	1.48297e-11
ENSSSCG00000028875	786.873	2.57818	0.31952	7.24569	4.30253e-13	1.50151e-11	HAVCR2	hepatitis A virus cellular receptor 2 [Source:HGNC Symbol;Acc:HGNC:18437]
ENSSSCG00000006578	1712.56	-1.88563	0.224212	-7.2369	4.59041e-13	1.59759e-11	S100A4	protein S100-A4 [Source:RefSeq peptide;Acc:NP_001239534]
ENSSSCG00000038562	47.5925	3.36914	0.429858	7.22589	4.97821e-13	1.72782e-11	RND1	Rho family GTPase 1 [Source:HGNC Symbol;Acc:HGNC:18314]
ENSSSCG00000015544	34.0314	-4.53016	0.590773	-7.22296	5.08697e-13	1.76076e-11	ZNF648	zinc finger protein 648 [Source:HGNC Symbol;Acc:HGNC:18190]
ENSSSCG00000017894	57.6358	-4.03555	0.522375	-7.22186	5.12799e-13	1.77013e-11	WSCD1	WSC domain containing 1 [Source:HGNC Symbol;Acc:HGNC:29060]
ENSSSCG00000010261	1548.21	2.07618	0.251922	7.19725	6.1439e-13	2.11507e-11	PPA1	pyrophosphatase (inorganic) 1 [Source:HGNC Symbol;Acc:HGNC:9226]
ENSSSCG00000039214	1400.44	4.26187	0.556359	7.1875	6.59873e-13	2.2655e-11		Interleukin-1 beta [Source:UniProtKB/Swiss-Prot;Acc:P26889]
ENSSSCG00000017237	193.825	-3.35926	0.431302	-7.17879	7.03299e-13	2.40809e-11
ENSSSCG00000006382	1517.93	1.89583	0.227494	7.1773	7.1104e-13	2.42805e-11
ENSSSCG00000007854	431.008	1.54516	0.178783	7.17141	7.42282e-13	2.52794e-11	DCUN1D3	defective in cullin neddylation 1 domain containing 3 [Source:HGNC Symbol;Acc:HGNC:28734]
ENSSSCG00000000457	3408.08	2.12838	0.260161	7.16997	7.50157e-13	2.54793e-11	USP15	ubiquitin specific peptidase 15 [Source:HGNC Symbol;Acc:HGNC:12613]
ENSSSCG00000013145	262.377	-2.17938	0.267397	-7.16668	7.68404e-13	2.60294e-11	DTX4	deltex E3 ubiquitin ligase 4 [Source:HGNC Symbol;Acc:HGNC:29151]
ENSSSCG00000006465	16.4976	-6.16128	0.823887	-7.15904	8.12432e-13	2.74477e-11	INSRR	insulin receptor related receptor [Source:HGNC Symbol;Acc:HGNC:6093]
ENSSSCG00000037950	363.401	-1.53564	0.177947	-7.1516	8.57729e-13	2.89011e-11	NIPAL1	NIPA like domain containing 1 [Source:HGNC Symbol;Acc:HGNC:27194]
ENSSSCG00000032644	1091.92	2.13489	0.261825	7.14928	8.72336e-13	2.93156e-11	HLX	H2.0 like homeobox [Source:HGNC Symbol;Acc:HGNC:4978]
ENSSSCG00000021206	4528.73	3.17242	0.407105	7.1465	8.90155e-13	2.98355e-11	IL1RAP	interleukin 1 receptor accessory protein [Source:HGNC Symbol;Acc:HGNC:5995]
ENSSSCG00000008617	2280.79	-2.2575	0.27914	-7.14504	8.99714e-13	3.00765e-11	FAM49A	family with sequence similarity 49 member A [Source:HGNC Symbol;Acc:HGNC:25373]
ENSSSCG00000002033	222.883	-3.20378	0.41172	-7.1426	9.15845e-13	3.05354e-11	CEBPE	CCAAT/enhancer binding protein epsilon [Source:HGNC Symbol;Acc:HGNC:1836]
ENSSSCG00000038051	545.526	1.37963	0.156413	7.13877	9.41675e-13	3.13144e-11	RF02216
ENSSSCG00000004369	604.382	1.98683	0.24165	7.13342	9.79039e-13	3.24719e-11	PRDM1	PR/SET domain 1 [Source:HGNC Symbol;Acc:HGNC:9346]
ENSSSCG00000039947	3156.73	2.50279	0.314112	7.13044	1.00049e-12	3.30968e-11	KCNJ2	Inward rectifier potassium channel 2 [Source:UniProtKB/Swiss-Prot;Acc:O18839]
ENSSSCG00000038026	1149.78	1.3773	0.156732	7.1094	1.1655e-12	3.84554e-11	RAB12	RAB12, member RAS oncogene family [Source:HGNC Symbol;Acc:HGNC:31332]
ENSSSCG00000026427	69.1093	-2.14275	0.26467	-7.10212	1.22857e-12	4.04313e-11	RORC	RAR related orphan receptor C [Source:HGNC Symbol;Acc:HGNC:10260]
ENSSSCG00000022005	94.2	-3.31314	0.429761	-7.0972	1.27313e-12	4.17894e-11	SFXN3	sideroflexin 3 [Source:HGNC Symbol;Acc:HGNC:16087]
ENSSSCG00000037554	245.178	-2.01679	0.247317	-7.09112	1.3303e-12	4.35538e-11	FUT7	fucosyltransferase 7 [Source:HGNC Symbol;Acc:HGNC:4018]
ENSSSCG00000017475	3401.66	-2.21091	0.274813	-7.08799	1.36074e-12	4.44356e-11	RARA	retinoic acid receptor alpha [Source:HGNC Symbol;Acc:HGNC:9864]
ENSSSCG00000016756	109.66	-1.69333	0.202142	-7.07569	1.48708e-12	4.84367e-11	BLVRA	biliverdin reductase A [Source:HGNC Symbol;Acc:HGNC:1062]
ENSSSCG00000006375	2586.75	-1.93363	0.236435	-7.06577	1.59729e-12	5.18934e-11	LY9	lymphocyte antigen 9 [Source:HGNC Symbol;Acc:HGNC:6730]
ENSSSCG00000038429	261.17	-2.16662	0.26959	-7.06102	1.65282e-12	5.35608e-11
ENSSSCG00000022773	605.727	1.91547	0.234596	7.04373	1.87158e-12	6.04954e-11		caspase-15 [Source:RefSeq peptide;Acc:NP_001032224]
ENSSSCG00000017617	1134.92	-1.22356	0.136832	-7.01976	2.22252e-12	7.16564e-11	SCPEP1	serine carboxypeptidase 1 [Source:HGNC Symbol;Acc:HGNC:29507]
ENSSSCG00000014362	79.3642	3.03503	0.395033	7.01713	2.26475e-12	7.28332e-11	HBEGF	Proheparin-binding EGF-like growth factor Heparin-binding EGF-like growth factor [Source:UniProtKB/Swiss-Prot;Acc:Q01580]
ENSSSCG00000016243	708.885	1.61653	0.19309	7.00966	2.38893e-12	7.66329e-11	RHBDD1	rhomboid domain containing 1 [Source:HGNC Symbol;Acc:HGNC:23081]
ENSSSCG00000022512	7985.28	-1.7695	0.215076	-7.00435	2.48142e-12	7.93992e-11	TRDC	T cell receptor delta constant [Source:HGNC Symbol;Acc:HGNC:12253]
ENSSSCG00000017789	67.0502	-2.39866	0.305216	-6.99712	2.61284e-12	8.33942e-11	ABHD15	abhydrolase domain containing 15 [Source:HGNC Symbol;Acc:HGNC:26971]
ENSSSCG00000015535	277.453	-1.53261	0.181743	-6.98553	2.83791e-12	9.03509e-11	QSOX1	quiescin sulfhydryl oxidase 1 [Source:HGNC Symbol;Acc:HGNC:9756]
ENSSSCG00000030655	20.7054	-4.34016	0.584384	-6.97679	3.02e-12	9.59077e-11	MAMDC2	MAM domain-containing protein 2 [Source:RefSeq peptide;Acc:NP_001231912]
ENSSSCG00000006634	1113.25	-2.20501	0.278372	-6.9762	3.0328e-12	9.60739e-11	TNFAIP8L2	tumor necrosis factor alpha-induced protein 8-like protein 2 [Source:RefSeq peptide;Acc:NP_001191299]
ENSSSCG00000008374	825.04	2.05349	0.256672	6.97565	3.04467e-12	9.62102e-11	B3GNT2	UDP-GlcNAc:betaGal beta-1,3-N-acetylglucosaminyltransferase 2 [Source:HGNC Symbol;Acc:HGNC:15629]
ENSSSCG00000017061	25.7233	3.19559	0.421961	6.94983	3.65721e-12	1.15279e-10		hepatitis A virus cellular receptor 1 precursor [Source:RefSeq peptide;Acc:NP_001158208]
ENSSSCG00000003839	120.096	1.59426	0.191599	6.94796	3.70618e-12	1.16534e-10
ENSSSCG00000002003	1495.31	1.19741	0.134502	6.94693	3.73319e-12	1.17093e-10
ENSSSCG00000009097	1471.96	-1.8759	0.232312	-6.94266	3.84784e-12	1.20392e-10	ANXA5	annexin A5 [Source:HGNC Symbol;Acc:HGNC:543]
ENSSSCG00000014997	8015.59	2.36057	0.303032	6.92182	4.45873e-12	1.38981e-10
ENSSSCG00000040317	38029.1	2.82843	0.370633	6.92166	4.46385e-12	1.38981e-10	SOD2	superoxide dismutase [Source:RefSeq peptide;Acc:NP_999292]
ENSSSCG00000009886	4268.84	1.53162	0.183655	6.90745	4.93457e-12	1.53261e-10	TRAFD1	TRAF-type zinc finger domain containing 1 [Source:HGNC Symbol;Acc:HGNC:24808]
ENSSSCG00000003061	89.1367	-1.90437	0.237654	-6.90641	4.97069e-12	1.54006e-10	CADM4	cell adhesion molecule 4 [Source:HGNC Symbol;Acc:HGNC:30825]
ENSSSCG00000037528	362.512	4.95373	0.679348	6.9047	5.03085e-12	1.55491e-10
ENSSSCG00000039287	262.194	2.45285	0.317224	6.90306	5.08956e-12	1.56924e-10	CLEC12A	C-type lectin domain family 12 member A [Source:RefSeq peptide;Acc:NP_001288598]
ENSSSCG00000004441	148.56	-2.43622	0.31506	-6.89769	5.28551e-12	1.62571e-10
ENSSSCG00000040815	1609.13	2.30736	0.296639	6.89161	5.51626e-12	1.69259e-10	DUSP5	dual specificity phosphatase 5 [Source:HGNC Symbol;Acc:HGNC:3071]
ENSSSCG00000004755	13.4016	5.46466	0.755445	6.88552	5.7578e-12	1.75821e-10	DLL4	delta-like protein 4 precursor [Source:RefSeq peptide;Acc:NP_001231347]
ENSSSCG00000009664	7771.23	1.73977	0.214465	6.88567	5.7516e-12	1.75821e-10	PTK2B	protein tyrosine kinase 2 beta [Source:HGNC Symbol;Acc:HGNC:9612]
ENSSSCG00000039300	53.5992	3.09521	0.411798	6.87758	6.08769e-12	1.85448e-10	IL27	interleukin-27 subunit alpha precursor [Source:RefSeq peptide;Acc:NP_001007521]
ENSSSCG00000032658	210.846	1.81683	0.22599	6.87551	6.177e-12	1.87634e-10	TRAF4	TNF receptor associated factor 4 [Source:HGNC Symbol;Acc:HGNC:12034]
ENSSSCG00000034645	1629.37	1.55897	0.188493	6.87523	6.18898e-12	1.87634e-10	C3orf38	chromosome 3 open reading frame 38 [Source:HGNC Symbol;Acc:HGNC:28384]
ENSSSCG00000005981	273.244	-1.50325	0.180404	-6.87466	6.21364e-12	1.87933e-10	FBXO32	F-box only protein 32 [Source:UniProtKB/Swiss-Prot;Acc:Q1A730]
ENSSSCG00000025647	91.0302	-1.60974	0.196	-6.87094	6.37807e-12	1.92448e-10	SLC35C1	GDP-fucose transporter 1 [Source:RefSeq peptide;Acc:NP_001231404]
ENSSSCG00000009666	48.0043	-3.35752	0.45122	-6.85805	6.98057e-12	2.10129e-10	EPHX2	bifunctional epoxide hydrolase 2 [Source:RefSeq peptide;Acc:NP_001001641]
ENSSSCG00000005480	454.671	-1.4742	0.176918	-6.84591	7.59906e-12	2.28205e-10
ENSSSCG00000014672	3171.9	1.27121	0.147297	6.84451	7.67394e-12	2.29911e-10
ENSSSCG00000016720	280.063	2.20961	0.284539	6.84114	7.85646e-12	2.34825e-10	PGAM2	phosphoglycerate mutase 2 [Source:RefSeq peptide;Acc:NP_001128440]
ENSSSCG00000017877	1620.57	1.60594	0.196368	6.83875	7.98894e-12	2.38224e-10	ANKFY1	ankyrin repeat and FYVE domain containing 1 [Source:HGNC Symbol;Acc:HGNC:20763]
ENSSSCG00000010381	45.6196	-4.30384	0.591474	-6.83176	8.38813e-12	2.49542e-10	ARHGAP22	Rho GTPase activating protein 22 [Source:HGNC Symbol;Acc:HGNC:30320]
ENSSSCG00000034216	1494.18	1.81159	0.227173	6.81662	9.32082e-12	2.76641e-10	OGFR	opioid growth factor receptor [Source:HGNC Symbol;Acc:HGNC:15768]
ENSSSCG00000031092	186.632	2.45394	0.32158	6.81294	9.56219e-12	2.83143e-10
ENSSSCG00000003983	10702.1	1.67752	0.20794	6.80239	1.02901e-11	3.03989e-10	SMAP2	stromal membrane-associated protein 2 [Source:RefSeq peptide;Acc:NP_001121936]
ENSSSCG00000033721	5324	-1.41208	0.169018	-6.79835	1.05823e-11	3.11894e-10
ENSSSCG00000035078	1351.2	2.1266	0.274154	6.79752	1.06432e-11	3.12964e-10	CD40	Tumor necrosis factor receptor superfamily member 5 [Source:UniProtKB/Swiss-Prot;Acc:Q8SQ34]
ENSSSCG00000023807	558.275	1.71244	0.213533	6.78775	1.13899e-11	3.34148e-10	ACO1	aconitase 1 [Source:HGNC Symbol;Acc:HGNC:117]
ENSSSCG00000022011	2770.1	1.67018	0.207606	6.77799	1.21856e-11	3.56667e-10	NMI	N-myc and STAT interactor [Source:HGNC Symbol;Acc:HGNC:7854]
ENSSSCG00000009334	2771.03	2.46762	0.325326	6.77654	1.23085e-11	3.59435e-10	HSPH1	heat shock protein 105 kDa [Source:RefSeq peptide;Acc:NP_001090973]
ENSSSCG00000026943	23.018	7.15352	1.01765	6.77099	1.27908e-11	3.72663e-10	MRAP2	melanocortin 2 receptor accessory protein 2 [Source:HGNC Symbol;Acc:HGNC:21232]
ENSSSCG00000012637	27.1605	-3.67037	0.503312	-6.76983	1.28936e-11	3.74798e-10	KLHL13	kelch like family member 13 [Source:HGNC Symbol;Acc:HGNC:22931]
ENSSSCG00000015093	2293.4	-1.42841	0.172588	-6.75236	1.45455e-11	4.21851e-10	CD3D	T-cell surface glycoprotein CD3 delta chain [Source:UniProtKB/Swiss-Prot;Acc:Q764N2]
ENSSSCG00000012657	1127.8	1.4176	0.171141	6.7463	1.51659e-11	4.38845e-10	AIFM1	apoptosis-inducing factor 1, mitochondrial [Source:RefSeq peptide;Acc:NP_001284561]
ENSSSCG00000006777	606.997	1.38073	0.16596	6.73476	1.64205e-11	4.74067e-10	RHOC	ras homolog family member C [Source:HGNC Symbol;Acc:HGNC:669]
ENSSSCG00000035900	362.95	-1.29102	0.152769	-6.72906	1.70763e-11	4.91881e-10	CENPB	centromere protein B [Source:HGNC Symbol;Acc:HGNC:1852]
ENSSSCG00000023868	2943.8	2.66632	0.357709	6.71855	1.83538e-11	5.27486e-10
ENSSSCG00000010949	87.816	-2.06174	0.267835	-6.71573	1.87131e-11	5.36599e-10	DAPK1	death associated protein kinase 1 [Source:HGNC Symbol;Acc:HGNC:2674]
ENSSSCG00000009852	124.778	-1.69492	0.213312	-6.71264	1.91132e-11	5.46834e-10	VSIG10	V-set and immunoglobulin domain containing 10 [Source:HGNC Symbol;Acc:HGNC:26078]
ENSSSCG00000007185	310.342	-2.98128	0.40499	-6.71187	1.92142e-11	5.4793e-10	SIRPB2	signal regulatory protein beta 2 [Source:HGNC Symbol;Acc:HGNC:16247]
ENSSSCG00000015250	78.2038	1.66202	0.20844	6.71169	1.92377e-11	5.4793e-10	ADAMTS15	ADAM metallopeptidase with thrombospondin type 1 motif 15 [Source:HGNC Symbol;Acc:HGNC:16305]
ENSSSCG00000013369	590.886	5.78776	0.823485	6.70896	1.96013e-11	5.57036e-10
ENSSSCG00000003573	84.5184	-2.57639	0.345045	-6.70451	2.02087e-11	5.73015e-10	MAP3K6	mitogen-activated protein kinase kinase kinase 6 [Source:HGNC Symbol;Acc:HGNC:6858]
ENSSSCG00000005628	1885.25	-1.28534	0.152556	-6.70122	2.06692e-11	5.84769e-10	ST6GALNAC4	alpha-N-acetyl-neuraminyl-2,3-beta-galactosyl-1, 3-N-acetyl-galactosaminide alpha-2,6-sialyltransferase [Source:RefSeq peptide;Acc:NP_998949]
ENSSSCG00000015784	21780.9	2.30923	0.305849	6.69023	2.22822e-11	6.29002e-10	ACSL1	long-chain-fatty-acid--CoA ligase 1 [Source:RefSeq peptide;Acc:NP_001161101]
ENSSSCG00000010271	645.07	-2.58793	0.347872	-6.6832	2.33776e-11	6.58461e-10	PRF1	perforin 1 [Source:HGNC Symbol;Acc:HGNC:9360]
ENSSSCG00000009832	82.0372	-2.61302	0.35205	-6.67515	2.46979e-11	6.9411e-10	FAM109A	family with sequence similarity 109 member A [Source:HGNC Symbol;Acc:HGNC:26509]
ENSSSCG00000036097	190.409	-1.8917	0.244095	-6.67229	2.51835e-11	7.06196e-10
ENSSSCG00000040834	152.505	2.08291	0.273123	6.66318	2.67959e-11	7.49753e-10
ENSSSCG00000007830	1681.71	1.43267	0.1756	6.66076	2.72408e-11	7.60528e-10	RBBP6	RB binding protein 6, ubiquitin ligase [Source:HGNC Symbol;Acc:HGNC:9889]
ENSSSCG00000000094	4860.63	-1.22557	0.144522	-6.66012	2.73609e-11	7.62205e-10	SUN2	Sad1 and UNC84 domain containing 2 [Source:HGNC Symbol;Acc:HGNC:14210]
ENSSSCG00000003766	330.519	1.73828	0.221697	6.65431	2.84627e-11	7.91163e-10	DNAJB4	DnaJ heat shock protein family (Hsp40) member B4 [Source:HGNC Symbol;Acc:HGNC:14886]
ENSSSCG00000016922	3466.3	1.26544	0.150782	6.64808	2.96942e-11	8.23592e-10	GPBP1	GC-rich promoter binding protein 1 [Source:HGNC Symbol;Acc:HGNC:29520]
ENSSSCG00000036201	37.2647	-5.67358	0.814141	-6.64571	3.01759e-11	8.35129e-10	NPR3	natriuretic peptide receptor 3 [Source:HGNC Symbol;Acc:HGNC:7945]
ENSSSCG00000022258	14359.5	3.91802	0.550091	6.64433	3.04601e-11	8.41162e-10
ENSSSCG00000031388	906.998	1.42058	0.17425	6.64302	3.07317e-11	8.46821e-10	SIAH2	siah E3 ubiquitin protein ligase 2 [Source:HGNC Symbol;Acc:HGNC:10858]
ENSSSCG00000011393	73.5636	2.52097	0.339982	6.64133	3.10872e-11	8.54763e-10	UBA7	ubiquitin like modifier activating enzyme 7 [Source:HGNC Symbol;Acc:HGNC:12471]
ENSSSCG00000014670	13340.9	2.18487	0.28947	6.63913	3.15537e-11	8.65717e-10	TRIM5	tripartite motif protein TRIM5 [Source:RefSeq peptide;Acc:NP_001037997]
ENSSSCG00000008959	191.169	5.11659	0.732222	6.62853	3.39038e-11	9.28191e-10	CXCL2	C-X-C motif chemokine 2 precursor [Source:RefSeq peptide;Acc:NP_001001861]
ENSSSCG00000024219	956.701	1.21636	0.143968	6.62181	3.54821e-11	9.69309e-10	TIGAR	TP53 induced glycolysis regulatory phosphatase [Source:HGNC Symbol;Acc:HGNC:1185]
ENSSSCG00000022322	76.8502	2.27619	0.304075	6.62059	3.57762e-11	9.75246e-10	BCL2L11	bcl-2-like protein 11 isoform 1 [Source:RefSeq peptide;Acc:NP_001239123]
ENSSSCG00000008963	32.2866	3.17138	0.43964	6.61528	3.70853e-11	1.00877e-09	AREG	amphiregulin precursor [Source:RefSeq peptide;Acc:NP_999541]
ENSSSCG00000032452	412.216	2.88981	0.397691	6.60507	3.97317e-11	1.07844e-09	WFS1	wolframin ER transmembrane glycoprotein [Source:HGNC Symbol;Acc:HGNC:12762]
ENSSSCG00000014177	1647.58	1.76356	0.22755	6.59426	4.27384e-11	1.15758e-09	CHD1	chromodomain helicase DNA binding protein 1 [Source:HGNC Symbol;Acc:HGNC:1915]
ENSSSCG00000032282	1657.59	-1.79942	0.233055	-6.59235	4.32924e-11	1.17009e-09	ACP5	Tartrate-resistant acid phosphatase type 5 [Source:UniProtKB/Swiss-Prot;Acc:P09889]
ENSSSCG00000017920	663.73	2.03883	0.269665	6.5852	4.5427e-11	1.22518e-09		C-X-C motif chemokine 16 precursor [Source:RefSeq peptide;Acc:NP_998976]
ENSSSCG00000037449	1382.53	3.52568	0.495687	6.58206	4.63969e-11	1.24869e-09	CSF1	macrophage colony-stimulating factor 1 precursor [Source:RefSeq peptide;Acc:NP_001231452]
ENSSSCG00000037568	516.333	-1.14927	0.134827	-6.5731	4.92776e-11	1.32341e-09	RAB43	RAB43, member RAS oncogene family [Source:HGNC Symbol;Acc:HGNC:19983]
ENSSSCG00000036136	1605.28	2.0582	0.273301	6.56847	5.08361e-11	1.36239e-09	BHLHE40	class E basic helix-loop-helix protein 40 [Source:RefSeq peptide;Acc:NP_001231939]
ENSSSCG00000009240	6012.25	1.63253	0.208532	6.56731	5.12315e-11	1.37009e-09	PLAC8	placenta specific 8 [Source:HGNC Symbol;Acc:HGNC:19254]
ENSSSCG00000004371	1771.09	1.68257	0.216642	6.55247	5.65931e-11	1.5103e-09	CRYBG1	crystallin beta-gamma domain containing 1 [Source:HGNC Symbol;Acc:HGNC:356]
ENSSSCG00000004535	673.311	1.98269	0.262646	6.54745	5.85286e-11	1.55868e-09	TCF4	transcription factor 4 [Source:HGNC Symbol;Acc:HGNC:11634]
ENSSSCG00000040581	1827.24	1.72802	0.223975	6.54085	6.11708e-11	1.62563e-09	CISH	cytokine-inducible SH2-containing protein [Source:RefSeq peptide;Acc:NP_001302717]
ENSSSCG00000021576	447.043	2.26744	0.306598	6.53757	6.25249e-11	1.65815e-09	CD83	CD83 molecule [Source:HGNC Symbol;Acc:HGNC:1703]
ENSSSCG00000017403	5511.1	1.30731	0.159744	6.53716	6.26988e-11	1.6593e-09	STAT3	signal transducer and activator of transcription 3 [Source:RefSeq peptide;Acc:NP_001038045]
ENSSSCG00000008937	134.893	2.08495	0.278951	6.5313	6.52002e-11	1.72191e-09	AMBN	Ameloblastin [Source:UniProtKB/Swiss-Prot;Acc:Q28989]
ENSSSCG00000038831	74.9127	1.81804	0.238378	6.52326	6.87938e-11	1.81304e-09
ENSSSCG00000033176	4148.11	1.30298	0.1596	6.51595	7.22289e-11	1.89964e-09	SAP30L	SAP30 like [Source:HGNC Symbol;Acc:HGNC:25663]
ENSSSCG00000009807	426.248	-1.55279	0.198091	-6.51096	7.46734e-11	1.95987e-09	RHOF	rho-related GTP-binding protein RhoF [Source:RefSeq peptide;Acc:NP_001116662]
ENSSSCG00000003549	952.711	-1.67254	0.21652	-6.50983	7.5236e-11	1.96682e-09	LDLRAP1	low density lipoprotein receptor adaptor protein 1 [Source:HGNC Symbol;Acc:HGNC:18640]
ENSSSCG00000015403	61.8961	-3.51996	0.50031	-6.50981	7.52479e-11	1.96682e-09	HGF	hepatocyte growth factor [Source:HGNC Symbol;Acc:HGNC:4893]
ENSSSCG00000017146	11760.6	2.58065	0.356689	6.49758	8.1624e-11	2.1291e-09	RNF213	ring finger protein 213 [Source:HGNC Symbol;Acc:HGNC:14539]
ENSSSCG00000036129	5204.85	1.49147	0.189119	6.4956	8.27012e-11	2.15277e-09	RNF114	E3 ubiquitin-protein ligase RNF114 [Source:UniProtKB/Swiss-Prot;Acc:Q6J1I8]
ENSSSCG00000038494	3781.44	1.4003	0.175196	6.49141	8.50392e-11	2.20911e-09	LPIN2	phosphatidate phosphatase LPIN2 [Source:RefSeq peptide;Acc:NP_001135459]
ENSSSCG00000004663	48.5086	-3.5236	0.5024	-6.48998	8.58493e-11	2.2256e-09	SEMA6D	semaphorin 6D [Source:HGNC Symbol;Acc:HGNC:16770]
ENSSSCG00000016453	94.8125	-2.48451	0.342451	-6.48699	8.75708e-11	2.26561e-09	TCAF1	TRPM8 channel associated factor 1 [Source:HGNC Symbol;Acc:HGNC:22201]
ENSSSCG00000004584	22.7612	-3.57326	0.510372	-6.48592	8.81931e-11	2.27707e-09	GCNT3	glucosaminyl (N-acetyl) transferase 3, mucin type [Source:HGNC Symbol;Acc:HGNC:4205]
ENSSSCG00000014321	37.5871	-3.01667	0.424722	-6.48339	8.96853e-11	2.3109e-09	KLHL3	kelch like family member 3 [Source:HGNC Symbol;Acc:HGNC:6354]
ENSSSCG00000010437	260.732	1.86412	0.24741	6.47139	9.71028e-11	2.49696e-09	PAPSS2	3'-phosphoadenosine 5'-phosphosulfate synthase 2 [Source:HGNC Symbol;Acc:HGNC:8604]
ENSSSCG00000025326	521.126	1.91877	0.256525	6.45446	1.08604e-10	2.78706e-09	TMEM243	transmembrane protein 243 [Source:HGNC Symbol;Acc:HGNC:21707]
ENSSSCG00000033327	37.1254	-2.83921	0.399391	-6.45027	1.11654e-10	2.85955e-09	PDGFB	platelet derived growth factor subunit B [Source:HGNC Symbol;Acc:HGNC:8800]
ENSSSCG00000011500	1408.4	1.61985	0.210402	6.44869	1.12822e-10	2.88367e-09	KBTBD8	kelch repeat and BTB domain containing 8 [Source:HGNC Symbol;Acc:HGNC:30691]
ENSSSCG00000027121	7230.65	1.45097	0.184316	6.44512	1.15511e-10	2.94646e-09	ODC1	ornithine decarboxylase [Source:RefSeq peptide;Acc:NP_001116455]
ENSSSCG00000032613	176.802	2.54561	0.354392	6.44083	1.18822e-10	3.02484e-09	SNAI1	snail family transcriptional repressor 1 [Source:HGNC Symbol;Acc:HGNC:11128]
ENSSSCG00000006830	1562.8	1.43814	0.182878	6.42563	1.31324e-10	3.33643e-09		proteasome subunit alpha type-5 [Source:RefSeq peptide;Acc:NP_001138373]
ENSSSCG00000038594	68.8626	3.11397	0.44519	6.40387	1.51487e-10	3.84101e-09	SDC4	Syndecan-4 [Source:UniProtKB/Swiss-Prot;Acc:Q8HZJ6]
ENSSSCG00000022536	469.485	1.6266	0.213188	6.39608	1.59416e-10	4.03399e-09	SLC37A2	solute carrier family 37 member 2 [Source:HGNC Symbol;Acc:HGNC:20644]
ENSSSCG00000036499	19.0336	-4.90914	0.727945	-6.3825	1.74216e-10	4.39972e-09	LMO3	LIM domain only protein 3 [Source:RefSeq peptide;Acc:NP_001106155]
ENSSSCG00000000647	312.047	4.15082	0.609234	6.38144	1.75431e-10	4.41287e-09	OLR1	oxidized low-density lipoprotein receptor 1 [Source:RefSeq peptide;Acc:NP_998970]
ENSSSCG00000016101	3649.17	1.27524	0.158612	6.38162	1.75222e-10	4.41287e-09	CFLAR	CASP8 and FADD-like apoptosis regulator [Source:RefSeq peptide;Acc:NP_001001628]
ENSSSCG00000039327	1696.13	1.41639	0.181073	6.36956	1.89566e-10	4.759e-09	DAPP1	dual adaptor of phosphotyrosine and 3-phosphoinositides 1 [Source:HGNC Symbol;Acc:HGNC:16500]
ENSSSCG00000011942	5497.36	1.66209	0.21973	6.36718	1.92538e-10	4.82408e-09	CD47	Leukocyte surface antigen CD47 [Source:UniProtKB/Swiss-Prot;Acc:Q9GKE8]
ENSSSCG00000012402	119.543	-1.89995	0.25781	-6.3493	2.16297e-10	5.4087e-09	CXCR3	C-X-C motif chemokine receptor 3 [Source:HGNC Symbol;Acc:HGNC:4540]
ENSSSCG00000005845	521.661	-1.72215	0.229826	-6.34879	2.1702e-10	5.41613e-09	TOR4A	torsin family 4 member A [Source:HGNC Symbol;Acc:HGNC:25981]
ENSSSCG00000009042	998.935	1.64678	0.218666	6.32812	2.48173e-10	6.18145e-09	OTUD4	OTU deubiquitinase 4 [Source:HGNC Symbol;Acc:HGNC:24949]
ENSSSCG00000034758	4846.67	1.94914	0.266822	6.31923	2.62875e-10	6.52807e-09	PDXK	pyridoxal kinase [Source:RefSeq peptide;Acc:NP_999108]
ENSSSCG00000038854	4687.46	1.8876	0.25709	6.31908	2.63117e-10	6.52807e-09	PSMF1	proteasome inhibitor PI31 subunit [Source:RefSeq peptide;Acc:NP_001230269]
ENSSSCG00000023972	675.859	1.88224	0.256301	6.3176	2.65654e-10	6.57817e-09	DRAM1	DNA damage-regulated autophagy modulator protein 1 [Source:RefSeq peptide;Acc:NP_001177215]
ENSSSCG00000005364	830.968	2.04056	0.281375	6.31729	2.66187e-10	6.57855e-09	TDRD7	tudor domain containing 7 [Source:HGNC Symbol;Acc:HGNC:30831]
ENSSSCG00000014316	2828.75	-2.83133	0.407828	-6.2975	3.02482e-10	7.46103e-09	TGFBI	transforming growth factor beta induced [Source:HGNC Symbol;Acc:HGNC:11771]
ENSSSCG00000005614	158.107	-2.9793	0.431364	-6.29692	3.03615e-10	7.47447e-09	FAM129B	family with sequence similarity 129 member B [Source:HGNC Symbol;Acc:HGNC:25282]
ENSSSCG00000010311	948.545	-1.73087	0.233496	-6.28637	3.24976e-10	7.98486e-09	CAMK2G	calcium/calmodulin-dependent protein kinase type II subunit gamma [Source:RefSeq peptide;Acc:NP_999358]
ENSSSCG00000013664	512.434	1.75076	0.236979	6.27788	3.43229e-10	8.41706e-09	C19orf66	repressor of yield of DENV protein [Source:RefSeq peptide;Acc:NP_001231250]
ENSSSCG00000016599	54.8477	-4.1755	0.624733	-6.26263	3.78542e-10	9.26515e-09	GPR37	G protein-coupled receptor 37 [Source:HGNC Symbol;Acc:HGNC:4494]
ENSSSCG00000020963	35.501	-2.16738	0.304187	-6.26044	3.83901e-10	9.37826e-09	EPDR1	ependymin related 1 [Source:HGNC Symbol;Acc:HGNC:17572]
ENSSSCG00000008953	608.363	4.41282	0.663389	6.25543	3.96427e-10	9.66567e-09	CXCL8	Interleukin-8 [Source:UniProtKB/Swiss-Prot;Acc:P26894]
ENSSSCG00000008602	5552.53	1.71174	0.232127	6.24101	4.3475e-10	1.05597e-08	LAPTM4A	lysosomal protein transmembrane 4 alpha [Source:HGNC Symbol;Acc:HGNC:6924]
ENSSSCG00000013106	28.3713	-3.32222	0.490175	-6.24101	4.34758e-10	1.05597e-08	PTGDR2	prostaglandin D2 receptor 2 [Source:HGNC Symbol;Acc:HGNC:4502]
ENSSSCG00000000699	85.7386	-1.89486	0.261651	-6.23662	4.47113e-10	1.08391e-08	LPAR5	lysophosphatidic acid receptor 5 [Source:HGNC Symbol;Acc:HGNC:13307]
ENSSSCG00000039054	55.9644	-1.77429	0.243043	-6.21809	5.03246e-10	1.21766e-08	CRTAP	cartilage associated protein [Source:HGNC Symbol;Acc:HGNC:2379]
ENSSSCG00000011106	817.886	1.91911	0.266492	6.21436	5.15341e-10	1.24456e-08	CREM	cAMP responsive element modulator [Source:HGNC Symbol;Acc:HGNC:2352]
ENSSSCG00000016262	7426.99	1.14173	0.141463	6.21149	5.24861e-10	1.26514e-08
ENSSSCG00000020938	46.0836	1.92877	0.268282	6.2089	5.33558e-10	1.28367e-08	RF00322	small nucleolar RNA, H/ACA box 31 [Source:HGNC Symbol;Acc:HGNC:32621]
ENSSSCG00000033410	544.029	1.63589	0.221185	6.20679	5.40763e-10	1.29855e-08	FAM212A	family with sequence similarity 212 member A [Source:HGNC Symbol;Acc:HGNC:32480]
ENSSSCG00000035555	183.728	-1.57934	0.212206	-6.20299	5.54001e-10	1.32783e-08	BTBD6	BTB domain containing 6 [Source:HGNC Symbol;Acc:HGNC:19897]
ENSSSCG00000007795	3743.25	-1.30737	0.168423	-6.20068	5.62197e-10	1.34493e-08
ENSSSCG00000012631	730.823	-2.3651	0.339122	-6.19855	5.69843e-10	1.36066e-08	LONRF3	LON peptidase N-terminal domain and ring finger 3 [Source:HGNC Symbol;Acc:HGNC:21152]
ENSSSCG00000039348	48.396	-2.11427	0.298701	-6.19761	5.73282e-10	1.3663e-08	H1F0	H1 histone family member 0 [Source:HGNC Symbol;Acc:HGNC:4714]
ENSSSCG00000001723	66.0574	-3.37007	0.501548	-6.1949	5.8323e-10	1.38741e-08	PLA2G7	platelet-activating factor acetylhydrolase isoform 1 precursor [Source:RefSeq peptide;Acc:NP_001309735]
ENSSSCG00000039055	33.3718	2.98071	0.439581	6.18243	6.31217e-10	1.49876e-08
ENSSSCG00000037958	1595.93	-0.95753	0.112514	-6.17253	6.72049e-10	1.59273e-08	TOB2	transducer of ERBB2, 2 [Source:HGNC Symbol;Acc:HGNC:11980]
ENSSSCG00000028559	173.776	-2.13209	0.30296	-6.16931	6.8588e-10	1.62248e-08	LZTS1	leucine zipper tumor suppressor 1 [Source:HGNC Symbol;Acc:HGNC:13861]
ENSSSCG00000017087	2060.35	1.63216	0.222171	6.16248	7.16132e-10	1.6909e-08	GM2A	GM2 ganglioside activator [Source:HGNC Symbol;Acc:HGNC:4367]
ENSSSCG00000027443	123.696	-2.84076	0.41909	-6.15077	7.71076e-10	1.81725e-08	MRAS	muscle RAS oncogene homolog [Source:HGNC Symbol;Acc:HGNC:7227]
ENSSSCG00000001565	45.1845	2.36332	0.342522	6.13181	8.68853e-10	2.0439e-08	CDKN1A	cyclin dependent kinase inhibitor 1A [Source:HGNC Symbol;Acc:HGNC:1784]
ENSSSCG00000029411	1147.15	-1.59742	0.21776	-6.12781	8.90979e-10	2.09207e-08	CAPN2	calpain-2 catalytic subunit [Source:RefSeq peptide;Acc:NP_001093658]
ENSSSCG00000004830	287.968	2.3182	0.335529	6.12514	9.06013e-10	2.12345e-08
ENSSSCG00000003608	2881.8	-1.58713	0.216249	-6.12303	9.18114e-10	2.14785e-08	LCK	tyrosine-protein kinase Lck [Source:RefSeq peptide;Acc:NP_001137185]
ENSSSCG00000026210	1258.82	1.20923	0.154552	6.1222	9.22915e-10	2.15511e-08
ENSSSCG00000008406	138.672	-2.10277	0.300807	-6.11599	9.59603e-10	2.23667e-08	CCDC88A	coiled-coil domain containing 88A [Source:HGNC Symbol;Acc:HGNC:25523]
ENSSSCG00000016782	747.578	-2.23756	0.322973	-6.11359	9.7416e-10	2.26644e-08	FAM105A	family with sequence similarity 105 member A [Source:HGNC Symbol;Acc:HGNC:25629]
ENSSSCG00000000906	77.9352	3.17355	0.476353	6.10999	9.96375e-10	2.31388e-08	TMCC3	transmembrane and coiled-coil domain family 3 [Source:HGNC Symbol;Acc:HGNC:29199]
ENSSSCG00000011136	503.295	1.10969	0.138607	6.10834	1.00671e-09	2.33362e-08
ENSSSCG00000036810	44.0287	-2.50892	0.367965	-6.10352	1.03755e-09	2.40074e-08	ARL11	ADP ribosylation factor like GTPase 11 [Source:HGNC Symbol;Acc:HGNC:24046]
ENSSSCG00000023848	65.5302	-1.96021	0.278422	-6.09568	1.08972e-09	2.51685e-08	C8orf46	chromosome 8 open reading frame 46 [Source:HGNC Symbol;Acc:HGNC:28498]
ENSSSCG00000037910	254.371	-1.98816	0.283106	-6.09358	1.10415e-09	2.54555e-08	DUSP6	dual specificity protein phosphatase 6 [Source:RefSeq peptide;Acc:NP_001254771]
ENSSSCG00000024018	1313.45	-1.94554	0.276225	-6.09108	1.1215e-09	2.58087e-08	SLC16A3	solute carrier family 16 member 3 [Source:HGNC Symbol;Acc:HGNC:10924]
ENSSSCG00000040188	307.833	-1.44968	0.194916	-6.08796	1.14355e-09	2.62686e-08	TNFSF12	tumor necrosis factor ligand superfamily member 12 [Source:RefSeq peptide;Acc:NP_001106161]
ENSSSCG00000027849	2435.62	-1.84128	0.259824	-6.0743	1.24528e-09	2.85537e-08	CNR2	cannabinoid receptor 2 [Source:HGNC Symbol;Acc:HGNC:2160]
ENSSSCG00000017235	44.6397	-2.64073	0.392051	-6.06476	1.32148e-09	3.02465e-08
ENSSSCG00000012653	369.244	-1.27172	0.166368	-6.06298	1.33625e-09	3.05295e-08	ZDHHC9	zinc finger DHHC-type containing 9 [Source:HGNC Symbol;Acc:HGNC:18475]
ENSSSCG00000032156	185.062	-1.68285	0.234257	-6.06093	1.35336e-09	3.08649e-08	GPR146	G protein-coupled receptor 146 [Source:HGNC Symbol;Acc:HGNC:21718]
ENSSSCG00000005935	481.672	1.43329	0.19319	6.05754	1.38217e-09	3.14092e-08	AGO2	protein argonaute-2 [Source:RefSeq peptide;Acc:NP_001181904]
ENSSSCG00000007395	1300.45	1.09667	0.137617	6.05764	1.38134e-09	3.14092e-08	SYS1-DBNDD2	SYS1-DBNDD2 readthrough (NMD candidate) [Source:HGNC Symbol;Acc:HGNC:33535]
ENSSSCG00000035147	302.268	-1.40292	0.188186	-6.0572	1.38508e-09	3.14191e-08	NAGLU	N-acetyl-alpha-glucosaminidase [Source:HGNC Symbol;Acc:HGNC:7632]
ENSSSCG00000009676	983.771	-1.57544	0.216742	-6.05513	1.40305e-09	3.177e-08	ZNF395	zinc finger protein 395 isoform 2 [Source:RefSeq peptide;Acc:NP_001231425]
ENSSSCG00000013415	36.1519	-3.14484	0.476072	-6.0533	1.41907e-09	3.20756e-08	AZU1	Azurocidin [Source:UniProtKB/Swiss-Prot;Acc:P80015]
ENSSSCG00000009128	1445.25	1.70165	0.237787	6.05003	1.44823e-09	3.26765e-08
ENSSSCG00000007200	271.547	-1.5139	0.206833	-6.04773	1.46902e-09	3.30868e-08	FAM110A	family with sequence similarity 110 member A [Source:HGNC Symbol;Acc:HGNC:16188]
ENSSSCG00000038471	890.596	-1.13113	0.143623	-6.0443	1.50059e-09	3.37381e-08	NUAK2	NUAK family kinase 2 [Source:HGNC Symbol;Acc:HGNC:29558]
ENSSSCG00000001958	2123.62	1.31261	0.173957	6.03352	1.60425e-09	3.60048e-08	BAZ1A	bromodomain adjacent to zinc finger domain protein 1A [Source:RefSeq peptide;Acc:NP_001231088]
ENSSSCG00000008228	2727.53	-3.50949	0.538104	-6.03314	1.60808e-09	3.60271e-08	GNLY	antimicrobial peptide NK-lysin precursor [Source:RefSeq peptide;Acc:NP_001265684]
ENSSSCG00000023377	3597.6	-1.2996	0.171821	-6.03284	1.61107e-09	3.60307e-08	EMP3	epithelial membrane protein 3 [Source:RefSeq peptide;Acc:NP_001231459]
ENSSSCG00000031473	85.6167	2.07599	0.300827	6.02658	1.67467e-09	3.73872e-08	RF02105
ENSSSCG00000017822	1049.86	-1.08288	0.136475	-6.00724	1.88706e-09	4.20549e-08	RPA1	replication protein A1 [Source:HGNC Symbol;Acc:HGNC:10289]
ENSSSCG00000039080	750.066	-1.15237	0.148155	-6.00272	1.94038e-09	4.31676e-08	TRIB2	tribbles pseudokinase 2 [Source:HGNC Symbol;Acc:HGNC:30809]
ENSSSCG00000013787	550.137	-2.25419	0.332006	-5.99736	2.00556e-09	4.45396e-08	ADGRE3	adhesion G protein-coupled receptor E3 [Source:HGNC Symbol;Acc:HGNC:23647]
ENSSSCG00000014924	9881.63	1.34084	0.179921	5.99043	2.09286e-09	4.63971e-08	CTSC	cathepsin C [Source:HGNC Symbol;Acc:HGNC:2528]
ENSSSCG00000008486	51.8299	-1.91564	0.275888	-5.99014	2.09656e-09	4.63984e-08	GALM	Aldose 1-epimerase [Source:UniProtKB/Swiss-Prot;Acc:Q9GKX6]
ENSSSCG00000032445	18.7885	-3.54069	0.547694	-5.98446	2.17103e-09	4.79628e-08
ENSSSCG00000026043	193806	4.25998	0.668261	5.98112	2.21606e-09	4.88537e-08	TGM3	transglutaminase 3 [Source:HGNC Symbol;Acc:HGNC:11779]
ENSSSCG00000028679	3864.99	1.03975	0.129866	5.9809	2.21905e-09	4.88537e-08
ENSSSCG00000026547	105.337	-3.01504	0.460388	-5.97759	2.26469e-09	4.97721e-08	SLC45A3	solute carrier family 45 member 3 [Source:HGNC Symbol;Acc:HGNC:8642]
ENSSSCG00000013307	1938.34	1.15089	0.148578	5.97572	2.29082e-09	5.02595e-08	LMO2	LIM domain only 2 [Source:HGNC Symbol;Acc:HGNC:6642]
ENSSSCG00000036342	2251.72	-2.03645	0.296889	-5.97332	2.32472e-09	5.09154e-08
ENSSSCG00000031924	169.593	2.07991	0.304301	5.97064	2.36318e-09	5.16687e-08	NKX3-1	NK3 homeobox 1 [Source:HGNC Symbol;Acc:HGNC:7838]
ENSSSCG00000012886	175.88	-1.55892	0.217365	-5.9618	2.49478e-09	5.44523e-08
ENSSSCG00000028771	518.401	-1.2296	0.16234	-5.95394	2.61761e-09	5.70351e-08	MEF2A	myocyte-specific enhancer factor 2A isoform 1 [Source:RefSeq peptide;Acc:NP_001090890]
ENSSSCG00000031278	429.372	-1.55059	0.216333	-5.95174	2.65305e-09	5.77083e-08
ENSSSCG00000017730	82.797	2.32953	0.347735	5.94274	2.80293e-09	6.08644e-08	CDK5R1	cyclin dependent kinase 5 regulatory subunit 1 [Source:HGNC Symbol;Acc:HGNC:1775]
ENSSSCG00000040732	675.731	-1.43791	0.197719	-5.94215	2.81312e-09	6.09814e-08	WDR81	WD repeat domain 81 [Source:HGNC Symbol;Acc:HGNC:26600]
ENSSSCG00000037572	5852.4	3.3097	0.51442	5.92252	3.17047e-09	6.86108e-08	EPSTI1	epithelial stromal interaction 1 [Source:HGNC Symbol;Acc:HGNC:16465]
ENSSSCG00000022301	669.703	-1.109	0.142893	-5.92025	3.21446e-09	6.94444e-08	EIF4EBP1	eukaryotic translation initiation factor 4E-binding protein 1 [Source:RefSeq peptide;Acc:NP_001231154]
ENSSSCG00000011125	1727.67	-1.25947	0.16837	-5.91814	3.25593e-09	7.02209e-08	GATA3	trans-acting T-cell-specific transcription factor GATA-3 [Source:RefSeq peptide;Acc:NP_001038032]
ENSSSCG00000037566	452.4	-1.65686	0.235615	-5.9157	3.30465e-09	7.11508e-08
ENSSSCG00000040922	366.305	-0.976711	0.120681	-5.91372	3.34457e-09	7.18884e-08	IP6K2	inositol hexakisphosphate kinase 2 [Source:HGNC Symbol;Acc:HGNC:17313]
ENSSSCG00000028047	149.172	2.55142	0.387015	5.9129	3.36129e-09	7.21258e-08	DTNA	dystrobrevin alpha [Source:HGNC Symbol;Acc:HGNC:3057]
ENSSSCG00000002450	67.7067	-1.64774	0.234322	-5.90943	3.43294e-09	7.35389e-08	SLC24A4	solute carrier family 24 member 4 [Source:HGNC Symbol;Acc:HGNC:10978]
ENSSSCG00000015519	336.774	1.59389	0.225542	5.9007	3.61953e-09	7.74056e-08	RASAL2	RAS protein activator like 2 [Source:HGNC Symbol;Acc:HGNC:9874]
ENSSSCG00000012551	123.497	-3.04487	0.471783	-5.89642	3.71465e-09	7.93061e-08	RNF128	ring finger protein 128, E3 ubiquitin protein ligase [Source:HGNC Symbol;Acc:HGNC:21153]
ENSSSCG00000028723	117.605	-1.47479	0.206113	-5.87909	4.12518e-09	8.79231e-08	CCDC102A	coiled-coil domain containing 102A [Source:HGNC Symbol;Acc:HGNC:28097]
ENSSSCG00000034469	280.967	2.59269	0.396303	5.87846	4.14102e-09	8.81128e-08
ENSSSCG00000034146	218.302	-1.26846	0.17137	-5.86698	4.43797e-09	9.42735e-08	CBX8	chromobox protein homolog 8 [Source:RefSeq peptide;Acc:NP_001231428]
ENSSSCG00000026940	883.783	1.44598	0.201714	5.86447	4.50559e-09	9.55501e-08	CASP10	caspase-10 [Source:RefSeq peptide;Acc:NP_001155112]
ENSSSCG00000003729	936.787	-1.56934	0.222859	-5.8616	4.5844e-09	9.70594e-08	RNF125	ring finger protein 125 [Source:HGNC Symbol;Acc:HGNC:21150]
ENSSSCG00000025836	17.8166	2.47838	0.378113	5.85895	4.65791e-09	9.84517e-08	SULT1C4	sulfotransferase family 1C member 4 [Source:HGNC Symbol;Acc:HGNC:11457]
ENSSSCG00000017573	411.534	-1.14513	0.150615	-5.85666	4.7226e-09	9.95252e-08	XYLT2	xylosyltransferase 2 [Source:HGNC Symbol;Acc:HGNC:15517]
ENSSSCG00000029990	11.5807	-7.18701	1.18225	-5.8566	4.72437e-09	9.95252e-08	DEFB1	beta-defensin 1 precursor [Source:RefSeq peptide;Acc:NP_999607]
ENSSSCG00000009475	300.365	1.56984	0.223225	5.85422	4.79264e-09	1.00796e-07	SLAIN1	SLAIN motif family member 1 [Source:HGNC Symbol;Acc:HGNC:26387]
ENSSSCG00000035883	205.984	2.72871	0.421414	5.85095	4.88777e-09	1.02627e-07	GPR160	G protein-coupled receptor 160 [Source:HGNC Symbol;Acc:HGNC:23693]
ENSSSCG00000025744	1387.1	1.89836	0.279641	5.84793	4.97719e-09	1.04332e-07	KDSR	3-ketodihydrosphingosine reductase [Source:HGNC Symbol;Acc:HGNC:4021]
ENSSSCG00000011730	17.5219	2.91357	0.45335	5.84657	5.01825e-09	1.04847e-07	IL12A	Interleukin-12 subunit alpha [Source:UniProtKB/Swiss-Prot;Acc:Q29053]
ENSSSCG00000036064	136.789	1.63416	0.234513	5.84671	5.01397e-09	1.04847e-07	CALHM6	protein FAM26F [Source:RefSeq peptide;Acc:NP_001245363]
ENSSSCG00000030209	2277.54	-1.28656	0.17508	-5.84602	5.03476e-09	1.05019e-07	MFNG	MFNG O-fucosylpeptide 3-beta-N-acetylglucosaminyltransferase [Source:HGNC Symbol;Acc:HGNC:7038]
ENSSSCG00000003805	2765.78	1.15668	0.152972	5.84186	5.16217e-09	1.075e-07	PDE4B	cAMP-specific 3',5'-cyclic phosphodiesterase 4B isoform 2 [Source:RefSeq peptide;Acc:NP_001123490]
ENSSSCG00000000148	1215.43	1.52377	0.215869	5.8403	5.21078e-09	1.08335e-07
ENSSSCG00000000765	2211.63	-1.46045	0.205125	-5.83749	5.29938e-09	1.09997e-07	IL17RA	interleukin 17 receptor A [Source:HGNC Symbol;Acc:HGNC:5985]
ENSSSCG00000036904	84.3315	2.18532	0.329467	5.83452	5.39444e-09	1.11787e-07	SMAGP	small cell adhesion glycoprotein [Source:HGNC Symbol;Acc:HGNC:26918]
ENSSSCG00000007567	65.6004	-2.12737	0.31958	-5.83371	5.42084e-09	1.12151e-07	CHST12	carbohydrate sulfotransferase 12 [Source:HGNC Symbol;Acc:HGNC:17423]
ENSSSCG00000001516	1901.16	0.9911	0.124813	5.83324	5.43598e-09	1.12282e-07	BAK1	BCL2 antagonist/killer 1 [Source:HGNC Symbol;Acc:HGNC:949]
ENSSSCG00000000640	38.0781	-3.05804	0.47949	-5.82911	5.57236e-09	1.14912e-07
ENSSSCG00000017738	45.8748	-3.59878	0.572718	-5.82442	5.73109e-09	1.17994e-07	ADAP2	arf-GAP with dual PH domain-containing protein 2 [Source:RefSeq peptide;Acc:NP_001182252]
ENSSSCG00000008218	1121.07	1.32031	0.1817	5.81882	5.92649e-09	1.21819e-07	RNF103	ring finger protein 103 [Source:HGNC Symbol;Acc:HGNC:12859]
ENSSSCG00000004639	1261.89	1.294	0.17726	5.81614	6.02233e-09	1.23589e-07	USP8	ubiquitin specific peptidase 8 [Source:HGNC Symbol;Acc:HGNC:12631]
ENSSSCG00000006376	75.7465	-1.88333	0.278667	-5.81445	6.08336e-09	1.2464e-07
ENSSSCG00000001394	396.918	1.94643	0.289574	5.81334	6.12399e-09	1.25271e-07
ENSSSCG00000001081	76.5798	-2.10604	0.31707	-5.81262	6.15012e-09	1.25603e-07	SOX4	SRY-box 4 [Source:HGNC Symbol;Acc:HGNC:11200]
ENSSSCG00000010739	97.0197	-1.73554	0.253525	-5.80813	6.31741e-09	1.28812e-07	CTBP2	C-terminal binding protein 2 [Source:HGNC Symbol;Acc:HGNC:2495]
ENSSSCG00000032108	61.0623	-2.97541	0.467334	-5.80393	6.47789e-09	1.31873e-07	SH2D1B	SH2 domain containing 1B [Source:HGNC Symbol;Acc:HGNC:30416]
ENSSSCG00000012967	113.403	-1.57702	0.226552	-5.79993	6.63444e-09	1.34844e-07	FOSL1	FOS like 1, AP-1 transcription factor subunit [Source:HGNC Symbol;Acc:HGNC:13718]
ENSSSCG00000012257	280.194	-2.43623	0.374786	-5.79848	6.69175e-09	1.35791e-07	MAOA	amine oxidase [Source:RefSeq peptide;Acc:NP_001001640]
ENSSSCG00000013554	38.7147	3.498	0.55805	5.7969	6.75526e-09	1.36861e-07	TRIP10	thyroid hormone receptor interactor 10 [Source:HGNC Symbol;Acc:HGNC:12304]
ENSSSCG00000036294	163.962	-1.30646	0.180025	-5.79603	6.79037e-09	1.37354e-07	NUDT19	nudix hydrolase 19 [Source:HGNC Symbol;Acc:HGNC:32036]
ENSSSCG00000003153	63866.8	1.92736	0.28718	5.7954	6.81594e-09	1.37652e-07	FTL	ferritin light chain [Source:RefSeq peptide;Acc:NP_001231060]
ENSSSCG00000034656	26.6423	-3.1161	0.492415	-5.79403	6.87191e-09	1.38562e-07	RTN4R	reticulon 4 receptor [Source:HGNC Symbol;Acc:HGNC:18601]
ENSSSCG00000017052	1029.27	-1.65148	0.239655	-5.79352	6.89282e-09	1.38763e-07	ADAM19	ADAM metallopeptidase domain 19 [Source:HGNC Symbol;Acc:HGNC:197]
ENSSSCG00000008344	5418.43	-1.51793	0.216615	-5.79319	6.90601e-09	1.38809e-07	ARHGAP25	Rho GTPase activating protein 25 [Source:HGNC Symbol;Acc:HGNC:28951]
ENSSSCG00000033146	3238.57	-3.33916	0.531856	-5.78375	7.30532e-09	1.46603e-07	CD163	scavenger receptor cysteine-rich type 1 protein M130 precursor [Source:RefSeq peptide;Acc:NP_999141]
ENSSSCG00000024932	419.777	-0.984136	0.12483	-5.77669	7.61846e-09	1.52405e-07	CERS5	ceramide synthase 5 [Source:HGNC Symbol;Acc:HGNC:23749]
ENSSSCG00000037025	493.941	-1.89258	0.282085	-5.7768	7.61346e-09	1.52405e-07	PLVAP	plasmalemma vesicle associated protein [Source:HGNC Symbol;Acc:HGNC:13635]
ENSSSCG00000015413	2818.36	-1.84238	0.273526	-5.77401	7.74077e-09	1.54609e-07	FGL2	fibroleukin precursor [Source:RefSeq peptide;Acc:NP_001005152]
ENSSSCG00000036796	91.1182	-1.9806	0.297642	-5.77055	7.90117e-09	1.57564e-07	VWA7	von Willebrand factor A domain-containing protein 7 precursor [Source:RefSeq peptide;Acc:NP_001182256]
ENSSSCG00000003806	437.034	-1.11456	0.147801	-5.76128	8.34806e-09	1.66215e-07	LEPROT	Leptin receptor gene-related protein [Source:UniProtKB/Swiss-Prot;Acc:B9TRX0]
ENSSSCG00000015816	75.9816	1.40899	0.199068	5.75658	8.58326e-09	1.70631e-07	LETM2	leucine zipper and EF-hand containing transmembrane protein 2 [Source:HGNC Symbol;Acc:HGNC:14648]
ENSSSCG00000015013	1628.85	-1.04255	0.135468	-5.75426	8.70216e-09	1.72724e-07	RDX	radixin [Source:RefSeq peptide;Acc:NP_001009576]
ENSSSCG00000038618	146.435	-1.60164	0.232857	-5.74864	8.99642e-09	1.78286e-07	RFLNB	refilin B [Source:HGNC Symbol;Acc:HGNC:28705]
ENSSSCG00000004520	30.5429	-6.61173	1.1054	-5.74333	9.28352e-09	1.83689e-07	MAPK4	mitogen-activated protein kinase 4 [Source:HGNC Symbol;Acc:HGNC:6878]
ENSSSCG00000027659	838.77	-1.68676	0.24793	-5.74246	9.33094e-09	1.8434e-07	FUCA1	tissue alpha-L-fucosidase precursor [Source:RefSeq peptide;Acc:NP_001302557]
ENSSSCG00000001073	257.606	2.03374	0.308629	5.73733	9.61801e-09	1.89717e-07	TPMT	thiopurine S-methyltransferase [Source:RefSeq peptide;Acc:NP_001230604]
ENSSSCG00000005838	1238.23	1.50244	0.216315	5.72962	1.00658e-08	1.98242e-07	TRAF2	TNF receptor associated factor 2 [Source:HGNC Symbol;Acc:HGNC:12032]
ENSSSCG00000000983	16.7053	3.21401	0.515789	5.72128	1.05722e-08	2.07893e-07
ENSSSCG00000034259	150.098	2.1468	0.329634	5.71473	1.09881e-08	2.15738e-07	PMEPA1	protein TMEPAI [Source:RefSeq peptide;Acc:NP_001116675]
ENSSSCG00000040888	317.538	1.46635	0.210673	5.71176	1.1181e-08	2.19187e-07	KCTD13	potassium channel tetramerization domain containing 13 [Source:HGNC Symbol;Acc:HGNC:22234]
ENSSSCG00000001463	4226.57	1.26086	0.175011	5.70151	1.18748e-08	2.32245e-07	PSMB9	proteasome subunit beta type-9 [Source:RefSeq peptide;Acc:NP_001033050]
ENSSSCG00000022380	20.968	2.46303	0.385871	5.70139	1.18838e-08	2.32245e-07	SH2D3A	SH2 domain containing 3A [Source:HGNC Symbol;Acc:HGNC:16885]
ENSSSCG00000012618	246.453	-2.31909	0.36066	-5.70079	1.1925e-08	2.32693e-07	SOWAHD	sosondowah ankyrin repeat domain family member D [Source:HGNC Symbol;Acc:HGNC:32960]
ENSSSCG00000035400	161.384	-1.67234	0.247641	-5.69091	1.26362e-08	2.46193e-07	YPEL2	yippee like 2 [Source:HGNC Symbol;Acc:HGNC:18326]
ENSSSCG00000036612	2081.68	1.98225	0.302508	5.6832	1.32195e-08	2.57162e-07	TNFAIP2	TNF alpha induced protein 2 [Source:HGNC Symbol;Acc:HGNC:11895]
ENSSSCG00000004384	113.079	-2.08164	0.320068	-5.68195	1.3317e-08	2.58664e-07	NR2E1	nuclear receptor subfamily 2 group E member 1 [Source:HGNC Symbol;Acc:HGNC:7973]
ENSSSCG00000023550	7.39824	-6.85714	1.16107	-5.67934	1.35212e-08	2.62229e-07	IL1RL2	interleukin 1 receptor like 2 [Source:HGNC Symbol;Acc:HGNC:5999]
ENSSSCG00000028725	26.1629	-2.44855	0.385194	-5.6738	1.39663e-08	2.70449e-07	TMEM102	transmembrane protein 102 [Source:HGNC Symbol;Acc:HGNC:26722]
ENSSSCG00000037102	55.8647	-1.65179	0.244786	-5.67336	1.40027e-08	2.7074e-07	FSTL3	follistatin like 3 [Source:HGNC Symbol;Acc:HGNC:3973]
ENSSSCG00000011020	128.511	2.38232	0.373617	5.67236	1.40843e-08	2.71905e-07	JCAD	junctional cadherin 5 associated [Source:HGNC Symbol;Acc:HGNC:29283]
ENSSSCG00000032810	158.419	-2.32118	0.363284	-5.66538	1.467e-08	2.82782e-07	GZMM	granzyme M precursor [Source:RefSeq peptide;Acc:NP_001137184]
ENSSSCG00000015673	574.418	1.80698	0.272586	5.66408	1.47815e-08	2.84499e-07	KYNU	kynureninase [Source:HGNC Symbol;Acc:HGNC:6469]
ENSSSCG00000003428	439.837	-1.17657	0.161297	-5.6637	1.48144e-08	2.84702e-07	MTHFR	methylenetetrahydrofolate reductase [Source:HGNC Symbol;Acc:HGNC:7436]
ENSSSCG00000008980	1299.65	1.59801	0.235866	5.65986	1.51493e-08	2.90697e-07	SCARB2	lysosome membrane protein 2 precursor [Source:RefSeq peptide;Acc:NP_001231084]
ENSSSCG00000002516	1793.06	1.74222	0.261614	5.65407	1.5669e-08	3.00215e-07	WARS	tryptophanyl-tRNA synthetase [Source:HGNC Symbol;Acc:HGNC:12729]
ENSSSCG00000000433	240.124	-2.07787	0.321394	-5.64677	1.6349e-08	3.12773e-07	B4GALNT1	beta-1,4-N-acetyl-galactosaminyltransferase 1 [Source:HGNC Symbol;Acc:HGNC:4117]
ENSSSCG00000017137	1349.14	-1.49812	0.218773	-5.6455	1.64698e-08	3.14611e-07	METRNL	meteorin like, glial cell differentiation regulator [Source:HGNC Symbol;Acc:HGNC:27584]
ENSSSCG00000005057	497.311	-1.597	0.236455	-5.64152	1.68552e-08	3.21006e-07	FBXO34	F-box only protein 34 [Source:RefSeq peptide;Acc:NP_001245368]
ENSSSCG00000031510	213.86	-1.27814	0.179927	-5.64178	1.683e-08	3.21006e-07	POMK	protein-O-mannose kinase [Source:HGNC Symbol;Acc:HGNC:26267]
ENSSSCG00000007115	749.828	-2.62173	0.418646	-5.6341	1.75975e-08	3.34642e-07	THBD	thrombomodulin precursor [Source:RefSeq peptide;Acc:NP_001124204]
ENSSSCG00000008347	589.309	1.47033	0.214418	5.63057	1.79612e-08	3.41048e-07	FBXO48	F-box protein 48 [Source:HGNC Symbol;Acc:HGNC:33857]
ENSSSCG00000028109	55.893	-1.53878	0.226585	-5.6303	1.79894e-08	3.41074e-07	SNTB2	syntrophin beta 2 [Source:HGNC Symbol;Acc:HGNC:11169]
ENSSSCG00000014540	133549	1.42187	0.205859	5.62925	1.80996e-08	3.42651e-07		ferritin heavy chain [Source:RefSeq peptide;Acc:NP_999140]
ENSSSCG00000002041	331.283	-1.5566	0.229924	-5.62606	1.84373e-08	3.48269e-07	SLC7A7	Y+L amino acid transporter 1 [Source:RefSeq peptide;Acc:NP_001103891]
ENSSSCG00000015391	219.556	2.13122	0.332067	5.62593	1.84511e-08	3.48269e-07	CROT	peroxisomal carnitine O-octanoyltransferase [Source:RefSeq peptide;Acc:NP_001230146]
ENSSSCG00000005623	330.452	-1.3947	0.201311	-5.62148	1.89325e-08	3.56824e-07
ENSSSCG00000024152	2657.99	1.67946	0.25243	5.61114	2.00995e-08	3.78257e-07	ETV6	ETS variant 6 [Source:HGNC Symbol;Acc:HGNC:3495]
ENSSSCG00000025820	456.699	-0.788716	0.0937528	-5.6071	2.05745e-08	3.86625e-07	SLC15A4	solute carrier family 15 member 4 [Source:RefSeq peptide;Acc:NP_001302665]
ENSSSCG00000002055	37.8175	-2.08013	0.324094	-5.6067	2.0622e-08	3.86944e-07
ENSSSCG00000009658	8002.28	1.30804	0.186555	5.60157	2.12422e-08	3.97993e-07	BNIP3L	BCL2 interacting protein 3 like [Source:HGNC Symbol;Acc:HGNC:1085]
ENSSSCG00000026042	38.0809	-2.69954	0.435246	-5.598	2.16842e-08	4.05676e-07	ULBP1	NKG2D ligand 1 precursor [Source:RefSeq peptide;Acc:NP_001004035]
ENSSSCG00000033759	200.519	-1.6781	0.253032	-5.59243	2.23909e-08	4.18282e-07	TBXA2R	thromboxane A2 receptor [Source:HGNC Symbol;Acc:HGNC:11608]
ENSSSCG00000002749	676.684	2.58093	0.414536	5.59155	2.25051e-08	4.19799e-07		Haptoglobin Haptoglobin alpha chain Haptoglobin beta chain [Source:UniProtKB/Swiss-Prot;Acc:Q8SPS7]
ENSSSCG00000004597	47.8519	-5.87185	1.00358	-5.58883	2.28603e-08	4.25798e-07	AQP9	aquaporin-9 [Source:RefSeq peptide;Acc:NP_001106154]
ENSSSCG00000027190	535.3	1.16406	0.161247	5.58789	2.29843e-08	4.27013e-07	PEX26	peroxisomal biogenesis factor 26 [Source:HGNC Symbol;Acc:HGNC:22965]
ENSSSCG00000034660	358.041	-2.01859	0.314175	-5.58783	2.29928e-08	4.27013e-07	CCR4	C-C motif chemokine receptor 4 [Source:HGNC Symbol;Acc:HGNC:1605]
ENSSSCG00000009565	137.832	-1.34104	0.193005	-5.58538	2.33189e-08	4.32439e-07	GAS6	growth arrest-specific protein 6 precursor [Source:RefSeq peptide;Acc:NP_001302671]
ENSSSCG00000036618	10880.7	-1.54706	0.229908	-5.58494	2.33774e-08	4.32892e-07		low affinity immunoglobulin gamma Fc region receptor III precursor [Source:RefSeq peptide;Acc:NP_999556]
ENSSSCG00000010449	24.2005	2.12177	0.333034	5.58121	2.38851e-08	4.41649e-07	CH25H	cholesterol 25-hydroxylase [Source:HGNC Symbol;Acc:HGNC:1907]
ENSSSCG00000037413	749.498	-2.0565	0.321704	-5.57491	2.47657e-08	4.57266e-07
ENSSSCG00000038405	129.873	-1.65211	0.249178	-5.57464	2.48042e-08	4.57312e-07	STMN3	stathmin 3 [Source:HGNC Symbol;Acc:HGNC:15926]
ENSSSCG00000014049	1804.11	1.56604	0.233902	5.57072	2.53692e-08	4.67051e-07	UNC5A	unc-5 netrin receptor A [Source:HGNC Symbol;Acc:HGNC:12567]
ENSSSCG00000027423	46.4471	-1.83723	0.282775	-5.56694	2.59254e-08	4.766e-07	TMEM53	transmembrane protein 53 [Source:HGNC Symbol;Acc:HGNC:26186]
ENSSSCG00000036352	43.5702	-3.10955	0.511838	-5.56137	2.67672e-08	4.91363e-07	RAB7B	RAB7B, member RAS oncogene family [Source:HGNC Symbol;Acc:HGNC:30513]
ENSSSCG00000031970	4476.58	-1.64024	0.247693	-5.56015	2.69543e-08	4.94085e-07	RASSF5	Ras association domain family member 5 [Source:HGNC Symbol;Acc:HGNC:17609]
ENSSSCG00000037541	1251	-2.0902	0.328755	-5.55783	2.73142e-08	4.9996e-07
ENSSSCG00000012400	753.786	-0.750822	0.0878076	-5.55519	2.7731e-08	5.06859e-07	SNX12	sorting nexin 12 [Source:HGNC Symbol;Acc:HGNC:14976]
ENSSSCG00000038392	238.767	-1.33533	0.193645	-5.53742	3.0696e-08	5.60246e-07
ENSSSCG00000003637	3151.17	-1.16623	0.16316	-5.53567	3.10045e-08	5.65065e-07	MAP7D1	MAP7 domain containing 1 [Source:HGNC Symbol;Acc:HGNC:25514]
ENSSSCG00000013848	755.789	1.14661	0.15985	5.52752	3.24792e-08	5.91094e-07	RAB8A	ras-related protein Rab-8A [Source:RefSeq peptide;Acc:NP_001230731]
ENSSSCG00000039633	155.266	2.39454	0.385911	5.5233	3.32682e-08	6.04586e-07
ENSSSCG00000013474	2094.91	-1.3269	0.192762	-5.51907	3.40804e-08	6.18461e-07	S1PR4	sphingosine-1-phosphate receptor 4 [Source:HGNC Symbol;Acc:HGNC:3170]
ENSSSCG00000000449	681.83	1.30461	0.18885	5.51536	3.48074e-08	6.30754e-07	DTX3	deltex E3 ubiquitin ligase 3 [Source:HGNC Symbol;Acc:HGNC:24457]
ENSSSCG00000008088	25.3785	3.96504	0.672624	5.50383	3.71629e-08	6.72479e-07
ENSSSCG00000010012	53.703	-1.81663	0.282704	-5.49548	3.89639e-08	7.04066e-07	SLC35E4	solute carrier family 35 member E4 [Source:HGNC Symbol;Acc:HGNC:17058]
ENSSSCG00000014823	21.5398	-3.16045	0.52746	-5.49315	3.94824e-08	7.12421e-07	P2RY6	P2Y purinoceptor 6 [Source:RefSeq peptide;Acc:NP_001231225]
ENSSSCG00000002887	11.1424	-3.94098	0.669805	-5.49107	3.99516e-08	7.19866e-07	MAG	myelin associated glycoprotein [Source:HGNC Symbol;Acc:HGNC:6783]
ENSSSCG00000001852	3409.36	1.28833	0.186778	5.48937	4.03378e-08	7.25795e-07	IDH2	isocitrate dehydrogenase [Source:RefSeq peptide;Acc:NP_001157479]
ENSSSCG00000012893	1992.02	1.72707	0.266816	5.48705	4.08696e-08	7.34323e-07	UNC93B1	unc-93 homolog B1, TLR signaling regulator [Source:HGNC Symbol;Acc:HGNC:13481]
ENSSSCG00000011630	27.8769	4.43678	0.761118	5.48371	4.16506e-08	7.47299e-07	ACKR4	atypical chemokine receptor 4 [Source:RefSeq peptide;Acc:NP_001090899]
ENSSSCG00000001913	279.218	1.50113	0.225956	5.47937	4.26845e-08	7.6411e-07	STOML1	stomatin like 1 [Source:HGNC Symbol;Acc:HGNC:14560]
ENSSSCG00000026217	64.3827	-2.71455	0.447417	-5.47927	4.27078e-08	7.6411e-07
ENSSSCG00000002669	2546.09	1.69709	0.261767	5.47837	4.29262e-08	7.66937e-07	CRISPLD2	cysteine rich secretory protein LCCL domain containing 2 [Source:HGNC Symbol;Acc:HGNC:25248]
ENSSSCG00000005944	1513.49	-1.28914	0.187424	-5.47479	4.38033e-08	7.81507e-07	NDRG1	N-myc downstream regulated 1 [Source:HGNC Symbol;Acc:HGNC:7679]
ENSSSCG00000034506	476.595	-1.89636	0.298431	-5.47305	4.42365e-08	7.88129e-07	MS4A2	high affinity immunoglobulin epsilon receptor subunit beta [Source:RefSeq peptide;Acc:NP_999257]
ENSSSCG00000011925	391.292	-1.66589	0.256338	-5.47269	4.43251e-08	7.88602e-07	CD200R1	cell surface glycoprotein CD200 receptor 2 precursor [Source:RefSeq peptide;Acc:NP_001231344]
ENSSSCG00000025028	1537.42	1.45176	0.217489	5.46566	4.61193e-08	8.19376e-07		E3 ubiquitin-protein ligase XIAP [Source:RefSeq peptide;Acc:NP_001090905]
ENSSSCG00000032017	3896.72	-1.45597	0.218359	-5.46318	4.67681e-08	8.29742e-07
ENSSSCG00000039909	3275.41	1.04943	0.144118	5.45658	4.85401e-08	8.59979e-07	ICAM2	intercellular adhesion molecule 2 precursor [Source:RefSeq peptide;Acc:NP_001001631]
ENSSSCG00000035732	43.909	2.88515	0.481057	5.45074	5.01609e-08	8.87457e-07
ENSSSCG00000021075	19.9023	-3.74333	0.638656	-5.4494	5.05395e-08	8.92912e-07	TDRD1	tudor domain containing 1 [Source:HGNC Symbol;Acc:HGNC:11712]
ENSSSCG00000021259	3345.92	-1.93934	0.308091	-5.44094	5.30014e-08	9.35106e-07	CDA	cytidine deaminase [Source:RefSeq peptide;Acc:NP_001231314]
ENSSSCG00000017262	549.148	-2.08001	0.33415	-5.43761	5.39998e-08	9.514e-07	SLC16A6	solute carrier family 16 member 6 [Source:HGNC Symbol;Acc:HGNC:10927]
ENSSSCG00000024109	550.154	-1.40114	0.209556	-5.43106	5.60195e-08	9.85617e-07	BDH1	3-hydroxybutyrate dehydrogenase 1 [Source:HGNC Symbol;Acc:HGNC:1027]
ENSSSCG00000023870	21.0713	2.84085	0.474674	5.43071	5.61315e-08	9.86222e-07	RF00581	small nucleolar RNA, C/D box 12 [Source:HGNC Symbol;Acc:HGNC:32708]
ENSSSCG00000037029	375.197	1.17607	0.16817	5.42923	5.65988e-08	9.93058e-07	CSRNP2	cysteine and serine rich nuclear protein 2 [Source:HGNC Symbol;Acc:HGNC:16006]
ENSSSCG00000004222	1310.05	1.25516	0.182801	5.42737	5.71897e-08	1.00204e-06	NCOA7	nuclear receptor coactivator 7 [Source:HGNC Symbol;Acc:HGNC:21081]
ENSSSCG00000026713	37.8006	2.22409	0.361808	5.42014	5.95508e-08	1.04198e-06	TMEM17	transmembrane protein 17 [Source:RefSeq peptide;Acc:NP_001230496]
ENSSSCG00000027869	333.617	-1.12323	0.158739	-5.41894	5.99522e-08	1.04756e-06	PHF13	PHD finger protein 13 [Source:HGNC Symbol;Acc:HGNC:22983]
ENSSSCG00000009366	321.157	1.23618	0.179647	5.41698	6.06139e-08	1.05766e-06	STOML3	stomatin like 3 [Source:HGNC Symbol;Acc:HGNC:19420]
ENSSSCG00000008032	120.865	-1.91051	0.304323	-5.41359	6.17734e-08	1.07494e-06		tryptase precursor [Source:RefSeq peptide;Acc:NP_998959]
ENSSSCG00000033381	1283.36	1.62124	0.250878	5.4138	6.1701e-08	1.07494e-06	IRF4	interferon regulatory factor 4 [Source:RefSeq peptide;Acc:NP_001240281]
ENSSSCG00000039621	50.5551	-2.07412	0.334797	-5.40949	6.3204e-08	1.09833e-06
ENSSSCG00000029304	541.141	-2.20291	0.359248	-5.39982	6.67079e-08	1.15764e-06	STEAP3	STEAP3 metalloreductase [Source:HGNC Symbol;Acc:HGNC:24592]
ENSSSCG00000040334	828.093	-1.38012	0.207297	-5.38884	7.09143e-08	1.22896e-06	CBX6	chromobox 6 [Source:HGNC Symbol;Acc:HGNC:1556]
ENSSSCG00000033825	110.512	-2.38656	0.394313	-5.38537	7.22949e-08	1.25117e-06
ENSSSCG00000010995	2005.36	1.4981	0.229407	5.38372	7.29609e-08	1.26098e-06	CHMP5	charged multivesicular body protein 5 [Source:RefSeq peptide;Acc:NP_001231673]
ENSSSCG00000004695	644.759	1.36333	0.204428	5.3823	7.35403e-08	1.26927e-06	WDR76	WD repeat domain 76 [Source:HGNC Symbol;Acc:HGNC:25773]
ENSSSCG00000038110	13.7202	-4.38371	0.765844	-5.38057	7.42491e-08	1.27976e-06	TIFAB	TIFA inhibitor [Source:HGNC Symbol;Acc:HGNC:34024]
ENSSSCG00000011603	328.536	-1.51201	0.232203	-5.37881	7.49788e-08	1.29059e-06	TMEM43	transmembrane protein 43 [Source:HGNC Symbol;Acc:HGNC:28472]
ENSSSCG00000037898	113.464	-2.25632	0.370804	-5.37558	7.63377e-08	1.3122e-06	CXXC5	CXXC finger protein 5 [Source:HGNC Symbol;Acc:HGNC:26943]
ENSSSCG00000010235	672.065	1.11061	0.157714	5.37416	7.69407e-08	1.319e-06	SIRT1	sirtuin 1 [Source:HGNC Symbol;Acc:HGNC:14929]
ENSSSCG00000033025	1645.94	1.51955	0.2338	5.37432	7.68736e-08	1.319e-06	C21orf91	chromosome 21 open reading frame 91 [Source:HGNC Symbol;Acc:HGNC:16459]
ENSSSCG00000039887	1070.97	1.20544	0.175517	5.36927	7.90541e-08	1.3534e-06	5-Mar	membrane associated ring-CH-type finger 5 [Source:HGNC Symbol;Acc:HGNC:26025]
ENSSSCG00000002432	7.80833	-6.51233	1.16544	-5.36216	8.22342e-08	1.40595e-06	KCNK13	potassium channel subfamily K member 13 [Source:RefSeq peptide;Acc:NP_001231525]
ENSSSCG00000036445	242.966	4.45432	0.78209	5.35909	8.36437e-08	1.42813e-06
ENSSSCG00000023349	183.866	-1.72825	0.273703	-5.3533	8.6365e-08	1.47261e-06	ZNF768	zinc finger protein 768 [Source:HGNC Symbol;Acc:HGNC:26273]
ENSSSCG00000031636	1434.9	0.765745	0.0939454	5.35109	8.74275e-08	1.48873e-06	FIP1L1	factor interacting with PAPOLA and CPSF1 [Source:HGNC Symbol;Acc:HGNC:19124]
ENSSSCG00000027528	174.357	-1.35776	0.204733	-5.3471	8.93739e-08	1.51983e-06	TMEM107	transmembrane protein 107 [Source:HGNC Symbol;Acc:HGNC:28128]
ENSSSCG00000013653	13.0087	3.64688	0.632989	5.34582	9.00092e-08	1.52859e-06	ICAM5	intercellular adhesion molecule 5 [Source:HGNC Symbol;Acc:HGNC:5348]
ENSSSCG00000005922	9.8412	-4.31366	0.758027	-5.34365	9.10926e-08	1.54493e-06
ENSSSCG00000008812	489.33	1.31818	0.197633	5.33893	9.34989e-08	1.58362e-06
ENSSSCG00000033422	237.957	-1.20138	0.175865	-5.33561	9.52218e-08	1.61066e-06
ENSSSCG00000015244	1269.88	1.55831	0.24281	5.33451	9.58008e-08	1.61829e-06	APLP2	amyloid beta precursor like protein 2 [Source:HGNC Symbol;Acc:HGNC:598]
ENSSSCG00000015850	243.304	1.75437	0.279587	5.33408	9.60319e-08	1.62004e-06	DUSP4	dual specificity phosphatase 4 [Source:HGNC Symbol;Acc:HGNC:3070]
ENSSSCG00000038765	348.208	-1.56037	0.243234	-5.33369	9.62372e-08	1.62136e-06	FAM89A	family with sequence similarity 89 member A [Source:HGNC Symbol;Acc:HGNC:25057]
ENSSSCG00000003253	4816.61	-1.54852	0.241186	-5.32984	9.83e-08	1.65391e-06
ENSSSCG00000034632	54.5181	-1.7555	0.280395	-5.32273	1.02221e-07	1.71761e-06	PDXP	pyridoxal phosphatase [Source:HGNC Symbol;Acc:HGNC:30259]
ENSSSCG00000040735	1174.15	1.4449	0.222233	5.31811	1.04848e-07	1.75943e-06	DDAH1	dimethylarginine dimethylaminohydrolase 1 [Source:HGNC Symbol;Acc:HGNC:2715]
ENSSSCG00000026951	12632	1.17349	0.171408	5.31166	1.08628e-07	1.82045e-06	PSMB8	proteasome subunit beta 8 [Source:HGNC Symbol;Acc:HGNC:9545]
ENSSSCG00000012912	2827.05	-1.41765	0.217456	-5.30966	1.0983e-07	1.83818e-06	TBC1D10C	TBC1 domain family member 10C [Source:HGNC Symbol;Acc:HGNC:24702]
ENSSSCG00000012141	393.416	-1.48811	0.230855	-5.30668	1.11639e-07	1.86598e-06	CA5B	carbonic anhydrase 5B [Source:HGNC Symbol;Acc:HGNC:1378]
ENSSSCG00000031912	1284.98	1.90868	0.310136	5.30622	1.11919e-07	1.86821e-06
ENSSSCG00000039060	4306.9	-1.37299	0.209324	-5.30258	1.14175e-07	1.90336e-06	RASSF3	Ras association domain family member 3 [Source:HGNC Symbol;Acc:HGNC:14271]
ENSSSCG00000008038	180.622	-1.40125	0.214693	-5.3016	1.14794e-07	1.91117e-06	SLC9A3R2	Na(+)/H(+) exchange regulatory cofactor NHE-RF2 [Source:RefSeq peptide;Acc:NP_001131111]
ENSSSCG00000004510	232.431	-1.37182	0.209223	-5.29955	1.16088e-07	1.93019e-06	ACAA2	3-ketoacyl-CoA thiolase, mitochondrial [Source:RefSeq peptide;Acc:NP_001161110]
ENSSSCG00000004971	5341.43	-1.19634	0.176158	-5.29814	1.16986e-07	1.94258e-06	TLE3	transducin like enhancer of split 3 [Source:HGNC Symbol;Acc:HGNC:11839]
ENSSSCG00000012040	649.356	-3.15647	0.5463	-5.29643	1.1809e-07	1.95836e-06	OLIG1	oligodendrocyte transcription factor 1 [Source:HGNC Symbol;Acc:HGNC:16983]
ENSSSCG00000010931	4808.72	1.04573	0.147837	5.29432	1.19461e-07	1.9785e-06	KLHL12	adiponectin receptor protein 1 [Source:RefSeq peptide;Acc:NP_001007194]
ENSSSCG00000016267	5336.08	-1.22975	0.182641	-5.29296	1.20351e-07	1.98807e-06	ITM2C	Integral membrane protein 2C CT-BRI3 [Source:UniProtKB/Swiss-Prot;Acc:Q06AV4]
ENSSSCG00000031329	262.429	-1.22132	0.181047	-5.29302	1.20316e-07	1.98807e-06	ST8SIA1	ST8 alpha-N-acetyl-neuraminide alpha-2,8-sialyltransferase 1 [Source:HGNC Symbol;Acc:HGNC:10869]
ENSSSCG00000023791	38.2733	2.23405	0.372552	5.29057	1.21933e-07	2.01157e-06	TMEM229B	transmembrane protein 229B [Source:HGNC Symbol;Acc:HGNC:20130]
ENSSSCG00000027557	499.691	-1.53604	0.240741	-5.28788	1.23739e-07	2.03872e-06	CDC14B	cell division cycle 14B [Source:HGNC Symbol;Acc:HGNC:1719]
ENSSSCG00000005762	26.6908	-2.76816	0.474013	-5.28493	1.25751e-07	2.0692e-06	KCNT1	potassium sodium-activated channel subfamily T member 1 [Source:HGNC Symbol;Acc:HGNC:18865]
ENSSSCG00000015331	142.697	1.28276	0.192978	5.28415	1.2629e-07	2.07537e-06	PON2	serum paraoxonase/arylesterase 2 precursor [Source:RefSeq peptide;Acc:NP_001116695]
ENSSSCG00000004717	1028.31	1.38665	0.212764	5.28103	1.28457e-07	2.10826e-06	UBR1	ubiquitin protein ligase E3 component n-recognin 1 [Source:HGNC Symbol;Acc:HGNC:16808]
ENSSSCG00000036036	20.3137	-3.409	0.596677	-5.27249	1.34589e-07	2.20604e-06	XG	Xg blood group [Source:HGNC Symbol;Acc:HGNC:12806]
ENSSSCG00000006590	36865.6	3.8437	0.679242	5.27156	1.3527e-07	2.2115e-06	S100A8	protein S100-A8 [Source:RefSeq peptide;Acc:NP_001153743]
ENSSSCG00000007249	405.92	-1.17209	0.172444	-5.27159	1.3525e-07	2.2115e-06	NOL4L	nucleolar protein 4 like [Source:HGNC Symbol;Acc:HGNC:16106]
ENSSSCG00000000406	2071.7	1.4029	0.216376	5.26798	1.37936e-07	2.25218e-06	PTGES3	prostaglandin E synthase 3 [Source:HGNC Symbol;Acc:HGNC:16049]
ENSSSCG00000037647	2226.32	1.6778	0.268915	5.26101	1.43266e-07	2.33621e-06	TFDP2	transcription factor Dp-2 [Source:HGNC Symbol;Acc:HGNC:11751]
ENSSSCG00000000663	920.947	-2.34187	0.39521	-5.26007	1.44e-07	2.34517e-06
ENSSSCG00000006153	147.029	2.22864	0.37374	5.2593	1.44607e-07	2.35204e-06	FABP5	fatty acid-binding protein, epidermal [Source:RefSeq peptide;Acc:NP_001034835]
ENSSSCG00000037267	7218.28	1.25021	0.187764	5.25754	1.45993e-07	2.37155e-06	MAX	MYC associated factor X [Source:HGNC Symbol;Acc:HGNC:6913]
ENSSSCG00000036723	587.195	-1.69017	0.271556	-5.2554	1.47706e-07	2.3963e-06	EMP1	epithelial membrane protein 1 [Source:RefSeq peptide;Acc:NP_001093410]
ENSSSCG00000011893	1311.83	1.10885	0.160977	5.25425	1.48632e-07	2.40826e-06
ENSSSCG00000000588	17.3159	-3.52455	0.621301	-5.2495	1.52514e-07	2.46801e-06	PLEKHA5	pleckstrin homology domain containing A5 [Source:HGNC Symbol;Acc:HGNC:30036]
ENSSSCG00000005386	328.968	1.39094	0.214994	5.24622	1.55249e-07	2.50907e-06	STX17	syntaxin 17 [Source:HGNC Symbol;Acc:HGNC:11432]
ENSSSCG00000025049	1315.36	-1.56542	0.24828	-5.24563	1.55748e-07	2.51394e-06	CYBRD1	cytochrome b reductase 1 [Source:RefSeq peptide;Acc:NP_001121924]
ENSSSCG00000011470	411.302	-0.976115	0.136145	-5.23767	1.62616e-07	2.61844e-06	ABHD6	abhydrolase domain containing 6 [Source:HGNC Symbol;Acc:HGNC:21398]
ENSSSCG00000037159	397.915	-1.15685	0.170653	-5.23765	1.62635e-07	2.61844e-06	MNT	MAX network transcriptional repressor [Source:HGNC Symbol;Acc:HGNC:7188]
ENSSSCG00000027232	197.54	1.28348	0.194916	5.23532	1.64697e-07	2.64828e-06
ENSSSCG00000022486	867.523	0.997872	0.140518	5.22948	1.69985e-07	2.72987e-06	CBLB	Cbl proto-oncogene B [Source:HGNC Symbol;Acc:HGNC:1542]
ENSSSCG00000015844	763.225	-1.35805	0.209496	-5.22689	1.72385e-07	2.76491e-06	GSR	glutathione-disulfide reductase [Source:HGNC Symbol;Acc:HGNC:4623]
ENSSSCG00000007986	215.338	1.87326	0.308344	5.22217	1.76837e-07	2.83274e-06	NME4	nucleoside diphosphate kinase, mitochondrial [Source:RefSeq peptide;Acc:NP_001137192]
ENSSSCG00000013551	3008.87	1.72041	0.279297	5.21801	1.80856e-07	2.89346e-06	C3	complement C3 precursor [Source:RefSeq peptide;Acc:NP_999174]
ENSSSCG00000000024	2406.9	1.2508	0.18936	5.21634	1.8249e-07	2.91595e-06	PARVB	parvin beta [Source:HGNC Symbol;Acc:HGNC:14653]
ENSSSCG00000010826	11.9542	-3.0502	0.53549	-5.20488	1.94121e-07	3.0979e-06	2-Mar	mitochondrial amidoxime reducing component 2 [Source:HGNC Symbol;Acc:HGNC:26064]
ENSSSCG00000014063	392.176	-0.987016	0.139303	-5.19718	2.02331e-07	3.22485e-06	SFXN1	Sideroflexin-1 [Source:UniProtKB/Swiss-Prot;Acc:A5A761]
ENSSSCG00000020967	62.8882	-4.47448	0.810398	-5.19677	2.02783e-07	3.22801e-06
ENSSSCG00000032397	6682.54	-1.42488	0.223587	-5.19636	2.03228e-07	3.23104e-06	LBR	lamin B receptor [Source:HGNC Symbol;Acc:HGNC:6518]
ENSSSCG00000032195	9.39046	4.34279	0.785221	5.19568	2.03972e-07	3.23882e-06
ENSSSCG00000006588	77632.4	3.74027	0.669372	5.19477	2.04974e-07	3.25067e-06	S100A9	RNA-binding region containing protein 2-like [Source:RefSeq peptide;Acc:NP_001171377]
ENSSSCG00000005312	1888	-1.36188	0.211601	-5.19301	2.06923e-07	3.27748e-06	SIT1	signaling threshold regulating transmembrane adaptor 1 [Source:HGNC Symbol;Acc:HGNC:17710]
ENSSSCG00000039821	95.8674	-1.5692	0.251602	-5.19139	2.08733e-07	3.30203e-06	GPRIN3	GPRIN family member 3 [Source:HGNC Symbol;Acc:HGNC:27733]
ENSSSCG00000016916	1702.83	2.12947	0.35982	5.18714	2.1355e-07	3.37403e-06	IL6ST	interleukin-6 receptor subunit beta precursor [Source:RefSeq peptide;Acc:NP_001090901]
ENSSSCG00000000288	6237.43	-0.654016	0.0755058	-5.17817	2.24074e-07	3.53592e-06		heterogeneous nuclear ribonucleoprotein A1 [Source:RefSeq peptide;Acc:NP_001070686]
ENSSSCG00000032857	42742.1	3.75169	0.673956	5.17638	2.26229e-07	3.56549e-06	S100A12	Protein S100-A12 [Source:UniProtKB/Swiss-Prot;Acc:P80310]
ENSSSCG00000007140	1393.9	1.45185	0.229783	5.17362	2.29605e-07	3.61421e-06	SMOX	spermine oxidase [Source:RefSeq peptide;Acc:NP_001172099]
ENSSSCG00000017873	1480.61	-1.77741	0.292864	-5.17091	2.32955e-07	3.65789e-06	CAMKK1	calcium/calmodulin dependent protein kinase kinase 1 [Source:HGNC Symbol;Acc:HGNC:1469]
ENSSSCG00000026701	262.323	2.13811	0.362607	5.1711	2.32715e-07	3.65789e-06
ENSSSCG00000035059	320.026	1.07309	0.156722	5.16871	2.3572e-07	3.69672e-06	MCM10	minichromosome maintenance 10 replication initiation factor [Source:HGNC Symbol;Acc:HGNC:18043]
ENSSSCG00000038453	38.3296	-2.34091	0.402451	-5.16305	2.4296e-07	3.80558e-06	SYNPO	synaptopodin [Source:HGNC Symbol;Acc:HGNC:30672]
ENSSSCG00000012652	6149.16	-1.34786	0.210394	-5.15617	2.52049e-07	3.94308e-06	SASH3	SAM and SH3 domain containing 3 [Source:HGNC Symbol;Acc:HGNC:15975]
ENSSSCG00000004918	457.27	1.14437	0.171054	5.15241	2.57166e-07	4.01818e-06	ALPK2	alpha kinase 2 [Source:HGNC Symbol;Acc:HGNC:20565]
ENSSSCG00000004057	2461.04	-1.08796	0.160249	-5.14778	2.63583e-07	4.11339e-06	SYTL3	synaptotagmin like 3 [Source:HGNC Symbol;Acc:HGNC:15587]
ENSSSCG00000015669	95.9293	-1.8177	0.302107	-5.14608	2.65984e-07	4.14576e-06	ACVR2A	activin receptor type-2A precursor [Source:RefSeq peptide;Acc:NP_001191694]
ENSSSCG00000010829	67.6714	-1.75814	0.290618	-5.14456	2.68143e-07	4.17289e-06	1-Mar	mitochondrial amidoxime reducing component 1 [Source:HGNC Symbol;Acc:HGNC:26189]
ENSSSCG00000011941	172.879	1.35613	0.212482	5.1444	2.68381e-07	4.17289e-06	IFT57	intraflagellar transport 57 [Source:HGNC Symbol;Acc:HGNC:17367]
ENSSSCG00000006161	68.034	1.62579	0.265526	5.13228	2.8625e-07	4.44527e-06	IL7	Interleukin-7 [Source:UniProtKB/Swiss-Prot;Acc:Q9N2G6]
ENSSSCG00000008275	752.189	1.13123	0.169258	5.12942	2.90635e-07	4.50785e-06	TTC31	tetratricopeptide repeat domain 31 [Source:HGNC Symbol;Acc:HGNC:25759]
ENSSSCG00000033457	12053.3	-2.11015	0.360143	-5.12883	2.91545e-07	4.51646e-06
ENSSSCG00000021620	3009.33	1.15904	0.174727	5.12801	2.92817e-07	4.53064e-06	STIP1	stress induced phosphoprotein 1 [Source:HGNC Symbol;Acc:HGNC:11387]
ENSSSCG00000027894	834.708	1.07749	0.158867	5.12666	2.94933e-07	4.55783e-06	FAM76A	protein FAM76A [Source:RefSeq peptide;Acc:NP_001230389]
ENSSSCG00000023229	37.6577	2.35471	0.408021	5.12638	2.95362e-07	4.55891e-06	ETV5	ETS translocation variant 5 [Source:RefSeq peptide;Acc:NP_001229954]
ENSSSCG00000004181	614.7	-2.42409	0.421769	-5.12379	2.99449e-07	4.61638e-06	VNN1	pantetheinase precursor [Source:RefSeq peptide;Acc:NP_999298]
ENSSSCG00000034455	534.06	-1.0427	0.152366	-5.11706	3.10333e-07	4.77838e-06	RNF166	ring finger protein 166 [Source:HGNC Symbol;Acc:HGNC:28856]
ENSSSCG00000009429	78.517	-2.22268	0.383124	-5.1149	3.13908e-07	4.82173e-06	TNFSF11	TNF superfamily member 11 [Source:HGNC Symbol;Acc:HGNC:11926]
ENSSSCG00000033518	134.376	-1.32894	0.208389	-5.11497	3.13784e-07	4.82173e-06	LLGL2	LLGL2, scribble cell polarity complex component [Source:HGNC Symbol;Acc:HGNC:6629]
ENSSSCG00000034207	22059.6	1.76077	0.292987	5.11197	3.18819e-07	4.89126e-06	CEBPB	CCAAT/enhancer-binding protein beta [Source:RefSeq peptide;Acc:NP_001186818]
ENSSSCG00000024623	1427.6	1.48927	0.239914	5.11113	3.20233e-07	4.90701e-06	USP25	ubiquitin specific peptidase 25 [Source:HGNC Symbol;Acc:HGNC:12624]
ENSSSCG00000020743	877.946	1.04734	0.15349	5.10983	3.22456e-07	4.93513e-06	RABGAP1	RAB GTPase activating protein 1 [Source:HGNC Symbol;Acc:HGNC:17155]
ENSSSCG00000039706	1544.7	1.12041	0.168109	5.10011	3.39448e-07	5.18894e-06
ENSSSCG00000023247	1309.62	1.05123	0.154703	5.0949	3.48924e-07	5.32739e-06	OPTN	Optineurin [Source:UniProtKB/Swiss-Prot;Acc:Q7YS99]
ENSSSCG00000008691	616.687	1.15467	0.175063	5.09322	3.52026e-07	5.36829e-06	TNIP2	TNFAIP3 interacting protein 2 [Source:HGNC Symbol;Acc:HGNC:19118]
ENSSSCG00000028258	823.689	0.966103	0.138077	5.09188	3.54535e-07	5.40007e-06	AZI2	5-azacytidine induced 2 [Source:HGNC Symbol;Acc:HGNC:24002]
ENSSSCG00000014934	1169.11	1.5777	0.258217	5.09132	3.55581e-07	5.40952e-06	CHORDC1	cysteine and histidine-rich domain-containing protein 1 [Source:RefSeq peptide;Acc:NP_001106917]
ENSSSCG00000022678	14.6619	2.41149	0.422305	5.08744	3.62929e-07	5.51167e-06	AMER2	APC membrane recruitment protein 2 [Source:HGNC Symbol;Acc:HGNC:26360]
ENSSSCG00000028889	712.676	1.21427	0.186981	5.08732	3.63164e-07	5.51167e-06	VPS37B	vacuolar protein sorting-associated protein 37B [Source:RefSeq peptide;Acc:NP_001230300]
ENSSSCG00000023351	387.657	-1.53094	0.249315	-5.08554	3.6659e-07	5.55401e-06	PLA2G4A	phospholipase A2 group IVA [Source:HGNC Symbol;Acc:HGNC:9035]
ENSSSCG00000032612	481.314	-1.78037	0.298371	-5.08541	3.66828e-07	5.55401e-06	MILR1	mast cell immunoglobulin like receptor 1 [Source:HGNC Symbol;Acc:HGNC:27570]
ENSSSCG00000007737	239.272	-1.5436	0.252203	-5.07753	3.8238e-07	5.78259e-06	TPST1	protein-tyrosine sulfotransferase 1 [Source:RefSeq peptide;Acc:NP_001231220]
ENSSSCG00000003460	476.044	-0.959504	0.137377	-5.06978	3.98279e-07	6.01586e-06	CASP9	caspase 9 [Source:HGNC Symbol;Acc:HGNC:1511]
ENSSSCG00000017918	7842.11	-1.57827	0.25947	-5.06893	4.00054e-07	6.03549e-06	ARRB2	arrestin beta 2 [Source:HGNC Symbol;Acc:HGNC:712]
ENSSSCG00000003251	208.676	-2.51831	0.445047	-5.0675	4.03069e-07	6.07376e-06	NLRP12	NLR family pyrin domain containing 12 [Source:HGNC Symbol;Acc:HGNC:22938]
ENSSSCG00000036356	62.4215	-1.70378	0.284635	-5.06171	4.15507e-07	6.25377e-06	ZSCAN2	zinc finger and SCAN domain containing 2 [Source:HGNC Symbol;Acc:HGNC:20994]
ENSSSCG00000011430	1395.41	-1.1547	0.176178	-5.06118	4.16665e-07	6.26379e-06	DUSP7	dual specificity phosphatase 7 [Source:HGNC Symbol;Acc:HGNC:3073]
ENSSSCG00000004856	1217.36	-0.98207	0.142124	-5.05922	4.20978e-07	6.32114e-06	NFATC1	nuclear factor of activated T-cells, cytoplasmic 1 [Source:RefSeq peptide;Acc:NP_999326]
ENSSSCG00000001403	54.5397	1.70391	0.284818	5.05894	4.21598e-07	6.32298e-06	LTA	Lymphotoxin-alpha [Source:UniProtKB/Swiss-Prot;Acc:P26445]
ENSSSCG00000014093	38.2825	-1.90883	0.325472	-5.05664	4.26705e-07	6.39202e-06	CRHBP	corticotropin-releasing factor-binding protein precursor [Source:RefSeq peptide;Acc:NP_001182261]
ENSSSCG00000031881	8621.48	-1.16857	0.179365	-5.04853	4.45226e-07	6.66161e-06	CDC42SE1	CDC42 small effector protein 1 [Source:RefSeq peptide;Acc:NP_001177122]
ENSSSCG00000038909	68.1641	-1.62416	0.269651	-5.04774	4.47064e-07	6.68125e-06
ENSSSCG00000011511	321.619	1.83688	0.311834	5.04707	4.48629e-07	6.69675e-06	FRMD4B	FERM domain containing 4B [Source:HGNC Symbol;Acc:HGNC:24886]
ENSSSCG00000005361	122.013	-1.17823	0.181739	-5.03578	4.75896e-07	7.09543e-06	ALDH1B1	aldehyde dehydrogenase 1 family member B1 [Source:HGNC Symbol;Acc:HGNC:407]
ENSSSCG00000010319	585.738	1.28221	0.202402	5.03539	4.76877e-07	7.10173e-06	SAMD8	sterile alpha motif domain containing 8 [Source:HGNC Symbol;Acc:HGNC:26320]
ENSSSCG00000017723	64.3555	7.22244	1.38328	5.03107	4.8774e-07	7.25499e-06	CCL2	C-C motif chemokine 2 [Source:UniProtKB/Swiss-Prot;Acc:P42831]
ENSSSCG00000022849	308.014	1.52415	0.250699	5.03041	4.89444e-07	7.26333e-06	IL2RA	interleukin-2 receptor subunit alpha precursor [Source:RefSeq peptide;Acc:NP_999000]
ENSSSCG00000031337	1628.86	-1.92841	0.331052	-5.03055	4.89063e-07	7.26333e-06	SNX18	sorting nexin 18 [Source:HGNC Symbol;Acc:HGNC:19245]
ENSSSCG00000007973	157.771	-1.37611	0.221332	-5.02897	4.93127e-07	7.30944e-06	IL9R	interleukin 9 receptor [Source:HGNC Symbol;Acc:HGNC:6030]
ENSSSCG00000011270	1460.73	1.32986	0.212496	5.02047	5.1545e-07	7.63143e-06	EIF1B	Eukaryotic translation initiation factor 1b [Source:UniProtKB/Swiss-Prot;Acc:P61220]
ENSSSCG00000015656	1281.17	-1.51441	0.249652	-5.01251	5.37254e-07	7.93575e-06	FCMR	Fc fragment of IgM receptor [Source:HGNC Symbol;Acc:HGNC:14315]
ENSSSCG00000035472	368.747	-0.993153	0.145658	-5.01255	5.37147e-07	7.93575e-06	TTC9C	tetratricopeptide repeat domain 9C [Source:HGNC Symbol;Acc:HGNC:28432]
ENSSSCG00000033104	113.857	-1.57885	0.262541	-5.01186	5.39055e-07	7.9531e-06
ENSSSCG00000030005	1199.81	1.33383	0.213777	5.00895	5.4728e-07	8.06508e-06	LGALSL	galectin like [Source:HGNC Symbol;Acc:HGNC:25012]
ENSSSCG00000023803	510.475	-1.18438	0.183973	-5.00802	5.49938e-07	8.09485e-06	ELK3	ELK3, ETS transcription factor [Source:HGNC Symbol;Acc:HGNC:3325]
ENSSSCG00000017032	324.608	-1.26468	0.200261	-5.00168	5.68324e-07	8.35581e-06
ENSSSCG00000012053	192.036	1.25166	0.197674	5.00132	5.69385e-07	8.36173e-06	CBR3	carbonyl reductase [Source:RefSeq peptide;Acc:NP_001231661]
ENSSSCG00000013556	12937.4	2.66279	0.480277	4.99661	5.83478e-07	8.5588e-06	ADGRE1	adhesion G protein-coupled receptor E1 [Source:HGNC Symbol;Acc:HGNC:3336]
ENSSSCG00000037580	234.031	-1.18221	0.184127	-4.99208	5.97336e-07	8.75198e-06	ITPRIPL1	ITPRIP like 1 [Source:HGNC Symbol;Acc:HGNC:29371]
ENSSSCG00000012727	1399.54	1.18969	0.185684	4.99048	6.02285e-07	8.81432e-06	FMR1	fragile X mental retardation 1 [Source:HGNC Symbol;Acc:HGNC:3775]
ENSSSCG00000016464	519.171	-0.879512	0.123558	-4.98938	6.0572e-07	8.85439e-06
ENSSSCG00000000435	24.7263	2.83924	0.517195	4.9811	6.32234e-07	9.23135e-06	ARHGEF25	Rho guanine nucleotide exchange factor 25 [Source:HGNC Symbol;Acc:HGNC:30275]
ENSSSCG00000004139	131.429	2.77427	0.504326	4.9794	6.37808e-07	9.29137e-06	ADGRG6	adhesion G protein-coupled receptor G6 [Source:HGNC Symbol;Acc:HGNC:13841]
ENSSSCG00000007797	2513.28	-1.54334	0.257114	-4.97952	6.37427e-07	9.29137e-06	ITGAL	integrin alpha-L precursor [Source:RefSeq peptide;Acc:NP_001038073]
ENSSSCG00000013018	48.1384	-1.4215	0.232987	-4.97224	6.61831e-07	9.62402e-06	CDC42BPG	CDC42 binding protein kinase gamma [Source:HGNC Symbol;Acc:HGNC:29829]
ENSSSCG00000034308	19.8681	-2.78144	0.506502	-4.97215	6.62158e-07	9.62402e-06	LRMDA	leucine rich melanocyte differentiation associated [Source:HGNC Symbol;Acc:HGNC:23405]
ENSSSCG00000017274	430.496	1.12925	0.174355	4.96814	6.75967e-07	9.8135e-06	PITPNC1	cytoplasmic phosphatidylinositol transfer protein 1 [Source:RefSeq peptide;Acc:NP_001137194]
ENSSSCG00000007975	147.691	2.13238	0.376386	4.96657	6.81463e-07	9.87072e-06	HBZ	hemoglobin subunit zeta [Source:HGNC Symbol;Acc:HGNC:4835]
ENSSSCG00000024108	1830.85	-1.2915	0.207073	-4.96668	6.81099e-07	9.87072e-06	SLC43A2	solute carrier family 43 member 2 [Source:HGNC Symbol;Acc:HGNC:23087]
ENSSSCG00000007560	418.596	1.15899	0.180424	4.96583	6.8407e-07	9.8972e-06	TMEM184A	transmembrane protein 184A [Source:HGNC Symbol;Acc:HGNC:28797]
ENSSSCG00000037970	7.21139	-5.24261	1.00321	-4.96363	6.91864e-07	9.99858e-06	SOX8	SRY-box 8 [Source:HGNC Symbol;Acc:HGNC:11203]
ENSSSCG00000004919	109.008	1.99534	0.349084	4.96244	6.96127e-07	1.00488e-05	NEDD4L	neural precursor cell expressed, developmentally down-regulated 4-like, E3 ubiquitin protein ligase [Source:HGNC Symbol;Acc:HGNC:7728]
ENSSSCG00000030305	993.377	1.44554	0.238343	4.96136	7.00005e-07	1.00933e-05	SLC15A2	solute carrier family 15 member 2 [Source:RefSeq peptide;Acc:NP_001090983]
ENSSSCG00000000645	4653.56	1.11616	0.172045	4.9587	7.09667e-07	1.0221e-05	GABARAPL1	gamma-aminobutyric acid receptor-associated protein-like 1 [Source:RefSeq peptide;Acc:NP_001177216]
ENSSSCG00000011449	777.483	1.07402	0.163612	4.95674	7.16847e-07	1.03127e-05	GNL3	G protein nucleolar 3 [Source:HGNC Symbol;Acc:HGNC:29931]
ENSSSCG00000011514	74.9649	-2.09918	0.370996	-4.94922	7.45126e-07	1.07074e-05	MITF	Sus scrofa microphthalmia-associated transcription factor-like (LOC102167244), mRNA. [Source:RefSeq mRNA;Acc:NM_001315782]
ENSSSCG00000031495	50.6873	-2.22962	0.397401	-4.94861	7.47469e-07	1.07289e-05	TRDV3	T cell receptor delta variable 3 [Source:HGNC Symbol;Acc:HGNC:12264]
ENSSSCG00000031615	2159.95	-0.902377	0.129277	-4.94552	7.59424e-07	1.08882e-05	SERPINB9	serpin B9 [Source:RefSeq peptide;Acc:NP_001104726]
ENSSSCG00000033843	70.3417	1.62553	0.275536	4.94488	7.61893e-07	1.09113e-05	ETFRF1	electron transfer flavoprotein regulatory factor 1 [Source:HGNC Symbol;Acc:HGNC:27052]
ENSSSCG00000017091	7155.13	1.2924	0.208307	4.94156	7.75007e-07	1.10866e-05	TNIP1	TNFAIP3-interacting protein 1 [Source:RefSeq peptide;Acc:NP_001139459]
ENSSSCG00000008213	840.743	-1.67852	0.286535	-4.94001	7.81198e-07	1.11626e-05	CD8B	T-cell surface glycoprotein CD8 beta chain precursor [Source:RefSeq peptide;Acc:NP_001335699]
ENSSSCG00000038073	151.35	2.05673	0.363133	4.9395	7.83229e-07	1.11791e-05	NOD2	nucleotide-binding oligomerization domain-containing protein 2 [Source:RefSeq peptide;Acc:NP_001098765]
ENSSSCG00000003718	584.982	1.54541	0.25987	4.9347	8.02725e-07	1.14423e-05	TAF4B	TATA-box binding protein associated factor 4b [Source:HGNC Symbol;Acc:HGNC:11538]
ENSSSCG00000008346	584.442	1.22603	0.195156	4.93452	8.03477e-07	1.14423e-05	APLF	aprataxin and PNKP like factor [Source:HGNC Symbol;Acc:HGNC:28724]
ENSSSCG00000007030	3217.19	0.882436	0.1256	4.93154	8.15846e-07	1.16055e-05	IKBKB	inhibitor of nuclear factor kappa-B kinase subunit beta [Source:RefSeq peptide;Acc:NP_001093405]
ENSSSCG00000021443	5486.81	-1.93713	0.339575	-4.92997	8.22409e-07	1.16858e-05	SGK1	serine/threonine-protein kinase Sgk1 [Source:RefSeq peptide;Acc:NP_001231388]
ENSSSCG00000022492	377.712	-1.4245	0.235796	-4.92572	8.40485e-07	1.19292e-05	AMPD3	adenosine monophosphate deaminase 3 [Source:HGNC Symbol;Acc:HGNC:470]
ENSSSCG00000029608	8387.75	1.15584	0.181348	4.92318	8.51505e-07	1.20453e-05	SEC62	translocation protein SEC62 [Source:RefSeq peptide;Acc:NP_001098775]
ENSSSCG00000035940	249.224	1.17541	0.185316	4.92336	8.50694e-07	1.20453e-05	SPSB1	splA/ryanodine receptor domain and SOCS box containing 1 [Source:HGNC Symbol;Acc:HGNC:30628]
ENSSSCG00000036113	335.835	1.2903	0.208655	4.92324	8.51212e-07	1.20453e-05
ENSSSCG00000003063	148.551	-1.32079	0.214912	-4.92178	8.57588e-07	1.21005e-05	PHLDB3	pleckstrin homology like domain family B member 3 [Source:HGNC Symbol;Acc:HGNC:30499]
ENSSSCG00000015802	656.791	1.33252	0.217302	4.92163	8.58269e-07	1.21005e-05	FAM149A	family with sequence similarity 149 member A [Source:HGNC Symbol;Acc:HGNC:24527]
ENSSSCG00000021862	665.24	-1.22104	0.194649	-4.92174	8.57787e-07	1.21005e-05	PTGER2	prostaglandin E receptor 2 [Source:HGNC Symbol;Acc:HGNC:9594]
ENSSSCG00000000264	865.817	-1.1436	0.178935	-4.92117	8.6029e-07	1.21156e-05	MFSD5	major facilitator superfamily domain containing 5 [Source:HGNC Symbol;Acc:HGNC:28156]
ENSSSCG00000025537	14173.6	-1.51143	0.25384	-4.91804	8.74171e-07	1.22974e-05	PTPN6	protein tyrosine phosphatase, non-receptor type 6 [Source:HGNC Symbol;Acc:HGNC:9658]
ENSSSCG00000032251	167.64	-2.20715	0.395461	-4.91607	8.82998e-07	1.24079e-05	MAFB	MAF bZIP transcription factor B [Source:HGNC Symbol;Acc:HGNC:6408]
ENSSSCG00000026264	135.391	1.51755	0.256128	4.898	9.68152e-07	1.35894e-05	HSPB11	heat shock protein family B (small) member 11 [Source:HGNC Symbol;Acc:HGNC:25019]
ENSSSCG00000031356	133.34	-1.8458	0.32349	-4.89279	9.94179e-07	1.39394e-05	HES1	transcription factor HES-1 [Source:RefSeq peptide;Acc:NP_001182160]
ENSSSCG00000012822	509.472	-1.02916	0.156678	-4.88983	1.00921e-06	1.41345e-05	MPP1	membrane palmitoylated protein 1 [Source:HGNC Symbol;Acc:HGNC:7219]
ENSSSCG00000001469	1793.18	-1.3426	0.220949	-4.88605	1.0288e-06	1.43788e-05	SLA-DMB	MHC class II, DM beta precursor [Source:RefSeq peptide;Acc:NP_001107179]
ENSSSCG00000006400	12.2006	-3.60458	0.683899	-4.88602	1.02895e-06	1.43788e-05	SLAMF9	SLAM family member 9 [Source:HGNC Symbol;Acc:HGNC:18430]
ENSSSCG00000017761	2029.51	-1.18092	0.187868	-4.88581	1.03005e-06	1.43788e-05	UNC119	unc-119 lipid binding chaperone [Source:HGNC Symbol;Acc:HGNC:12565]
ENSSSCG00000014825	820.761	-1.77031	0.308535	-4.88528	1.03283e-06	1.44017e-05	RELT	RELT, TNF receptor [Source:HGNC Symbol;Acc:HGNC:13764]
ENSSSCG00000032078	308.895	-1.10875	0.173141	-4.88455	1.03666e-06	1.44394e-05	ZNF362	zinc finger protein 362 [Source:HGNC Symbol;Acc:HGNC:18079]
ENSSSCG00000024818	875.596	-1.29937	0.212358	-4.88015	1.06006e-06	1.47492e-05	RCAN3	RCAN family member 3 [Source:HGNC Symbol;Acc:HGNC:3042]
ENSSSCG00000017912	194.639	-1.08081	0.167593	-4.87951	1.06351e-06	1.47809e-05	PLD2	phospholipase D2 [Source:HGNC Symbol;Acc:HGNC:9068]
ENSSSCG00000016502	8660.34	1.59407	0.273062	4.87447	1.09103e-06	1.51468e-05	PARP12	poly(ADP-ribose) polymerase family member 12 [Source:HGNC Symbol;Acc:HGNC:21919]
ENSSSCG00000009215	298.091	1.30141	0.213242	4.86947	1.11897e-06	1.55177e-05	ABCG2	ATP-binding cassette sub-family G member 2 [Source:UniProtKB/Swiss-Prot;Acc:Q8MIB3]
ENSSSCG00000039555	792.014	-0.829883	0.116421	-4.86896	1.12188e-06	1.55412e-05	JOSD1	Josephin domain containing 1 [Source:HGNC Symbol;Acc:HGNC:28953]
ENSSSCG00000004529	376.895	1.19218	0.190839	4.86871	1.12326e-06	1.55434e-05	POLI	DNA polymerase iota [Source:HGNC Symbol;Acc:HGNC:9182]
ENSSSCG00000024771	213.694	1.18967	0.190562	4.86266	1.15819e-06	1.60093e-05	TICAM1	TIR domain-containing adapter molecule 1 [Source:RefSeq peptide;Acc:NP_001302667]
ENSSSCG00000023630	30.1115	-3.45103	0.65581	-4.86115	1.16707e-06	1.60829e-05	CPM	carboxypeptidase M [Source:HGNC Symbol;Acc:HGNC:2311]
ENSSSCG00000027646	2012.17	0.963059	0.144005	4.86111	1.16732e-06	1.60829e-05	TIPARP	TCDD inducible poly(ADP-ribose) polymerase [Source:HGNC Symbol;Acc:HGNC:23696]
ENSSSCG00000040961	30.6085	3.23968	0.612298	4.86143	1.16542e-06	1.60829e-05	LIF	leukemia inhibitory factor precursor [Source:RefSeq peptide;Acc:NP_999567]
ENSSSCG00000015335	41.3074	-4.74448	0.922026	-4.86043	1.17132e-06	1.6113e-05	DYNC1I1	dynein cytoplasmic 1 intermediate chain 1 [Source:HGNC Symbol;Acc:HGNC:2963]
ENSSSCG00000030623	257.192	1.69798	0.295237	4.86031	1.17204e-06	1.6113e-05	XKR8	XK related 8 [Source:HGNC Symbol;Acc:HGNC:25508]
ENSSSCG00000010451	17251.9	1.78721	0.314246	4.85026	1.23301e-06	1.69329e-05	IFIT2	interferon-induced protein with tetratricopeptide repeats 2 [Source:RefSeq peptide;Acc:NP_001302587]
ENSSSCG00000011819	12.9233	-4.30603	0.836006	-4.83608	1.32422e-06	1.81659e-05	MB21D2	Mab-21 domain containing 2 [Source:HGNC Symbol;Acc:HGNC:30438]
ENSSSCG00000002852	95.679	-1.29241	0.212936	-4.83421	1.33673e-06	1.83177e-05	PLEKHF1	pleckstrin homology and FYVE domain containing 1 [Source:HGNC Symbol;Acc:HGNC:20764]
ENSSSCG00000008316	6000.02	-1.80366	0.318758	-4.83322	1.34343e-06	1.83896e-05	NAGK	N-acetylglucosamine kinase [Source:HGNC Symbol;Acc:HGNC:17174]
ENSSSCG00000000623	111.304	1.8609	0.330638	4.83267	1.34714e-06	1.84206e-05	BCL2L14	apoptosis facilitator Bcl-2-like protein 14 [Source:RefSeq peptide;Acc:NP_001302597]
ENSSSCG00000030197	358.665	1.71064	0.299741	4.82952	1.36862e-06	1.86942e-05		CD2-associated protein [Source:RefSeq peptide;Acc:NP_001304012]
ENSSSCG00000037263	382.7	-1.23687	0.2018	-4.82573	1.39493e-06	1.90331e-05	SIAH1	siah E3 ubiquitin protein ligase 1 [Source:HGNC Symbol;Acc:HGNC:10857]
ENSSSCG00000024408	851.656	-1.39069	0.233725	-4.8247	1.40213e-06	1.91108e-05	CCR3	C-C chemokine receptor type 3 [Source:RefSeq peptide;Acc:NP_001001620]
ENSSSCG00000038514	48.1972	-1.83945	0.327133	-4.81887	1.44375e-06	1.96569e-05	DDAH2	dimethylarginine dimethylaminohydrolase 2 [Source:HGNC Symbol;Acc:HGNC:2716]
ENSSSCG00000039425	1245.17	1.27986	0.211128	4.81616	1.46349e-06	1.99044e-05	BPGM	bisphosphoglycerate mutase [Source:HGNC Symbol;Acc:HGNC:1093]
ENSSSCG00000031719	1071.8	-1.03254	0.159933	-4.81142	1.49864e-06	2.03606e-05	SEMA4B	semaphorin 4B [Source:HGNC Symbol;Acc:HGNC:10730]
ENSSSCG00000037792	87.492	1.36739	0.229756	4.80666	1.53469e-06	2.08282e-05	COX7A1	Cytochrome c oxidase subunit 7A1, mitochondrial [Source:UniProtKB/Swiss-Prot;Acc:Q8SPJ9]
ENSSSCG00000036550	54.3813	-1.87772	0.336004	-4.80555	1.5433e-06	2.09226e-05
ENSSSCG00000022636	62.6555	2.48977	0.464051	4.79846	1.59886e-06	2.16529e-05	DENND5B	DENN domain containing 5B [Source:HGNC Symbol;Acc:HGNC:28338]
ENSSSCG00000033860	225.172	1.55829	0.270164	4.79432	1.63224e-06	2.20813e-05	ZMAT3	zinc finger matrin-type 3 [Source:HGNC Symbol;Acc:HGNC:29983]
ENSSSCG00000017866	252.75	-1.4952	0.257113	-4.7923	1.64883e-06	2.2282e-05	TAX1BP3	Tax1 binding protein 3 [Source:HGNC Symbol;Acc:HGNC:30684]
ENSSSCG00000032408	1145.09	1.08632	0.171919	4.78878	1.67798e-06	2.26518e-05	CASP7	caspase 7 [Source:HGNC Symbol;Acc:HGNC:1508]
ENSSSCG00000039074	1321.56	-2.0308	0.369427	-4.78515	1.70857e-06	2.30403e-05	TNFRSF13C	TNF receptor superfamily member 13C [Source:HGNC Symbol;Acc:HGNC:17755]
ENSSSCG00000037608	92.7274	-2.08361	0.380655	-4.78275	1.72912e-06	2.32927e-05	LRRC70	leucine rich repeat containing 70 [Source:HGNC Symbol;Acc:HGNC:35155]
ENSSSCG00000026989	283.232	-1.26221	0.20968	-4.76521	1.88656e-06	2.53866e-05	RAD51D	RAD51 paralog D [Source:HGNC Symbol;Acc:HGNC:9823]
ENSSSCG00000038732	871.586	-1.08471	0.1725	-4.7633	1.90452e-06	2.56012e-05	AGAP2	ArfGAP with GTPase domain, ankyrin repeat and PH domain 2 [Source:HGNC Symbol;Acc:HGNC:16921]
ENSSSCG00000001927	1173.95	-0.778532	0.108279	-4.76084	1.92787e-06	2.58877e-05		beta-hexosaminidase subunit alpha precursor [Source:RefSeq peptide;Acc:NP_001116693]
ENSSSCG00000012063	680.54	-0.866568	0.126788	-4.76018	1.93418e-06	2.5945e-05	VPS26C	VPS26 endosomal protein sorting factor C [Source:HGNC Symbol;Acc:HGNC:3044]
ENSSSCG00000035947	32.9742	-3.93903	0.77315	-4.75457	1.98869e-06	2.66481e-05
ENSSSCG00000000650	648.349	1.35244	0.229259	4.75185	2.01568e-06	2.69812e-05	CLEC1B	C-type lectin domain family 1 member B [Source:RefSeq peptide;Acc:NP_001302723]
ENSSSCG00000015664	3602.58	1.55178	0.271516	4.74649	2.06982e-06	2.76767e-05		complement decay-accelerating factor precursor [Source:RefSeq peptide;Acc:NP_998980]
ENSSSCG00000014136	1867.46	-1.66908	0.296435	-4.74318	2.10387e-06	2.81024e-05	VCAN	versican core protein precursor [Source:RefSeq peptide;Acc:NP_001193358]
ENSSSCG00000016129	5.76769	-5.99849	1.20944	-4.74223	2.1138e-06	2.82055e-05	GPR1	G-protein coupled receptor 1 [Source:RefSeq peptide;Acc:NP_001177173]
ENSSSCG00000033667	16.1232	4.75151	0.947673	4.73632	2.17637e-06	2.90099e-05
ENSSSCG00000039381	75.2657	-1.98415	0.363444	-4.73557	2.18445e-06	2.90871e-05
ENSSSCG00000036880	626.156	0.964122	0.148081	4.73449	2.19607e-06	2.92112e-05	TMEM18	transmembrane protein 18 [Source:HGNC Symbol;Acc:HGNC:25257]
ENSSSCG00000007933	101.562	2.56325	0.486189	4.73112	2.2329e-06	2.96125e-05	12-Sep	septin-12 [Source:RefSeq peptide;Acc:NP_001265690]
ENSSSCG00000012541	145.446	-1.41495	0.243456	-4.7315	2.22862e-06	2.96125e-05	ZCCHC18	zinc finger CCHC-type containing 18 [Source:HGNC Symbol;Acc:HGNC:32459]
ENSSSCG00000039224	29.1208	1.74483	0.313204	4.73108	2.23323e-06	2.96125e-05	CSPG5	chondroitin sulfate proteoglycan 5 [Source:HGNC Symbol;Acc:HGNC:2467]
ENSSSCG00000022839	21.2921	-2.35475	0.442683	-4.72509	2.30014e-06	3.04678e-05
ENSSSCG00000027550	407.121	-1.57023	0.277162	-4.71636	2.40104e-06	3.17712e-05	PLCD1	1-phosphatidylinositol 4,5-bisphosphate phosphodiesterase delta-1 [Source:RefSeq peptide;Acc:NP_001230518]
ENSSSCG00000010513	525.036	1.22415	0.203836	4.71513	2.41554e-06	3.19299e-05
ENSSSCG00000029518	6265.94	1.19162	0.197103	4.71117	2.46297e-06	3.24892e-05	RIOK3	RIO kinase 3 [Source:HGNC Symbol;Acc:HGNC:11451]
ENSSSCG00000035224	698.83	-1.31421	0.223121	-4.71123	2.46221e-06	3.24892e-05
ENSSSCG00000013494	666.646	-1.21556	0.202399	-4.70619	2.52389e-06	3.32583e-05	MATK	megakaryocyte-associated tyrosine kinase [Source:HGNC Symbol;Acc:HGNC:6906]
ENSSSCG00000016277	91.7022	-1.4751	0.257727	-4.7029	2.56493e-06	3.3764e-05	NMUR1	neuromedin-U receptor 1 [Source:RefSeq peptide;Acc:NP_001302643]
ENSSSCG00000017215	132.46	-1.35331	0.231856	-4.70236	2.57168e-06	3.38178e-05	SLC16A5	solute carrier family 16 member 5 [Source:HGNC Symbol;Acc:HGNC:10926]
ENSSSCG00000015036	321.264	-2.97202	0.576116	-4.70214	2.57443e-06	3.3819e-05	DIXDC1	DIX domain containing 1 [Source:HGNC Symbol;Acc:HGNC:23695]
ENSSSCG00000003731	258.398	-1.9274	0.35404	-4.70107	2.58802e-06	3.39624e-05	GAREM1	GRB2 associated regulator of MAPK1 subtype 1 [Source:HGNC Symbol;Acc:HGNC:26136]
ENSSSCG00000004771	80.2339	-1.23415	0.206602	-4.70044	2.596e-06	3.40181e-05	CHST14	carbohydrate sulfotransferase 14 [Source:HGNC Symbol;Acc:HGNC:24464]
ENSSSCG00000007522	1396.19	-1.15074	0.188862	-4.70031	2.59762e-06	3.40181e-05	CTSZ	cathepsin Z precursor [Source:RefSeq peptide;Acc:NP_001116576]
ENSSSCG00000035067	46.4416	-1.87481	0.343584	-4.69106	2.71795e-06	3.55573e-05
ENSSSCG00000035867	251.124	-1.21426	0.202814	-4.69012	2.7304e-06	3.56833e-05	GFOD1	glucose-fructose oxidoreductase domain containing 1 [Source:HGNC Symbol;Acc:HGNC:21096]
ENSSSCG00000001850	125.069	-1.452	0.254248	-4.6764	2.91955e-06	3.81161e-05		arpin [Source:RefSeq peptide;Acc:NP_001231473]
ENSSSCG00000009384	850.686	1.05815	0.170077	4.67506	2.9387e-06	3.83268e-05	INTS6	integrator complex subunit 6 [Source:HGNC Symbol;Acc:HGNC:14879]
ENSSSCG00000006345	9.88209	-4.48816	0.903972	-4.67396	2.95448e-06	3.8493e-05	OLFML2B	olfactomedin like 2B [Source:HGNC Symbol;Acc:HGNC:24558]
ENSSSCG00000012970	3840.21	-1.29007	0.219775	-4.6731	2.96691e-06	3.86155e-05	CTSW	cathepsin W [Source:HGNC Symbol;Acc:HGNC:2546]
ENSSSCG00000033303	292.511	-1.03413	0.165023	-4.67264	2.97353e-06	3.8662e-05	MBD4	methyl-CpG binding domain 4, DNA glycosylase [Source:HGNC Symbol;Acc:HGNC:6919]
ENSSSCG00000005103	127.915	0.916104	0.139772	4.6724	2.977e-06	3.86676e-05	DET1	DET1, COP1 ubiquitin ligase partner [Source:HGNC Symbol;Acc:HGNC:25477]
ENSSSCG00000015112	437.471	-0.981964	0.154002	-4.66832	3.03679e-06	3.94038e-05	HINFP	histone H4 transcription factor [Source:HGNC Symbol;Acc:HGNC:17850]
ENSSSCG00000003642	2135.49	-1.27206	0.216175	-4.66766	3.04654e-06	3.949e-05	INPP5B	inositol polyphosphate-5-phosphatase B [Source:HGNC Symbol;Acc:HGNC:6077]
ENSSSCG00000000841	574.391	-1.32775	0.228126	-4.66725	3.05263e-06	3.95286e-05	APPL2	DCC-interacting protein 13-beta [Source:RefSeq peptide;Acc:NP_001129433]
ENSSSCG00000032607	1430.2	3.44186	0.681597	4.66379	3.10439e-06	4.01579e-05	ALPL	alkaline phosphatase, liver/bone/kidney [Source:HGNC Symbol;Acc:HGNC:438]
ENSSSCG00000007675	18.1451	-2.16386	0.40768	-4.66256	3.12306e-06	4.03583e-05	EPHB4	EPH receptor B4 [Source:HGNC Symbol;Acc:HGNC:3395]
ENSSSCG00000040906	46.1577	1.64187	0.295906	4.6597	3.1667e-06	4.08807e-05
ENSSSCG00000009945	286.423	0.983199	0.154592	4.6585	3.18528e-06	4.10788e-05	FICD	FIC domain containing [Source:HGNC Symbol;Acc:HGNC:18416]
ENSSSCG00000002452	983.555	1.51606	0.268995	4.65818	3.19024e-06	4.1101e-05	LGMN	legumain [Source:HGNC Symbol;Acc:HGNC:9472]
ENSSSCG00000023666	2812.19	-0.994945	0.157212	-4.65557	3.23082e-06	4.15816e-05	CTSB	Cathepsin B Cathepsin B light chain Cathepsin B heavy chain [Source:UniProtKB/Swiss-Prot;Acc:A1E295]
ENSSSCG00000014017	1049.67	-1.01658	0.161903	-4.65432	3.25047e-06	4.17922e-05	MGAT4B	mannosyl (alpha-1,3-)-glycoprotein beta-1,4-N-acetylglucosaminyltransferase, isozyme B [Source:HGNC Symbol;Acc:HGNC:7048]
ENSSSCG00000001000	88.3247	-1.2942	0.221603	-4.6532	3.26815e-06	4.19771e-05	ECI2	enoyl-CoA delta isomerase 2, mitochondrial [Source:RefSeq peptide;Acc:NP_001106914]
ENSSSCG00000028695	4263.12	1.49149	0.264403	4.64614	3.38207e-06	4.33964e-05
ENSSSCG00000011145	668.327	1.36575	0.237412	4.64473	3.40514e-06	4.36484e-05	ASB13	ankyrin repeat and SOCS box containing 13 [Source:HGNC Symbol;Acc:HGNC:19765]
ENSSSCG00000035014	11.9431	3.17825	0.628127	4.64113	3.46512e-06	4.43724e-05
ENSSSCG00000000773	24.8909	2.25366	0.429027	4.63986	3.48651e-06	4.46013e-05	TUBA8	tubulin alpha 8 [Source:HGNC Symbol;Acc:HGNC:12410]
ENSSSCG00000005072	1918.11	1.14955	0.191136	4.63816	3.51517e-06	4.49227e-05	PSMA3	proteasome subunit alpha 3 [Source:HGNC Symbol;Acc:HGNC:9532]
ENSSSCG00000022237	2459.93	1.02889	0.165165	4.6369	3.5367e-06	4.51524e-05	SUSD3	sushi domain containing 3 [Source:HGNC Symbol;Acc:HGNC:28391]
ENSSSCG00000033892	38.5182	-1.98297	0.371316	-4.63201	3.62131e-06	4.61862e-05	EVA1B	eva-1 homolog B [Source:HGNC Symbol;Acc:HGNC:25558]
ENSSSCG00000000437	2556.34	-1.41948	0.249886	-4.62791	3.69377e-06	4.70632e-05	ARHGAP9	Rho GTPase activating protein 9 [Source:HGNC Symbol;Acc:HGNC:14130]
ENSSSCG00000011913	104.283	1.32726	0.23012	4.62467	3.75192e-06	4.77562e-05	CCDC191	coiled-coil domain containing 191 [Source:HGNC Symbol;Acc:HGNC:29272]
ENSSSCG00000038806	23.8879	-3.55197	0.711249	-4.62418	3.76091e-06	4.78227e-05	AXL	tyrosine-protein kinase receptor UFO precursor [Source:RefSeq peptide;Acc:NP_001121930]
ENSSSCG00000024495	2084.1	-1.23174	0.209511	-4.62365	3.77041e-06	4.78956e-05
ENSSSCG00000035075	8.72969	2.50785	0.485627	4.6225	3.79139e-06	4.81139e-05	RF02215
ENSSSCG00000026402	80.5773	-2.06765	0.390485	-4.62148	3.81009e-06	4.83029e-05
ENSSSCG00000024881	2713.11	-1.28872	0.221957	-4.62109	3.81733e-06	4.83465e-05	TCP11L2	t-complex 11 like 2 [Source:HGNC Symbol;Acc:HGNC:28627]
ENSSSCG00000020696	570.153	-0.674934	0.0891667	-4.61943	3.84792e-06	4.86853e-05	HMGN4	high mobility group nucleosomal binding domain 4 [Source:HGNC Symbol;Acc:HGNC:4989]
ENSSSCG00000025741	1081.25	-1.63639	0.297649	-4.614	3.94996e-06	4.99267e-05	SNX20	sorting nexin 20 [Source:HGNC Symbol;Acc:HGNC:30390]
ENSSSCG00000038089	200.268	-1.96778	0.36991	-4.60855	4.0548e-06	5.12009e-05	COL18A1	collagen type XVIII alpha 1 chain [Source:HGNC Symbol;Acc:HGNC:2195]
ENSSSCG00000000619	71.4421	1.30455	0.226041	4.60763	4.07287e-06	5.1378e-05	FAM234B	protein FAM234B [Source:RefSeq peptide;Acc:NP_001231885]
ENSSSCG00000013418	10069.7	-1.57883	0.285618	-4.60683	4.08856e-06	5.15248e-05	CFD	Complement factor D [Source:UniProtKB/Swiss-Prot;Acc:P51779]
ENSSSCG00000014339	239.643	-1.96124	0.368941	-4.60293	4.16586e-06	5.24468e-05	CTNNA1	catenin alpha 1 [Source:HGNC Symbol;Acc:HGNC:2509]
ENSSSCG00000023178	140.227	2.00719	0.37922	4.59932	4.23876e-06	5.33118e-05	BATF2	basic leucine zipper ATF-like transcription factor 2 [Source:HGNC Symbol;Acc:HGNC:25163]
ENSSSCG00000013839	1815.72	-1.26696	0.218483	-4.59499	4.32768e-06	5.43764e-05	RASAL3	RAS protein activator like 3 [Source:HGNC Symbol;Acc:HGNC:26129]
ENSSSCG00000040308	109.556	-1.87358	0.350539	-4.59449	4.33818e-06	5.44545e-05
ENSSSCG00000012699	3523.31	1.16628	0.19675	4.5908	4.41545e-06	5.53697e-05		four and a half LIM domains protein 1 [Source:RefSeq peptide;Acc:NP_999540]
ENSSSCG00000022099	122.133	1.08856	0.179854	4.58995	4.43345e-06	5.55405e-05	TP53INP2	tumor protein p53 inducible nuclear protein 2 [Source:HGNC Symbol;Acc:HGNC:16104]
ENSSSCG00000030638	17.3385	-4.17752	0.852919	-4.58951	4.44284e-06	5.56033e-05
ENSSSCG00000012150	65.2264	1.64266	0.300684	4.58831	4.46842e-06	5.58684e-05	REPS2	RALBP1 associated Eps domain containing 2 [Source:HGNC Symbol;Acc:HGNC:9963]
ENSSSCG00000007157	239.165	-1.20591	0.205522	-4.58772	4.48116e-06	5.59726e-05	SLC4A11	solute carrier family 4 member 11 [Source:HGNC Symbol;Acc:HGNC:16438]
ENSSSCG00000009613	4337.08	1.85694	0.347574	4.58581	4.52226e-06	5.64306e-05	DMTN	dematin actin binding protein [Source:HGNC Symbol;Acc:HGNC:3382]
ENSSSCG00000024872	18.953	-3.06323	0.610874	-4.58393	4.56326e-06	5.68305e-05	CPT1C	carnitine palmitoyltransferase 1C [Source:HGNC Symbol;Acc:HGNC:18540]
ENSSSCG00000035653	597.882	1.21556	0.207792	4.58402	4.56128e-06	5.68305e-05	PGAP2	post-GPI attachment to proteins 2 [Source:HGNC Symbol;Acc:HGNC:17893]
ENSSSCG00000011795	277.442	1.27519	0.220863	4.58273	4.58952e-06	5.71015e-05	IGF2BP2	insulin like growth factor 2 mRNA binding protein 2 [Source:HGNC Symbol;Acc:HGNC:28867]
ENSSSCG00000005358	35.0886	-1.84626	0.345581	-4.58134	4.62013e-06	5.74262e-05
ENSSSCG00000000625	16.4812	-3.2581	0.654199	-4.57822	4.68958e-06	5.82323e-05	LRP6	LDL receptor related protein 6 [Source:HGNC Symbol;Acc:HGNC:6698]
ENSSSCG00000001433	218.584	-0.921897	0.144056	-4.57365	4.79293e-06	5.94046e-05		lysosomal thioesterase PPT2 precursor [Source:RefSeq peptide;Acc:NP_001116639]
ENSSSCG00000027911	1025.68	-2.16544	0.41595	-4.57364	4.79333e-06	5.94046e-05	LTB4R	leukotriene B4 receptor [Source:HGNC Symbol;Acc:HGNC:6713]
ENSSSCG00000036208	30.3674	1.47367	0.264775	4.57233	4.82333e-06	5.97181e-05
ENSSSCG00000039252	1972.41	3.91192	0.798164	4.5716	4.84006e-06	5.98669e-05	TCN1	transcobalamin 1 [Source:HGNC Symbol;Acc:HGNC:11652]
ENSSSCG00000024800	10.3554	-6.38819	1.34079	-4.56832	4.9164e-06	6.0752e-05	DSC3	desmocollin 3 [Source:HGNC Symbol;Acc:HGNC:3037]
ENSSSCG00000035420	190.877	4.22716	0.867954	4.56721	4.94266e-06	6.10171e-05	HES4	hes family bHLH transcription factor 4 [Source:HGNC Symbol;Acc:HGNC:24149]
ENSSSCG00000027205	276.111	-1.28438	0.22369	-4.56587	4.97417e-06	6.13465e-05	LPCAT3	lysophosphatidylcholine acyltransferase 3 [Source:HGNC Symbol;Acc:HGNC:30244]
ENSSSCG00000014794	2897.18	0.665837	0.0882348	4.56513	4.99192e-06	6.15057e-05	NUP98	nucleoporin 98 [Source:HGNC Symbol;Acc:HGNC:8068]
ENSSSCG00000027334	366.789	0.878686	0.134877	4.56455	5.00575e-06	6.16163e-05	EIF1AD	eukaryotic translation initiation factor 1A domain containing [Source:HGNC Symbol;Acc:HGNC:28147]
ENSSSCG00000028606	1492.34	-1.25451	0.217308	-4.56252	5.05422e-06	6.21527e-05	ZBTB7B	zinc finger and BTB domain containing 7B [Source:HGNC Symbol;Acc:HGNC:18668]
ENSSSCG00000001700	417.545	1.14804	0.19407	4.56028	5.10866e-06	6.27615e-05	SLC29A1	solute carrier family 29 member 1 (Augustine blood group) [Source:HGNC Symbol;Acc:HGNC:11003]
ENSSSCG00000025770	5026.17	-1.23258	0.212647	-4.55943	5.12932e-06	6.29544e-05	ST6GAL1	ST6 beta-galactoside alpha-2,6-sialyltransferase 1 [Source:HGNC Symbol;Acc:HGNC:10860]
ENSSSCG00000000443	40.5941	-2.51272	0.493531	-4.55834	5.15588e-06	6.32193e-05	GLI1	zinc finger protein GLI1 [Source:RefSeq peptide;Acc:NP_001243522]
ENSSSCG00000021271	39.4346	2.95071	0.589939	4.55585	5.21735e-06	6.39113e-05
ENSSSCG00000014088	849.038	-0.960711	0.153171	-4.55487	5.24171e-06	6.41478e-05	IQGAP2	IQ motif containing GTPase activating protein 2 [Source:HGNC Symbol;Acc:HGNC:6111]
ENSSSCG00000015405	44.7875	-2.07426	0.397727	-4.55396	5.26465e-06	6.43666e-05		platelet glycoprotein 4 [Source:RefSeq peptide;Acc:NP_001038087]
ENSSSCG00000040793	4488.58	-1.39585	0.248907	-4.55117	5.3348e-06	6.51615e-05	CTSD	cathepsin D precursor [Source:RefSeq peptide;Acc:NP_001032810]
ENSSSCG00000005636	566.591	-0.957695	0.152646	-4.55078	5.34467e-06	6.52194e-05	SLC25A25	calcium-binding mitochondrial carrier protein SCaMC-2 [Source:RefSeq peptide;Acc:NP_001157982]
ENSSSCG00000030118	307.073	-1.22324	0.211008	-4.55056	5.3504e-06	6.52266e-05	SAP30	Sin3A associated protein 30 [Source:HGNC Symbol;Acc:HGNC:10532]
ENSSSCG00000037598	5098.26	1.50548	0.273063	4.55002	5.36409e-06	6.53309e-05	SNX10	sorting nexin 10 [Source:HGNC Symbol;Acc:HGNC:14974]
ENSSSCG00000022057	55.0513	-2.33271	0.454939	-4.54936	5.38106e-06	6.54747e-05
ENSSSCG00000013654	285.84	1.94217	0.369174	4.54836	5.40662e-06	6.57227e-05
ENSSSCG00000026005	32.819	-1.67321	0.3101	-4.54748	5.42931e-06	6.59355e-05	SAMD13	sterile alpha motif domain containing 13 [Source:HGNC Symbol;Acc:HGNC:24582]
ENSSSCG00000031083	2202.78	0.919384	0.144365	4.54645	5.45584e-06	6.61944e-05	SZRD1	SUZ RNA binding domain containing 1 [Source:HGNC Symbol;Acc:HGNC:30232]
ENSSSCG00000000223	6430.65	-1.30333	0.228855	-4.54566	5.47644e-06	6.63809e-05	BIN2	bridging integrator 2 [Source:HGNC Symbol;Acc:HGNC:1053]
ENSSSCG00000003435	716.457	-1.38871	0.247689	-4.54472	5.50094e-06	6.66143e-05	MIIP	migration and invasion-inhibitory protein [Source:RefSeq peptide;Acc:NP_001231633]
ENSSSCG00000017177	507.065	-0.991756	0.160392	-4.54338	5.53581e-06	6.69727e-05	ST6GALNAC2	ST6 N-acetylgalactosaminide alpha-2,6-sialyltransferase 2 [Source:HGNC Symbol;Acc:HGNC:10867]
ENSSSCG00000014072	54.275	-1.52769	0.278365	-4.54316	5.54171e-06	6.69804e-05	ENC1	ectodermal-neural cortex 1 [Source:HGNC Symbol;Acc:HGNC:3345]
ENSSSCG00000003851	246.84	-0.845133	0.128145	-4.54249	5.55946e-06	6.7131e-05	CPT2	carnitine O-palmitoyltransferase 2, mitochondrial precursor [Source:RefSeq peptide;Acc:NP_001233172]
ENSSSCG00000038185	21.3626	-3.16582	0.639356	-4.54016	5.62103e-06	6.781e-05	EREG	epiregulin [Source:HGNC Symbol;Acc:HGNC:3443]
ENSSSCG00000012029	1699.5	-1.31092	0.230831	-4.53964	5.63513e-06	6.79157e-05	BACH1	BTB domain and CNC homolog 1 [Source:HGNC Symbol;Acc:HGNC:935]
ENSSSCG00000014996	27.169	2.59925	0.515266	4.534	5.78761e-06	6.96872e-05
ENSSSCG00000033539	46.8882	-2.0397	0.391898	-4.53349	5.8017e-06	6.97908e-05	CRYBG2	crystallin beta-gamma domain containing 2 [Source:HGNC Symbol;Acc:HGNC:17295]
ENSSSCG00000015504	1625.88	1.11857	0.188812	4.53116	5.86619e-06	7.04998e-05	CACYBP	calcyclin binding protein [Source:HGNC Symbol;Acc:HGNC:30423]
ENSSSCG00000000361	3659.93	-1.12768	0.190885	-4.52966	5.90788e-06	7.09336e-05	CD63	CD63 molecule [Source:HGNC Symbol;Acc:HGNC:1692]
ENSSSCG00000012926	66.9318	1.8021	0.340232	4.52359	6.08004e-06	7.29318e-05	PC	pyruvate carboxylase, mitochondrial [Source:RefSeq peptide;Acc:NP_999514]
ENSSSCG00000006649	29.4767	2.59513	0.515923	4.52025	6.17676e-06	7.39611e-05	HORMAD1	HORMA domain-containing protein 1 [Source:RefSeq peptide;Acc:NP_001181910]
ENSSSCG00000038918	889.715	-1.20899	0.209273	-4.52022	6.1775e-06	7.39611e-05	CTSF	cathepsin F [Source:HGNC Symbol;Acc:HGNC:2531]
ENSSSCG00000006482	1448.8	-0.998689	0.162883	-4.51646	6.28809e-06	7.52143e-05	MEF2D	myocyte enhancer factor 2D [Source:HGNC Symbol;Acc:HGNC:6997]
ENSSSCG00000032073	288.626	-0.924575	0.146545	-4.51425	6.35422e-06	7.58625e-05
ENSSSCG00000039962	1454.45	1.25706	0.220194	4.51434	6.35139e-06	7.58625e-05	HSPB1	Heat shock protein beta-1 [Source:UniProtKB/Swiss-Prot;Acc:Q5S1U1]
ENSSSCG00000040546	1277.05	-1.75635	0.330887	-4.51308	6.3892e-06	7.62084e-05	PXN	paxillin [Source:HGNC Symbol;Acc:HGNC:9718]
ENSSSCG00000002535	21846	1.33776	0.238174	4.51235	6.41129e-06	7.64002e-05	HSP90AA1	Heat shock protein HSP 90-alpha [Source:UniProtKB/Swiss-Prot;Acc:O02705]
ENSSSCG00000032015	1052.41	1.33471	0.237527	4.51182	6.42734e-06	7.65196e-05	SH3BGRL2	SH3 domain binding glutamate rich protein like 2 [Source:HGNC Symbol;Acc:HGNC:15567]
ENSSSCG00000005648	524.458	-1.31568	0.233479	-4.50853	6.52785e-06	7.76435e-05	SLC27A4	solute carrier family 27 member 4 [Source:HGNC Symbol;Acc:HGNC:10998]
ENSSSCG00000007904	40.3144	-1.66638	0.311314	-4.50782	6.54957e-06	7.7829e-05	TEKT5	tektin 5 [Source:HGNC Symbol;Acc:HGNC:26554]
ENSSSCG00000033497	362.869	1.06832	0.178676	4.50697	6.57607e-06	7.80708e-05	RERE	arginine-glutamic acid dipeptide repeats [Source:HGNC Symbol;Acc:HGNC:9965]
ENSSSCG00000007371	17.2826	-3.26886	0.667051	-4.50614	6.60188e-06	7.83041e-05	HNF4A	hepatocyte nuclear factor 4-alpha [Source:RefSeq peptide;Acc:NP_001038036]
ENSSSCG00000004509	43.5267	2.80855	0.565055	4.5049	6.64057e-06	7.86895e-05	LIPG	endothelial lipase precursor [Source:RefSeq peptide;Acc:NP_001229958]
ENSSSCG00000021220	5979.29	1.46485	0.266836	4.50394	6.67058e-06	7.89714e-05	CKB	creatine kinase B-type [Source:RefSeq peptide;Acc:NP_001230504]
ENSSSCG00000009910	29403.5	1.48673	0.272134	4.49667	6.90249e-06	8.16409e-05	RNF10	ring finger protein 10 [Source:HGNC Symbol;Acc:HGNC:10055]
ENSSSCG00000011752	406.078	-1.54128	0.284395	-4.49462	6.96928e-06	8.23542e-05	FNDC3B	fibronectin type III domain containing 3B [Source:HGNC Symbol;Acc:HGNC:24670]
ENSSSCG00000034610	15.8147	-2.68192	0.538199	-4.4944	6.97669e-06	8.23651e-05
ENSSSCG00000005511	866.533	1.29464	0.229592	4.49323	7.01512e-06	8.27419e-05	TRAF1	TNF receptor associated factor 1 [Source:HGNC Symbol;Acc:HGNC:12031]
ENSSSCG00000005371	1614.77	1.96706	0.379603	4.48895	7.15738e-06	8.43415e-05	HEMGN	hemogen [Source:HGNC Symbol;Acc:HGNC:17509]
ENSSSCG00000028908	445.78	-1.07406	0.180755	-4.48691	7.22637e-06	8.50757e-05	DYNLT3	dynein light chain Tctex-type 3 [Source:HGNC Symbol;Acc:HGNC:11694]
ENSSSCG00000005631	2100.38	-1.15114	0.197975	-4.48593	7.25969e-06	8.53887e-05	FAM102A	family with sequence similarity 102 member A [Source:HGNC Symbol;Acc:HGNC:31419]
ENSSSCG00000020835	185.438	0.900989	0.142247	4.48485	7.2966e-06	8.57435e-05	EIF4EBP3	eukaryotic translation initiation factor 4E-binding protein 3 [Source:RefSeq peptide;Acc:NP_001189449]
ENSSSCG00000039953	3006.26	1.10289	0.187338	4.48312	7.3561e-06	8.63628e-05	PNRC1	proline rich nuclear receptor coactivator 1 [Source:HGNC Symbol;Acc:HGNC:17278]
ENSSSCG00000011518	190.798	1.12371	0.192124	4.47981	7.47084e-06	8.76288e-05	SHQ1	SHQ1, H/ACA ribonucleoprotein assembly factor [Source:HGNC Symbol;Acc:HGNC:25543]
ENSSSCG00000037461	31.9816	-1.35452	0.24376	-4.4777	7.54512e-06	8.84185e-05	MLF1	myeloid leukemia factor 1 [Source:HGNC Symbol;Acc:HGNC:7125]
ENSSSCG00000018698	13.0697	3.18569	0.653287	4.47377	7.68524e-06	8.99775e-05	ssc-mir-221	ssc-mir-221 [Source:miRBase;Acc:MI0008221]
ENSSSCG00000025610	101.028	-1.25332	0.221375	-4.47333	7.70097e-06	9.00787e-05	AGAP3	ArfGAP with GTPase domain, ankyrin repeat and PH domain 3 [Source:HGNC Symbol;Acc:HGNC:16923]
ENSSSCG00000022337	6.09292	-5.43942	1.15872	-4.46732	7.92043e-06	9.25543e-05	SERPINB11	serpin family B member 11 (gene/pseudogene) [Source:HGNC Symbol;Acc:HGNC:14221]
ENSSSCG00000033456	18.2802	-4.09517	0.85786	-4.46709	7.92898e-06	9.25543e-05	GPR157	G protein-coupled receptor 157 [Source:HGNC Symbol;Acc:HGNC:23687]
ENSSSCG00000040640	170.826	-1.65206	0.310958	-4.46694	7.93447e-06	9.25543e-05
ENSSSCG00000017300	72.5824	-3.78898	0.789487	-4.46613	7.96474e-06	9.28221e-05	MRC2	mannose receptor C type 2 [Source:HGNC Symbol;Acc:HGNC:16875]
ENSSSCG00000016841	20.1807	5.65418	1.20765	4.46416	8.03826e-06	9.3593e-05	SLC1A3	excitatory amino acid transporter 1 isoform 4 [Source:RefSeq peptide;Acc:NP_001276875]
ENSSSCG00000021606	297.276	2.03217	0.396528	4.46156	8.13662e-06	9.46515e-05	FLVCR2	feline leukemia virus subgroup C receptor-related protein 2 [Source:RefSeq peptide;Acc:NP_001136312]
ENSSSCG00000002525	1413.63	0.884442	0.139293	4.46115	8.15211e-06	9.46536e-05	TRAF3	TNF receptor associated factor 3 [Source:HGNC Symbol;Acc:HGNC:12033]
ENSSSCG00000026724	3164.77	-2.46373	0.493304	-4.46113	8.15271e-06	9.46536e-05	PLBD1	phospholipase B-like 1 precursor [Source:RefSeq peptide;Acc:NP_001231558]
ENSSSCG00000033392	1790.07	1.15365	0.199647	4.46096	8.15915e-06	9.46536e-05	SCML4	Scm polycomb group protein like 4 [Source:HGNC Symbol;Acc:HGNC:21397]
ENSSSCG00000008122	11.7785	-3.16188	0.649886	-4.46054	8.17539e-06	9.47555e-05	ADRA2B	alpha-2B adrenergic receptor [Source:RefSeq peptide;Acc:NP_001032225]
ENSSSCG00000008230	7.86435	-4.84962	1.02831	-4.46033	8.18346e-06	9.47625e-05	ATOH8	atonal bHLH transcription factor 8 [Source:HGNC Symbol;Acc:HGNC:24126]
ENSSSCG00000000456	26.2181	-2.68332	0.542768	-4.45915	8.22865e-06	9.51991e-05	SLC16A7	solute carrier family 16 member 7 [Source:HGNC Symbol;Acc:HGNC:10928]
ENSSSCG00000009747	29.4402	-2.29017	0.454977	-4.45547	8.37109e-06	9.67588e-05	STX2	syntaxin 2 [Source:HGNC Symbol;Acc:HGNC:3403]
ENSSSCG00000029723	1605.06	0.832516	0.127842	4.45456	8.40656e-06	9.69923e-05	PHRF1	PHD and ring finger domains 1 [Source:HGNC Symbol;Acc:HGNC:24351]
ENSSSCG00000038104	76.4164	2.02087	0.394609	4.45463	8.40371e-06	9.69923e-05
ENSSSCG00000001639	529.795	-0.907896	0.14496	-4.44855	8.64523e-06	9.95651e-05	TRERF1	transcriptional regulating factor 1 [Source:HGNC Symbol;Acc:HGNC:18273]
ENSSSCG00000014766	158.358	-1.21026	0.21292	-4.44874	8.63751e-06	9.95651e-05
ENSSSCG00000017921	12.2716	5.54168	1.18674	4.44803	8.66618e-06	9.9716e-05	ZMYND15	zinc finger MYND-type containing 15 [Source:HGNC Symbol;Acc:HGNC:20997]
ENSSSCG00000001573	10694.4	1.11558	0.191707	4.44713	8.7026e-06	0.000100044	PIM1	Pim-1 proto-oncogene, serine/threonine kinase [Source:HGNC Symbol;Acc:HGNC:8986]
ENSSSCG00000038062	5849.01	1.63301	0.308157	4.44569	8.76085e-06	0.000100623	SAMSN1	SAM domain, SH3 domain and nuclear localization signals 1 [Source:HGNC Symbol;Acc:HGNC:10528]
ENSSSCG00000033854	1219.66	-1.83587	0.354	-4.44304	8.86949e-06	0.000101779	LGALS1	galectin-1 [Source:RefSeq peptide;Acc:NP_001001867]
ENSSSCG00000039745	2350.71	-1.91102	0.371335	-4.43801	9.07946e-06	0.000104094	HMOX1	heme oxygenase 1 [Source:RefSeq peptide;Acc:NP_001004027]
ENSSSCG00000006580	6.95996	-5.8517	1.25974	-4.43636	9.1494e-06	0.000104707	S100A2	S100 calcium binding protein A2 [Source:HGNC Symbol;Acc:HGNC:10492]
ENSSSCG00000009644	49.3289	-1.84941	0.357579	-4.43644	9.14569e-06	0.000104707	ADAM28	ADAM metallopeptidase domain 28 [Source:HGNC Symbol;Acc:HGNC:206]
ENSSSCG00000008874	7.18339	-5.4572	1.17088	-4.43612	9.15932e-06	0.000104726	TMEM144	transmembrane protein 144 [Source:HGNC Symbol;Acc:HGNC:25633]
ENSSSCG00000024752	538.394	-0.997526	0.165652	-4.43395	9.25214e-06	0.000105692	ALDH4A1	delta-1-pyrroline-5-carboxylate dehydrogenase, mitochondrial [Source:RefSeq peptide;Acc:NP_001239142]
ENSSSCG00000011894	8.97474	3.02258	0.622468	4.43324	9.28295e-06	0.000105949	POPDC2	popeye domain-containing protein 2 [Source:RefSeq peptide;Acc:NP_001137586]
ENSSSCG00000030879	2400.36	2.69747	0.549209	4.43262	9.30928e-06	0.000106154
ENSSSCG00000007488	102.377	1.44242	0.266138	4.43147	9.35938e-06	0.00010663	DOK5	docking protein 5 [Source:RefSeq peptide;Acc:NP_001116579]
ENSSSCG00000000660	369.735	-2.57978	0.523217	-4.42788	9.51623e-06	0.00010832	A2M	alpha-2-macroglobulin [Source:HGNC Symbol;Acc:HGNC:7]
ENSSSCG00000013884	198.247	-1.01523	0.169901	-4.42724	9.54449e-06	0.000108544	MAP1S	microtubule-associated protein 1S [Source:RefSeq peptide;Acc:NP_001230114]
ENSSSCG00000013237	6385.07	-1.56101	0.293305	-4.42535	9.6287e-06	0.000109404	SPI1	transcription factor PU.1 [Source:RefSeq peptide;Acc:NP_001001865]
ENSSSCG00000004195	10910.5	1.98155	0.38855	4.4229	9.73843e-06	0.000110552	ARG1	Arginase-1 [Source:UniProtKB/Swiss-Prot;Acc:Q95JC8]
ENSSSCG00000003881	9.28123	-4.3528	0.924781	-4.42241	9.76067e-06	0.000110705	SPATA6	spermatogenesis-associated protein 6 [Source:RefSeq peptide;Acc:NP_001171388]
ENSSSCG00000035034	100.102	1.36734	0.249805	4.42069	9.83873e-06	0.000111491	CNIH4	cornichon family AMPA receptor auxiliary protein 4 [Source:HGNC Symbol;Acc:HGNC:25013]
ENSSSCG00000021519	171.443	-1.09262	0.187722	-4.41924	9.90479e-06	0.00011214	CPNE2	copine 2 [Source:HGNC Symbol;Acc:HGNC:2315]
ENSSSCG00000009229	504.612	1.11264	0.192299	4.41814	9.95535e-06	0.000112612	ARHGAP24	Rho GTPase activating protein 24 [Source:HGNC Symbol;Acc:HGNC:25361]
ENSSSCG00000021026	28.3684	-1.99493	0.392029	-4.41778	9.97215e-06	0.000112701	TMEM51	transmembrane protein 51 [Source:HGNC Symbol;Acc:HGNC:25488]
ENSSSCG00000035839	2557.39	1.23318	0.219616	4.41747	9.98611e-06	0.000112759	TOP3A	DNA topoisomerase III alpha [Source:HGNC Symbol;Acc:HGNC:11992]
ENSSSCG00000031114	803.274	1.84127	0.357487	4.41479	1.01106e-05	0.000114063	SLFN14	schlafen family member 14 [Source:HGNC Symbol;Acc:HGNC:32689]
ENSSSCG00000007206	3627.13	1.02143	0.172116	4.40633	1.05136e-05	0.000118504	RBCK1	RANBP2-type and C3HC4-type zinc finger containing 1 [Source:HGNC Symbol;Acc:HGNC:15864]
ENSSSCG00000021354	284.013	0.847004	0.132604	4.40386	1.0634e-05	0.000119755	CNOT4	CCR4-NOT transcription complex subunit 4 [Source:HGNC Symbol;Acc:HGNC:7880]
ENSSSCG00000034946	17.724	-2.74919	0.565122	-4.39933	1.08586e-05	0.000122176
ENSSSCG00000017673	315.558	1.64682	0.314872	4.39476	1.10897e-05	0.000124665	INTS2	integrator complex subunit 2 [Source:HGNC Symbol;Acc:HGNC:29241]
ENSSSCG00000007478	240.741	-1.79293	0.348327	-4.39213	1.12247e-05	0.000126046	ATP9A	probable phospholipid-transporting ATPase IIA [Source:RefSeq peptide;Acc:NP_001108144]
ENSSSCG00000017202	20979.8	1.14163	0.200044	4.39198	1.12323e-05	0.000126046		Histone H3.3 [Source:UniProtKB/Swiss-Prot;Acc:Q71LE2]
ENSSSCG00000040003	144.062	-1.1138	0.193832	-4.38918	1.13781e-05	0.000127569	UAP1L1	UDP-N-acetylglucosamine pyrophosphorylase 1 like 1 [Source:HGNC Symbol;Acc:HGNC:28082]
ENSSSCG00000032749	23.522	3.09891	0.646268	4.38808	1.14356e-05	0.000128101	PCDH18	protocadherin 18 [Source:HGNC Symbol;Acc:HGNC:14268]
ENSSSCG00000000840	1159.5	1.213	0.216574	4.38634	1.15276e-05	0.000128904	WASHC4	WASH complex subunit 4 [Source:HGNC Symbol;Acc:HGNC:29174]
ENSSSCG00000013074	272.647	1.65793	0.318001	4.38645	1.15217e-05	0.000128904	RAB3IL1	RAB3A interacting protein like 1 [Source:HGNC Symbol;Acc:HGNC:9780]
ENSSSCG00000029596	2979.39	-1.28903	0.234099	-4.38273	1.17199e-05	0.000130939
ENSSSCG00000000802	22.1723	-5.90531	1.2878	-4.38131	1.17966e-05	0.00013168	NELL2	neural EGFL like 2 [Source:HGNC Symbol;Acc:HGNC:7751]
ENSSSCG00000012785	8.94792	-5.32106	1.15453	-4.38102	1.18127e-05	0.000131744	PDZD4	PDZ domain containing 4 [Source:HGNC Symbol;Acc:HGNC:21167]
ENSSSCG00000023662	14.5292	-3.09707	0.647079	-4.37974	1.18821e-05	0.000132402	CHST3	carbohydrate sulfotransferase 3 [Source:HGNC Symbol;Acc:HGNC:1971]
ENSSSCG00000032835	384.995	1.1857	0.210726	4.3785	1.19498e-05	0.00013304	TMEM268	transmembrane protein 268 [Source:HGNC Symbol;Acc:HGNC:24513]
ENSSSCG00000031725	13.825	2.47394	0.505123	4.37696	1.20345e-05	0.000133826	RF00016	small nucleolar RNA, C/D box 14D [Source:HGNC Symbol;Acc:HGNC:30353]
ENSSSCG00000033037	549.851	0.999018	0.168154	4.37683	1.20415e-05	0.000133826
ENSSSCG00000012996	56.1753	2.61526	0.537462	4.37653	1.20582e-05	0.000133895	CDC42EP2	CDC42 effector protein 2 [Source:HGNC Symbol;Acc:HGNC:16263]
ENSSSCG00000017414	1293.48	1.13964	0.200389	4.3745	1.21711e-05	0.00013503	KAT2A	lysine acetyltransferase 2A [Source:HGNC Symbol;Acc:HGNC:4201]
ENSSSCG00000006319	147.864	-1.14765	0.202304	-4.37272	1.2271e-05	0.000135901	POGK	pogo transposable element with KRAB domain [Source:RefSeq peptide;Acc:NP_001231188]
ENSSSCG00000010493	3900.41	1.34432	0.247278	4.37273	1.22705e-05	0.000135901	PDLIM1	PDZ and LIM domain protein 1 [Source:RefSeq peptide;Acc:NP_001302707]
ENSSSCG00000036326	550.632	-0.895781	0.144722	-4.37215	1.23028e-05	0.000136134	LATS2	serine/threonine-protein kinase LATS2 [Source:RefSeq peptide;Acc:NP_001171390]
ENSSSCG00000000156	917.11	1.27952	0.232644	4.36929	1.24649e-05	0.0001376	FBXO7	F-box only protein 7 [Source:RefSeq peptide;Acc:NP_001165222]
ENSSSCG00000003554	78.3202	-1.49673	0.28236	-4.36924	1.24677e-05	0.0001376
ENSSSCG00000039972	233.468	-0.870681	0.13907	-4.36936	1.24612e-05	0.0001376
ENSSSCG00000016009	2648.57	-1.13778	0.200333	-4.36647	1.2627e-05	0.000139237	ITGA4	integrin subunit alpha 4 [Source:HGNC Symbol;Acc:HGNC:6140]
ENSSSCG00000014565	20528.5	1.54287	0.29327	4.364	1.27704e-05	0.000140574
ENSSSCG00000020701	145.342	1.29417	0.236273	4.36417	1.27609e-05	0.000140574	TTC9	tetratricopeptide repeat domain 9 [Source:HGNC Symbol;Acc:HGNC:20267]
ENSSSCG00000039062	49.4525	-1.73411	0.337154	-4.36321	1.2817e-05	0.000140965
ENSSSCG00000016918	2302.86	-1.14764	0.202764	-4.36272	1.28455e-05	0.000141156	MAP3K1	mitogen-activated protein kinase kinase kinase 1 [Source:HGNC Symbol;Acc:HGNC:6848]
ENSSSCG00000030172	217.446	-0.891274	0.144056	-4.36107	1.29428e-05	0.000142102	CD40LG	CD40 ligand [Source:RefSeq peptide;Acc:NP_999291]
ENSSSCG00000030225	2689.09	0.949978	0.157585	4.35921	1.30535e-05	0.000143194	TRA2B	transformer-2 protein homolog beta [Source:RefSeq peptide;Acc:NP_001070689]
ENSSSCG00000025281	5083.14	0.899946	0.146155	4.35777	1.31393e-05	0.000144011		ADP-ribosylation factor-like protein 6-interacting protein 1 [Source:RefSeq peptide;Acc:NP_001231142]
ENSSSCG00000038853	166.954	-1.5425	0.293682	-4.35664	1.32077e-05	0.000144635	GPR137B	G protein-coupled receptor 137B [Source:HGNC Symbol;Acc:HGNC:11862]
ENSSSCG00000016593	324.312	-0.905728	0.147548	-4.35583	1.32566e-05	0.000145046	ARF5	ADP-ribosylation factor 5 [Source:RefSeq peptide;Acc:NP_001138693]
ENSSSCG00000003088	22.6193	-3.24816	0.685359	-4.35557	1.32724e-05	0.000145094	APOE	apolipoprotein E precursor [Source:RefSeq peptide;Acc:NP_999473]
ENSSSCG00000021745	32.1859	1.97157	0.39232	4.35496	1.33092e-05	0.000145247	ERMAP	erythroblast membrane associated protein (Scianna blood group) [Source:HGNC Symbol;Acc:HGNC:15743]
ENSSSCG00000031632	131.494	-1.68063	0.325503	-4.3551	1.33005e-05	0.000145247
ENSSSCG00000011358	334.497	1.32832	0.244994	4.34822	1.37246e-05	0.000149651	TREX1	three prime repair exonuclease 1 [Source:HGNC Symbol;Acc:HGNC:12269]
ENSSSCG00000014835	469.14	1.21758	0.21962	4.34635	1.3842e-05	0.000150802	C2CD3	C2 calcium dependent domain containing 3 [Source:HGNC Symbol;Acc:HGNC:24564]
ENSSSCG00000007559	125.528	1.26989	0.231725	4.34504	1.3925e-05	0.000151576	MAFK	MAF bZIP transcription factor K [Source:HGNC Symbol;Acc:HGNC:6782]
ENSSSCG00000017077	23.6969	2.41079	0.494388	4.34428	1.39734e-05	0.000151972
ENSSSCG00000024385	697.755	1.17007	0.208851	4.34299	1.40557e-05	0.000152737	RNASEH2B	ribonuclease H2 subunit B [Source:RefSeq peptide;Acc:NP_001231421]
ENSSSCG00000012643	395.17	-1.09331	0.191226	-4.34185	1.41291e-05	0.000153403	SH2D1A	SH2 domain-containing protein 1A [Source:RefSeq peptide;Acc:NP_001072143]
ENSSSCG00000029352	7667.5	0.886512	0.143642	4.34051	1.42152e-05	0.000154206	CCNL1	cyclin L1 [Source:HGNC Symbol;Acc:HGNC:20569]
ENSSSCG00000034763	74.3534	-1.65094	0.319786	-4.34012	1.42404e-05	0.000154348	IRS2	insulin receptor substrate 2 [Source:HGNC Symbol;Acc:HGNC:6126]
ENSSSCG00000014769	121.616	1.04013	0.179081	4.33935	1.42908e-05	0.000154762
ENSSSCG00000036704	10.7389	3.94335	0.848168	4.33913	1.43045e-05	0.000154778
ENSSSCG00000009617	163.828	-0.906022	0.148271	-4.33658	1.44717e-05	0.000156454	REEP4	receptor accessory protein 4 [Source:HGNC Symbol;Acc:HGNC:26176]
ENSSSCG00000032517	156.738	3.40294	0.724236	4.33547	1.45448e-05	0.000157111	DMXL2	Dmx like 2 [Source:HGNC Symbol;Acc:HGNC:2938]
ENSSSCG00000011950	1744.3	-1.21461	0.219556	-4.33409	1.46365e-05	0.000157967	NXPE3	neurexophilin and PC-esterase domain family member 3 [Source:HGNC Symbol;Acc:HGNC:28238]
ENSSSCG00000001966	18.0925	-1.91056	0.380197	-4.33335	1.4686e-05	0.000158367	ARHGAP5	Rho GTPase activating protein 5 [Source:HGNC Symbol;Acc:HGNC:675]
ENSSSCG00000022758	585.518	0.980639	0.165615	4.33297	1.47112e-05	0.000158504	PECR	peroxisomal trans-2-enoyl-CoA reductase [Source:HGNC Symbol;Acc:HGNC:18281]
ENSSSCG00000011677	531.631	1.39282	0.260785	4.33227	1.47583e-05	0.000158742	GK5	glycerol kinase 5 (putative) [Source:HGNC Symbol;Acc:HGNC:28635]
ENSSSCG00000014820	2859.47	1.25361	0.228643	4.33241	1.47485e-05	0.000158742	FCHSD2	FCH and double SH3 domains 2 [Source:HGNC Symbol;Acc:HGNC:29114]
ENSSSCG00000024125	638.686	1.08541	0.189879	4.33107	1.48388e-05	0.000159473	KPNA3	importin subunit alpha-4 [Source:RefSeq peptide;Acc:NP_001177159]
ENSSSCG00000009112	1157.63	1.16657	0.208778	4.32774	1.50647e-05	0.000161764	SEC24D	SEC24 homolog D, COPII coat complex component [Source:HGNC Symbol;Acc:HGNC:10706]
ENSSSCG00000022312	58.599	1.88462	0.375066	4.32347	1.53591e-05	0.000164786	RHPN2	rhophilin Rho GTPase binding protein 2 [Source:HGNC Symbol;Acc:HGNC:19974]
ENSSSCG00000017551	915.045	-1.05848	0.184051	-4.32189	1.54696e-05	0.000165831	FAM117A	family with sequence similarity 117 member A [Source:HGNC Symbol;Acc:HGNC:24179]
ENSSSCG00000029030	2225.46	1.40926	0.265412	4.31865	1.56987e-05	0.000168145	SMCHD1	structural maintenance of chromosomes flexible hinge domain containing 1 [Source:HGNC Symbol;Acc:HGNC:29090]
ENSSSCG00000001009	4676.87	0.814033	0.127611	4.31778	1.57606e-05	0.000168667	RIPK1	receptor interacting serine/threonine kinase 1 [Source:HGNC Symbol;Acc:HGNC:10019]
ENSSSCG00000000639	7.62996	-3.69235	0.794689	-4.31529	1.59393e-05	0.000170435
ENSSSCG00000021068	400.66	-1.05682	0.184223	-4.30882	1.64128e-05	0.000175351	TRAF5	TNF receptor associated factor 5 [Source:HGNC Symbol;Acc:HGNC:12035]
ENSSSCG00000000386	156.822	1.44703	0.274861	4.30762	1.65022e-05	0.000176157	ANKRD52	ankyrin repeat domain 52 [Source:HGNC Symbol;Acc:HGNC:26614]
ENSSSCG00000032067	4361.18	1.27001	0.233865	4.30582	1.66368e-05	0.000177445
ENSSSCG00000009975	51.3753	2.98173	0.631549	4.30481	1.67126e-05	0.000178029	EMID1	EMI domain containing 1 [Source:HGNC Symbol;Acc:HGNC:18036]
ENSSSCG00000013940	1129.68	1.54594	0.298023	4.30472	1.67196e-05	0.000178029	NLRP3	NACHT, LRR and PYD domains-containing protein 3 [Source:RefSeq peptide;Acc:NP_001243699]
ENSSSCG00000013599	514.004	-1.46991	0.280418	-4.30383	1.6787e-05	0.000178533	ANGPTL4	Angiopoietin-related protein 4 [Source:UniProtKB/Swiss-Prot;Acc:Q2TNK5]
ENSSSCG00000020823	168.155	1.25926	0.23148	4.30372	1.6795e-05	0.000178533	BSCL2	seipin isoform 1 [Source:RefSeq peptide;Acc:NP_001121931]
ENSSSCG00000032715	196.653	1.32865	0.247757	4.30106	1.6998e-05	0.00018054	CERS6	ceramide synthase 6 [Source:HGNC Symbol;Acc:HGNC:23826]
ENSSSCG00000024588	14.5351	-2.71915	0.571254	-4.29952	1.71171e-05	0.000181653
ENSSSCG00000015200	200.744	1.17045	0.2112	4.29648	1.73535e-05	0.000184008	ESAM	endothelial cell adhesion molecule [Source:HGNC Symbol;Acc:HGNC:17474]
ENSSSCG00000008377	3567.26	0.8431	0.13502	4.29613	1.73806e-05	0.000184142	CCT4	chaperonin containing TCP1 subunit 4 [Source:HGNC Symbol;Acc:HGNC:1617]
ENSSSCG00000040066	229.352	1.9487	0.392446	4.29529	1.74466e-05	0.000184687	TRIM58	tripartite motif containing 58 [Source:HGNC Symbol;Acc:HGNC:24150]
ENSSSCG00000028552	233.785	-1.32201	0.246713	-4.29232	1.76815e-05	0.000187017	BHLHE41	basic helix-loop-helix family member e41 [Source:HGNC Symbol;Acc:HGNC:16617]
ENSSSCG00000000257	10906.5	-0.883333	0.144763	-4.28493	1.828e-05	0.000193069	ITGB7	integrin subunit beta 7 [Source:HGNC Symbol;Acc:HGNC:6162]
ENSSSCG00000009742	1445.61	-1.14608	0.206089	-4.2848	1.82907e-05	0.000193069	ULK1	unc-51 like autophagy activating kinase 1 [Source:HGNC Symbol;Acc:HGNC:12558]
ENSSSCG00000034185	76.1694	1.51969	0.293288	4.28469	1.82993e-05	0.000193069	RF00045
ENSSSCG00000027266	4.57616	4.09233	0.893947	4.28358	1.83907e-05	0.000193873	PNPLA3	patatin-like phospholipase domain-containing protein 3 [Source:RefSeq peptide;Acc:NP_001139598]
ENSSSCG00000008208	1291.43	-0.848535	0.136695	-4.28327	1.84168e-05	0.000193987	EIF2AK3	eukaryotic translation initiation factor 2 alpha kinase 3 [Source:HGNC Symbol;Acc:HGNC:3255]
ENSSSCG00000024418	161.45	1.37726	0.260591	4.27577	1.90478e-05	0.000200467	RHOU	ras homolog family member U [Source:HGNC Symbol;Acc:HGNC:17794]
ENSSSCG00000015433	142.915	1.63063	0.319886	4.27525	1.90924e-05	0.000200771
ENSSSCG00000011349	37.6875	-2.45222	0.512175	-4.2743	1.91743e-05	0.000201465	NPG3	Protegrin-3 [Source:UniProtKB/Swiss-Prot;Acc:P32196]
ENSSSCG00000023537	10.9246	-2.76507	0.585403	-4.27404	1.9196e-05	0.000201526	SYT8	synaptotagmin 8 [Source:HGNC Symbol;Acc:HGNC:19264]
ENSSSCG00000020984	254.661	-0.93878	0.158199	-4.27149	1.9417e-05	0.000203678	LXN	latexin [Source:HGNC Symbol;Acc:HGNC:13347]
ENSSSCG00000015094	2723.48	-1.01584	0.176343	-4.26898	1.96371e-05	0.000205817	CD3G	T-cell surface glycoprotein CD3 gamma chain [Source:UniProtKB/Swiss-Prot;Acc:Q5PXD3]
ENSSSCG00000002496	477.664	1.21506	0.22305	4.26822	1.97039e-05	0.000206347	GLRX5	glutaredoxin 5 [Source:HGNC Symbol;Acc:HGNC:20134]
ENSSSCG00000030697	356.455	1.21973	0.224185	4.26742	1.9775e-05	0.00020692	CAPN7	calpain-7 [Source:RefSeq peptide;Acc:NP_001090912]
ENSSSCG00000008703	33.8633	-2.15363	0.443151	-4.26625	1.98783e-05	0.000207659	ADRA2C	adrenoceptor alpha 2C [Source:HGNC Symbol;Acc:HGNC:283]
ENSSSCG00000009012	3317.92	-1.16824	0.212175	-4.26633	1.98712e-05	0.000207659	TMEM154	transmembrane protein 154 [Source:HGNC Symbol;Acc:HGNC:26489]
ENSSSCG00000006506	32.3465	-1.99947	0.407144	-4.26492	1.99972e-05	0.00020873	SYT11	synaptotagmin 11 [Source:HGNC Symbol;Acc:HGNC:19239]
ENSSSCG00000000262	1155.18	-0.782898	0.122085	-4.2582	2.06076e-05	0.000214925	SPRYD3	SPRY domain-containing protein 3 [Source:RefSeq peptide;Acc:NP_001231932]
ENSSSCG00000036083	864.42	1.49988	0.290538	4.25709	2.0711e-05	0.000215825
ENSSSCG00000005096	2302.98	1.31188	0.246387	4.25688	2.07297e-05	0.000215843	HIF1A	hypoxia-inducible factor 1-alpha [Source:RefSeq peptide;Acc:NP_001116596]
ENSSSCG00000040845	208.439	-2.02421	0.413741	-4.2567	2.07466e-05	0.000215843	AGPAT2	1-acyl-sn-glycerol-3-phosphate acyltransferase beta precursor [Source:RefSeq peptide;Acc:NP_001124006]
ENSSSCG00000040465	361.083	-2.00087	0.408304	-4.25623	2.07901e-05	0.000216119	KLRK1	NKG2-D type II integral membrane protein [Source:RefSeq peptide;Acc:NP_998978]
ENSSSCG00000034868	1234.76	-0.952545	0.162032	-4.2554	2.08672e-05	0.000216743
ENSSSCG00000002406	2675.8	0.998726	0.172925	4.25441	2.09604e-05	0.000217533	AHSA1	activator of HSP90 ATPase activity 1 [Source:HGNC Symbol;Acc:HGNC:1189]
ENSSSCG00000014171	1248.46	1.17244	0.214026	4.24905	2.14682e-05	0.00022262	ERAP1	endoplasmic reticulum aminopeptidase 1 [Source:HGNC Symbol;Acc:HGNC:18173]
ENSSSCG00000036790	555.253	1.25741	0.234067	4.24826	2.15434e-05	0.000223218	AKAP7	A-kinase anchoring protein 7 [Source:HGNC Symbol;Acc:HGNC:377]
ENSSSCG00000015324	1356.04	1.23545	0.228931	4.24763	2.16043e-05	0.000223667	GNG11	G protein subunit gamma 11 [Source:HGNC Symbol;Acc:HGNC:4403]
ENSSSCG00000014168	889.762	1.29055	0.241926	4.24721	2.16451e-05	0.000223907	ELL2	elongation factor for RNA polymerase II 2 [Source:HGNC Symbol;Acc:HGNC:17064]
ENSSSCG00000037319	172.808	-1.52643	0.297512	-4.24655	2.17091e-05	0.000224386	PDCD1	programmed cell death protein 1 precursor [Source:RefSeq peptide;Acc:NP_001191308]
ENSSSCG00000033175	21.6901	-2.40072	0.503508	-4.24558	2.18033e-05	0.000225177	SASH1	SAM and SH3 domain containing 1 [Source:HGNC Symbol;Acc:HGNC:19182]
ENSSSCG00000024223	328.083	1.18849	0.218045	4.24432	2.19258e-05	0.000226074	ARHGEF16	Rho guanine nucleotide exchange factor 16 [Source:HGNC Symbol;Acc:HGNC:15515]
ENSSSCG00000030123	4008.15	-1.12976	0.204205	-4.24439	2.19184e-05	0.000226074	CDS2	phosphatidate cytidylyltransferase 2 [Source:RefSeq peptide;Acc:NP_001160145]
ENSSSCG00000030388	10682.1	2.57725	0.54546	4.24269	2.20857e-05	0.000227538	UPP1	uridine phosphorylase 1 [Source:HGNC Symbol;Acc:HGNC:12576]
ENSSSCG00000013445	3067.9	-0.723036	0.108444	-4.24184	2.21695e-05	0.000228217	CSNK1G2	casein kinase 1 gamma 2 [Source:HGNC Symbol;Acc:HGNC:2455]
ENSSSCG00000025240	15.2435	2.28801	0.477457	4.24116	2.22367e-05	0.000228723	DDIT4L	DNA damage inducible transcript 4 like [Source:HGNC Symbol;Acc:HGNC:30555]
ENSSSCG00000024666	168.892	2.09277	0.431815	4.2373	2.2622e-05	0.000232498		FXYD domain-containing ion transport regulator 3 precursor [Source:RefSeq peptide;Acc:NP_999373]
ENSSSCG00000006331	101.27	1.34182	0.254627	4.23672	2.26807e-05	0.000232913	PBX1	PBX homeobox 1 [Source:HGNC Symbol;Acc:HGNC:8632]
ENSSSCG00000031871	2000.02	1.05579	0.187161	4.23568	2.27866e-05	0.000233811
ENSSSCG00000028148	24.6508	-1.97532	0.404272	-4.23547	2.2807e-05	0.000233832	DMD	dystrophin [Source:RefSeq peptide;Acc:NP_001012408]
ENSSSCG00000012633	3382.38	-1.31065	0.247733	-4.22879	2.34956e-05	0.000240503	IL13RA1	interleukin-13 receptor subunit alpha-1 precursor [Source:RefSeq peptide;Acc:NP_999506]
ENSSSCG00000027098	513.277	-0.816481	0.130875	-4.22881	2.34932e-05	0.000240503
ENSSSCG00000023776	244.478	-0.820793	0.131941	-4.22735	2.36463e-05	0.000241852	CCSAP	centriole, cilia and spindle associated protein [Source:HGNC Symbol;Acc:HGNC:29578]
ENSSSCG00000025463	684.845	1.2477	0.232957	4.2268	2.37035e-05	0.000242241	PROS1	protein S [Source:HGNC Symbol;Acc:HGNC:9456]
ENSSSCG00000004870	7305.91	1.06245	0.189165	4.22606	2.37822e-05	0.00024285	CNDP2	cytosolic non-specific dipeptidase [Source:RefSeq peptide;Acc:NP_001230636]
ENSSSCG00000003395	2250.27	1.05065	0.186668	4.21931	2.45051e-05	0.000250031	PIK3CD	phosphatidylinositol-4,5-bisphosphate 3-kinase catalytic subunit delta [Source:HGNC Symbol;Acc:HGNC:8977]
ENSSSCG00000035199	646.999	1.11249	0.201606	4.21344	2.51513e-05	0.000256418	PTGES3L	prostaglandin E synthase 3 like [Source:HGNC Symbol;Acc:HGNC:43943]
ENSSSCG00000033636	1019.47	1.14304	0.208921	4.21215	2.52954e-05	0.00025768	AFMID	arylformamidase [Source:HGNC Symbol;Acc:HGNC:20910]
ENSSSCG00000020915	86.3822	1.65776	0.331326	4.20953	2.55906e-05	0.000260271	P4HA2	prolyl 4-hydroxylase subunit alpha 2 [Source:HGNC Symbol;Acc:HGNC:8547]
ENSSSCG00000030396	630.462	1.03547	0.183494	4.20962	2.55802e-05	0.000260271	SETD7	SET domain containing lysine methyltransferase 7 [Source:HGNC Symbol;Acc:HGNC:30412]
ENSSSCG00000038506	13858.9	0.959461	0.165495	4.20815	2.57474e-05	0.000261655		membrane cofactor protein precursor [Source:RefSeq peptide;Acc:NP_999053]
ENSSSCG00000010831	177.125	1.28572	0.243206	4.20504	2.61041e-05	0.000265068	DUSP10	dual specificity phosphatase 10 [Source:HGNC Symbol;Acc:HGNC:3065]
ENSSSCG00000023585	462.605	1.5509	0.306413	4.20303	2.63361e-05	0.000267211	SERINC2	serine incorporator 2 precursor [Source:RefSeq peptide;Acc:NP_001231077]
ENSSSCG00000025503	1189.7	-1.44006	0.28007	-4.20263	2.63828e-05	0.00026747	ADGRG5	adhesion G protein-coupled receptor G5 [Source:HGNC Symbol;Acc:HGNC:19010]
ENSSSCG00000003722	16.8063	-2.28866	0.482428	-4.19881	2.68318e-05	0.000271806	CDH2	cadherin 2 [Source:HGNC Symbol;Acc:HGNC:1759]
ENSSSCG00000002622	197.794	-1.08544	0.19604	-4.1951	2.72753e-05	0.000276078	TMEM14A	Transmembrane protein 14A [Source:UniProtKB/Swiss-Prot;Acc:P56984]
ENSSSCG00000026939	577.38	0.697789	0.103674	4.19349	2.74692e-05	0.00027782	LMAN2L	VIP36-like protein precursor [Source:RefSeq peptide;Acc:NP_001230366]
ENSSSCG00000014965	922.74	1.18108	0.219071	4.19063	2.78178e-05	0.000281121	ENDOD1	endonuclease domain containing 1 [Source:HGNC Symbol;Acc:HGNC:29129]
ENSSSCG00000032623	141.023	-0.915928	0.155892	-4.1881	2.81294e-05	0.000284044	JAGN1	jagunal homolog 1 [Source:HGNC Symbol;Acc:HGNC:26926]
ENSSSCG00000012523	55.3572	-1.50475	0.296621	-4.18619	2.83674e-05	0.00028622
ENSSSCG00000016535	2290.97	1.2942	0.246336	4.186	2.8391e-05	0.000286231	CALD1	caldesmon 1 [Source:HGNC Symbol;Acc:HGNC:1441]
ENSSSCG00000008484	3142.21	0.737584	0.113379	4.18553	2.84504e-05	0.000286602
ENSSSCG00000037549	437.141	0.839331	0.137727	4.18434	2.85999e-05	0.00028788	GCLM	glutamate-cysteine ligase modifier subunit [Source:HGNC Symbol;Acc:HGNC:4312]
ENSSSCG00000011699	447.467	-0.808384	0.130548	-4.17738	2.94881e-05	0.000296586	HPS3	Hermansky-Pudlak syndrome 3 protein [Source:RefSeq peptide;Acc:NP_001092058]
ENSSSCG00000037310	2643.3	-0.986935	0.173326	-4.17654	2.95982e-05	0.000297457	ATP6AP1	ATPase H+ transporting accessory protein 1 [Source:HGNC Symbol;Acc:HGNC:868]
ENSSSCG00000004464	489.883	1.04166	0.186609	4.17249	3.01292e-05	0.000302554	FAM46A	family with sequence similarity 46 member A [Source:HGNC Symbol;Acc:HGNC:18345]
ENSSSCG00000036722	254.713	0.938315	0.162028	4.16768	3.07718e-05	0.000308763	MALSU1	mitochondrial assembly of ribosomal large subunit 1 [Source:HGNC Symbol;Acc:HGNC:21721]
ENSSSCG00000007173	612.964	0.990865	0.174683	4.16658	3.09201e-05	0.000310006	IDH3B	isocitrate dehydrogenase [Source:RefSeq peptide;Acc:NP_001038040]
ENSSSCG00000011613	2461.84	-0.883706	0.148993	-4.16577	3.10309e-05	0.000310871	H1FX	H1 histone family member X [Source:HGNC Symbol;Acc:HGNC:4722]
ENSSSCG00000032483	115.755	-1.04136	0.186979	-4.16264	3.14587e-05	0.00031491
ENSSSCG00000015874	29.0873	-1.82799	0.376052	-4.16153	3.1612e-05	0.000316195	ACVR1	activin A receptor type 1 [Source:HGNC Symbol;Acc:HGNC:171]
ENSSSCG00000002812	19.4997	-2.36468	0.505524	-4.15735	3.21954e-05	0.000321776	KIFC3	kinesin family member C3 [Source:HGNC Symbol;Acc:HGNC:6326]
ENSSSCG00000039373	50.814	-2.34295	0.500471	-4.15591	3.23997e-05	0.000323564	SNX24	sorting nexin 24 [Source:HGNC Symbol;Acc:HGNC:21533]
ENSSSCG00000003582	630.596	2.01407	0.422145	4.14795	3.35465e-05	0.000334753	SMPDL3B	sphingomyelin phosphodiesterase acid like 3B [Source:HGNC Symbol;Acc:HGNC:21416]
ENSSSCG00000025681	5893.92	1.82119	0.375711	4.14721	3.36551e-05	0.000335574
ENSSSCG00000038351	560.313	1.64641	0.334042	4.14132	3.45315e-05	0.000344042
ENSSSCG00000011806	28.9174	3.26128	0.724296	4.13953	3.48011e-05	0.000346457	MASP1	mannan-binding lectin serine protease 1 precursor [Source:RefSeq peptide;Acc:NP_001171876]
ENSSSCG00000009226	333.512	-1.35106	0.262952	-4.13774	3.5075e-05	0.00034891	KLHL8	kelch like family member 8 [Source:HGNC Symbol;Acc:HGNC:18644]
ENSSSCG00000031866	1090.26	1.11169	0.205229	4.13514	3.54732e-05	0.000352595	TIMP3	TIMP metallopeptidase inhibitor 3 [Source:HGNC Symbol;Acc:HGNC:11822]
ENSSSCG00000025856	981.401	1.13355	0.210804	4.12949	3.63568e-05	0.000361095	TMEM106A	transmembrane protein 106A [Source:RefSeq peptide;Acc:NP_001231483]
ENSSSCG00000011810	2168.77	1.40424	0.276396	4.12889	3.64518e-05	0.000361755	BCL6	B-cell lymphoma 6 protein [Source:RefSeq peptide;Acc:NP_001302630]
ENSSSCG00000035357	1154.04	1.42582	0.281789	4.12646	3.68387e-05	0.000365309	BCL2L1	bcl-2-like protein 1 [Source:RefSeq peptide;Acc:NP_999450]
ENSSSCG00000006717	112.728	-1.33298	0.259482	-4.12341	3.73306e-05	0.000369899	PHGDH	D-3-phosphoglycerate dehydrogenase [Source:UniProtKB/Swiss-Prot;Acc:A5GFY8]
ENSSSCG00000033161	2553.16	0.897148	0.153801	4.12293	3.74076e-05	0.000370373	HNRNPH2	heterogeneous nuclear ribonucleoprotein H2 [Source:HGNC Symbol;Acc:HGNC:5042]
ENSSSCG00000017265	166.359	-1.63987	0.334644	-4.11432	3.88315e-05	0.000384172	AXIN2	axin 2 [Source:HGNC Symbol;Acc:HGNC:904]
ENSSSCG00000013256	1512.96	-1.16574	0.219486	-4.11282	3.90863e-05	0.000386391	ARHGAP1	Rho GTPase activating protein 1 [Source:HGNC Symbol;Acc:HGNC:673]
ENSSSCG00000000234	23.3249	-2.53578	0.553471	-4.10634	4.01969e-05	0.000397034	GRASP	general receptor for phosphoinositides 1 associated scaffold protein [Source:HGNC Symbol;Acc:HGNC:18707]
ENSSSCG00000002007	63.8529	1.65267	0.33844	4.106	4.02566e-05	0.000397034	FITM1	fat storage-inducing transmembrane protein 1 [Source:RefSeq peptide;Acc:NP_001121942]
ENSSSCG00000014853	83.8583	-1.10075	0.204016	-4.10612	4.02368e-05	0.000397034	GDPD5	glycerophosphodiester phosphodiesterase domain containing 5 [Source:HGNC Symbol;Acc:HGNC:28804]
ENSSSCG00000010341	2353.42	-1.12234	0.209399	-4.10368	4.06633e-05	0.000400734	TSPAN14	tetraspanin 14 [Source:HGNC Symbol;Acc:HGNC:23303]
ENSSSCG00000016018	12.1019	3.84595	0.874271	4.09817	4.1643e-05	0.000410071	FRZB	secreted frizzled-related protein 3 precursor [Source:RefSeq peptide;Acc:NP_001230259]
ENSSSCG00000008144	4963.72	1.04711	0.191344	4.09772	4.17244e-05	0.000410554	NCK2	cytoplasmic protein NCK2 [Source:RefSeq peptide;Acc:NP_001131103]
ENSSSCG00000002290	23.0441	2.01746	0.428172	4.09748	4.1768e-05	0.000410591	PLEK2	pleckstrin 2 [Source:HGNC Symbol;Acc:HGNC:19238]
ENSSSCG00000017419	1367.44	0.707146	0.108393	4.09722	4.18134e-05	0.000410591
ENSSSCG00000023595	1521.24	0.916685	0.159537	4.09716	4.18251e-05	0.000410591
ENSSSCG00000011316	823.5	1.06721	0.196314	4.09634	4.19725e-05	0.00041172	CCR9	C-C chemokine receptor type 9 [Source:RefSeq peptide;Acc:NP_001001624]
ENSSSCG00000039161	191.163	1.31114	0.256089	4.09274	4.26312e-05	0.000417858	MEIS1	Meis homeobox 1 [Source:HGNC Symbol;Acc:HGNC:7000]
ENSSSCG00000009062	20.2505	2.42881	0.529328	4.09156	4.28482e-05	0.000419661	MGARP	protein MGARP [Source:RefSeq peptide;Acc:NP_001182292]
ENSSSCG00000002274	87.136	-1.13918	0.214197	-4.09038	4.30673e-05	0.000421482	HSPA2	heat shock protein family A (Hsp70) member 2 [Source:HGNC Symbol;Acc:HGNC:5235]
ENSSSCG00000004114	549.265	-1.17975	0.224144	-4.08984	4.31676e-05	0.000422139	RAB32	ras-related protein Rab-32 [Source:RefSeq peptide;Acc:NP_001116648]
ENSSSCG00000008433	5220.04	-0.847937	0.143046	-4.08892	4.33394e-05	0.000423205
ENSSSCG00000029879	17837.9	3.03949	0.679024	4.08889	4.33433e-05	0.000423205	LTF	lactotransferrin precursor [Source:RefSeq peptide;Acc:NP_999527]
ENSSSCG00000039582	2998.2	1.02567	0.186624	4.0865	4.37924e-05	0.000426933
ENSSSCG00000040461	22.5216	-2.77613	0.614973	-4.08652	4.37896e-05	0.000426933
ENSSSCG00000008201	756.923	-0.69507	0.10579	-4.0839	4.42863e-05	0.000431418	CNNM3	cyclin and CBS domain divalent metal cation transport mediator 3 [Source:HGNC Symbol;Acc:HGNC:104]
ENSSSCG00000012125	403.933	0.797722	0.130945	4.0833	4.44004e-05	0.000432197
ENSSSCG00000009784	142.916	1.29038	0.251857	4.0791	4.52107e-05	0.000439748	ABCB9	ATP binding cassette subfamily B member 9 [Source:HGNC Symbol;Acc:HGNC:50]
ENSSSCG00000040529	306.234	-1.26492	0.245671	-4.07817	4.53922e-05	0.000441176
ENSSSCG00000003272	461.54	-1.82139	0.382249	-4.07682	4.56566e-05	0.000443406
ENSSSCG00000011877	1211.7	1.04591	0.192065	4.07609	4.57994e-05	0.000444114	CD86	T-lymphocyte activation antigen CD86 precursor [Source:RefSeq peptide;Acc:NP_999387]
ENSSSCG00000016504	1430.97	-1.3681	0.271107	-4.07613	4.57917e-05	0.000444114	TBXAS1	Thromboxane-A synthase [Source:UniProtKB/Swiss-Prot;Acc:P47787]
ENSSSCG00000015129	649.466	1.09978	0.205297	4.07577	4.5862e-05	0.000444382	ARHGEF12	Rho guanine nucleotide exchange factor 12 [Source:HGNC Symbol;Acc:HGNC:14193]
ENSSSCG00000037351	61.3031	-2.29173	0.497931	-4.07426	4.61617e-05	0.000446945
ENSSSCG00000014249	448.021	1.67574	0.347095	4.07009	4.6995e-05	0.000454666	3-Mar	E3 ubiquitin-protein ligase MARCH3 [Source:RefSeq peptide;Acc:NP_001231760]
ENSSSCG00000017797	417.082	1.38628	0.276028	4.06932	4.71498e-05	0.000455818	SLC6A4	solute carrier family 6 member 4 [Source:HGNC Symbol;Acc:HGNC:11050]
ENSSSCG00000040208	3258.01	-1.12862	0.212861	-4.06646	4.77327e-05	0.000461102	PAG1	phosphoprotein membrane anchor with glycosphingolipid microdomains 1 [Source:HGNC Symbol;Acc:HGNC:30043]
ENSSSCG00000005673	65.018	-1.87098	0.39544	-4.06622	4.77821e-05	0.000461228	IER5L	immediate early response 5 like [Source:HGNC Symbol;Acc:HGNC:23679]
ENSSSCG00000036766	62.04	-1.30156	0.255459	-4.06534	4.79616e-05	0.00046261	DIRC2	disrupted in renal carcinoma 2 [Source:HGNC Symbol;Acc:HGNC:16628]
ENSSSCG00000002954	1457.86	-1.45975	0.294511	-4.06339	4.83651e-05	0.000466148	SPINT2	serine peptidase inhibitor, Kunitz type 2 [Source:HGNC Symbol;Acc:HGNC:11247]
ENSSSCG00000022333	78.0847	-1.17388	0.224185	-4.06292	4.84634e-05	0.000466741	C16orf87	chromosome 16 open reading frame 87 [Source:HGNC Symbol;Acc:HGNC:33754]
ENSSSCG00000001651	822.845	-0.953463	0.169972	-4.062	4.86531e-05	0.000468212	CNPY3	Protein canopy homolog 3 [Source:UniProtKB/Swiss-Prot;Acc:A5GFQ5]
ENSSSCG00000010680	385.45	-0.734085	0.116016	-4.0602	4.903e-05	0.000471482	FAM45A	family with sequence similarity 45 member A [Source:HGNC Symbol;Acc:HGNC:31793]
ENSSSCG00000017387	164.356	1.3267	0.262165	4.05724	4.96554e-05	0.000477135	WNK4	WNK lysine deficient protein kinase 4 [Source:HGNC Symbol;Acc:HGNC:14544]
ENSSSCG00000025414	6494.58	1.65697	0.3436	4.05687	4.97354e-05	0.000477543	PYY	peptide YY precursor [Source:RefSeq peptide;Acc:NP_001243457]
ENSSSCG00000017804	3292.99	-0.822884	0.138031	-4.05597	4.9927e-05	0.000478946	ABR	active breakpoint cluster region-related protein [Source:RefSeq peptide;Acc:NP_001240747]
ENSSSCG00000024180	344.414	0.867888	0.149132	4.05583	4.9957e-05	0.000478946	ACBD3	Golgi resident protein GCP60 [Source:RefSeq peptide;Acc:NP_001009581]
ENSSSCG00000028345	397.946	1.00535	0.183279	4.05016	5.11815e-05	0.000490316
ENSSSCG00000026478	237.017	-1.19536	0.230279	-4.04869	5.15049e-05	0.000493042	PADI2	peptidyl arginine deiminase 2 [Source:HGNC Symbol;Acc:HGNC:18341]
ENSSSCG00000012569	701.585	1.40987	0.283443	4.04609	5.20809e-05	0.00049818	ATG4A	autophagy related 4A cysteine peptidase [Source:HGNC Symbol;Acc:HGNC:16489]
ENSSSCG00000000175	82.0726	1.34905	0.268715	4.0415	5.31095e-05	0.000507637	ADCY6	adenylate cyclase 6 [Source:HGNC Symbol;Acc:HGNC:237]
ENSSSCG00000010627	1330.67	-0.956781	0.171728	-4.03981	5.3495e-05	0.000510937	PDCD4	programmed cell death 4 [Source:HGNC Symbol;Acc:HGNC:8763]
ENSSSCG00000028855	921.24	1.10318	0.208004	4.03911	5.36544e-05	0.000512075	GMPS	guanine monophosphate synthase [Source:HGNC Symbol;Acc:HGNC:4378]
ENSSSCG00000000182	18.6117	-1.93132	0.413095	-4.03851	5.37926e-05	0.00051224	WNT10B	protein Wnt-10b precursor [Source:RefSeq peptide;Acc:NP_001273945]
ENSSSCG00000007355	3928.42	1.03808	0.191898	4.03884	5.37151e-05	0.00051224	TOP1	DNA topoisomerase I [Source:HGNC Symbol;Acc:HGNC:11986]
ENSSSCG00000009934	967.45	-0.64861	0.0954709	-4.03867	5.37549e-05	0.00051224	KCTD10	potassium channel tetramerization domain containing 10 [Source:HGNC Symbol;Acc:HGNC:23236]
ENSSSCG00000028536	461.24	1.24866	0.244117	4.03752	5.40182e-05	0.000514003	LHFPL2	lipoma HMGIC fusion partner-like 2 protein [Source:RefSeq peptide;Acc:NP_001230142]
ENSSSCG00000031799	16.3392	-2.59805	0.578467	-4.03655	5.42424e-05	0.000515749	TMEM139	transmembrane protein 139 [Source:HGNC Symbol;Acc:HGNC:22058]
ENSSSCG00000040162	270.524	3.01926	0.682989	4.03554	5.44763e-05	0.000517586	NUPR1	nuclear protein 1, transcriptional regulator [Source:HGNC Symbol;Acc:HGNC:29990]
ENSSSCG00000017515	27.0249	-1.61745	0.335851	-4.0328	5.51172e-05	0.000523284	TBKBP1	TBK1 binding protein 1 [Source:HGNC Symbol;Acc:HGNC:30140]
ENSSSCG00000023948	400.788	0.867845	0.15003	4.03127	5.5476e-05	0.000526297	UBTD2	ubiquitin domain containing 2 [Source:HGNC Symbol;Acc:HGNC:24463]
ENSSSCG00000016077	2781.98	0.963463	0.173849	4.02896	5.60252e-05	0.00053111	HSPD1	60 kDa heat shock protein, mitochondrial [Source:RefSeq peptide;Acc:NP_001241645]
ENSSSCG00000032698	266.061	-1.53278	0.31534	-4.02661	5.65874e-05	0.00053604	TPPP	tubulin polymerization-promoting protein [Source:RefSeq peptide;Acc:NP_001116678]
ENSSSCG00000039651	81.5183	-3.36498	0.770495	-4.02592	5.67532e-05	0.00053721	SLC2A5	solute carrier family 2 member 5 [Source:HGNC Symbol;Acc:HGNC:11010]
ENSSSCG00000033750	40.2246	-1.76068	0.372169	-4.02411	5.71917e-05	0.000540958	SH2D4A	SH2 domain containing 4A [Source:HGNC Symbol;Acc:HGNC:26102]
ENSSSCG00000033015	9.33427	-3.54634	0.816239	-4.02249	5.75873e-05	0.000544294	B3GNT7	UDP-GlcNAc:betaGal beta-1,3-N-acetylglucosaminyltransferase 7 [Source:HGNC Symbol;Acc:HGNC:18811]
ENSSSCG00000000411	141.119	-1.02801	0.190278	-4.02029	5.81254e-05	0.000548564	NAB2	NGFI-A binding protein 2 [Source:HGNC Symbol;Acc:HGNC:7627]
ENSSSCG00000011867	276.739	1.33742	0.26724	4.02032	5.81189e-05	0.000548564	MYLK	myosin light chain kinase [Source:HGNC Symbol;Acc:HGNC:7590]
ENSSSCG00000032591	521.073	1.33755	0.267293	4.01997	5.8206e-05	0.000548917
ENSSSCG00000011548	973.091	-0.77598	0.127618	-4.01937	5.83528e-05	0.000549893	BRPF1	bromodomain and PHD finger containing 1 [Source:HGNC Symbol;Acc:HGNC:14255]
ENSSSCG00000031661	344.827	-1.0415	0.193748	-4.01795	5.8707e-05	0.000552821	C12orf75	chromosome 12 open reading frame 75 [Source:HGNC Symbol;Acc:HGNC:35164]
ENSSSCG00000024021	107.287	0.919142	0.163303	4.01773	5.87626e-05	0.000552934
ENSSSCG00000022630	114.9	1.73246	0.36641	4.01034	6.06319e-05	0.000570101	FLYWCH2	FLYWCH family member 2 [Source:RefSeq peptide;Acc:NP_001230327]
ENSSSCG00000017464	18.0494	3.35038	0.769904	4.01004	6.0708e-05	0.000570395	KRT25	keratin 25 [Source:HGNC Symbol;Acc:HGNC:30839]
ENSSSCG00000005596	1434.32	-0.713674	0.112447	-4.00757	6.13472e-05	0.000575974	ARPC5L	actin-related protein 2/3 complex subunit 5-like protein [Source:RefSeq peptide;Acc:NP_001172063]
ENSSSCG00000037642	1326.58	1.30926	0.261104	4.00694	6.15108e-05	0.000577084	ARID3A	AT-rich interaction domain 3A [Source:HGNC Symbol;Acc:HGNC:3031]
ENSSSCG00000013849	14699.5	1.08947	0.206294	4.00612	6.17239e-05	0.000578656	TPM4	Tropomyosin alpha-4 chain [Source:UniProtKB/Swiss-Prot;Acc:P67937]
ENSSSCG00000036402	5524.61	1.47323	0.302128	4.00556	6.18708e-05	0.000579605	MYL9	Myosin regulatory light polypeptide 9 [Source:UniProtKB/Swiss-Prot;Acc:P29269]
ENSSSCG00000011038	30.232	-2.96294	0.674385	-4.0035	6.24112e-05	0.000583924	MRC1	macrophage mannose receptor 1 precursor [Source:RefSeq peptide;Acc:NP_001242898]
ENSSSCG00000025602	26.9104	-1.71139	0.361776	-4.00346	6.24237e-05	0.000583924	DOCK4	dedicator of cytokinesis 4 [Source:HGNC Symbol;Acc:HGNC:19192]
ENSSSCG00000014851	54.5497	-1.83517	0.392743	-4.00296	6.25549e-05	0.000583957	SLCO2B1	solute carrier organic anion transporter family member 2B1 [Source:HGNC Symbol;Acc:HGNC:10962]
ENSSSCG00000030378	103.974	-1.14047	0.219199	-4.00292	6.25651e-05	0.000583957	LIMK1	LIM domain kinase 1 [Source:HGNC Symbol;Acc:HGNC:6613]
ENSSSCG00000031130	793.22	1.04208	0.194602	4.00326	6.24765e-05	0.000583957	ZBED1	zinc finger BED-type containing 1 [Source:HGNC Symbol;Acc:HGNC:447]
ENSSSCG00000015266	296.898	0.948963	0.171384	4.00228	6.27355e-05	0.000585116	FMO4	flavin containing monooxygenase 4 [Source:HGNC Symbol;Acc:HGNC:3772]
ENSSSCG00000036360	9.07191	4.62672	1.09064	4.00103	6.30679e-05	0.000587785	LURAP1L	leucine rich adaptor protein 1 like [Source:HGNC Symbol;Acc:HGNC:31452]
ENSSSCG00000011698	14222.2	1.71575	0.363206	3.9997	6.34235e-05	0.000590666	GYG1	glycogenin 1 [Source:HGNC Symbol;Acc:HGNC:4699]
ENSSSCG00000004408	47.205	-1.45233	0.297507	-3.99755	6.40019e-05	0.000595616	SMPD2	sphingomyelin phosphodiesterase 2 [Source:HGNC Symbol;Acc:HGNC:11121]
ENSSSCG00000016437	17.972	2.15239	0.473131	3.99331	6.51582e-05	0.000605489	WDR86	WD repeat domain 86 [Source:HGNC Symbol;Acc:HGNC:28020]
ENSSSCG00000037188	357.914	1.06993	0.20206	3.99333	6.51513e-05	0.000605489	PCP2	Purkinje cell protein 2 [Source:HGNC Symbol;Acc:HGNC:30209]
ENSSSCG00000011004	1224.62	1.08443	0.205775	3.99172	6.55945e-05	0.000608865	TOPORS	TOP1 binding arginine/serine rich protein [Source:HGNC Symbol;Acc:HGNC:21653]
ENSSSCG00000027565	12120.8	-1.03588	0.193616	-3.99164	6.56173e-05	0.000608865	ARHGAP45	Rho GTPase activating protein 45 [Source:HGNC Symbol;Acc:HGNC:17102]
ENSSSCG00000006743	190.7	1.63146	0.342934	3.99035	6.59754e-05	0.000611741	SLC22A15	solute carrier family 22 member 15 [Source:HGNC Symbol;Acc:HGNC:20301]
ENSSSCG00000034990	241.089	-1.14228	0.220406	-3.98918	6.63014e-05	0.000614316
ENSSSCG00000015175	16.7316	2.21882	0.490323	3.98877	6.64174e-05	0.000614941	VWA5A	von Willebrand factor A domain containing 5A [Source:HGNC Symbol;Acc:HGNC:6658]
ENSSSCG00000036307	99.0694	-1.6035	0.336203	-3.98707	6.68944e-05	0.000618907	OAF	out at first homolog [Source:HGNC Symbol;Acc:HGNC:28752]
ENSSSCG00000029168	1106.48	0.979108	0.179642	3.98611	6.71656e-05	0.000620964	MARF1	meiosis regulator and mRNA stability factor 1 [Source:HGNC Symbol;Acc:HGNC:29562]
ENSSSCG00000039368	298.054	-1.17024	0.22766	-3.98493	6.75006e-05	0.000623608		UDP-N-acetylglucosamine/UDP-glucose/GDP-mannose transporter [Source:RefSeq peptide;Acc:NP_001231291]
ENSSSCG00000034250	22.1539	-2.0751	0.454759	-3.98467	6.75734e-05	0.000623826
ENSSSCG00000016346	638.382	1.12123	0.215694	3.97876	6.9277e-05	0.000639089	MAD2L1BP	MAD2L1 binding protein [Source:HGNC Symbol;Acc:HGNC:21059]
ENSSSCG00000014039	3981.48	-1.18801	0.23267	-3.97547	7.02414e-05	0.000647515	RGS14	regulator of G protein signaling 14 [Source:HGNC Symbol;Acc:HGNC:9996]
ENSSSCG00000026893	279.28	-0.82306	0.140959	-3.97297	7.09826e-05	0.000653874
ENSSSCG00000013883	981.696	-0.831715	0.143144	-3.97279	7.10344e-05	0.000653877	COLGALT1	collagen beta(1-O)galactosyltransferase 1 [Source:HGNC Symbol;Acc:HGNC:26182]
ENSSSCG00000001951	3529.91	0.926233	0.167043	3.97022	7.18056e-05	0.000660497	PSMA6	proteasome subunit alpha type-6 [Source:RefSeq peptide;Acc:NP_001132944]
ENSSSCG00000021646	317.763	1.49492	0.310323	3.9697	7.19641e-05	0.000661476	KLF9	Krueppel-like factor 9 [Source:RefSeq peptide;Acc:NP_001011504]
ENSSSCG00000006088	61.4701	-2.51015	0.56616	-3.96905	7.21601e-05	0.000662798	SDC2	syndecan-2 precursor [Source:RefSeq peptide;Acc:NP_001302683]
ENSSSCG00000021236	1144.11	0.893269	0.158802	3.96868	7.2272e-05	0.000663346
ENSSSCG00000012484	163.086	1.37459	0.280279	3.9659	7.31186e-05	0.000670632	SYTL4	synaptotagmin like 4 [Source:HGNC Symbol;Acc:HGNC:15588]
ENSSSCG00000014219	19.9613	1.78422	0.383594	3.96563	7.32026e-05	0.000670918	CDO1	cysteine dioxygenase type 1 [Source:RefSeq peptide;Acc:NP_001161115]
ENSSSCG00000033694	494.617	-0.825434	0.14184	-3.96502	7.33893e-05	0.000672144	MRPL41	mitochondrial ribosomal protein L41 [Source:HGNC Symbol;Acc:HGNC:14492]
ENSSSCG00000007664	741.721	-0.901497	0.161044	-3.96452	7.35442e-05	0.000673078	AGFG2	ArfGAP with FG repeats 2 [Source:HGNC Symbol;Acc:HGNC:5177]
ENSSSCG00000004544	970.58	-0.870152	0.153147	-3.96429	7.36155e-05	0.000673245	SPG21	maspardin [Source:RefSeq peptide;Acc:NP_001231858]
ENSSSCG00000026983	6.65507	3.30714	0.768318	3.96204	7.43116e-05	0.000679123	SHCBP1L	SHC binding and spindle associated 1 like [Source:HGNC Symbol;Acc:HGNC:16788]
ENSSSCG00000038991	333.456	-1.41934	0.291876	-3.96164	7.44381e-05	0.00067979	S100A13	S100 calcium binding protein A13 [Source:HGNC Symbol;Acc:HGNC:10490]
ENSSSCG00000013595	4002.93	0.903488	0.161681	3.96122	7.4569e-05	0.000680496	CERS4	ceramide synthase 4 [Source:RefSeq peptide;Acc:NP_001161103]
ENSSSCG00000004328	585.388	0.796057	0.134575	3.96079	7.47014e-05	0.000680861	MDN1	midasin AAA ATPase 1 [Source:HGNC Symbol;Acc:HGNC:18302]
ENSSSCG00000012448	66.161	1.799	0.387796	3.96075	7.47163e-05	0.000680861	ITM2A	integral membrane protein 2A [Source:RefSeq peptide;Acc:NP_001026968]
ENSSSCG00000001985	37.996	1.6732	0.35612	3.95982	7.50076e-05	0.000683026	CBLN3	cerebellin-3 precursor [Source:RefSeq peptide;Acc:NP_001106150]
ENSSSCG00000033190	1009.27	1.88256	0.409159	3.95819	7.55211e-05	0.00068721		aquaporin-1 [Source:RefSeq peptide;Acc:NP_999619]
ENSSSCG00000020749	1185.16	-0.766701	0.127291	-3.95682	7.59547e-05	0.000690661	KCNAB2	potassium voltage-gated channel subfamily A regulatory beta subunit 2 [Source:HGNC Symbol;Acc:HGNC:6229]
ENSSSCG00000004781	19.3148	-2.17331	0.482948	-3.95546	7.63879e-05	0.000694103
ENSSSCG00000030732	245.18	1.37245	0.280596	3.9538	7.69205e-05	0.000698442	GP1BB	platelet glycoprotein Ib beta chain precursor [Source:RefSeq peptide;Acc:NP_001135457]
ENSSSCG00000010447	201.136	1.20123	0.237313	3.9534	7.70474e-05	0.000699095	ACTA2	actin, aortic smooth muscle [Source:RefSeq peptide;Acc:NP_001158122]
ENSSSCG00000038958	97.8254	1.77404	0.38265	3.94879	7.85471e-05	0.000712194	DNM3	dynamin 3 [Source:HGNC Symbol;Acc:HGNC:29125]
ENSSSCG00000022149	270.629	1.00705	0.188601	3.94492	7.98256e-05	0.00072327	RMI2	RecQ mediated genome instability 2 [Source:HGNC Symbol;Acc:HGNC:28349]
ENSSSCG00000012254	83.6547	1.29768	0.262487	3.94171	8.09029e-05	0.000732058	GPR82	probable G-protein coupled receptor 82 [Source:RefSeq peptide;Acc:NP_001230635]
ENSSSCG00000031981	26.5844	-2.23872	0.501227	-3.94169	8.09108e-05	0.000732058	SHISA4	shisa family member 4 [Source:HGNC Symbol;Acc:HGNC:27139]
ENSSSCG00000011972	64.6068	1.75981	0.380003	3.93886	8.18707e-05	0.000740216	FILIP1L	filamin A interacting protein 1 like [Source:HGNC Symbol;Acc:HGNC:24589]
ENSSSCG00000025598	141.084	1.67218	0.357907	3.93718	8.24454e-05	0.000744352	COBLL1	cordon-bleu WH2 repeat protein like 1 [Source:HGNC Symbol;Acc:HGNC:23571]
ENSSSCG00000034664	385.388	1.4921	0.312167	3.93721	8.24347e-05	0.000744352	MPIG6B	megakaryocyte and platelet inhibitory receptor G6b [Source:HGNC Symbol;Acc:HGNC:13937]
ENSSSCG00000013601	8195.3	1.38701	0.285491	3.937	8.25055e-05	0.000744366	2-Mar	E3 ubiquitin-protein ligase MARCH2 [Source:RefSeq peptide;Acc:NP_001231844]
ENSSSCG00000026422	7.43966	-3.0307	0.703113	-3.93631	8.27453e-05	0.000746	GPER1	G protein-coupled estrogen receptor 1 [Source:HGNC Symbol;Acc:HGNC:4485]
ENSSSCG00000011297	445.467	-1.35957	0.278729	-3.93405	8.35278e-05	0.00075252	ABHD5	1-acylglycerol-3-phosphate O-acyltransferase ABHD5 [Source:RefSeq peptide;Acc:NP_001012407]
ENSSSCG00000014578	5829.54	0.843294	0.147591	3.93153	8.44063e-05	0.000759358	DENND5A	DENN domain containing 5A [Source:HGNC Symbol;Acc:HGNC:19344]
ENSSSCG00000028561	648.701	1.21332	0.241706	3.93158	8.43879e-05	0.000759358	CD28	T-cell-specific surface glycoprotein CD28 precursor [Source:RefSeq peptide;Acc:NP_001274339]
ENSSSCG00000006935	32.2059	2.31937	0.523343	3.92922	8.52203e-05	0.000766139	CLCA2	chloride channel accessory 2 [Source:HGNC Symbol;Acc:HGNC:2016]
ENSSSCG00000017044	14.7882	4.2372	1.01225	3.92606	8.63501e-05	0.000775747	IL12B	Interleukin-12 subunit beta [Source:UniProtKB/Swiss-Prot;Acc:Q28938]
ENSSSCG00000008986	1197.39	-0.945326	0.173839	-3.92484	8.67878e-05	0.000779128	11-Sep	septin 11 [Source:HGNC Symbol;Acc:HGNC:25589]
ENSSSCG00000026087	25.4758	1.76842	0.383831	3.92201	8.7814e-05	0.000787784	GKAP1	G kinase anchoring protein 1 [Source:HGNC Symbol;Acc:HGNC:17496]
ENSSSCG00000029570	23.5918	-2.97736	0.692117	-3.92177	8.79008e-05	0.000788005	PXDN	peroxidasin [Source:HGNC Symbol;Acc:HGNC:14966]
ENSSSCG00000013400	106.675	1.12189	0.219016	3.92142	8.80269e-05	0.000788024	MICAL2	microtubule associated monooxygenase, calponin and LIM domain containing 2 [Source:HGNC Symbol;Acc:HGNC:24693]
ENSSSCG00000016629	52.8433	-1.21833	0.243599	-3.92159	8.79666e-05	0.000788024	ST7	suppressor of tumorigenicity 7 protein [Source:RefSeq peptide;Acc:NP_001116670]
ENSSSCG00000032721	3943.98	-0.957657	0.177407	-3.91543	9.0244e-05	0.000807302	TRAF3IP3	TRAF3 interacting protein 3 [Source:HGNC Symbol;Acc:HGNC:30766]
ENSSSCG00000016049	337.595	0.885962	0.159103	3.91525	9.03093e-05	0.000807318	HIBCH	3-hydroxyisobutyryl-CoA hydrolase [Source:HGNC Symbol;Acc:HGNC:4908]
ENSSSCG00000003708	18.3792	-2.06605	0.460545	-3.91496	9.04179e-05	0.000807619	ANKRD29	ankyrin repeat domain 29 [Source:HGNC Symbol;Acc:HGNC:27110]
ENSSSCG00000038694	1647.25	0.95884	0.177736	3.91482	9.04701e-05	0.000807619	CCND2	G1/S-specific cyclin-D2 [Source:UniProtKB/Swiss-Prot;Acc:Q8WNW2]
ENSSSCG00000015820	1709.14	0.961282	0.178373	3.91454	9.05755e-05	0.000807992	NSD3	nuclear receptor binding SET domain protein 3 [Source:HGNC Symbol;Acc:HGNC:12767]
ENSSSCG00000036911	142.232	1.13572	0.223085	3.91188	9.15822e-05	0.000816399
ENSSSCG00000036673	2173.04	-1.27908	0.259834	-3.91037	9.21563e-05	0.00082094	PPT1	palmitoyl-protein thioesterase 1 [Source:HGNC Symbol;Acc:HGNC:9325]
ENSSSCG00000025174	1234.87	1.10568	0.215553	3.9092	9.26024e-05	0.000824337	WDFY1	WD repeat and FYVE domain-containing protein 1 [Source:RefSeq peptide;Acc:NP_001230576]
ENSSSCG00000028879	918.351	0.849802	0.150215	3.90619	9.37635e-05	0.000834088	PLOD3	procollagen-lysine,2-oxoglutarate 5-dioxygenase 3 [Source:HGNC Symbol;Acc:HGNC:9083]
ENSSSCG00000023307	905.873	0.90897	0.165377	3.90584	9.38996e-05	0.000834714	FBXW11	F-box and WD repeat domain containing 11 [Source:HGNC Symbol;Acc:HGNC:13607]
ENSSSCG00000004165	60.2538	-1.25806	0.254957	-3.90273	9.51125e-05	0.000844905	PDE7B	phosphodiesterase 7B [Source:HGNC Symbol;Acc:HGNC:8792]
ENSSSCG00000037224	53.5901	-1.20448	0.241307	-3.90143	9.5627e-05	0.000848882	DEXI	Dexi homolog [Source:HGNC Symbol;Acc:HGNC:13267]
ENSSSCG00000014363	21.3212	2.07633	0.464876	3.90059	9.5957e-05	0.000851216	SLC4A9	solute carrier family 4 member 9 [Source:HGNC Symbol;Acc:HGNC:11035]
ENSSSCG00000027362	21.3605	1.89658	0.418874	3.89985	9.62509e-05	0.000853227	LEXM	lymphocyte expansion molecule [Source:HGNC Symbol;Acc:HGNC:26854]
ENSSSCG00000011583	330.082	1.23282	0.248897	3.89633	9.76609e-05	0.000865123	TMEM40	transmembrane protein 40 [Source:HGNC Symbol;Acc:HGNC:25620]
ENSSSCG00000007146	92.5816	-2.70577	0.627018	-3.89581	9.78723e-05	0.000866392	SIGLEC1	sialoadhesin precursor [Source:RefSeq peptide;Acc:NP_999511]
ENSSSCG00000030831	4969.76	-1.15015	0.227721	-3.89561	9.79539e-05	0.00086651	DENND3	DENN domain containing 3 [Source:HGNC Symbol;Acc:HGNC:29134]
ENSSSCG00000003756	52.1534	-2.3425	0.533912	-3.89477	9.82931e-05	0.000868906	LPAR3	lysophosphatidic acid receptor 3 [Source:RefSeq peptide;Acc:NP_001155874]
ENSSSCG00000003187	2551.92	-1.00304	0.190016	-3.89445	9.84204e-05	0.000869426	FCGRT	IgG receptor FcRn large subunit p51 precursor [Source:RefSeq peptide;Acc:NP_999362]
ENSSSCG00000016031	87.4139	-1.55823	0.332639	-3.89371	9.87207e-05	0.000871473	CALCRL	calcitonin gene-related peptide type 1 receptor precursor [Source:RefSeq peptide;Acc:NP_999260]
ENSSSCG00000010742	3026.06	1.42393	0.298269	3.8921	9.93807e-05	0.000875584	UROS	uroporphyrinogen-III synthase isoform 2 [Source:RefSeq peptide;Acc:NP_001231296]
ENSSSCG00000021898	290.062	-0.782033	0.133348	-3.89207	9.93932e-05	0.000875584	ASH2L	set1/Ash2 histone methyltransferase complex subunit ASH2 [Source:RefSeq peptide;Acc:NP_001230497]
ENSSSCG00000040524	242.847	-0.995067	0.188072	-3.8923	9.92995e-05	0.000875584	ISYNA1	inositol-3-phosphate synthase 1 [Source:HGNC Symbol;Acc:HGNC:29821]
ENSSSCG00000036308	1665.84	0.89618	0.162783	3.8895	0.000100451	0.000884293	PGS1	phosphatidylglycerophosphate synthase 1 [Source:HGNC Symbol;Acc:HGNC:30029]
ENSSSCG00000040770	471.276	2.23425	0.50702	3.88785	0.000101135	0.000889696	CA1	carbonic anhydrase 1 [Source:HGNC Symbol;Acc:HGNC:1368]
ENSSSCG00000010954	4270.01	1.43645	0.302021	3.88522	0.000102239	0.000898781
ENSSSCG00000035415	2863.85	0.908421	0.166324	3.88029	0.00010433	0.00091653
ENSSSCG00000012324	114.777	1.21394	0.245131	3.87918	0.00010481	0.00092011	IQSEC2	IQ motif and Sec7 domain 2 [Source:HGNC Symbol;Acc:HGNC:29059]
ENSSSCG00000012347	307097	1.67902	0.365199	3.87729	0.000105628	0.00092665	ALAS2	5'-aminolevulinate synthase 2 [Source:HGNC Symbol;Acc:HGNC:397]
ENSSSCG00000004138	1104	1.28256	0.263021	3.8762	0.000106099	0.000930006	HIVEP2	human immunodeficiency virus type I enhancer binding protein 2 [Source:HGNC Symbol;Acc:HGNC:4921]
ENSSSCG00000006968	1166.78	1.24898	0.254368	3.87607	0.000106157	0.000930006	LONRF1	LON peptidase N-terminal domain and ring finger 1 [Source:HGNC Symbol;Acc:HGNC:26302]
ENSSSCG00000027509	688.236	0.987686	0.187058	3.87394	0.000107089	0.000937455	VPS54	VPS54, GARP complex subunit [Source:HGNC Symbol;Acc:HGNC:18652]
ENSSSCG00000037579	4798.33	1.24174	0.252647	3.87379	0.000107155	0.000937455	PPBP	Platelet basic protein [Source:UniProtKB/Swiss-Prot;Acc:P43030]
ENSSSCG00000008554	36.33	1.18495	0.238028	3.87315	0.000107438	0.000939286	ABHD1	abhydrolase domain containing 1 [Source:HGNC Symbol;Acc:HGNC:17553]
ENSSSCG00000001075	2690.85	0.974735	0.183767	3.87284	0.000107575	0.000939837
ENSSSCG00000007097	1461.92	0.744677	0.124375	3.87249	0.000107729	0.000940536	SEC23B	protein transport protein Sec23B [Source:RefSeq peptide;Acc:NP_001254761]
ENSSSCG00000025523	8.43715	2.42124	0.557633	3.87031	0.000108698	0.000948349	COL2A1	collagen type II alpha 1 chain [Source:HGNC Symbol;Acc:HGNC:2200]
ENSSSCG00000006466	373.482	-1.0472	0.202882	-3.86511	0.00011104	0.000968113	SH2D2A	SH2 domain containing 2A [Source:HGNC Symbol;Acc:HGNC:10821]
ENSSSCG00000002884	75.4451	-1.59869	0.345601	-3.86473	0.00011121	0.000968934	LSR	lipolysis stimulated lipoprotein receptor [Source:HGNC Symbol;Acc:HGNC:29572]
ENSSSCG00000006612	3283.2	-0.892247	0.162819	-3.86449	0.000111321	0.000969236	S100A10	protein S100-A10 [Source:RefSeq peptide;Acc:NP_001278853]
ENSSSCG00000003488	2532.54	0.668787	0.105036	3.86299	0.000112006	0.000974525	UBR4	ubiquitin protein ligase E3 component n-recognin 4 [Source:HGNC Symbol;Acc:HGNC:30313]
ENSSSCG00000008677	1927.02	0.82337	0.145091	3.86195	0.000112485	0.000978029	TACC3	transforming acidic coiled-coil containing protein 3 [Source:HGNC Symbol;Acc:HGNC:11524]
ENSSSCG00000010997	1073.66	1.66309	0.362565	3.86153	0.000112681	0.000979062	SPINK4	serine protease inhibitor Kazal-type 4 precursor [Source:RefSeq peptide;Acc:NP_999029]
ENSSSCG00000020941	18.8643	-2.24378	0.513102	-3.86033	0.000113233	0.000983187	LTB4R2	leukotriene B4 receptor 2 [Source:HGNC Symbol;Acc:HGNC:19260]
ENSSSCG00000039393	31.8404	-2.17647	0.495734	-3.8598	0.000113481	0.000984664	SPRED1	sprouty related EVH1 domain containing 1 [Source:HGNC Symbol;Acc:HGNC:20249]
ENSSSCG00000013303	43.2382	1.99588	0.449017	3.8592	0.000113757	0.00098639	ABTB2	ankyrin repeat and BTB domain containing 2 [Source:HGNC Symbol;Acc:HGNC:23842]
ENSSSCG00000036822	71.9511	-1.45683	0.309389	-3.85856	0.000114059	0.000988332
ENSSSCG00000024518	5299.37	-1.38926	0.291927	-3.85789	0.000114369	0.00099034
ENSSSCG00000035152	36.7173	-1.5111	0.323592	-3.85693	0.000114822	0.000993586	TEF	TEF, PAR bZIP transcription factor [Source:HGNC Symbol;Acc:HGNC:11722]
ENSSSCG00000034754	8.45947	3.56397	0.855948	3.85646	0.000115041	0.000994803	PLEKHS1	pleckstrin homology domain containing S1 [Source:HGNC Symbol;Acc:HGNC:26285]
ENSSSCG00000010893	33.8335	2.21359	0.505947	3.85525	0.000115612	0.000999062		complement factor H precursor [Source:RefSeq peptide;Acc:NP_999446]
ENSSSCG00000023865	157.097	0.988783	0.188278	3.85466	0.000115891	0.00100079
ENSSSCG00000002296	381.412	-0.823605	0.145444	-3.85419	0.000116112	0.00100202	RDH11	retinol dehydrogenase 11 (all-trans/9-cis/11-cis) [Source:HGNC Symbol;Acc:HGNC:17964]
ENSSSCG00000013873	245.223	-0.923348	0.171345	-3.8537	0.000116345	0.00100334	NR2F6	nuclear receptor subfamily 2 group F member 6 [Source:HGNC Symbol;Acc:HGNC:7977]
ENSSSCG00000031023	6041.38	1.44475	0.306756	3.85228	0.000117021	0.00100849
ENSSSCG00000010638	7.76456	-3.34915	0.801205	-3.85184	0.000117233	0.00100963	TCF7L2	transcription factor 7 like 2 [Source:HGNC Symbol;Acc:HGNC:11641]
ENSSSCG00000016032	39.1932	1.65429	0.361572	3.84781	0.000119181	0.00102571	TFPI	tissue factor pathway inhibitor precursor [Source:RefSeq peptide;Acc:NP_001128730]
ENSSSCG00000016958	1858.69	1.06636	0.209042	3.84287	0.000121604	0.00104586	PIK3R1	phosphoinositide-3-kinase regulatory subunit 1 [Source:HGNC Symbol;Acc:HGNC:8979]
ENSSSCG00000005481	777.145	-1.25123	0.25721	-3.84197	0.000122049	0.00104898
ENSSSCG00000004322	149.812	1.04426	0.20339	3.84104	0.000122516	0.00105227	ANKRD6	ankyrin repeat domain 6 [Source:HGNC Symbol;Acc:HGNC:17280]
ENSSSCG00000003382	25.4844	-1.54467	0.33395	-3.83781	0.000124134	0.00106546	TAS1R1	taste 1 receptor member 1 [Source:HGNC Symbol;Acc:HGNC:14448]
ENSSSCG00000002716	36.9399	1.79465	0.399225	3.83648	0.000124811	0.00106911	MLKL	mixed lineage kinase domain like pseudokinase [Source:HGNC Symbol;Acc:HGNC:26617]
ENSSSCG00000004825	388.361	-1.10833	0.220317	-3.83673	0.000124682	0.00106911	CHSY1	chondroitin sulfate synthase 1 [Source:HGNC Symbol;Acc:HGNC:17198]
ENSSSCG00000015235	14819.2	-0.844113	0.151461	-3.83648	0.000124812	0.00106911	ETS1	protein C-ets-1 [Source:RefSeq peptide;Acc:NP_001156358]
ENSSSCG00000028274	110.345	-1.64753	0.361293	-3.83206	0.000127075	0.00108775	FAM131B	family with sequence similarity 131 member B [Source:HGNC Symbol;Acc:HGNC:22202]
ENSSSCG00000008710	266.451	-0.926279	0.173124	-3.83105	0.000127599	0.0010915	JAKMIP1	janus kinase and microtubule interacting protein 1 [Source:HGNC Symbol;Acc:HGNC:26460]
ENSSSCG00000034348	93.9367	1.48046	0.317841	3.8303	0.000127985	0.00109407	NBEA	neurobeachin [Source:HGNC Symbol;Acc:HGNC:7648]
ENSSSCG00000013462	30.8838	-3.97675	0.969616	-3.83009	0.000128096	0.00109429	LINGO3	leucine rich repeat and Ig domain containing 3 [Source:HGNC Symbol;Acc:HGNC:21206]
ENSSSCG00000013642	30.3749	-1.44877	0.309887	-3.82633	0.000130066	0.00111037	PDE4A	cAMP-specific 3',5'-cyclic phosphodiesterase 4A [Source:RefSeq peptide;Acc:NP_001116631]
ENSSSCG00000035218	1331.86	-1.38599	0.293561	-3.8253	0.000130612	0.00111428	ADA2	adenosine deaminase 2 precursor [Source:RefSeq peptide;Acc:NP_999181]
ENSSSCG00000025126	68.5829	1.67906	0.370255	3.82444	0.000131067	0.00111741	LGI4	leucine rich repeat LGI family member 4 [Source:HGNC Symbol;Acc:HGNC:18712]
ENSSSCG00000013894	279.309	-1.25686	0.259874	-3.82427	0.000131163	0.00111748	IL12RB1	interleukin-12 receptor subunit beta-1 precursor [Source:RefSeq peptide;Acc:NP_001139458]
ENSSSCG00000020758	40.6103	-2.57301	0.604131	-3.82363	0.000131499	0.00111959	NQO2	N-ribosyldihydronicotinamide:quinone reductase 2 [Source:HGNC Symbol;Acc:HGNC:7856]
ENSSSCG00000000212	7.28792	-4.29153	1.05389	-3.8225	0.000132107	0.00112385	AQP6	aquaporin-6 [Source:RefSeq peptide;Acc:NP_001121939]
ENSSSCG00000035039	27.3194	1.66212	0.366026	3.82237	0.000132177	0.00112385	RF00016
ENSSSCG00000003654	2255.12	0.898129	0.166185	3.82162	0.000132579	0.00112652	MACF1	microtubule-actin crosslinking factor 1 [Source:HGNC Symbol;Acc:HGNC:13664]
ENSSSCG00000017700	600.153	2.32553	0.539828	3.82066	0.000133096	0.00113016	CCL3L1	C-C motif chemokine 3-like 1 precursor [Source:RefSeq peptide;Acc:NP_001009579]
ENSSSCG00000030957	4486.33	0.74962	0.127374	3.82013	0.000133383	0.00113184	NFKB1	nuclear factor NF-kappa-B p105 subunit [Source:RefSeq peptide;Acc:NP_001041697]
ENSSSCG00000027792	330.849	0.834019	0.149474	3.81995	0.000133479	0.0011319	C12orf45	uncharacterized protein C12orf45 homolog [Source:RefSeq peptide;Acc:NP_001231588]
ENSSSCG00000013784	1923.76	1.2809	0.26659	3.81808	0.000134494	0.00113974	DNAJB1	dnaJ homolog subfamily B member 1 [Source:RefSeq peptide;Acc:NP_001231359]
ENSSSCG00000031592	41.111	-1.73577	0.385888	-3.8165	0.000135361	0.00114632	ZNF462	zinc finger protein 462 [Source:HGNC Symbol;Acc:HGNC:21684]
ENSSSCG00000005424	362.85	-0.948437	0.179652	-3.81517	0.000136087	0.00115097	NIPSNAP3B	nipsnap homolog 3B [Source:HGNC Symbol;Acc:HGNC:23641]
ENSSSCG00000009029	867.985	0.978142	0.187438	3.81517	0.00013609	0.00115097	ARHGAP10	Rho GTPase activating protein 10 [Source:HGNC Symbol;Acc:HGNC:26099]
ENSSSCG00000006525	14.1046	2.05741	0.470956	3.81007	0.000138929	0.00117419
ENSSSCG00000028529	21.0008	5.27318	1.31613	3.80673	0.000140817	0.00118936	REM1	RRAD and GEM like GTPase 1 [Source:HGNC Symbol;Acc:HGNC:15922]
ENSSSCG00000003178	4018.01	0.854064	0.155271	3.80643	0.000140988	0.00119002	IRF3	interferon regulatory factor 3 [Source:RefSeq peptide;Acc:NP_998935]
ENSSSCG00000009468	129.578	-1.60222	0.351927	-3.8053	0.000141631	0.00119465	KCTD12	potassium channel tetramerization domain containing 12 [Source:HGNC Symbol;Acc:HGNC:14678]
ENSSSCG00000010575	550.914	0.962126	0.183884	3.8018	0.000143646	0.00121052	PPRC1	peroxisome proliferator-activated receptor gamma, coactivator-related 1 [Source:HGNC Symbol;Acc:HGNC:30025]
ENSSSCG00000013498	266.4	1.54518	0.337256	3.8017	0.000143704	0.00121052	EBI3	interleukin-27 subunit beta precursor [Source:RefSeq peptide;Acc:NP_001302611]
ENSSSCG00000000487	98.2683	-1.09888	0.219871	-3.80153	0.000143808	0.0012106	SLC35E3	solute carrier family 35 member E3 [Source:HGNC Symbol;Acc:HGNC:20864]
ENSSSCG00000021749	67.8665	1.11864	0.225081	3.80131	0.000143934	0.00121086	MCF2L2	MCF.2 cell line derived transforming sequence-like 2 [Source:HGNC Symbol;Acc:HGNC:30319]
ENSSSCG00000001824	568.507	-0.796502	0.14035	-3.80098	0.000144126	0.00121167	ZXDC	zinc finger protein ZXDC [Source:RefSeq peptide;Acc:NP_001231151]
ENSSSCG00000007523	6983.56	1.21251	0.249827	3.80054	0.000144379	0.00121219	TUBB1	tubulin beta-1 chain [Source:RefSeq peptide;Acc:NP_001107168]
ENSSSCG00000035795	406.195	-0.810447	0.14403	-3.80069	0.000144293	0.00121219	SUMO3	small ubiquitin-like modifier 3 [Source:HGNC Symbol;Acc:HGNC:11124]
ENSSSCG00000039203	95.6989	1.18909	0.243758	3.79908	0.000145231	0.00121854	CYSLTR1	cysteinyl leukotriene receptor 1 [Source:HGNC Symbol;Acc:HGNC:17451]
ENSSSCG00000004199	288.333	-1.63749	0.362085	-3.79594	0.000147085	0.00123329	EPB41L2	erythrocyte membrane protein band 4.1 like 2 [Source:HGNC Symbol;Acc:HGNC:3379]
ENSSSCG00000011333	230.804	-1.71969	0.383787	-3.79547	0.000147364	0.00123481
ENSSSCG00000031837	161.163	1.20319	0.247902	3.79243	0.000149178	0.00124918	CMTM2	CKLF like MARVEL transmembrane domain containing 2 [Source:HGNC Symbol;Acc:HGNC:19173]
ENSSSCG00000014272	310.227	2.00909	0.460525	3.79144	0.000149775	0.00125335
ENSSSCG00000004890	80.6119	1.42809	0.307493	3.78889	0.00015132	0.00126461	SERPINB2	serpin family B member 2 [Source:HGNC Symbol;Acc:HGNC:8584]
ENSSSCG00000031690	20.5267	1.69645	0.378304	3.78906	0.00015122	0.00126461	TLDC2	TBC/LysM-associated domain containing 2 [Source:HGNC Symbol;Acc:HGNC:16112]
ENSSSCG00000004166	624.864	1.03466	0.203752	3.78709	0.000152422	0.00127215	AHI1	Abelson helper integration site 1 [Source:HGNC Symbol;Acc:HGNC:21575]
ENSSSCG00000006398	32.5263	-2.30115	0.538164	-3.78716	0.000152379	0.00127215	SLAMF8	SLAM family member 8 [Source:HGNC Symbol;Acc:HGNC:21391]
ENSSSCG00000013419	15512.9	1.56079	0.342942	3.78418	0.000154213	0.0012861	R3HDM4	R3H domain containing 4 [Source:HGNC Symbol;Acc:HGNC:28270]
ENSSSCG00000015819	67.7101	0.982585	0.190153	3.78405	0.000154295	0.0012861	PLPP5	phospholipid phosphatase 5 [Source:HGNC Symbol;Acc:HGNC:25026]
ENSSSCG00000021587	944.74	-0.714383	0.119316	-3.78281	0.000155068	0.00129169	MESD	mesoderm development LRP chaperone [Source:HGNC Symbol;Acc:HGNC:13520]
ENSSSCG00000011408	25.7039	-1.58518	0.34973	-3.78048	0.000156523	0.00130296	ZMYND10	zinc finger MYND-type containing 10 [Source:HGNC Symbol;Acc:HGNC:19412]
ENSSSCG00000007700	307.601	-1.39619	0.299811	-3.77957	0.000157102	0.00130692	HIP1	huntingtin interacting protein 1 [Source:HGNC Symbol;Acc:HGNC:4913]
ENSSSCG00000019428	19.862	1.64461	0.365643	3.77847	0.000157792	0.0013118	RF00213	small nucleolar RNA, C/D box 1A [Source:HGNC Symbol;Acc:HGNC:32556]
ENSSSCG00000022451	154.615	-0.841238	0.153121	-3.77613	0.000159283	0.00132333	WDR73	WD repeat domain 73 [Source:HGNC Symbol;Acc:HGNC:25928]
ENSSSCG00000016725	385.568	-1.25178	0.261947	-3.77458	0.000160275	0.0013307
ENSSSCG00000033844	64.5407	-2.94147	0.709711	-3.77398	0.000160663	0.00133305	CYP1B1	cytochrome P450 family 1 subfamily B member 1 [Source:HGNC Symbol;Acc:HGNC:2597]
ENSSSCG00000035284	984.599	0.908477	0.171144	3.77135	0.000162367	0.00134631	BMF	Bcl2 modifying factor [Source:HGNC Symbol;Acc:HGNC:24132]
ENSSSCG00000003132	1023.73	-0.734949	0.125153	-3.77072	0.000162779	0.00134884	KDELR1	KDEL endoplasmic reticulum protein retention receptor 1 [Source:HGNC Symbol;Acc:HGNC:6304]
ENSSSCG00000012789	52.8906	-1.44977	0.314806	-3.76974	0.000163419	0.00135326	AVPR2	vasopressin V2 receptor [Source:RefSeq peptide;Acc:NP_999397]
ENSSSCG00000004570	1312.4	1.08853	0.219036	3.76877	0.000164051	0.00135762	TPM1	tropomyosin alpha-1 chain [Source:RefSeq peptide;Acc:NP_001090952]
ENSSSCG00000004714	1631.11	1.69867	0.381063	3.76746	0.000164916	0.00136389	EPB42	erythrocyte membrane protein band 4.2 [Source:HGNC Symbol;Acc:HGNC:3381]
ENSSSCG00000003267	5268.75	-1.21111	0.25167	-3.76714	0.000165128	0.00136475	MBOAT7	membrane bound O-acyltransferase domain containing 7 [Source:HGNC Symbol;Acc:HGNC:15505]
ENSSSCG00000005597	455.674	0.853695	0.156816	3.76658	0.000165497	0.00136691	GOLGA1	golgin A1 [Source:HGNC Symbol;Acc:HGNC:4424]
ENSSSCG00000003135	30.5412	1.3937	0.300321	3.76485	0.000166646	0.00137551	KCNJ14	potassium voltage-gated channel subfamily J member 14 [Source:HGNC Symbol;Acc:HGNC:6260]
ENSSSCG00000013028	245.47	-0.884336	0.165041	-3.76454	0.000166859	0.00137637	ESRRA	steroid hormone receptor ERR1 [Source:RefSeq peptide;Acc:NP_001163992]
ENSSSCG00000012292	37.3796	1.20596	0.250556	3.76334	0.000167661	0.00138209	SYP	synaptophysin [Source:HGNC Symbol;Acc:HGNC:11506]
ENSSSCG00000028475	1967.61	0.829841	0.150646	3.76251	0.000168219	0.00138579	KPNA1	importin subunit alpha-5 [Source:RefSeq peptide;Acc:NP_001156877]
ENSSSCG00000020706	368.569	-0.862223	0.159268	-3.76215	0.000168462	0.00138689		carbonyl reductase [Source:RefSeq peptide;Acc:NP_001302675]
ENSSSCG00000028531	319.042	-1.46075	0.318447	-3.76113	0.000169145	0.00139161
ENSSSCG00000033541	13.7224	-2.23406	0.524132	-3.76055	0.000169539	0.00139395	NAT8L	N-acetyltransferase 8 like [Source:HGNC Symbol;Acc:HGNC:26742]
ENSSSCG00000008844	389.128	1.2596	0.265027	3.76023	0.000169754	0.00139482	KDR	kinase insert domain receptor [Source:HGNC Symbol;Acc:HGNC:6307]
ENSSSCG00000035171	404.747	-1.15584	0.237479	-3.75952	0.000170237	0.00139788
ENSSSCG00000032842	161.439	-1.17693	0.243275	-3.75663	0.000172215	0.00141321	GIPC1	GIPC PDZ domain containing family member 1 [Source:HGNC Symbol;Acc:HGNC:1226]
ENSSSCG00000035296	12811.2	1.12312	0.229074	3.75462	0.000173606	0.00142313		pancreatic trypsin inhibitor-like isoform 2 precursor [Source:RefSeq peptide;Acc:NP_001231407]
ENSSSCG00000040827	390.775	-0.832304	0.151621	-3.75456	0.000173648	0.00142313
ENSSSCG00000016655	32.3711	-2.46069	0.58549	-3.75353	0.000174361	0.00142805	GPR141	G protein-coupled receptor 141 [Source:HGNC Symbol;Acc:HGNC:19997]
ENSSSCG00000009283	26.8123	-2.2986	0.542484	-3.7523	0.000175218	0.00143415	TNFRSF19	TNF receptor superfamily member 19 [Source:HGNC Symbol;Acc:HGNC:11915]
ENSSSCG00000011369	585.357	-0.989195	0.193714	-3.74863	0.000177806	0.00145348	WDR6	WD repeat domain 6 [Source:HGNC Symbol;Acc:HGNC:12758]
ENSSSCG00000037105	5675.36	0.804359	0.144406	3.74862	0.000177809	0.00145348	EVL	ena/VASP-like protein [Source:RefSeq peptide;Acc:NP_001231706]
ENSSSCG00000013895	1205.08	-0.93075	0.178295	-3.74501	0.000180384	0.00147358	MAST3	microtubule associated serine/threonine kinase 3 [Source:HGNC Symbol;Acc:HGNC:19036]
ENSSSCG00000008568	306.817	1.23014	0.258379	3.74297	0.00018186	0.00148373	DRC1	dynein regulatory complex subunit 1 [Source:HGNC Symbol;Acc:HGNC:24245]
ENSSSCG00000016442	49.9269	-1.44754	0.316458	-3.743	0.000181836	0.00148373	AOC1	Amiloride-sensitive amine oxidase [copper-containing] [Source:UniProtKB/Swiss-Prot;Acc:Q9TRC7]
ENSSSCG00000035281	883.418	1.11388	0.227395	3.74171	0.00018277	0.0014902	ZNF292	zinc finger protein 292 [Source:HGNC Symbol;Acc:HGNC:18410]
ENSSSCG00000023956	940.915	-0.813116	0.1472	-3.73696	0.000186255	0.00151764
ENSSSCG00000002294	1127.64	1.62889	0.365744	3.73445	0.000188123	0.00153188	ARG2	arginase 2 [Source:HGNC Symbol;Acc:HGNC:664]
ENSSSCG00000016498	7518.22	1.11296	0.227621	3.73394	0.000188511	0.00153398	MKRN1	makorin ring finger protein 1 [Source:HGNC Symbol;Acc:HGNC:7112]
ENSSSCG00000021479	5.56874	-3.40029	0.840235	-3.73379	0.000188624	0.00153398	RGS9BP	regulator of G protein signaling 9 binding protein [Source:HGNC Symbol;Acc:HGNC:30304]
ENSSSCG00000010053	558.095	-0.752934	0.131258	-3.73235	0.000189705	0.0015408
ENSSSCG00000023527	1186.49	-0.840153	0.154622	-3.73245	0.000189624	0.0015408	NRROS	negative regulator of reactive oxygen species [Source:HGNC Symbol;Acc:HGNC:24613]
ENSSSCG00000006917	1005.21	-0.703844	0.118118	-3.73194	0.000190014	0.00154134	LRRC8C	leucine rich repeat containing 8 VRAC subunit C [Source:HGNC Symbol;Acc:HGNC:25075]
ENSSSCG00000016532	993.366	0.865997	0.161565	3.73202	0.000189952	0.00154134	WDR91	WD repeat domain 91 [Source:HGNC Symbol;Acc:HGNC:24997]
ENSSSCG00000002039	96.165	2.4031	0.573481	3.73172	0.000190179	0.0015417	MMP14	matrix metallopeptidase 14 [Source:HGNC Symbol;Acc:HGNC:7160]
ENSSSCG00000017988	77.3827	1.88126	0.43401	3.72853	0.000192596	0.0015603	CCDC42	coiled-coil domain-containing protein 42A [Source:RefSeq peptide;Acc:NP_001231006]
ENSSSCG00000009561	41.3879	2.07318	0.485606	3.72761	0.000193306	0.00156419	ATP4B	Potassium-transporting ATPase subunit beta [Source:UniProtKB/Swiss-Prot;Acc:P18434]
ENSSSCG00000031653	1215.03	-1.47727	0.325743	-3.72759	0.000193322	0.00156419	DOK3	docking protein 3 [Source:HGNC Symbol;Acc:HGNC:24583]
ENSSSCG00000005743	2024.31	0.977674	0.191755	3.72683	0.0001939	0.00156786	VAV2	vav guanine nucleotide exchange factor 2 [Source:HGNC Symbol;Acc:HGNC:12658]
ENSSSCG00000014633	186.975	-1.13925	0.235442	-3.72157	0.000197985	0.00159987	CAVIN3	caveolae associated protein 3 [Source:HGNC Symbol;Acc:HGNC:9400]
ENSSSCG00000035093	33.4197	-1.94715	0.453074	-3.71709	0.000201532	0.0016275	KIF26A	kinesin family member 26A [Source:HGNC Symbol;Acc:HGNC:20226]
ENSSSCG00000040410	50.3693	-1.96585	0.458285	-3.71563	0.000202702	0.00163591
ENSSSCG00000001900	6380.22	-0.959033	0.18736	-3.71478	0.000203383	0.00164036	CSK	c-src tyrosine kinase [Source:RefSeq peptide;Acc:NP_001177102]
ENSSSCG00000008618	15.5399	-2.55764	0.617932	-3.71337	0.000204517	0.00164847	MYCN	MYCN proto-oncogene, bHLH transcription factor [Source:HGNC Symbol;Acc:HGNC:7559]
ENSSSCG00000010835	1358.93	0.680684	0.112482	3.71303	0.000204794	0.00164965	AIDA	axin interactor, dorsalization associated [Source:HGNC Symbol;Acc:HGNC:25761]
ENSSSCG00000036775	108.884	-1.07537	0.218806	-3.7126	0.000205137	0.00165137	SLC48A1	solute carrier family 48 member 1 [Source:HGNC Symbol;Acc:HGNC:26035]
ENSSSCG00000010428	41.3979	1.61393	0.363926	3.71201	0.000205617	0.00165418	DKK1	dickkopf-related protein 1 precursor [Source:RefSeq peptide;Acc:NP_001138856]
ENSSSCG00000029752	2119.31	-0.890436	0.169092	-3.71042	0.000206919	0.0016636	C16orf54	chromosome 16 open reading frame 54 [Source:HGNC Symbol;Acc:HGNC:26649]
ENSSSCG00000006309	7523.42	-0.895177	0.170378	-3.71024	0.000207064	0.00166372	CD247	T-cell surface glycoprotein CD3 zeta chain precursor [Source:RefSeq peptide;Acc:NP_999320]
ENSSSCG00000001407	167.591	-1.6231	0.366597	-3.70997	0.000207287	0.00166446
ENSSSCG00000021487	58.2088	1.21262	0.25634	3.70442	0.000211879	0.00169923	MFSD4A	major facilitator superfamily domain containing 4A [Source:HGNC Symbol;Acc:HGNC:25433]
ENSSSCG00000026224	463.324	-1.23964	0.263634	-3.70441	0.000211885	0.00169923	ARHGAP31	Rho GTPase activating protein 31 [Source:HGNC Symbol;Acc:HGNC:29216]
ENSSSCG00000033878	272.399	1.37307	0.299697	3.70387	0.000212336	0.00170177	RAB38	RAB38, member RAS oncogene family [Source:HGNC Symbol;Acc:HGNC:9776]
ENSSSCG00000038631	314.185	-0.851727	0.158956	-3.70349	0.000212657	0.00170327	TCFL5	transcription factor like 5 [Source:HGNC Symbol;Acc:HGNC:11646]
ENSSSCG00000024810	1068.69	-1.56714	0.35228	-3.70189	0.000213999	0.00171293	PRAM1	PML-RARA regulated adaptor molecule 1 [Source:HGNC Symbol;Acc:HGNC:30091]
ENSSSCG00000001848	38.3152	1.53495	0.343696	3.70071	0.000214997	0.00171984	MESP2	mesoderm posterior bHLH transcription factor 2 [Source:HGNC Symbol;Acc:HGNC:29659]
ENSSSCG00000040989	6.4797	-4.52066	1.15076	-3.69982	0.000215749	0.00172477	GPRC5C	G protein-coupled receptor class C group 5 member C [Source:HGNC Symbol;Acc:HGNC:13309]
ENSSSCG00000026618	119.028	1.19553	0.252269	3.69642	0.00021866	0.00174584	CAVIN2	caveolae associated protein 2 [Source:HGNC Symbol;Acc:HGNC:10690]
ENSSSCG00000027272	1163.27	-1.37773	0.301557	-3.69647	0.000218617	0.00174584	PIK3CG	phosphatidylinositol 4,5-bisphosphate 3-kinase catalytic subunit gamma isoform [Source:RefSeq peptide;Acc:NP_999104]
ENSSSCG00000003302	630.367	1.68345	0.384377	3.69538	0.000219554	0.00175188	TMEM86B	Lysoplasmalogenase [Source:UniProtKB/Swiss-Prot;Acc:F1RMN2]
ENSSSCG00000035966	14.2049	2.31913	0.556435	3.69512	0.000219785	0.00175262
ENSSSCG00000025343	349.646	1.01557	0.203687	3.6946	0.000220235	0.00175511	ZNF628	zinc finger protein 628 [Source:HGNC Symbol;Acc:HGNC:28054]
ENSSSCG00000037364	643.391	-1.20413	0.25504	-3.68997	0.000224278	0.00178621
ENSSSCG00000022998	229.963	1.18944	0.251387	3.68517	0.000228554	0.00181913	PKIG	cAMP-dependent protein kinase inhibitor gamma [Source:UniProtKB/Swiss-Prot;Acc:Q7YQJ4]
ENSSSCG00000010241	16.1225	-1.91248	0.447793	-3.6835	0.000230051	0.00182978	TET1	methylcytosine dioxygenase TET1 [Source:RefSeq peptide;Acc:NP_001302701]
ENSSSCG00000035276	320.617	-1.74806	0.403173	-3.68336	0.000230181	0.00182978	GAPT	GRB2 binding adaptor protein, transmembrane [Source:HGNC Symbol;Acc:HGNC:26588]
ENSSSCG00000012686	382.894	0.675456	0.112	3.68234	0.000231105	0.00183598		motile sperm domain-containing protein 1 [Source:RefSeq peptide;Acc:NP_001182283]
ENSSSCG00000031117	373.885	0.774046	0.138793	3.68183	0.000231562	0.00183846		dihydrofolate reductase [Source:RefSeq peptide;Acc:NP_001230993]
ENSSSCG00000008491	297.644	-1.68373	0.386042	-3.68016	0.000233086	0.0018494	QPCT	glutaminyl-peptide cyclotransferase [Source:HGNC Symbol;Acc:HGNC:9753]
ENSSSCG00000016076	298.904	1.03291	0.20926	3.67903	0.000234127	0.0018565	COQ10B	coenzyme Q10B [Source:HGNC Symbol;Acc:HGNC:25819]
ENSSSCG00000034059	209.059	1.24725	0.267738	3.67604	0.000236882	0.00187717	ST3GAL3	CMP-N-acetylneuraminate-beta-1,4-galactoside alpha-2,3-sialyltransferase [Source:RefSeq peptide;Acc:NP_998924]
ENSSSCG00000021353	1086.19	-0.93086	0.181801	-3.67339	0.00023935	0.00189555	TMX4	thioredoxin-related transmembrane protein 4 precursor [Source:RefSeq peptide;Acc:NP_001230336]
ENSSSCG00000002822	766.446	-0.62164	0.0976353	-3.67291	0.000239801	0.00189794	AMFR	autocrine motility factor receptor [Source:HGNC Symbol;Acc:HGNC:463]
ENSSSCG00000006903	318.828	0.688325	0.115815	3.67215	0.000240522	0.00190246	RPAP2	RNA polymerase II associated protein 2 [Source:HGNC Symbol;Acc:HGNC:25791]
ENSSSCG00000010340	2703.13	1.36104	0.299091	3.67113	0.000241478	0.00190883	FAM213A	redox-regulatory protein FAM213A isoform 2 [Source:RefSeq peptide;Acc:NP_001231304]
ENSSSCG00000010573	206.955	-1.10341	0.228997	-3.66982	0.000242719	0.00191745	HPS6
ENSSSCG00000034211	2759.43	-1.33977	0.293446	-3.66928	0.000243236	0.00192034
ENSSSCG00000011240	15.9365	1.95309	0.460849	3.66726	0.000245166	0.00193438
ENSSSCG00000006140	727.761	1.72373	0.398337	3.66698	0.000245433	0.00193452	CA2	carbonic anhydrase 2 [Source:HGNC Symbol;Acc:HGNC:1373]
ENSSSCG00000037637	225.465	1.66475	0.382259	3.66692	0.000245489	0.00193452	GGH	gamma-glutamyl hydrolase [Source:HGNC Symbol;Acc:HGNC:4248]
ENSSSCG00000004487	295.164	0.995948	0.199989	3.66478	0.000247556	0.0019496	MTO1	mitochondrial tRNA translation optimization 1 [Source:HGNC Symbol;Acc:HGNC:19261]
ENSSSCG00000017283	2894.15	-1.47073	0.329751	-3.66243	0.00024983	0.00196629	CD79B	B-cell antigen receptor complex-associated protein beta chain precursor [Source:RefSeq peptide;Acc:NP_001230841]
ENSSSCG00000015016	1592.49	1.05206	0.21552	3.66103	0.000251202	0.00197586	POU2AF1	POU domain class 2-associating factor 1 [Source:RefSeq peptide;Acc:NP_001230989]
ENSSSCG00000022783	756.762	0.977958	0.195327	3.66013	0.000252091	0.00198163	DCUN1D1	defective in cullin neddylation 1 domain containing 1 [Source:HGNC Symbol;Acc:HGNC:18184]
ENSSSCG00000034570	7200.87	2.06964	0.493726	3.65912	0.000253082	0.00198819	IFI6	interferon alpha inducible protein 6 [Source:HGNC Symbol;Acc:HGNC:4054]
ENSSSCG00000000519	845.602	-1.0227	0.207673	-3.65798	0.000254213	0.00199475	GLIPR1	GLI pathogenesis related 1 [Source:HGNC Symbol;Acc:HGNC:17001]
ENSSSCG00000007513	996.043	-0.595304	0.0908374	-3.65784	0.000254346	0.00199475	RAB22A	ras-related protein Rab-22A [Source:RefSeq peptide;Acc:NP_001116646]
ENSSSCG00000035123	166.626	-0.870775	0.166149	-3.6578	0.000254389	0.00199475	COMMD5	COMM domain containing 5 [Source:HGNC Symbol;Acc:HGNC:17902]
ENSSSCG00000010258	74.0974	-1.06533	0.219416	-3.6565	0.000255687	0.00200369	AIFM2	apoptosis inducing factor, mitochondria associated 2 [Source:HGNC Symbol;Acc:HGNC:21411]
ENSSSCG00000034727	101.907	1.46561	0.328904	3.65631	0.000255873	0.00200391	CCDC24	coiled-coil domain containing 24 [Source:HGNC Symbol;Acc:HGNC:28688]
ENSSSCG00000001099	199.144	1.02483	0.208403	3.65541	0.000256768	0.00200968	CMAH	cytidine monophosphate-N-acetylneuraminic acid hydroxylase [Source:RefSeq peptide;Acc:NP_001106486]
ENSSSCG00000027515	18.6738	-1.93274	0.456803	-3.6552	0.000256983	0.00201013	FCGBP	Fc fragment of IgG binding protein [Source:HGNC Symbol;Acc:HGNC:13572]
ENSSSCG00000036086	1916.35	1.05846	0.217625	3.65501	0.000257171	0.00201036	PAX5	paired box 5 [Source:HGNC Symbol;Acc:HGNC:8619]
ENSSSCG00000012532	17.9448	-1.91611	0.452356	-3.65437	0.000257819	0.00201419	TCEAL1	transcription elongation factor A like 1 [Source:HGNC Symbol;Acc:HGNC:11616]
ENSSSCG00000040701	2805.61	1.23654	0.266456	3.65354	0.000258654	0.00201947
ENSSSCG00000016751	102.043	-1.60584	0.367597	-3.65293	0.000259264	0.00202299	GCK	Myosin regulatory light chain 2, atrial isoform [Source:UniProtKB/Swiss-Prot;Acc:F1SSF9]
ENSSSCG00000027072	39691.2	1.64195	0.377657	3.65124	0.000260974	0.00203509	ATP5IF1	ATPase inhibitor, mitochondrial [Source:UniProtKB/Swiss-Prot;Acc:Q29307]
ENSSSCG00000013448	1515.99	-0.844256	0.1594	-3.64632	0.000266025	0.0020732	MKNK2	MAP kinase interacting serine/threonine kinase 2 [Source:HGNC Symbol;Acc:HGNC:7111]
ENSSSCG00000028517	567.749	1.28961	0.281619	3.64528	0.000267097	0.00208028	SC5D	sterol-C5-desaturase [Source:HGNC Symbol;Acc:HGNC:10547]
ENSSSCG00000009046	1969.21	1.96078	0.465891	3.64409	0.000268341	0.00208868
ENSSSCG00000000743	2595.97	0.952546	0.18932	3.64205	0.000270477	0.00210199	FKBP4	peptidyl-prolyl cis-trans isomerase FKBP4 [Source:RefSeq peptide;Acc:NP_001182266]
ENSSSCG00000003079	10.9975	2.73167	0.677828	3.64198	0.000270547	0.00210199
ENSSSCG00000012039	26.6919	-4.21233	1.08437	-3.64203	0.000270499	0.00210199	OLIG2	oligodendrocyte transcription factor 2 [Source:HGNC Symbol;Acc:HGNC:9398]
ENSSSCG00000036977	49.1299	-1.4558	0.327712	-3.63967	0.000272993	0.0021197
ENSSSCG00000017766	248.694	0.880684	0.169817	3.63715	0.000275667	0.00213916	NEK8	NIMA related kinase 8 [Source:HGNC Symbol;Acc:HGNC:13387]
ENSSSCG00000028637	75.1196	1.25489	0.272858	3.63507	0.000277908	0.00215523	CYP27B1	25-hydroxyvitamin D-1 alpha hydroxylase, mitochondrial [Source:RefSeq peptide;Acc:NP_999160]
ENSSSCG00000014875	421.799	1.02794	0.210451	3.63459	0.000278427	0.00215794	CAPN5	calpain 5 [Source:HGNC Symbol;Acc:HGNC:1482]
ENSSSCG00000037524	46.3262	-2.4142	0.592026	-3.63357	0.000279531	0.00216517	LY6D	lymphocyte antigen 6 family member D [Source:HGNC Symbol;Acc:HGNC:13348]
ENSSSCG00000015039	84.3622	-1.47753	0.334397	-3.63191	0.000281332	0.00217779	BCO2	beta-carotene oxygenase 2 [Source:HGNC Symbol;Acc:HGNC:18503]
ENSSSCG00000025689	199.615	-0.931759	0.184136	-3.63168	0.000281582	0.0021784	DVL2	dishevelled segment polarity protein 2 [Source:HGNC Symbol;Acc:HGNC:3086]
ENSSSCG00000001835	948.954	1.27295	0.278103	3.63145	0.000281828	0.00217898	ABHD2	abhydrolase domain containing 2 [Source:HGNC Symbol;Acc:HGNC:18717]
ENSSSCG00000011251	10972.1	0.919714	0.180916	3.62974	0.000283709	0.00219219	MYD88	myeloid differentiation primary response protein MyD88 [Source:RefSeq peptide;Acc:NP_001093393]
ENSSSCG00000003458	4618.47	-0.870504	0.167455	-3.62765	0.000286014	0.00220769	EFHD2	EF-hand domain family member D2 [Source:HGNC Symbol;Acc:HGNC:28670]
ENSSSCG00000031775	272.07	0.860945	0.164822	3.6276	0.000286063	0.00220769	YAF2	YY1 associated factor 2 [Source:HGNC Symbol;Acc:HGNC:17363]
ENSSSCG00000011912	340.462	1.00881	0.205754	3.6246	0.000289414	0.0022322	QTRT2	queuine tRNA-ribosyltransferase accessory subunit 2 [Source:HGNC Symbol;Acc:HGNC:25771]
ENSSSCG00000004053	8727.53	0.819363	0.153598	3.62198	0.000292357	0.00225298	TAGAP	T-cell activation Rho GTPase-activating protein [Source:RefSeq peptide;Acc:NP_001230472]
ENSSSCG00000005215	2589.09	1.14082	0.242364	3.62176	0.000292606	0.00225298	JAK2	Tyrosine-protein kinase JAK2 [Source:UniProtKB/Swiss-Prot;Acc:O19064]
ENSSSCG00000033918	3680.47	-1.27297	0.278854	-3.62173	0.000292641	0.00225298
ENSSSCG00000009854	208.033	-0.707953	0.122928	-3.61935	0.000295349	0.00227245	RFC5	replication factor C subunit 5 [Source:HGNC Symbol;Acc:HGNC:9973]
ENSSSCG00000012481	64.909	1.20052	0.259109	3.61813	0.000296745	0.00228181	TSPAN6	tetraspanin-6 [Source:RefSeq peptide;Acc:NP_001230990]
ENSSSCG00000004244	1110.14	1.33706	0.296964	3.61669	0.000298397	0.00229313	MAN1A1	mannosyl-oligosaccharide 1,2-alpha-mannosidase IA [Source:RefSeq peptide;Acc:NP_999050]
ENSSSCG00000002001	663.892	1.15561	0.24687	3.61558	0.000299678	0.00230158	REC8	REC8 meiotic recombination protein [Source:HGNC Symbol;Acc:HGNC:16879]
ENSSSCG00000028698	985.398	-1.2212	0.265186	-3.6132	0.000302447	0.00232144	CCDC47	coiled-coil domain containing 47 [Source:HGNC Symbol;Acc:HGNC:24856]
ENSSSCG00000012408	203.174	-1.9174	0.458249	-3.6102	0.000305963	0.00234701	NHSL2	NHS like 2 [Source:HGNC Symbol;Acc:HGNC:33737]
ENSSSCG00000004645	408.692	0.679185	0.115574	3.60074	0.000317317	0.0024297	GABPB1	GA binding protein transcription factor beta subunit 1 [Source:HGNC Symbol;Acc:HGNC:4074]
ENSSSCG00000011410	232.858	-0.982852	0.199901	-3.60086	0.000317164	0.0024297
ENSSSCG00000016182	30.4731	-3.31956	0.84883	-3.60086	0.000317161	0.0024297	RUFY4	RUN and FYVE domain containing 4 [Source:HGNC Symbol;Acc:HGNC:24804]
ENSSSCG00000014280	1247.29	0.783304	0.144501	3.60046	0.000317659	0.00243086
ENSSSCG00000039217	296.875	-1.06369	0.222481	-3.59874	0.000319758	0.00244545
ENSSSCG00000026365	274.23	1.19088	0.257844	3.59846	0.000320113	0.00244669
ENSSSCG00000016452	3592.9	0.813116	0.152886	3.59799	0.00032069	0.00244963	GIMAP8	GTPase, IMAP family member 8 [Source:HGNC Symbol;Acc:HGNC:21792]
ENSSSCG00000010312	206.428	-2.4455	0.606847	-3.5964	0.000322649	0.00246311	PLAU	urokinase-type plasminogen activator precursor [Source:RefSeq peptide;Acc:NP_999110]
ENSSSCG00000000171	479.689	-1.82035	0.433348	-3.59368	0.000326039	0.00248749	CKAP4	cytoskeleton-associated protein 4 [Source:RefSeq peptide;Acc:NP_001231560]
ENSSSCG00000013113	77.8288	-1.35606	0.304398	-3.5908	0.00032967	0.00251369	TMEM132A	transmembrane protein 132A [Source:HGNC Symbol;Acc:HGNC:31092]
ENSSSCG00000007456	75.8315	-1.53507	0.354291	-3.59036	0.000330218	0.00251635	SULF2	sulfatase 2 [Source:HGNC Symbol;Acc:HGNC:20392]
ENSSSCG00000026177	272.263	0.952705	0.192104	3.59008	0.000330577	0.00251758	SLC25A40	solute carrier family 25 member 40 [Source:HGNC Symbol;Acc:HGNC:29680]
ENSSSCG00000010621	4499.29	-1.12646	0.24083	-3.58521	0.000336803	0.00256345	ADD3	adducin 3 [Source:HGNC Symbol;Acc:HGNC:245]
ENSSSCG00000000160	381.465	-0.729719	0.130208	-3.58416	0.000338162	0.00257226	PRDM4	PR/SET domain 4 [Source:HGNC Symbol;Acc:HGNC:9348]
ENSSSCG00000011104	733.927	0.936908	0.188174	3.58111	0.000342139	0.00260095	CUL2	cullin 2 [Source:HGNC Symbol;Acc:HGNC:2552]
ENSSSCG00000035622	10192.9	0.914515	0.181976	3.58004	0.00034354	0.00261004	UBE2D3	ubiquitin-conjugating enzyme E2 D2 [Source:RefSeq peptide;Acc:NP_001072141]
ENSSSCG00000031150	394.018	-1.0534	0.220795	-3.57966	0.000344044	0.00261231
ENSSSCG00000007362	4114.59	0.60479	0.0954975	3.57868	0.000345328	0.00262049	SRSF6	serine/arginine-rich splicing factor 6 [Source:RefSeq peptide;Acc:NP_001070685]
ENSSSCG00000005095	422.017	-0.966109	0.196475	-3.57845	0.000345644	0.00262132	PRKCH	protein kinase C eta [Source:HGNC Symbol;Acc:HGNC:9403]
ENSSSCG00000035432	178.076	-1.13379	0.243376	-3.57782	0.000346473	0.00262604	HDGFL3	HDGF like 3 [Source:HGNC Symbol;Acc:HGNC:24937]
ENSSSCG00000031090	29.9646	-2.65064	0.667445	-3.57723	0.000347254	0.00263039
ENSSSCG00000038260	216.282	0.825816	0.157355	3.57651	0.000348214	0.00263609
ENSSSCG00000002908	1359.84	1.19489	0.260593	3.5759	0.000349027	0.00264067	ZBTB32	zinc finger and BTB domain containing 32 [Source:HGNC Symbol;Acc:HGNC:16763]
ENSSSCG00000029811	5813.75	0.978041	0.200006	3.57492	0.00035033	0.00264895	PLCL2	phospholipase C like 2 [Source:HGNC Symbol;Acc:HGNC:9064]
ENSSSCG00000037697	60.0236	-1.74866	0.415645	-3.57426	0.000351219	0.00265409	MGP	Matrix Gla protein [Source:UniProtKB/Swiss-Prot;Acc:Q8MJ39]
ENSSSCG00000038370	382.98	-0.770388	0.141957	-3.57398	0.000351594	0.00265535	UQCC3	ubiquinol-cytochrome c reductase complex assembly factor 3 [Source:HGNC Symbol;Acc:HGNC:34399]
ENSSSCG00000026791	475.988	1.79144	0.427757	3.57308	0.000352807	0.00266293	RHCE	blood group Rh(CE) polypeptide [Source:RefSeq peptide;Acc:NP_999543]
ENSSSCG00000001727	646.604	-2.11606	0.518696	-3.57248	0.000353622	0.0026675	TNFRSF21	TNF receptor superfamily member 21 [Source:HGNC Symbol;Acc:HGNC:13469]
ENSSSCG00000007801	339.604	-0.860133	0.167177	-3.57167	0.000354718	0.00267418	ZNF48	zinc finger protein 48 [Source:HGNC Symbol;Acc:HGNC:13114]
ENSSSCG00000037890	19.7019	-1.73023	0.410894	-3.57073	0.000355983	0.00268212	ZNF853	zinc finger protein 853 [Source:HGNC Symbol;Acc:HGNC:21767]
ENSSSCG00000013604	7717.37	-1.26	0.279253	-3.57011	0.000356827	0.00268688	MYO1F	myosin IF [Source:HGNC Symbol;Acc:HGNC:7600]
ENSSSCG00000017430	10334.1	0.771444	0.142455	3.56891	0.000358476	0.0026977	EIF1	eukaryotic translation initiation factor 1 [Source:HGNC Symbol;Acc:HGNC:3249]
ENSSSCG00000008227	302.642	-1.05007	0.220578	-3.56808	0.000359608	0.00270301	ST3GAL5	ST3 beta-galactoside alpha-2,3-sialyltransferase 5 [Source:HGNC Symbol;Acc:HGNC:10872]
ENSSSCG00000022300	4200.74	0.775485	0.143615	3.56821	0.000359425	0.00270301	MAT2A	S-adenosylmethionine synthase [Source:RefSeq peptide;Acc:NP_001161122]
ENSSSCG00000016611	12.2175	-2.20572	0.544524	-3.56768	0.000360152	0.00270551	CADPS2	calcium dependent secretion activator 2 [Source:HGNC Symbol;Acc:HGNC:16018]
ENSSSCG00000039553	11.7418	-4.33555	1.14331	-3.56204	0.000367988	0.00276273	ASPG	asparaginase [Source:HGNC Symbol;Acc:HGNC:20123]
ENSSSCG00000040550	92.975	1.48611	0.343384	3.56183	0.000368281	0.0027633	CASC1	cancer susceptibility 1 [Source:HGNC Symbol;Acc:HGNC:29599]
ENSSSCG00000031271	7823.77	1.60416	0.376568	3.56145	0.000368806	0.00276561	STRADB	STE20-related kinase adaptor beta [Source:HGNC Symbol;Acc:HGNC:13205]
ENSSSCG00000009859	396.514	-1.21287	0.266803	-3.56007	0.000370759	0.00277862	TESC	tescalcin [Source:HGNC Symbol;Acc:HGNC:26065]
ENSSSCG00000013476	14.2066	-1.80417	0.433021	-3.55903	0.000372226	0.00278796	CELF5	CUGBP Elav-like family member 5 [Source:HGNC Symbol;Acc:HGNC:14058]
ENSSSCG00000039024	643.792	-0.800785	0.151156	-3.55758	0.000374286	0.00280174	SPSB3	splA/ryanodine receptor domain and SOCS box containing 3 [Source:HGNC Symbol;Acc:HGNC:30629]
ENSSSCG00000021750	314.058	-0.984174	0.202857	-3.55491	0.000378105	0.00282866	MEX3D	mex-3 RNA binding family member D [Source:HGNC Symbol;Acc:HGNC:16734]
ENSSSCG00000017360	2123.86	-0.907627	0.181354	-3.55433	0.00037895	0.00283165	UBTF	upstream binding transcription factor, RNA polymerase I [Source:HGNC Symbol;Acc:HGNC:12511]
ENSSSCG00000028446	10.4507	2.53419	0.638982	3.55434	0.000378934	0.00283165	PCBP4	poly(rC) binding protein 4 [Source:HGNC Symbol;Acc:HGNC:8652]
ENSSSCG00000008197	22.4164	-2.16362	0.535481	-3.54931	0.000386249	0.00288449	SEMA4C	semaphorin 4C [Source:HGNC Symbol;Acc:HGNC:10731]
ENSSSCG00000000050	1510.91	-0.849713	0.165316	-3.54884	0.000386933	0.00288451	NAGA	alpha-N-acetylgalactosaminidase precursor [Source:RefSeq peptide;Acc:NP_001116694]
ENSSSCG00000002436	395.215	0.988522	0.204425	3.54892	0.000386808	0.00288451	TTC7B	tetratricopeptide repeat domain 7B [Source:HGNC Symbol;Acc:HGNC:19858]
ENSSSCG00000040449	243.846	-1.42852	0.328388	-3.54911	0.000386534	0.00288451	ABHD12	abhydrolase domain containing 12 [Source:HGNC Symbol;Acc:HGNC:15868]
ENSSSCG00000005313	210.004	-1.13434	0.245539	-3.54852	0.000387398	0.00288628	CCDC107	coiled-coil domain containing 107 [Source:HGNC Symbol;Acc:HGNC:28465]
ENSSSCG00000039781	21.5137	-1.55209	0.363417	-3.54706	0.00038956	0.00290069
ENSSSCG00000007896	846.164	-0.672791	0.115605	-3.54445	0.000393427	0.00292743	TXNDC11	thioredoxin domain containing 11 [Source:HGNC Symbol;Acc:HGNC:28030]
ENSSSCG00000010128	304.187	1.1278	0.243984	3.54433	0.000393611	0.00292743
ENSSSCG00000015378	223.599	-1.19318	0.262471	-3.54382	0.000394376	0.0029314	SP4	Sp4 transcription factor [Source:HGNC Symbol;Acc:HGNC:11209]
ENSSSCG00000013734	51.304	1.20339	0.265493	3.54192	0.000397232	0.0029509	HOOK2	hook microtubule tethering protein 2 [Source:HGNC Symbol;Acc:HGNC:19885]
ENSSSCG00000009938	908.126	0.810452	0.154606	3.54073	0.000399015	0.00295896	UNG	uracil DNA glycosylase [Source:HGNC Symbol;Acc:HGNC:12572]
ENSSSCG00000013460	46665.4	0.996088	0.207018	3.54101	0.000398602	0.00295896	OAZ1	Sus scrofa ornithine decarboxylase antizyme 1 (OAZ1), transcript variant 1, mRNA. [Source:RefSeq mRNA;Acc:NM_001122994]
ENSSSCG00000040548	113.033	-1.70816	0.408125	-3.54088	0.000398788	0.00295896
ENSSSCG00000021333	128.507	0.987034	0.204596	3.53869	0.00040212	0.00298024	PAK4	p21 (RAC1) activated kinase 4 [Source:HGNC Symbol;Acc:HGNC:16059]
ENSSSCG00000026981	183.148	0.918137	0.185276	3.53582	0.000406507	0.00301099	MRPS6	mitochondrial ribosomal protein S6 [Source:HGNC Symbol;Acc:HGNC:14051]
ENSSSCG00000018063	3113.01	0.811267	0.155102	3.53465	0.000408312	0.0030226
ENSSSCG00000001787	3186.02	-1.12987	0.245277	-3.53411	0.000409156	0.00302709	IL16	interleukin 16 [Source:HGNC Symbol;Acc:HGNC:5980]
ENSSSCG00000013976	205.005	1.89396	0.461621	3.53303	0.000410821	0.00303764
ENSSSCG00000004938	1048.76	0.920873	0.186266	3.53172	0.000412865	0.00305098	DENND4A	DENN domain containing 4A [Source:HGNC Symbol;Acc:HGNC:24321]
ENSSSCG00000021675	194.278	-1.63098	0.387654	-3.52877	0.000417492	0.00308338
ENSSSCG00000036892	536.735	-1.03111	0.217926	-3.52449	0.000424299	0.00313182	GPR132	G protein-coupled receptor 132 [Source:HGNC Symbol;Acc:HGNC:17482]
ENSSSCG00000003407	159.29	1.30552	0.296052	3.52129	0.000429451	0.00316801	CASZ1	castor zinc finger 1 [Source:HGNC Symbol;Acc:HGNC:26002]
ENSSSCG00000006371	4790.55	0.725687	0.131414	3.52058	0.000430599	0.00317395	USF1	upstream stimulatory factor 1 [Source:RefSeq peptide;Acc:NP_001177174]
ENSSSCG00000015550	61.4859	0.966382	0.199787	3.52049	0.000430756	0.00317395	RGS16	regulator of G protein signaling 16 [Source:HGNC Symbol;Acc:HGNC:9997]
ENSSSCG00000008334	15754.8	1.40112	0.323343	3.51974	0.000431973	0.00317923	MXD1	MAX dimerization protein 1 [Source:HGNC Symbol;Acc:HGNC:6761]
ENSSSCG00000017788	204.934	-1.22337	0.272842	-3.51975	0.000431957	0.00317923	TP53I13	tumor protein p53 inducible protein 13 [Source:HGNC Symbol;Acc:HGNC:25102]
ENSSSCG00000015570	6778.25	-1.02048	0.215239	-3.51908	0.000433048	0.0031853	IVNS1ABP	influenza virus NS1A-binding protein [Source:RefSeq peptide;Acc:NP_001155121]
ENSSSCG00000017199	237.846	-1.09186	0.235552	-3.51867	0.000433713	0.00318834	TRIM47	tripartite motif containing 47 [Source:HGNC Symbol;Acc:HGNC:19020]
ENSSSCG00000017358	2197.46	1.90557	0.46714	3.51615	0.000437849	0.00321688	SLC4A1	solute carrier family 4 member 1 (Diego blood group) [Source:HGNC Symbol;Acc:HGNC:11027]
ENSSSCG00000038135	9.82763	-2.28899	0.57632	-3.51534	0.000439195	0.00322491
ENSSSCG00000020837	275.957	-1.42246	0.330086	-3.51249	0.000443934	0.00325782
ENSSSCG00000007895	1866.26	-0.756013	0.140366	-3.51209	0.000444596	0.0032608	ZC3H7A	zinc finger CCCH-type containing 7A [Source:HGNC Symbol;Acc:HGNC:30959]
ENSSSCG00000008012	3623.82	1.47389	0.344827	3.5115	0.000445585	0.00326617	HAGH	hydroxyacylglutathione hydrolase [Source:HGNC Symbol;Acc:HGNC:4805]
ENSSSCG00000015839	997.296	-1.58582	0.376891	-3.50973	0.000448562	0.00328609
ENSSSCG00000036096	663.753	0.888559	0.17828	3.50866	0.000450376	0.00329748
ENSSSCG00000012604	3637.2	1.07838	0.23249	3.50703	0.000453139	0.00331579	LAMP2	lysosome-associated membrane glycoprotein 2 isoform 1 precursor [Source:RefSeq peptide;Acc:NP_001231184]
ENSSSCG00000007520	864.606	0.786959	0.149474	3.50512	0.000456395	0.0033377	GNAS	guanine nucleotide-binding protein G(s) subunit alpha isoform f [Source:RefSeq peptide;Acc:NP_001165455]
ENSSSCG00000013042	1288.82	-1.1573	0.255152	-3.50482	0.000456924	0.00333965
ENSSSCG00000003818	103.466	1.67036	0.401616	3.50415	0.000458059	0.00334506	DOCK7	dedicator of cytokinesis 7 [Source:HGNC Symbol;Acc:HGNC:19190]
ENSSSCG00000032261	861.666	1.05183	0.225108	3.50408	0.000458192	0.00334506	CCDC117	coiled-coil domain containing 117 [Source:HGNC Symbol;Acc:HGNC:26599]
ENSSSCG00000009192	218.482	0.849844	0.167491	3.50352	0.000459146	0.00335011	PDLIM5	PDZ and LIM domain 5 [Source:HGNC Symbol;Acc:HGNC:17468]
ENSSSCG00000017753	261.163	1.13117	0.247897	3.502	0.000461771	0.00336732	KSR1	kinase suppressor of ras 1 [Source:HGNC Symbol;Acc:HGNC:6465]
ENSSSCG00000015476	529.06	-1.63484	0.391738	-3.50185	0.000462044	0.00336738	CHI3L1	chitinase-3-like protein 1 precursor [Source:RefSeq peptide;Acc:NP_001001540]
ENSSSCG00000013242	332.374	-0.837761	0.16415	-3.50124	0.0004631	0.00337314	ACP2	lysosomal acid phosphatase precursor [Source:RefSeq peptide;Acc:NP_001231669]
ENSSSCG00000020736	123.132	1.84535	0.452101	3.49992	0.00046539	0.00338788	ADD2	adducin 2 [Source:HGNC Symbol;Acc:HGNC:244]
ENSSSCG00000016851	40.5956	1.71108	0.413769	3.49964	0.000465896	0.00338962	OSMR	oncostatin M receptor [Source:HGNC Symbol;Acc:HGNC:8507]
ENSSSCG00000003572	220.654	-1.15544	0.255149	-3.4976	0.000469471	0.00341368	SYTL1	synaptotagmin like 1 [Source:HGNC Symbol;Acc:HGNC:15584]
ENSSSCG00000017705	2884.99	-1.55162	0.368675	-3.49519	0.000473717	0.00344258	CCL5	C-C motif chemokine 5 precursor [Source:RefSeq peptide;Acc:NP_001123418]
ENSSSCG00000002077	31.4518	-1.59864	0.382233	-3.49423	0.000475426	0.00345302
ENSSSCG00000040808	7.76279	4.91707	1.33233	3.49315	0.000477354	0.00346505
ENSSSCG00000003433	390.952	-1.39133	0.323334	-3.48957	0.000483801	0.00350984	PLOD1	procollagen-lysine,2-oxoglutarate 5-dioxygenase 1 [Source:HGNC Symbol;Acc:HGNC:9081]
ENSSSCG00000017046	218.598	1.0595	0.228304	3.48863	0.000485496	0.00351812	EBF1	early B cell factor 1 [Source:HGNC Symbol;Acc:HGNC:3126]
ENSSSCG00000040207	121.869	-2.44606	0.625739	-3.48872	0.000485348	0.00351812	P2RY2	P2Y purinoceptor 2 [Source:UniProtKB/Swiss-Prot;Acc:Q5YA25]
ENSSSCG00000032777	36.717	4.58068	1.23816	3.48715	0.000488204	0.00353572	CXCL9	C-X-C motif chemokine 9 precursor [Source:RefSeq peptide;Acc:NP_001107761]
ENSSSCG00000016192	41.37	1.59956	0.383456	3.48547	0.00049128	0.00355597	PLCD4	1-phosphatidylinositol 4,5-bisphosphate phosphodiesterase delta-4 [Source:RefSeq peptide;Acc:NP_999217]
ENSSSCG00000038688	243.551	1.7227	0.418943	3.48416	0.000493686	0.00357135	PGLYRP1	peptidoglycan recognition protein 1 precursor [Source:RefSeq peptide;Acc:NP_001001260]
ENSSSCG00000031085	1052.82	-1.32833	0.305922	-3.48224	0.00049723	0.00359494
ENSSSCG00000007470	391.86	1.10603	0.242174	3.48094	0.00049966	0.00361046	RIPOR3	RIPOR family member 3 [Source:HGNC Symbol;Acc:HGNC:16168]
ENSSSCG00000000684	970.972	-0.61125	0.100092	-3.47894	0.000503392	0.00363536	USP5	ubiquitin specific peptidase 5 [Source:HGNC Symbol;Acc:HGNC:12628]
ENSSSCG00000021067	1098.05	1.58533	0.380178	3.4781	0.000504977	0.00364473	BLVRB	biliverdin reductase B [Source:HGNC Symbol;Acc:HGNC:1063]
ENSSSCG00000007554	151.272	1.18527	0.265317	3.47596	0.000509024	0.00367185	ZFAND2A	zinc finger AN1-type containing 2A [Source:HGNC Symbol;Acc:HGNC:28073]
ENSSSCG00000001613	1063.12	1.07249	0.232907	3.47543	0.000510027	0.00367491	TREML1	trem-like transcript 1 protein precursor [Source:RefSeq peptide;Acc:NP_001230433]
ENSSSCG00000017233	564.66	-0.884133	0.178704	-3.47557	0.000509776	0.00367491	RAB37	RAB37, member RAS oncogene family [Source:HGNC Symbol;Acc:HGNC:30268]
ENSSSCG00000013313	58.3833	-1.48922	0.352848	-3.47512	0.000510622	0.00367711	PRRG4	transmembrane gamma-carboxyglutamic acid protein 4 precursor [Source:RefSeq peptide;Acc:NP_001231765]
ENSSSCG00000004497	3947.45	1.28936	0.295441	3.47389	0.000512969	0.00369192	PSTPIP2	proline-serine-threonine phosphatase interacting protein 2 [Source:HGNC Symbol;Acc:HGNC:9581]
ENSSSCG00000003610	106.885	-0.950492	0.197904	-3.47369	0.000513351	0.00369224	IQCC	IQ motif containing C [Source:HGNC Symbol;Acc:HGNC:25545]
ENSSSCG00000017759	520.82	-0.888475	0.18006	-3.47352	0.000513688	0.00369224	ALDOC	fructose-bisphosphate aldolase C [Source:RefSeq peptide;Acc:NP_001230857]
ENSSSCG00000035090	3783.79	0.760797	0.143306	3.47341	0.000513885	0.00369224	RAC1	ras-related C3 botulinum toxin substrate 1 [Source:RefSeq peptide;Acc:NP_001230514]
ENSSSCG00000001691	184.054	1.42567	0.33477	3.47295	0.000514769	0.0036965	RSPH9	radial spoke head 9 homolog [Source:HGNC Symbol;Acc:HGNC:21057]
ENSSSCG00000033032	187.263	-0.758978	0.142811	-3.47273	0.000515202	0.00369752	ZBTB14	zinc finger and BTB domain containing 14 [Source:HGNC Symbol;Acc:HGNC:12860]
ENSSSCG00000007932	1808.48	1.24909	0.283995	3.4721	0.000516407	0.00370407	ROGDI	rogdi homolog [Source:HGNC Symbol;Acc:HGNC:29478]
ENSSSCG00000036886	26.0996	-1.31615	0.303398	-3.47108	0.000518367	0.00371604	ZNF792	zinc finger protein 792 [Source:HGNC Symbol;Acc:HGNC:24751]
ENSSSCG00000028995	59.3354	-1.25913	0.286986	-3.47088	0.000518761	0.00371676	TLE2	transducin like enhancer of split 2 [Source:HGNC Symbol;Acc:HGNC:11838]
ENSSSCG00000005671	9765.09	1.51363	0.360363	3.47038	0.000519722	0.00372155	CRAT	carnitine O-acetyltransferase [Source:RefSeq peptide;Acc:NP_001106518]
ENSSSCG00000023693	31.4418	-2.14452	0.542312	-3.46937	0.000521675	0.00373343	PROC	vitamin K-dependent protein C precursor [Source:RefSeq peptide;Acc:NP_999083]
ENSSSCG00000029571	2983.98	1.22243	0.276815	3.46584	0.000528568	0.00378063	AVIL	advillin [Source:HGNC Symbol;Acc:HGNC:14188]
ENSSSCG00000021748	341.622	-1.02792	0.220855	-3.46329	0.000533619	0.00381461	PRR5	proline-rich protein 5 [Source:RefSeq peptide;Acc:NP_001191311]
ENSSSCG00000025252	457.032	-0.652766	0.112567	-3.46224	0.000535706	0.00382738	PEX5	peroxisomal biogenesis factor 5 [Source:HGNC Symbol;Acc:HGNC:9719]
ENSSSCG00000005620	1859.73	-0.999244	0.212672	-3.46172	0.000536739	0.0038326	SH2D3C	SH2 domain containing 3C [Source:HGNC Symbol;Acc:HGNC:16884]
ENSSSCG00000038553	92.5076	1.82568	0.451491	3.46107	0.000538023	0.00383961	TSPO2	translocator protein 2 [Source:HGNC Symbol;Acc:HGNC:21256]
ENSSSCG00000017890	422.864	0.787737	0.151623	3.46057	0.000539035	0.00384468	KIAA0753	KIAA0753 [Source:HGNC Symbol;Acc:HGNC:29110]
ENSSSCG00000025190	59.3931	1.30778	0.302065	3.45869	0.000542814	0.00386945	COQ10A	coenzyme Q10A [Source:HGNC Symbol;Acc:HGNC:26515]
ENSSSCG00000002081	60.676	-1.46537	0.347801	-3.45697	0.000546293	0.00389207
ENSSSCG00000025698	466.815	1.05873	0.230219	3.45626	0.000547733	0.00390014	SERPINE1	plasminogen activator inhibitor 1 precursor [Source:RefSeq peptide;Acc:NP_999075]
ENSSSCG00000013505	28.4781	-1.39497	0.327608	-3.45514	0.000550007	0.00391414	FSD1	fibronectin type III and SPRY domain containing 1 [Source:HGNC Symbol;Acc:HGNC:13745]
ENSSSCG00000032436	1901.45	1.37195	0.321011	3.45444	0.000551438	0.00392213
ENSSSCG00000024136	11.9517	-3.35912	0.896684	-3.45282	0.000554765	0.00394358	AMPH	amphiphysin [Source:RefSeq peptide;Acc:NP_001231132]
ENSSSCG00000008768	1181.06	1.22099	0.277495	3.45216	0.000556108	0.00395044	ARAP2	ArfGAP with RhoGAP domain, ankyrin repeat and PH domain 2 [Source:HGNC Symbol;Acc:HGNC:16924]
ENSSSCG00000033585	84.6728	-1.22914	0.279864	-3.45205	0.000556351	0.00395044	DUSP23	dual specificity phosphatase 23 [Source:HGNC Symbol;Acc:HGNC:21480]
ENSSSCG00000003214	40.0446	1.20973	0.274319	3.45108	0.000558341	0.00395996	KCNC3	potassium voltage-gated channel subfamily C member 3 [Source:HGNC Symbol;Acc:HGNC:6235]
ENSSSCG00000003600	3289.1	-1.32867	0.30878	-3.45112	0.000558266	0.00395996	TINAGL1	tubulointerstitial nephritis antigen like 1 [Source:HGNC Symbol;Acc:HGNC:19168]
ENSSSCG00000038055	25870.6	-1.00378	0.214649	-3.45094	0.000558628	0.00395996	CORO1A	coronin 1A [Source:HGNC Symbol;Acc:HGNC:2252]
ENSSSCG00000010160	481.118	0.939259	0.195977	3.45053	0.000559494	0.00396389	TARBP1	TAR (HIV-1) RNA binding protein 1 [Source:HGNC Symbol;Acc:HGNC:11568]
ENSSSCG00000024028	484.442	0.652764	0.112964	3.45002	0.00056054	0.00396909	STARD3NL	MLN64 N-terminal domain homolog [Source:RefSeq peptide;Acc:NP_001188314]
ENSSSCG00000016943	178.379	0.783789	0.151027	3.44809	0.000564563	0.00399535	ADAMTS6	ADAM metallopeptidase with thrombospondin type 1 motif 6 [Source:HGNC Symbol;Acc:HGNC:222]
ENSSSCG00000010996	3106.53	0.752761	0.142216	3.44354	0.000574155	0.00405984	BAG1	BAG family molecular chaperone regulator 1 [Source:RefSeq peptide;Acc:NP_001231720]
ENSSSCG00000034200	405.72	-0.805344	0.15749	-3.44346	0.000574315	0.00405984	SEC22C	vesicle-trafficking protein SEC22c [Source:RefSeq peptide;Acc:NP_001230482]
ENSSSCG00000003420	592.662	-0.783507	0.151178	-3.44279	0.000575753	0.00406548	FBXO6	F-box only protein 6 [Source:RefSeq peptide;Acc:NP_001231561]
ENSSSCG00000017908	157.925	1.12941	0.251641	3.44291	0.0005755	0.00406548	GP1BA	glycoprotein Ib platelet alpha subunit [Source:HGNC Symbol;Acc:HGNC:4439]
ENSSSCG00000039162	842.439	-1.19339	0.270261	-3.44244	0.000576491	0.00406843
ENSSSCG00000014048	22784.4	1.04313	0.226721	3.44077	0.000580059	0.00409133	HK3	hexokinase 3 [Source:HGNC Symbol;Acc:HGNC:4925]
ENSSSCG00000003269	94.7581	1.05399	0.229899	3.44044	0.000580768	0.00409406	LENG9	leukocyte receptor cluster member 9 [Source:HGNC Symbol;Acc:HGNC:16306]
ENSSSCG00000030289	1383.89	0.875749	0.178208	3.43819	0.000585621	0.00412598	PTPN11	protein tyrosine phosphatase, non-receptor type 11 [Source:HGNC Symbol;Acc:HGNC:9644]
ENSSSCG00000011131	1251.8	0.840009	0.167857	3.43729	0.000587567	0.0041374	PRKCQ	protein kinase C theta [Source:HGNC Symbol;Acc:HGNC:9410]
ENSSSCG00000006955	425.71	-1.07481	0.236186	-3.43703	0.000588135	0.0041378	GSDMD	gasdermin D [Source:HGNC Symbol;Acc:HGNC:25697]
ENSSSCG00000007739	1013.55	-0.741526	0.139222	-3.43689	0.000588432	0.0041378	GUSB	beta-glucuronidase precursor [Source:RefSeq peptide;Acc:NP_001116593]
ENSSSCG00000032304	1445.31	-0.754732	0.143068	-3.43681	0.000588602	0.0041378	MAEA	macrophage erythroblast attacher [Source:HGNC Symbol;Acc:HGNC:13731]
ENSSSCG00000006530	6.90774	-2.7409	0.721053	-3.43646	0.00058938	0.00414098	EFNA1	ephrin-A1 precursor [Source:RefSeq peptide;Acc:NP_001116582]
ENSSSCG00000013115	3019.43	-0.844327	0.169244	-3.43465	0.000593322	0.00416638	CD5	T-cell surface glycoprotein CD5 precursor [Source:RefSeq peptide;Acc:NP_001231729]
ENSSSCG00000016676	1396.58	1.90008	0.477027	3.43176	0.00059968	0.0042087	INMT	indolethylamine N-methyltransferase [Source:RefSeq peptide;Acc:NP_001231662]
ENSSSCG00000010491	73.5184	2.7975	0.73936	3.42792	0.000608235	0.00426637
ENSSSCG00000034502	311.125	-0.769273	0.147698	-3.42752	0.000609125	0.00427026	H6PD	hexose-6-phosphate dehydrogenase/glucose 1-dehydrogenase [Source:HGNC Symbol;Acc:HGNC:4795]
ENSSSCG00000029866	12.0111	-1.87312	0.470119	-3.42484	0.000615166	0.00431023
ENSSSCG00000005507	148.461	-0.81184	0.160271	-3.42424	0.000616532	0.00431743	PSMD5	proteasome 26S subunit, non-ATPase 5 [Source:HGNC Symbol;Acc:HGNC:9563]
ENSSSCG00000006143	5.64459	-3.10932	0.831471	-3.4232	0.000618895	0.00433158	CA13	carbonic anhydrase 13 [Source:HGNC Symbol;Acc:HGNC:14914]
ENSSSCG00000002004	868.747	0.781735	0.151567	3.42225	0.000621052	0.00434429		proteasome activator complex subunit 2 [Source:RefSeq peptide;Acc:NP_999444]
ENSSSCG00000026850	49629.4	1.56003	0.379187	3.42045	0.000625171	0.00437069	SNCG	gamma-synuclein [Source:RefSeq peptide;Acc:NP_001096681]
ENSSSCG00000033154	1500.23	-0.798199	0.156493	-3.41974	0.000626801	0.00437884	ARL6IP5	PRA1 family protein 3 [Source:UniProtKB/Swiss-Prot;Acc:Q56P28]
ENSSSCG00000040344	1078.77	-0.651877	0.113708	-3.41965	0.000627026	0.00437884	TES	Testin [Source:UniProtKB/Swiss-Prot;Acc:Q2QLE3]
ENSSSCG00000000186	20.5796	1.87698	0.472012	3.4193	0.000627836	0.00437968	RHEBL1	RHEB like 1 [Source:HGNC Symbol;Acc:HGNC:21166]
ENSSSCG00000008769	12.0242	-2.62087	0.689559	-3.41934	0.000627744	0.00437968
ENSSSCG00000010687	174.167	-0.931697	0.195566	-3.4191	0.000628276	0.00438012	INPP5F	inositol polyphosphate-5-phosphatase F [Source:HGNC Symbol;Acc:HGNC:17054]
ENSSSCG00000016472	92.6049	1.98337	0.503186	3.41888	0.000628799	0.00438012	KEL	Kell blood group, metallo-endopeptidase [Source:HGNC Symbol;Acc:HGNC:6308]
ENSSSCG00000037264	12504.6	-1.42863	0.340935	-3.41882	0.000628934	0.00438012	RAB31	RAB31, member RAS oncogene family [Source:HGNC Symbol;Acc:HGNC:9771]
ENSSSCG00000006137	1096.96	1.04291	0.228241	3.41688	0.000633435	0.00440906	WWP1	WW domain containing E3 ubiquitin protein ligase 1 [Source:HGNC Symbol;Acc:HGNC:17004]
ENSSSCG00000012534	786.616	0.748018	0.142257	3.4092	0.000651543	0.00453013	MORF4L2	mortality factor 4 like 2 [Source:HGNC Symbol;Acc:HGNC:16849]
ENSSSCG00000017787	298.832	-1.01554	0.220725	-3.40922	0.000651487	0.00453013	GIT1	GIT ArfGAP 1 [Source:HGNC Symbol;Acc:HGNC:4272]
ENSSSCG00000038500	2753.18	1.20371	0.276167	3.4062	0.000658735	0.00457763	TRIB1	tribbles pseudokinase 1 [Source:HGNC Symbol;Acc:HGNC:16891]
ENSSSCG00000017306	3623.85	0.983597	0.211708	3.40356	0.00066513	0.00461955	ITGB3	integrin beta-3 precursor [Source:RefSeq peptide;Acc:NP_999167]
ENSSSCG00000005009	824.035	-0.697825	0.127821	-3.40156	0.000670015	0.00465093	KLHDC2	kelch domain containing 2 [Source:HGNC Symbol;Acc:HGNC:20231]
ENSSSCG00000004486	194.81	-0.737129	0.139434	-3.40013	0.00067353	0.00467277	SLC17A5	solute carrier family 17 member 5 [Source:HGNC Symbol;Acc:HGNC:10933]
ENSSSCG00000030253	1552.13	0.649691	0.113742	3.39943	0.000675275	0.00468232	NOL9	nucleolar protein 9 [Source:HGNC Symbol;Acc:HGNC:26265]
ENSSSCG00000022265	153.38	-1.0112	0.220262	-3.39669	0.000682063	0.00472681	C19orf25	chromosome 19 open reading frame 25 [Source:HGNC Symbol;Acc:HGNC:26711]
ENSSSCG00000016261	1124.24	0.871907	0.179308	3.39568	0.000684585	0.0047417	SP110	SP110 nuclear body protein [Source:HGNC Symbol;Acc:HGNC:5401]
ENSSSCG00000012933	9.96398	-2.01317	0.515635	-3.39413	0.000688466	0.00476598	CCDC87	coiled-coil domain containing 87 [Source:HGNC Symbol;Acc:HGNC:25579]
ENSSSCG00000009203	12.7137	-3.15227	0.851449	-3.39332	0.000690513	0.00477495	SNCA	Alpha-synuclein [Source:UniProtKB/Swiss-Prot;Acc:Q3I5G7]
ENSSSCG00000009625	2300.32	-0.89763	0.187007	-3.39343	0.000690234	0.00477495
ENSSSCG00000004170	8.28228	-1.94235	0.495228	-3.39099	0.000696406	0.00481308
ENSSSCG00000015014	69.8869	1.19925	0.276219	3.38939	0.000700486	0.00483839	ZC3H12C	zinc finger CCCH-type containing 12C [Source:HGNC Symbol;Acc:HGNC:29362]
ENSSSCG00000016567	215.107	0.946873	0.201767	3.38925	0.00070083	0.00483839	STRIP2	striatin interacting protein 2 [Source:HGNC Symbol;Acc:HGNC:22209]
ENSSSCG00000038912	25172.2	1.24738	0.290469	3.38882	0.000701952	0.00484351	IFITM3	interferon-induced transmembrane protein 3 [Source:RefSeq peptide;Acc:NP_001188311]
ENSSSCG00000000393	1642.42	0.636948	0.110344	3.38862	0.000702463	0.0048444	PAN2	PAN2 poly(A) specific ribonuclease subunit [Source:HGNC Symbol;Acc:HGNC:20074]
ENSSSCG00000008728	175.888	-0.71666	0.133916	-3.38739	0.000705612	0.00486118	ZBTB49	zinc finger and BTB domain containing 49 [Source:HGNC Symbol;Acc:HGNC:19883]
ENSSSCG00000022447	23.346	1.88685	0.479373	3.38737	0.000705662	0.00486118	F3	tissue factor [Source:RefSeq peptide;Acc:NP_998950]
ENSSSCG00000017605	689.417	0.838118	0.169966	3.38353	0.000715604	0.004927	MMD	monocyte to macrophage differentiation associated [Source:HGNC Symbol;Acc:HGNC:7153]
ENSSSCG00000010399	8031.62	1.44528	0.34949	3.38277	0.000717588	0.00493798	NCOA4	nuclear receptor coactivator 4 [Source:RefSeq peptide;Acc:NP_001230051]
ENSSSCG00000038366	1235.83	-0.863726	0.177663	-3.38108	0.000722027	0.00496584	RAP2B	Ras-related protein Rap-2a [Source:UniProtKB/Swiss-Prot;Acc:Q06AU2]
ENSSSCG00000001232	49.3541	1.9249	0.491615	3.38042	0.000723749	0.00497499
ENSSSCG00000025729	18.0677	1.61814	0.401162	3.37796	0.000730257	0.00501701	IRS1	insulin receptor substrate 1 [Source:RefSeq peptide;Acc:NP_001231418]
ENSSSCG00000038963	2211.07	-0.673892	0.121669	-3.37683	0.000733252	0.00503486
ENSSSCG00000037892	117.303	1.99959	0.514453	3.37554	0.000736703	0.00505583	YPEL4	yippee like 4 [Source:HGNC Symbol;Acc:HGNC:18328]
ENSSSCG00000013736	8326.83	1.26274	0.296215	3.37494	0.00073832	0.00506146	PRDX2	peroxiredoxin-2 [Source:RefSeq peptide;Acc:NP_001231403]
ENSSSCG00000014985	71.1735	3.6504	1.00368	3.37496	0.00073826	0.00506146	MMP3	Interstitial collagenase 18 kDa interstitial collagenase [Source:UniProtKB/Swiss-Prot;Acc:P21692]
ENSSSCG00000001887	149.304	-0.861939	0.177466	-3.37475	0.00073884	0.00506229	SCAMP5	secretory carrier membrane protein 5 [Source:HGNC Symbol;Acc:HGNC:30386]
ENSSSCG00000013888	8288.04	0.701211	0.129872	3.3739	0.000741113	0.00507513	JAK3	Janus kinase 3 [Source:HGNC Symbol;Acc:HGNC:6193]
ENSSSCG00000016613	23.5273	2.47338	0.655897	3.36997	0.000751773	0.00514535	AASS	alpha-aminoadipic semialdehyde synthase, mitochondrial [Source:RefSeq peptide;Acc:NP_001231829]
ENSSSCG00000013754	56.951	1.28681	0.303833	3.36952	0.000752985	0.0051481	CACNA1A	calcium voltage-gated channel subunit alpha1 A [Source:HGNC Symbol;Acc:HGNC:1388]
ENSSSCG00000036659	409.339	-0.635514	0.110543	-3.36953	0.000752954	0.0051481	NIPSNAP2	nipsnap homolog 2 [Source:HGNC Symbol;Acc:HGNC:4179]
ENSSSCG00000008898	247.366	-1.46427	0.356573	-3.36883	0.000754893	0.00515648		Homeodomain-only protein [Source:UniProtKB/Swiss-Prot;Acc:Q8MJD6]
ENSSSCG00000035307	38.3985	-1.57324	0.388926	-3.36878	0.000755023	0.00515648
ENSSSCG00000016068	326.366	-1.44326	0.350532	-3.36697	0.000759995	0.00518765	HECW2	E3 ubiquitin-protein ligase HECW2 [Source:RefSeq peptide;Acc:NP_001185853]
ENSSSCG00000002629	6679.72	1.29265	0.305872	3.36617	0.0007622	0.00519991	FBXO9	F-box only protein 9 [Source:RefSeq peptide;Acc:NP_001153769]
ENSSSCG00000003897	442.724	0.90137	0.189662	3.36566	0.000763616	0.00520412	MOB3C	MOB kinase activator 3C [Source:HGNC Symbol;Acc:HGNC:29800]
ENSSSCG00000010056	1377.21	1.12035	0.254725	3.36565	0.000763637	0.00520412		glutathione hydrolase 1 proenzyme [Source:RefSeq peptide;Acc:NP_999195]
ENSSSCG00000006889	51.3775	2.45699	0.652014	3.36489	0.000765742	0.00521008	ARHGAP29	Rho GTPase activating protein 29 [Source:HGNC Symbol;Acc:HGNC:30207]
ENSSSCG00000013511	387.877	-0.809963	0.16253	-3.36509	0.000765201	0.00521008	HDGFL2	HDGF like 2 [Source:HGNC Symbol;Acc:HGNC:14680]
ENSSSCG00000030113	67.3288	-1.4972	0.366763	-3.36502	0.000765392	0.00521008	SHISA2	shisa family member 2 [Source:HGNC Symbol;Acc:HGNC:20366]
ENSSSCG00000016237	2118.22	0.90386	0.190571	3.36265	0.00077197	0.00524964	DOCK10	dedicator of cytokinesis 10 [Source:HGNC Symbol;Acc:HGNC:23479]
ENSSSCG00000004491	29.0201	1.71157	0.430813	3.36234	0.000772857	0.00525287	SLC14A2	solute carrier family 14 member 2 [Source:HGNC Symbol;Acc:HGNC:10919]
ENSSSCG00000038443	295.614	1.03218	0.228868	3.36067	0.000777545	0.0052819	ZNF639	zinc finger protein 639 [Source:RefSeq peptide;Acc:NP_001231585]
ENSSSCG00000000801	58.2968	1.21933	0.284732	3.35858	0.000783435	0.00531907	TMEM117	transmembrane protein 117 [Source:HGNC Symbol;Acc:HGNC:25308]
ENSSSCG00000034491	24.3965	2.03169	0.526634	3.35841	0.00078392	0.00531952	PRICKLE1	prickle planar cell polarity protein 1 [Source:HGNC Symbol;Acc:HGNC:17019]
ENSSSCG00000004318	113.25	-1.1401	0.261198	-3.35787	0.000785445	0.00532322	RRAGD	ras-related GTP-binding protein D [Source:RefSeq peptide;Acc:NP_001230552]
ENSSSCG00000014869	34.0804	1.87238	0.479293	3.35776	0.000785772	0.00532322	LRRC32	leucine rich repeat containing 32 [Source:HGNC Symbol;Acc:HGNC:4161]
ENSSSCG00000015930	2577.46	-1.27453	0.301253	-3.35763	0.000786141	0.00532322	DHRS9	dehydrogenase/reductase 9 [Source:HGNC Symbol;Acc:HGNC:16888]
ENSSSCG00000027314	116.87	1.11608	0.25404	3.35793	0.000785289	0.00532322	CAMSAP2	calmodulin regulated spectrin associated protein family member 2 [Source:HGNC Symbol;Acc:HGNC:29188]
ENSSSCG00000003148	78.494	-1.22485	0.286497	-3.35715	0.000787507	0.00532962	DBP	D-box binding PAR bZIP transcription factor [Source:HGNC Symbol;Acc:HGNC:2697]
ENSSSCG00000011754	10.7905	2.13117	0.556523	3.35679	0.00078852	0.00533364	GHSR	Growth hormone secretagogue receptor type 1 [Source:UniProtKB/Swiss-Prot;Acc:Q95254]
ENSSSCG00000002509	66.8526	1.2331	0.289058	3.35594	0.000790968	0.00534735	CCNK	cyclin K [Source:HGNC Symbol;Acc:HGNC:1596]
ENSSSCG00000036350	10504.7	0.785577	0.155748	3.35505	0.000793499	0.00536161	HNRNPA2B1	heterogeneous nuclear ribonucleoprotein A2/B1 [Source:HGNC Symbol;Acc:HGNC:5033]
ENSSSCG00000027806	8149.61	0.945365	0.203392	3.35475	0.000794372	0.0053618	SAMHD1	deoxynucleoside triphosphate triphosphohydrolase SAMHD1 [Source:RefSeq peptide;Acc:NP_001279034]
ENSSSCG00000036933	11.5478	-2.12348	0.554565	-3.35478	0.000794282	0.0053618	NR1D1	nuclear receptor subfamily 1 group D member 1 [Source:HGNC Symbol;Acc:HGNC:7962]
ENSSSCG00000020872	1406.55	1.46321	0.357819	3.35414	0.000796114	0.00537071
ENSSSCG00000007839	251.596	-0.83475	0.170461	-3.35393	0.000796711	0.00537188	EEF2K	eukaryotic elongation factor 2 kinase [Source:HGNC Symbol;Acc:HGNC:24615]
ENSSSCG00000022370	705.468	1.1229	0.256609	3.35089	0.000805534	0.00542849	TNFSF9	TNF superfamily member 9 [Source:HGNC Symbol;Acc:HGNC:11939]
ENSSSCG00000026706	632.922	-0.72152	0.136885	-3.34942	0.000809805	0.00545437	PIGS	GPI transamidase component PIG-S [Source:RefSeq peptide;Acc:NP_001231268]
ENSSSCG00000013475	1912.07	-0.746969	0.144511	-3.34878	0.00081169	0.00546418	NCLN	nicalin [Source:HGNC Symbol;Acc:HGNC:26923]
ENSSSCG00000032162	1710.05	1.47608	0.362474	3.34657	0.000818186	0.00550394	P2RY13	purinergic receptor P2Y13 [Source:HGNC Symbol;Acc:HGNC:4537]
ENSSSCG00000035615	199.856	-1.17403	0.272225	-3.34647	0.000818464	0.00550394	GSTK1	glutathione S-transferase kappa 1 [Source:RefSeq peptide;Acc:NP_001302503]
ENSSSCG00000004549	83.7415	1.28247	0.304661	3.34614	0.000819448	0.00550473	RBPMS2	RNA binding protein, mRNA processing factor 2 [Source:HGNC Symbol;Acc:HGNC:19098]
ENSSSCG00000008562	349.486	-0.983858	0.215415	-3.34622	0.000819224	0.00550473	SLC35F6	solute carrier family 35 member F6 [Source:HGNC Symbol;Acc:HGNC:26055]
ENSSSCG00000008388	999.153	0.895261	0.188956	3.3459	0.000820164	0.00550663	REL	REL proto-oncogene, NF-kB subunit [Source:HGNC Symbol;Acc:HGNC:9954]
ENSSSCG00000003054	28.9662	-1.17926	0.273873	-3.34545	0.000821478	0.00551148	ZNF575	zinc finger protein 575 [Source:HGNC Symbol;Acc:HGNC:27606]
ENSSSCG00000006361	41.6878	1.12743	0.258399	3.34522	0.000822188	0.00551148	PPOX	protoporphyrinogen oxidase [Source:HGNC Symbol;Acc:HGNC:9280]
ENSSSCG00000029200	52.5883	-1.22027	0.286149	-3.34523	0.000822144	0.00551148	TRIM2	tripartite motif containing 2 [Source:HGNC Symbol;Acc:HGNC:15974]
ENSSSCG00000006862	33.8742	3.53139	0.977731	3.34279	0.000829392	0.00555684	VCAM1	vascular cell adhesion protein 1 precursor [Source:RefSeq peptide;Acc:NP_999056]
ENSSSCG00000010332	22.92	-1.95806	0.507097	-3.3426	0.000829972	0.00555779	PLAC9	placenta-specific protein 9 precursor [Source:RefSeq peptide;Acc:NP_001177138]
ENSSSCG00000012173	13070.6	0.910286	0.193715	3.34126	0.000833985	0.00558172	SAT1	Diamine acetyltransferase 1 [Source:UniProtKB/Swiss-Prot;Acc:Q28999]
ENSSSCG00000004065	40.2553	1.18809	0.276958	3.34006	0.000837599	0.00560296	TIAM2	T cell lymphoma invasion and metastasis 2 [Source:HGNC Symbol;Acc:HGNC:11806]
ENSSSCG00000015965	186.7	1.30619	0.312419	3.33898	0.000840881	0.00562195	GPR155	G protein-coupled receptor 155 [Source:HGNC Symbol;Acc:HGNC:22951]
ENSSSCG00000037987	18.3089	-2.03481	0.530903	-3.33728	0.000846029	0.00565339	MS4A10	membrane spanning 4-domains A10 [Source:HGNC Symbol;Acc:HGNC:13368]
ENSSSCG00000006729	10688.2	1.50305	0.371607	3.33691	0.000847143	0.00565787	FAM46C	protein FAM46C [Source:RefSeq peptide;Acc:NP_001302538]
ENSSSCG00000003586	21379.4	1.23782	0.292151	3.33658	0.00084815	0.00566162	EPB41	erythrocyte membrane protein band 4.1 [Source:HGNC Symbol;Acc:HGNC:3377]
ENSSSCG00000034465	8211.27	0.72318	0.137943	3.33577	0.00085062	0.00567512	LRP10	low-density lipoprotein receptor-related protein 10 precursor [Source:RefSeq peptide;Acc:NP_001137187]
ENSSSCG00000004133	221.198	-0.846268	0.174944	-3.33384	0.000856555	0.00571171	FUCA2	alpha-L-fucosidase 2 [Source:HGNC Symbol;Acc:HGNC:4008]
ENSSSCG00000037090	11.0453	-2.61193	0.705271	-3.33048	0.000866953	0.00577802	NEU4	neuraminidase 4 [Source:HGNC Symbol;Acc:HGNC:21328]
ENSSSCG00000030679	254.676	0.862169	0.179905	3.33029	0.000867557	0.00577901	C14orf28	chromosome 14 open reading frame 28 [Source:HGNC Symbol;Acc:HGNC:19834]
ENSSSCG00000010579	341.283	0.775478	0.153907	3.32957	0.000869787	0.00579083	GBF1	golgi brefeldin A resistant guanine nucleotide exchange factor 1 [Source:HGNC Symbol;Acc:HGNC:4181]
ENSSSCG00000011559	21.9054	-1.51924	0.377471	-3.32794	0.000874903	0.00582184	IL17RC	interleukin 17 receptor C [Source:HGNC Symbol;Acc:HGNC:18358]
ENSSSCG00000031102	199.085	-0.816581	0.166414	-3.32632	0.000879997	0.00585267	C1orf174	UPF0688 protein C1orf174 homolog [Source:RefSeq peptide;Acc:NP_001231749]
ENSSSCG00000003592	29.1592	-1.52627	0.379937	-3.32487	0.000884612	0.00588028	SDC3	syndecan 3 [Source:HGNC Symbol;Acc:HGNC:10660]
ENSSSCG00000009943	1326.62	-0.940368	0.203738	-3.32454	0.000885659	0.00588417	SSH1	slingshot protein phosphatase 1 [Source:HGNC Symbol;Acc:HGNC:30579]
ENSSSCG00000022655	264.157	-0.981884	0.216461	-3.32093	0.000897193	0.00595768	PTGES2	prostaglandin E synthase 2 [Source:HGNC Symbol;Acc:HGNC:17822]
ENSSSCG00000008387	223.156	0.836846	0.172886	3.31901	0.000903357	0.00599548	PEX13	peroxisomal biogenesis factor 13 [Source:HGNC Symbol;Acc:HGNC:8855]
ENSSSCG00000009759	1092.67	1.18561	0.27798	3.31886	0.000903854	0.00599565	SCARB1	Scavenger receptor class B member 1 [Source:UniProtKB/Swiss-Prot;Acc:Q8SQC1]
ENSSSCG00000001709	527.275	0.845261	0.175593	3.31577	0.000913915	0.00605922	SUPT3H	SPT3 homolog, SAGA and STAGA complex component [Source:HGNC Symbol;Acc:HGNC:11466]
ENSSSCG00000005083	94.7243	-1.11274	0.256295	-3.31535	0.000915279	0.00606509	DHRS7	dehydrogenase/reductase SDR family member 7 [Source:RefSeq peptide;Acc:NP_001231089]
ENSSSCG00000031398	167.498	-1.1896	0.279495	-3.31515	0.000915949	0.00606637
ENSSSCG00000012780	85.786	1.12799	0.261048	3.31339	0.000921738	0.00609835	PLXNB3	plexin B3 [Source:HGNC Symbol;Acc:HGNC:9105]
ENSSSCG00000036466	171.887	-1.05795	0.239904	-3.31346	0.000921486	0.00609835	METTL21A	methyltransferase like 21A [Source:HGNC Symbol;Acc:HGNC:30476]
ENSSSCG00000015753	293.551	-1.4767	0.366344	-3.31291	0.000923292	0.00610546	ANGPT2	angiopoietin-2 precursor [Source:RefSeq peptide;Acc:NP_998973]
ENSSSCG00000029482	1080.1	-1.3269	0.321348	-3.31064	0.000930829	0.00615209	CHST15	carbohydrate sulfotransferase 15 [Source:HGNC Symbol;Acc:HGNC:18137]
ENSSSCG00000006791	36.7071	1.29625	0.312142	3.31008	0.00093268	0.00615792	OVGP1	oviduct-specific glycoprotein precursor [Source:RefSeq peptide;Acc:NP_999235]
ENSSSCG00000009680	111.315	-0.897665	0.191723	-3.31014	0.000932489	0.00615792	EXTL3	exostosin like glycosyltransferase 3 [Source:HGNC Symbol;Acc:HGNC:3518]
ENSSSCG00000020870	223.258	1.00383	0.223869	3.30904	0.000936181	0.00617782		protein DBF4 homolog A [Source:RefSeq peptide;Acc:NP_001131109]
ENSSSCG00000021803	2445.61	1.45254	0.359509	3.30871	0.000937272	0.00618181	RANBP10	RAN binding protein 10 [Source:HGNC Symbol;Acc:HGNC:29285]
ENSSSCG00000015287	3045.66	2.11185	0.558866	3.30816	0.000939126	0.00619083	TMCC2	transmembrane and coiled-coil domain family 2 [Source:HGNC Symbol;Acc:HGNC:24239]
ENSSSCG00000021490	21.0446	-1.55835	0.391771	-3.3063	0.000945352	0.00622864	PRDM16	PR/SET domain 16 [Source:HGNC Symbol;Acc:HGNC:14000]
ENSSSCG00000031831	16.3843	-2.8317	0.777141	-3.30528	0.00094881	0.00624818	CADM1	cell adhesion molecule 1 [Source:HGNC Symbol;Acc:HGNC:5951]
ENSSSCG00000015579	57.3859	-2.02775	0.534188	-3.30356	0.000954672	0.00628352	PTGS2	prostaglandin G/H synthase 2 precursor [Source:RefSeq peptide;Acc:NP_999486]
ENSSSCG00000015661	360.738	1.00708	0.225267	3.30295	0.00095672	0.00629239	C4BPB	complement component 4 binding protein beta [Source:HGNC Symbol;Acc:HGNC:1328]
ENSSSCG00000015801	52.3732	1.48038	0.368572	3.30287	0.00095701	0.00629239	TLR3	toll-like receptor 3 precursor [Source:RefSeq peptide;Acc:NP_001090913]
ENSSSCG00000039707	17.4339	1.64543	0.418769	3.30109	0.000963113	0.00632924	RTKN2	rhotekin 2 [Source:HGNC Symbol;Acc:HGNC:19364]
ENSSSCG00000008035	320.785	-0.856147	0.179785	-3.299	0.000970289	0.0063731
ENSSSCG00000036270	17.1083	-1.5093	0.377813	-3.29863	0.000971593	0.00637837	ATP6V1G3	ATPase H+ transporting V1 subunit G3 [Source:HGNC Symbol;Acc:HGNC:18265]
ENSSSCG00000028871	2233.36	1.6169	0.410516	3.29795	0.000973923	0.00639036		Cystatin-A8 [Source:UniProtKB/Swiss-Prot;Acc:Q28987]
ENSSSCG00000009519	356.701	1.24212	0.296938	3.29727	0.000976292	0.0064026	CLYBL	citrate lyase beta like [Source:HGNC Symbol;Acc:HGNC:18355]
ENSSSCG00000023362	1053.24	1.08268	0.248692	3.29581	0.000981368	0.00643257	RHBDF2	rhomboid 5 homolog 2 [Source:HGNC Symbol;Acc:HGNC:20788]
ENSSSCG00000038630	263.29	-0.657775	0.119794	-3.29517	0.000983638	0.00644412	FAM103A1	family with sequence similarity 103 member A1 [Source:HGNC Symbol;Acc:HGNC:31022]
ENSSSCG00000003212	642.182	1.03815	0.235241	3.29499	0.000984252	0.00644482	NAPSA	napsin A aspartic peptidase [Source:HGNC Symbol;Acc:HGNC:13395]
ENSSSCG00000013868	25.2892	1.41027	0.348287	3.29395	0.000987901	0.00646538	F2RL3	F2R like thrombin or trypsin receptor 3 [Source:HGNC Symbol;Acc:HGNC:3540]
ENSSSCG00000024393	576.397	1.47143	0.366937	3.29321	0.0009905	0.00647572	B3GNT5	Lactosylceramide 1,3-N-acetyl-beta-D-glucosaminyltransferase [Source:UniProtKB/Swiss-Prot;Acc:Q864U8]
ENSSSCG00000035507	419.767	-1.29882	0.314513	-3.29331	0.000990158	0.00647572
ENSSSCG00000022993	334.018	-2.14583	0.571755	-3.293	0.000991229	0.00647715	TBC1D8B	TBC1 domain family member 8B [Source:HGNC Symbol;Acc:HGNC:24715]
ENSSSCG00000014307	2660.51	-0.658844	0.12021	-3.29265	0.000992468	0.00648191	H2AFY	core histone macro-H2A.1 isoform 1 [Source:RefSeq peptide;Acc:NP_001231491]
ENSSSCG00000003630	2661.03	-0.762578	0.151753	-3.29182	0.000995397	0.0064977	AGO3	protein argonaute-3 [Source:RefSeq peptide;Acc:NP_001181903]
ENSSSCG00000040418	17.447	1.78747	0.463486	3.28908	0.00100517	0.00655813	FSIP1	fibrous sheath interacting protein 1 [Source:HGNC Symbol;Acc:HGNC:21674]
ENSSSCG00000028788	199.005	-0.94442	0.207265	-3.28752	0.00101076	0.0065912	BORCS6	BLOC-1 related complex subunit 6 [Source:HGNC Symbol;Acc:HGNC:25939]
ENSSSCG00000008721	8.83969	-2.42514	0.657728	-3.28724	0.00101175	0.00659132	ABLIM2	actin binding LIM protein family member 2 [Source:HGNC Symbol;Acc:HGNC:19195]
ENSSSCG00000040139	42.8393	-1.35723	0.332864	-3.28722	0.00101181	0.00659132	B3GNT9	UDP-GlcNAc:betaGal beta-1,3-N-acetylglucosaminyltransferase 9 [Source:HGNC Symbol;Acc:HGNC:28714]
ENSSSCG00000017672	899.537	1.09737	0.253827	3.28704	0.00101248	0.00659227	MED13	mediator complex subunit 13 [Source:HGNC Symbol;Acc:HGNC:22474]
ENSSSCG00000000798	777.652	0.997325	0.223572	3.28436	0.00102214	0.00665162	TWF1	twinfilin actin binding protein 1 [Source:HGNC Symbol;Acc:HGNC:9620]
ENSSSCG00000015638	5078.4	-0.986855	0.220393	-3.28422	0.00102264	0.00665162	RHEX	regulator of hemoglobinization and erythroid cell expansion [Source:HGNC Symbol;Acc:HGNC:25341]
ENSSSCG00000010212	66.1003	1.27622	0.308567	3.28351	0.00102522	0.00666498
ENSSSCG00000010854	1398.06	1.06875	0.245414	3.2831	0.00102673	0.00667135	TMEM63A	CSC1-like protein 1 [Source:RefSeq peptide;Acc:NP_001230118]
ENSSSCG00000029279	266.574	-0.882838	0.188807	-3.28274	0.00102803	0.00667645	GNA11	guanine nucleotide-binding protein subunit alpha-11 [Source:RefSeq peptide;Acc:NP_001038003]
ENSSSCG00000008794	3027.59	0.825381	0.171322	3.28239	0.00102931	0.00668131	RHOH	rho-related GTP-binding protein RhoH [Source:RefSeq peptide;Acc:NP_001231718]
ENSSSCG00000021811	63.868	-1.13895	0.267075	-3.27967	0.00103927	0.00674252	GDPD3	glycerophosphodiester phosphodiesterase domain containing 3 [Source:HGNC Symbol;Acc:HGNC:28638]
ENSSSCG00000007586	142.95	-1.55362	0.393649	-3.27852	0.00104352	0.00676318	FSCN1	fascin [Source:RefSeq peptide;Acc:NP_001139772]
ENSSSCG00000033695	601.034	-0.879522	0.188036	-3.27857	0.00104336	0.00676318	KCTD15	potassium channel tetramerization domain containing 15 [Source:HGNC Symbol;Acc:HGNC:23297]
ENSSSCG00000037754	309.26	-0.685297	0.128814	-3.27808	0.00104515	0.0067703	SLC39A11	solute carrier family 39 member 11 [Source:HGNC Symbol;Acc:HGNC:14463]
ENSSSCG00000017670	1203.15	0.657178	0.120268	3.27722	0.00104833	0.00678744	RPS6KB1	ribosomal protein S6 kinase B1 [Source:HGNC Symbol;Acc:HGNC:10436]
ENSSSCG00000010521	216.17	-1.33164	0.326162	-3.2763	0.00105178	0.00680286	UBTD1	ubiquitin domain containing 1 [Source:HGNC Symbol;Acc:HGNC:25683]
ENSSSCG00000037600	17.4852	-1.57018	0.39896	-3.27637	0.00105149	0.00680286	C1orf216	chromosome 1 open reading frame 216 [Source:HGNC Symbol;Acc:HGNC:26800]
ENSSSCG00000034265	1346.3	0.96498	0.214556	3.27162	0.00106934	0.00691207		desumoylating isopeptidase 1 [Source:RefSeq peptide;Acc:NP_001230326]
ENSSSCG00000036214	256.079	-1.43036	0.356816	-3.27151	0.00106976	0.00691207
ENSSSCG00000016853	731.007	1.0792	0.249517	3.27099	0.00107172	0.00692126	RICTOR	RPTOR independent companion of MTOR complex 2 [Source:HGNC Symbol;Acc:HGNC:28611]
ENSSSCG00000015854	9.7017	-2.52113	0.690431	-3.27056	0.00107334	0.00692504	OCA2	P protein [Source:RefSeq peptide;Acc:NP_999259]
ENSSSCG00000024568	1466.01	1.86301	0.489207	3.27055	0.0010734	0.00692504
ENSSSCG00000011436	38.9833	-1.8122	0.473899	-3.26899	0.00107934	0.00695981		Toll-like receptor 9 [Source:UniProtKB/Swiss-Prot;Acc:Q5I2M3]
ENSSSCG00000028699	50.6894	-1.27664	0.310232	-3.26724	0.00108602	0.00699938	NEIL2	nei like DNA glycosylase 2 [Source:HGNC Symbol;Acc:HGNC:18956]
ENSSSCG00000037065	10.781	-2.04954	0.547159	-3.26506	0.0010944	0.00704976	EMP2	epithelial membrane protein 2 [Source:HGNC Symbol;Acc:HGNC:3334]
ENSSSCG00000006231	1156.8	0.620118	0.109379	3.26463	0.00109606	0.00705691	CHD7	chromodomain helicase DNA binding protein 7 [Source:HGNC Symbol;Acc:HGNC:20626]
ENSSSCG00000027677	142.348	-1.21205	0.291131	-3.25974	0.00111515	0.00717619
ENSSSCG00000002523	170.512	0.986034	0.221827	3.25929	0.00111691	0.00718384	CDC42BPB	CDC42 binding protein kinase beta [Source:HGNC Symbol;Acc:HGNC:1738]
ENSSSCG00000033883	141.568	1.26903	0.309112	3.25446	0.00113609	0.00730353
ENSSSCG00000031361	109.735	1.057	0.244063	3.25313	0.0011414	0.00733393	CELSR1	cadherin EGF LAG seven-pass G-type receptor 1 [Source:HGNC Symbol;Acc:HGNC:1850]
ENSSSCG00000023790	16.7809	-1.34352	0.332249	-3.25202	0.00114586	0.0073589
ENSSSCG00000006848	604.979	-1.1328	0.267483	-3.25167	0.00114729	0.00736432	SLC25A24	calcium-binding mitochondrial carrier protein SCaMC-1 [Source:RefSeq peptide;Acc:NP_001186292]
ENSSSCG00000007770	813.23	-0.917362	0.20135	-3.24971	0.00115524	0.0074116	ORAI3	ORAI calcium release-activated calcium modulator 3 [Source:HGNC Symbol;Acc:HGNC:28185]
ENSSSCG00000001689	1672.57	0.909748	0.199032	3.2493	0.0011569	0.00741856	GTPBP2	GTP binding protein 2 [Source:HGNC Symbol;Acc:HGNC:4670]
ENSSSCG00000005452	86.0522	-2.36224	0.646167	-3.2487	0.00115933	0.00742662	C9orf152	chromosome 9 open reading frame 152 [Source:HGNC Symbol;Acc:HGNC:31455]
ENSSSCG00000007909	14.9286	-2.19689	0.595247	-3.24883	0.0011588	0.00742662	ABAT	4-aminobutyrate aminotransferase, mitochondrial [Source:UniProtKB/Swiss-Prot;Acc:P80147]
ENSSSCG00000007977	53022.4	1.7721	0.464561	3.24836	0.00116071	0.00743171	HBM	hemoglobin subunit mu [Source:HGNC Symbol;Acc:HGNC:4826]
ENSSSCG00000024096	174.848	0.867401	0.186066	3.24813	0.00116167	0.00743412	RIPK2	receptor interacting serine/threonine kinase 2 [Source:HGNC Symbol;Acc:HGNC:10020]
ENSSSCG00000012914	145.909	-0.829895	0.174763	-3.24359	0.00118033	0.00754973	RAD9A	RAD9 checkpoint clamp component A [Source:HGNC Symbol;Acc:HGNC:9827]
ENSSSCG00000007458	2360.08	0.76688	0.155361	3.24306	0.00118254	0.00755625	NCOA3	nuclear receptor coactivator 3 [Source:RefSeq peptide;Acc:NP_001107748]
ENSSSCG00000037475	329.967	-1.18475	0.284206	-3.24312	0.00118227	0.00755625
ENSSSCG00000024537	28.9218	3.083	0.870009	3.24131	0.00118981	0.00759887	CYP2C42	cytochrome P450 2C42 precursor [Source:RefSeq peptide;Acc:NP_001161307]
ENSSSCG00000009071	269.45	-0.975945	0.220038	-3.23995	0.00119552	0.0076315	JADE1	jade family PHD finger 1 [Source:HGNC Symbol;Acc:HGNC:30027]
ENSSSCG00000028144	45.8353	-2.07052	0.557917	-3.2397	0.00119655	0.00763425	EPHX3	epoxide hydrolase 3 [Source:HGNC Symbol;Acc:HGNC:23760]
ENSSSCG00000032723	121.92	-1.08492	0.253878	-3.23732	0.00120659	0.00769445
ENSSSCG00000013147	158.844	-1.66016	0.431638	-3.23681	0.00120874	0.00770429	FAM111B	family with sequence similarity 111 member B [Source:HGNC Symbol;Acc:HGNC:24200]
ENSSSCG00000033180	164.316	0.837317	0.177468	3.23598	0.00121225	0.00772279	PSMD10	proteasome 26S subunit, non-ATPase 10 [Source:HGNC Symbol;Acc:HGNC:9555]
ENSSSCG00000039545	46.0015	-1.02096	0.234235	-3.23575	0.00121322	0.00772511
ENSSSCG00000009138	42.5355	1.29796	0.319902	3.23514	0.00121582	0.00773776
ENSSSCG00000023010	629.966	1.28521	0.316241	3.23226	0.00122815	0.00781234	TMOD1	tropomodulin 1 [Source:HGNC Symbol;Acc:HGNC:11871]
ENSSSCG00000012295	61.3846	-1.48889	0.379391	-3.23111	0.00123312	0.00783999	MAGIX	MAGI family member, X-linked [Source:HGNC Symbol;Acc:HGNC:30006]
ENSSSCG00000038162	3.55194	-4.72347	1.38057	-3.23087	0.00123414	0.00784257	CCL21	C-C motif chemokine 21 precursor [Source:RefSeq peptide;Acc:NP_001005151]
[truncated: 10,704 more rows]

## Sheet: H6 - H0
EnsemblID	baseMean	log2FoldChange	lfcSE	stat	pvalue	padj	Symbol	Description
ENSSSCG00000013575	19494.8	8.4788	0.407108	20.1808	1.4441e-90	1.83444e-86	RETN	resistin precursor [Source:RefSeq peptide;Acc:NP_998948]
ENSSSCG00000009469	1891.91	7.79339	0.400706	18.7927	8.66126e-79	5.5012e-75	ACOD1	aconitate decarboxylase 1 [Source:HGNC Symbol;Acc:HGNC:33904]
ENSSSCG00000026587	2275.3	5.22983	0.276225	17.981	2.74745e-72	1.16336e-68	BATF3	basic leucine zipper ATF-like transcription factor 3 [Source:HGNC Symbol;Acc:HGNC:28915]
ENSSSCG00000036639	7418.39	4.43192	0.244214	17.0706	2.45527e-65	7.79733e-62	STOM	stomatin [Source:HGNC Symbol;Acc:HGNC:3383]
ENSSSCG00000000233	1660.18	6.45735	0.37433	16.5477	1.66239e-61	4.22348e-58	ACVR1B	activin receptor type-1B precursor [Source:RefSeq peptide;Acc:NP_001182251]
ENSSSCG00000027426	2550.14	3.32584	0.186376	16.4335	1.10191e-60	2.33293e-57	BCL3	B-cell lymphoma 3 protein [Source:RefSeq peptide;Acc:NP_001302645]
ENSSSCG00000033183	11608.4	5.51175	0.331219	15.8467	1.48192e-56	2.68926e-53
ENSSSCG00000023716	2640.61	8.6714	0.533226	15.7689	5.0962e-56	7.22157e-53	TNFAIP6	tumor necrosis factor-inducible gene 6 protein precursor [Source:RefSeq peptide;Acc:NP_001153079]
ENSSSCG00000037358	15467.2	12.4165	0.770739	15.7686	5.11644e-56	7.22157e-53		serum amyloid A-3 protein precursor [Source:RefSeq peptide;Acc:NP_001038017]
ENSSSCG00000024347	7228.18	9.35611	0.595909	15.2592	1.43085e-52	1.81761e-49	CRISP3	cysteine rich secretory protein 3 [Source:HGNC Symbol;Acc:HGNC:16904]
ENSSSCG00000001952	16511.1	3.54397	0.220586	14.8737	4.88437e-50	5.64056e-47	NFKBIA	NF-kappa-B inhibitor alpha [Source:UniProtKB/Swiss-Prot;Acc:Q08353]
ENSSSCG00000037188	357.914	3.19256	0.197576	14.8273	9.75422e-50	1.03257e-46	PCP2	Purkinje cell protein 2 [Source:HGNC Symbol;Acc:HGNC:30209]
ENSSSCG00000010445	2385.91	5.22703	0.340323	14.5861	3.44178e-48	3.36314e-45	ANKRD22	ankyrin repeat domain 22 [Source:HGNC Symbol;Acc:HGNC:28321]
ENSSSCG00000013551	3008.87	4.36634	0.282275	14.5366	7.1069e-48	6.44849e-45	C3	complement C3 precursor [Source:RefSeq peptide;Acc:NP_999174]
ENSSSCG00000007557	451.952	7.82098	0.520255	14.5274	8.12672e-48	6.88225e-45	MICALL2	MICAL like 2 [Source:HGNC Symbol;Acc:HGNC:29672]
ENSSSCG00000008123	5984.48	3.90323	0.252328	14.4264	3.52816e-47	2.50241e-44	ARID5A	AT-rich interaction domain 5A [Source:HGNC Symbol;Acc:HGNC:17361]
ENSSSCG00000030879	2400.36	8.20262	0.550363	14.4261	3.54589e-47	2.50241e-44
ENSSSCG00000032438	6535.19	4.20701	0.273335	14.4291	3.39564e-47	2.50241e-44	FFAR2	free fatty acid receptor 2 [Source:HGNC Symbol;Acc:HGNC:4501]
ENSSSCG00000015617	701.697	6.15944	0.410189	14.3748	7.44412e-47	4.97698e-44	G0S2	G0/G1 switch protein 2 [Source:RefSeq peptide;Acc:NP_001273733]
ENSSSCG00000014048	22784.4	3.55079	0.229623	14.3181	1.68715e-46	1.07159e-43	HK3	hexokinase 3 [Source:HGNC Symbol;Acc:HGNC:4925]
ENSSSCG00000015616	397.62	5.78933	0.387071	14.2772	3.03534e-46	1.83609e-43	HSD11B1	hydroxysteroid 11-beta dehydrogenase 1 [Source:HGNC Symbol;Acc:HGNC:5208]
ENSSSCG00000012066	2231.55	9.61655	0.668077	14.0007	1.54406e-44	8.91555e-42	KCNJ15	potassium voltage-gated channel subfamily J member 15 [Source:HGNC Symbol;Acc:HGNC:6261]
ENSSSCG00000003983	10702.1	3.17012	0.210617	13.8027	2.45538e-43	1.35612e-40	SMAP2	stromal membrane-associated protein 2 [Source:RefSeq peptide;Acc:NP_001121936]
ENSSSCG00000021206	4528.73	5.94331	0.412225	13.7796	3.38374e-43	1.79099e-40	IL1RAP	interleukin 1 receptor accessory protein [Source:HGNC Symbol;Acc:HGNC:5995]
ENSSSCG00000025795	10910.5	3.84439	0.262097	13.6642	1.66112e-42	8.44046e-40	CSF3R	colony stimulating factor 3 receptor [Source:HGNC Symbol;Acc:HGNC:2439]
ENSSSCG00000001993	5805.69	5.72886	0.40107	13.6281	2.72511e-42	1.33143e-39	TGM1	transglutaminase 1 [Source:HGNC Symbol;Acc:HGNC:11777]
ENSSSCG00000013556	12937.4	6.87613	0.486131	13.6035	3.81658e-42	1.79563e-39	ADGRE1	adhesion G protein-coupled receptor E1 [Source:HGNC Symbol;Acc:HGNC:3336]
ENSSSCG00000015784	21780.9	4.47238	0.309867	13.5844	4.95849e-42	2.24956e-39	ACSL1	long-chain-fatty-acid--CoA ligase 1 [Source:RefSeq peptide;Acc:NP_001161101]
ENSSSCG00000004202	90.6103	-4.19714	0.293465	-13.4057	5.59957e-41	2.45281e-38	SAMD3	sterile alpha motif domain containing 3 [Source:HGNC Symbol;Acc:HGNC:21574]
ENSSSCG00000029675	25152	11.0199	0.809965	13.2806	2.99943e-40	1.27006e-37	MMP8	matrix metallopeptidase 8 [Source:HGNC Symbol;Acc:HGNC:7175]
ENSSSCG00000012890	4144.29	2.71876	0.185113	13.2661	3.64015e-40	1.49164e-37	TCIRG1	T cell immune regulator 1, ATPase H+ transporting V0 subunit a3 [Source:HGNC Symbol;Acc:HGNC:11647]
ENSSSCG00000012824	508.494	-2.05986	0.138406	-12.9823	1.54276e-38	6.12428e-36	GAB3	GRB2 associated binding protein 3 [Source:HGNC Symbol;Acc:HGNC:17515]
ENSSSCG00000017668	1500.01	2.16872	0.150055	12.6999	5.91998e-37	2.16639e-34	VMP1	vacuole membrane protein 1 [Source:HGNC Symbol;Acc:HGNC:29559]
ENSSSCG00000032452	412.216	5.32084	0.398275	12.6993	5.96897e-37	2.16639e-34	WFS1	wolframin ER transmembrane glycoprotein [Source:HGNC Symbol;Acc:HGNC:12762]
ENSSSCG00000034758	4846.67	3.69174	0.269958	12.7009	5.84686e-37	2.16639e-34	PDXK	pyridoxal kinase [Source:RefSeq peptide;Acc:NP_999108]
ENSSSCG00000034207	22059.6	4.02851	0.296754	12.6889	6.81699e-37	2.40545e-34	CEBPB	CCAAT/enhancer-binding protein beta [Source:RefSeq peptide;Acc:NP_001186818]
ENSSSCG00000037364	643.391	-3.69025	0.270265	-12.6809	7.54201e-37	2.58936e-34
ENSSSCG00000013595	4002.93	2.33098	0.163396	12.656	1.03599e-36	3.46319e-34	CERS4	ceramide synthase 4 [Source:RefSeq peptide;Acc:NP_001161103]
ENSSSCG00000011698	14222.2	4.91398	0.367847	12.6437	1.21227e-36	3.94858e-34	GYG1	glycogenin 1 [Source:HGNC Symbol;Acc:HGNC:4699]
ENSSSCG00000000892	223.159	8.93493	0.686806	12.6264	1.51014e-36	4.79582e-34	HAL	histidine ammonia-lyase [Source:HGNC Symbol;Acc:HGNC:4806]
ENSSSCG00000028871	2233.36	5.48576	0.41388	12.6189	1.66052e-36	5.14479e-34		Cystatin-A8 [Source:UniProtKB/Swiss-Prot;Acc:Q28987]
ENSSSCG00000038500	2753.18	3.78052	0.278967	12.609	1.88409e-36	5.69849e-34	TRIB1	tribbles pseudokinase 1 [Source:HGNC Symbol;Acc:HGNC:16891]
ENSSSCG00000005211	2235.96	5.13459	0.387024	12.5872	2.48259e-36	7.33402e-34	CD274	programmed cell death 1 ligand 1 precursor [Source:RefSeq peptide;Acc:NP_001020392]
ENSSSCG00000012970	3840.21	-3.07642	0.224068	-12.5559	3.68844e-36	1.06487e-33	CTSW	cathepsin W [Source:HGNC Symbol;Acc:HGNC:2546]
ENSSSCG00000027607	363.694	4.66271	0.353669	12.4401	1.58331e-35	4.4695e-33	IER3	immediate early response 3 [Source:HGNC Symbol;Acc:HGNC:5392]
ENSSSCG00000025206	9001.2	2.25984	0.162033	12.3235	6.77274e-35	1.87031e-32	RNF19B	ring finger protein 19B [Source:HGNC Symbol;Acc:HGNC:26886]
ENSSSCG00000009997	372.412	3.25292	0.242853	12.3115	7.85457e-35	2.12291e-32	OSM	oncostatin M [Source:HGNC Symbol;Acc:HGNC:8506]
ENSSSCG00000000541	947.35	3.52834	0.267487	12.2074	2.83982e-34	7.51547e-32	FAR2	fatty acyl-CoA reductase 2 [Source:HGNC Symbol;Acc:HGNC:25531]
ENSSSCG00000008820	2213.21	2.79604	0.208272	12.162	4.95335e-34	1.28413e-31	TEC	tec protein tyrosine kinase [Source:HGNC Symbol;Acc:HGNC:11719]
ENSSSCG00000005949	11623.5	3.3821	0.258389	12.0712	1.49963e-33	3.80996e-31	SLA	Src like adaptor [Source:HGNC Symbol;Acc:HGNC:10902]
ENSSSCG00000035457	1090.02	4.45941	0.350115	11.9857	4.22376e-33	1.05205e-30
ENSSSCG00000009129	2039.17	4.19286	0.328952	11.9465	6.77084e-33	1.65404e-30	TIFA	TRAF interacting protein with forkhead associated domain [Source:HGNC Symbol;Acc:HGNC:19075]
ENSSSCG00000026043	193806	8.34755	0.677178	11.9385	7.45276e-33	1.78627e-30	TGM3	transglutaminase 3 [Source:HGNC Symbol;Acc:HGNC:11779]
ENSSSCG00000022925	45759.2	3.94429	0.309274	11.9029	1.14339e-32	2.68972e-30
ENSSSCG00000002815	1993.82	-4.5658	0.362606	-11.8662	1.77296e-32	4.0949e-30	ADGRG1	adhesion G-protein coupled receptor G1 precursor [Source:RefSeq peptide;Acc:NP_001229985]
ENSSSCG00000016245	107.598	4.79359	0.382883	11.8327	2.64372e-32	5.997e-30
ENSSSCG00000000891	2283.38	3.81149	0.300176	11.8213	3.0309e-32	6.75466e-30	LTA4H	leukotriene A-4 hydrolase [Source:RefSeq peptide;Acc:NP_001172061]
ENSSSCG00000036956	13930.8	3.36282	0.263219	11.7765	5.16206e-32	1.13058e-29	SOCS3	suppressor of cytokine signaling 3 [Source:RefSeq peptide;Acc:NP_001116668]
ENSSSCG00000013065	2706.68	3.83722	0.303667	11.7701	5.56662e-32	1.19852e-29	ASRGL1	asparaginase like 1 [Source:HGNC Symbol;Acc:HGNC:16448]
ENSSSCG00000007239	1972.82	2.69754	0.208358	11.6842	1.53451e-31	3.24881e-29	CCM2L	CCM2 like scaffolding protein [Source:HGNC Symbol;Acc:HGNC:16153]
ENSSSCG00000009565	137.832	-2.87521	0.223959	-11.6637	1.95465e-31	4.07047e-29	GAS6	growth arrest-specific protein 6 precursor [Source:RefSeq peptide;Acc:NP_001302671]
ENSSSCG00000008217	1480.61	-2.35507	0.180378	-11.5981	4.2152e-31	8.6364e-29	CD8A	T-cell surface glycoprotein CD8 alpha chain precursor [Source:RefSeq peptide;Acc:NP_001001907]
ENSSSCG00000030042	3381.97	2.64956	0.205803	11.5962	4.30991e-31	8.69029e-29	SBNO2	strawberry notch homolog 2 [Source:HGNC Symbol;Acc:HGNC:29158]
ENSSSCG00000028331	15724.2	5.659	0.466157	11.5754	5.48942e-31	1.08956e-28	IL1R2	interleukin-1 receptor type 2 precursor [Source:RefSeq peptide;Acc:NP_001230292]
ENSSSCG00000024914	349.427	5.22657	0.430081	11.5409	8.20278e-31	1.60308e-28		complement factor B precursor [Source:RefSeq peptide;Acc:NP_001095294]
ENSSSCG00000006777	606.997	2.18307	0.16677	11.5131	1.13316e-30	2.18099e-28	RHOC	ras homolog family member C [Source:HGNC Symbol;Acc:HGNC:669]
ENSSSCG00000025593	7803.95	1.7339	0.128766	11.4228	3.21874e-30	6.10263e-28		antigen peptide transporter 2 [Source:RefSeq peptide;Acc:NP_001193370]
ENSSSCG00000002669	2546.09	3.27767	0.264781	11.3854	4.9459e-30	9.23938e-28	CRISPLD2	cysteine rich secretory protein LCCL domain containing 2 [Source:HGNC Symbol;Acc:HGNC:25248]
ENSSSCG00000024024	241.967	-4.91935	0.410103	-11.354	7.08305e-30	1.304e-27	CX3CR1	C-X3-C motif chemokine receptor 1 [Source:HGNC Symbol;Acc:HGNC:2558]
ENSSSCG00000004125	2656.63	3.00185	0.241551	11.3384	8.46304e-30	1.5358e-27	STX11	syntaxin 11 [Source:HGNC Symbol;Acc:HGNC:11429]
ENSSSCG00000012006	605.617	2.42973	0.191254	11.3289	9.43749e-30	1.68851e-27
ENSSSCG00000015595	3042.75	3.1728	0.257064	11.3192	1.05418e-29	1.8599e-27	ATF3	activating transcription factor 3 [Source:HGNC Symbol;Acc:HGNC:785]
ENSSSCG00000001573	10694.4	2.45504	0.194151	11.2902	1.46668e-29	2.55223e-27	PIM1	Pim-1 proto-oncogene, serine/threonine kinase [Source:HGNC Symbol;Acc:HGNC:8986]
ENSSSCG00000003226	8897.33	3.26382	0.26828	11.1853	4.81383e-29	8.26353e-27
ENSSSCG00000017920	663.73	3.29377	0.271695	11.1549	6.77525e-29	1.14755e-26		C-X-C motif chemokine 16 precursor [Source:RefSeq peptide;Acc:NP_998976]
ENSSSCG00000036445	242.966	8.93885	0.779486	11.1302	8.94693e-29	1.49543e-26
ENSSSCG00000009664	7771.23	2.67645	0.217257	11.1086	1.13953e-28	1.87992e-26	PTK2B	protein tyrosine kinase 2 beta [Source:HGNC Symbol;Acc:HGNC:9612]
ENSSSCG00000040178	844.259	2.55667	0.207627	11.0469	2.2687e-28	3.69478e-26	E2F3	E2F transcription factor 3 [Source:HGNC Symbol;Acc:HGNC:3115]
ENSSSCG00000019401	228.075	4.31511	0.367527	11.0253	2.88692e-28	4.64209e-26
ENSSSCG00000005503	4931.39	3.28155	0.273974	11.0175	3.14686e-28	4.99682e-26	TLR4	toll-like receptor 4 isoform 1 precursor [Source:RefSeq peptide;Acc:NP_001106510]
ENSSSCG00000013102	1161.35	8.07976	0.709844	11.0119	3.34866e-28	5.25162e-26	MS4A7	membrane-spanning 4-domains subfamily A member 7 [Source:RefSeq peptide;Acc:NP_001230287]
ENSSSCG00000028875	786.873	3.79935	0.322294	10.9723	5.19191e-28	8.04303e-26	HAVCR2	hepatitis A virus cellular receptor 2 [Source:HGNC Symbol;Acc:HGNC:18437]
ENSSSCG00000004670	2278	3.96017	0.337013	10.9703	5.30883e-28	8.12508e-26	C15orf48	chromosome 15 open reading frame 48 [Source:HGNC Symbol;Acc:HGNC:29898]
ENSSSCG00000003513	436.627	4.69658	0.404596	10.958	6.08568e-28	9.20314e-26	ECE1	endothelin converting enzyme 1 [Source:HGNC Symbol;Acc:HGNC:3146]
ENSSSCG00000012857	911.766	2.08917	0.166819	10.9468	6.88584e-28	1.02907e-25	CARS	cysteinyl-tRNA synthetase [Source:HGNC Symbol;Acc:HGNC:1493]
ENSSSCG00000000291	12506.9	3.88792	0.331765	10.9261	8.65254e-28	1.27732e-25	GPR84	G-protein coupled receptor 84 [Source:RefSeq peptide;Acc:NP_001245230]
ENSSSCG00000037425	1754.34	3.64062	0.30916	10.9251	8.74809e-28	1.27732e-25	NFAM1	NFAT activating protein with ITAM motif 1 [Source:HGNC Symbol;Acc:HGNC:29872]
ENSSSCG00000032607	1430.2	7.77319	0.687677	10.9211	9.14265e-28	1.31976e-25	ALPL	alkaline phosphatase, liver/bone/kidney [Source:HGNC Symbol;Acc:HGNC:438]
ENSSSCG00000009100	899.787	4.76125	0.412859	10.8953	1.21409e-27	1.73288e-25	TNIP3	TNFAIP3 interacting protein 3 [Source:HGNC Symbol;Acc:HGNC:19315]
ENSSSCG00000031329	262.429	-2.36877	0.195313	-10.7813	4.21755e-27	5.95283e-25	ST8SIA1	ST8 alpha-N-acetyl-neuraminide alpha-2,8-sialyltransferase 1 [Source:HGNC Symbol;Acc:HGNC:10869]
ENSSSCG00000012287	1601.61	1.80222	0.142976	10.7654	5.01578e-27	7.0017e-25	TFE3	transcription factor binding to IGHM enhancer 3 [Source:HGNC Symbol;Acc:HGNC:11752]
ENSSSCG00000003113	468.675	3.58818	0.309224	10.7532	5.72504e-27	7.90491e-25	C5AR2	complement component 5a receptor 2 [Source:HGNC Symbol;Acc:HGNC:4527]
ENSSSCG00000007350	2591.85	-1.72135	0.136143	-10.7116	8.97677e-27	1.22615e-24	PPP1R16B	protein phosphatase 1 regulatory subunit 16B [Source:HGNC Symbol;Acc:HGNC:15850]
ENSSSCG00000029668	1274.37	-2.03151	0.165115	-10.7106	9.07886e-27	1.2269e-24	IL2RB	interleukin 2 receptor subunit beta [Source:HGNC Symbol;Acc:HGNC:6009]
ENSSSCG00000013369	590.886	9.06048	0.822971	10.6899	1.13549e-26	1.51833e-24
ENSSSCG00000030388	10682.1	6.16444	0.552155	10.6879	1.15906e-26	1.5337e-24	UPP1	uridine phosphorylase 1 [Source:HGNC Symbol;Acc:HGNC:12576]
ENSSSCG00000010271	645.07	-4.05793	0.3573	-10.621	2.37895e-26	3.11544e-24	PRF1	perforin 1 [Source:HGNC Symbol;Acc:HGNC:9360]
ENSSSCG00000006588	77632.4	7.46259	0.678269	10.6146	2.54856e-26	3.3035e-24	S100A9	RNA-binding region containing protein 2-like [Source:RefSeq peptide;Acc:NP_001171377]
ENSSSCG00000023868	2943.8	4.10655	0.36227	10.6095	2.69135e-26	3.45336e-24
ENSSSCG00000016062	3603.44	2.42593	0.205171	10.5419	5.53587e-26	7.03222e-24	NABP1	SOSS complex subunit B2 [Source:RefSeq peptide;Acc:NP_001231420]
ENSSSCG00000031348	347.368	3.20849	0.279516	10.5377	5.78806e-26	7.27978e-24
ENSSSCG00000015093	2293.4	-2.11345	0.175937	-10.5175	7.17439e-26	8.93493e-24	CD3D	T-cell surface glycoprotein CD3 delta chain [Source:UniProtKB/Swiss-Prot;Acc:Q764N2]
ENSSSCG00000014272	310.227	5.07655	0.458432	10.5	8.6411e-26	1.06571e-23
ENSSSCG00000040317	38029.1	4.19174	0.37556	10.4609	1.30579e-25	1.59495e-23	SOD2	superoxide dismutase [Source:RefSeq peptide;Acc:NP_999292]
ENSSSCG00000011326	155.837	-5.1047	0.463405	-10.448	1.49598e-25	1.80985e-23	PTH1R	Parathyroid hormone/parathyroid hormone-related peptide receptor [Source:UniProtKB/Swiss-Prot;Acc:P50133]
ENSSSCG00000034102	4624.39	4.47651	0.403992	10.4296	1.81682e-25	2.17728e-23	DGAT2	diacylglycerol O-acyltransferase 2 [Source:RefSeq peptide;Acc:NP_001153552]
ENSSSCG00000004371	1771.09	2.54989	0.219384	10.424	1.92725e-25	2.28802e-23	CRYBG1	crystallin beta-gamma domain containing 1 [Source:HGNC Symbol;Acc:HGNC:356]
ENSSSCG00000017690	2103.71	1.90985	0.158599	10.3835	2.94806e-25	3.46752e-23	DHRS11	dehydrogenase/reductase SDR family member 11 [Source:RefSeq peptide;Acc:NP_001231461]
ENSSSCG00000035883	205.984	4.63083	0.422721	10.3326	5.01966e-25	5.84997e-23	GPR160	G protein-coupled receptor 160 [Source:HGNC Symbol;Acc:HGNC:23693]
ENSSSCG00000032710	3969.82	2.89769	0.255172	10.325	5.43278e-25	6.27387e-23	E2F2	E2F transcription factor 2 [Source:HGNC Symbol;Acc:HGNC:3114]
ENSSSCG00000006590	36865.6	7.34919	0.688198	10.2967	7.29382e-25	8.34715e-23	S100A8	protein S100-A8 [Source:RefSeq peptide;Acc:NP_001153743]
ENSSSCG00000017403	5511.1	1.9248	0.161828	10.2687	9.7479e-25	1.1056e-22	STAT3	signal transducer and activator of transcription 3 [Source:RefSeq peptide;Acc:NP_001038045]
ENSSSCG00000006250	6926.01	2.33582	0.202113	10.2556	1.11656e-24	1.25519e-22	LYN	LYN proto-oncogene, Src family tyrosine kinase [Source:HGNC Symbol;Acc:HGNC:6735]
ENSSSCG00000021588	266.581	-2.81706	0.249479	-10.2374	1.34792e-24	1.50199e-22	DAPK2	death-associated protein kinase 2 [Source:RefSeq peptide;Acc:NP_001230492]
ENSSSCG00000008574	772.497	2.9146	0.2597	10.2101	1.78673e-24	1.97363e-22	KIF3C	kinesin family member 3C [Source:HGNC Symbol;Acc:HGNC:6321]
ENSSSCG00000030268	3577.53	2.52466	0.221555	10.208	1.8263e-24	1.99996e-22	ZFAND5	AN1-type zinc finger protein 5 [Source:RefSeq peptide;Acc:NP_001090975]
ENSSSCG00000022797	4154.41	4.20968	0.387768	10.1779	2.48993e-24	2.70338e-22	PPP1R3B	protein phosphatase 1 regulatory subunit 3B [Source:HGNC Symbol;Acc:HGNC:14942]
ENSSSCG00000008348	41041	2.27868	0.198214	10.169	2.72661e-24	2.93526e-22	PLEK	pleckstrin [Source:HGNC Symbol;Acc:HGNC:9070]
ENSSSCG00000031242	1866.71	5.72389	0.537703	10.1559	3.11882e-24	3.32927e-22
ENSSSCG00000032434	701.239	3.68019	0.336539	10.1538	3.18607e-24	3.37272e-22	PLAUR	plasminogen activator, urokinase receptor [Source:HGNC Symbol;Acc:HGNC:9053]
ENSSSCG00000038954	1549.12	2.85765	0.255809	10.1428	3.56667e-24	3.74441e-22	PLIN3	perilipin-3 [Source:RefSeq peptide;Acc:NP_001026948]
ENSSSCG00000009840	1886.67	2.22761	0.193749	10.1398	3.67694e-24	3.82853e-22	PRKAB1	5'-AMP-activated protein kinase subunit beta-1 [Source:RefSeq peptide;Acc:NP_001230550]
ENSSSCG00000009002	4772.46	3.09097	0.279558	10.1158	4.70366e-24	4.85778e-22	TLR2	toll-like receptor 2 precursor [Source:RefSeq peptide;Acc:NP_998926]
ENSSSCG00000009092	123.046	-2.58246	0.22944	-10.1091	5.03623e-24	5.15929e-22	TRPC3	short transient receptor potential channel 3 [Source:RefSeq peptide;Acc:NP_001139221]
ENSSSCG00000007243	1000.85	2.00425	0.172291	10.1063	5.1823e-24	5.26646e-22	PLAGL2	PLAG1 like zinc finger 2 [Source:HGNC Symbol;Acc:HGNC:9047]
ENSSSCG00000035101	327.055	3.53537	0.324679	10.0787	6.8632e-24	6.91931e-22	KLF5	Krueppel-like factor 5 [Source:RefSeq peptide;Acc:NP_001090958]
ENSSSCG00000002257	698.542	3.65004	0.33623	10.0735	7.23898e-24	7.24069e-22	MCTP2	multiple C2 and transmembrane domain containing 2 [Source:HGNC Symbol;Acc:HGNC:25636]
ENSSSCG00000032857	42742.1	7.1363	0.682885	10.065	7.88589e-24	7.82613e-22	S100A12	Protein S100-A12 [Source:UniProtKB/Swiss-Prot;Acc:P80310]
ENSSSCG00000011322	16867.2	3.75827	0.347411	10.0608	8.23241e-24	8.10669e-22	CCR1	C-C chemokine receptor type 1 [Source:RefSeq peptide;Acc:NP_001001621]
ENSSSCG00000008228	2727.53	-5.76557	0.547983	-10.0414	1.00205e-23	9.79157e-22	GNLY	antimicrobial peptide NK-lysin precursor [Source:RefSeq peptide;Acc:NP_001265684]
ENSSSCG00000009128	1445.25	2.6763	0.240607	10.0299	1.12615e-23	1.09202e-21
ENSSSCG00000009759	1092.67	3.07333	0.2805	10.0189	1.25954e-23	1.21212e-21	SCARB1	Scavenger receptor class B member 1 [Source:UniProtKB/Swiss-Prot;Acc:Q8SQC1]
ENSSSCG00000038322	2149.37	4.1903	0.392754	9.9993	1.53481e-23	1.46592e-21
ENSSSCG00000015094	2723.48	-2.05892	0.179797	-9.98839	1.71344e-23	1.61228e-21	CD3G	T-cell surface glycoprotein CD3 gamma chain [Source:UniProtKB/Swiss-Prot;Acc:Q5PXD3]
ENSSSCG00000033721	5324	-1.97722	0.171616	-9.98847	1.71204e-23	1.61228e-21
ENSSSCG00000014361	1905.22	1.82175	0.156231	9.97697	1.9225e-23	1.7957e-21
ENSSSCG00000026140	733.789	-1.76889	0.151039	-9.96999	2.06254e-23	1.91244e-21
ENSSSCG00000038418	1547.42	3.69475	0.344939	9.94874	2.55395e-23	2.35093e-21
ENSSSCG00000008573	3005.97	2.2622	0.201829	9.90522	3.95105e-23	3.6108e-21	RAB10	ras-related protein Rab-10 [Source:RefSeq peptide;Acc:NP_001229989]
ENSSSCG00000037642	1326.58	2.87511	0.263802	9.90166	4.09407e-23	3.71478e-21	ARID3A	AT-rich interaction domain 3A [Source:HGNC Symbol;Acc:HGNC:3031]
ENSSSCG00000014578	5829.54	1.73531	0.149424	9.85299	6.65374e-23	5.9945e-21	DENND5A	DENN domain containing 5A [Source:HGNC Symbol;Acc:HGNC:19344]
ENSSSCG00000006074	438.372	3.31943	0.310254	9.85124	6.77006e-23	6.05634e-21	STK3	serine/threonine kinase 3 [Source:HGNC Symbol;Acc:HGNC:11406]
ENSSSCG00000035170	194.052	3.66583	0.345634	9.84507	7.1991e-23	6.39511e-21	VSIG4	V-set and immunoglobulin domain-containing protein 4 precursor [Source:RefSeq peptide;Acc:NP_001231031]
ENSSSCG00000007956	620.023	-1.81302	0.157464	-9.84346	7.3152e-23	6.45312e-21	NLRC3	NLR family CARD domain containing 3 [Source:HGNC Symbol;Acc:HGNC:29889]
ENSSSCG00000008357	130.05	2.45486	0.223005	9.82856	8.48249e-23	7.43124e-21	SPRED2	sprouty related EVH1 domain containing 2 [Source:HGNC Symbol;Acc:HGNC:17722]
ENSSSCG00000007932	1808.48	3.07263	0.286563	9.80444	1.07739e-22	9.37407e-21	ROGDI	rogdi homolog [Source:HGNC Symbol;Acc:HGNC:29478]
ENSSSCG00000001817	1123.31	2.696	0.2482	9.80245	1.09887e-22	9.49589e-21	FURIN	furin, paired basic amino acid cleaving enzyme [Source:HGNC Symbol;Acc:HGNC:8568]
ENSSSCG00000031788	1465.71	3.06785	0.286174	9.80107	1.11398e-22	9.56138e-21	PTAFR	platelet activating factor receptor [Source:HGNC Symbol;Acc:HGNC:9582]
ENSSSCG00000015137	137.109	-2.70244	0.249258	-9.78666	1.28466e-22	1.09524e-20	CRTAM	cytotoxic and regulatory T cell molecule [Source:HGNC Symbol;Acc:HGNC:24313]
ENSSSCG00000004497	3947.45	3.18873	0.299013	9.78453	1.31207e-22	1.11115e-20	PSTPIP2	proline-serine-threonine phosphatase interacting protein 2 [Source:HGNC Symbol;Acc:HGNC:9581]
ENSSSCG00000011251	10972.1	2.04639	0.183235	9.73259	2.18941e-22	1.84186e-20	MYD88	myeloid differentiation primary response protein MyD88 [Source:RefSeq peptide;Acc:NP_001093393]
ENSSSCG00000040579	638.139	-2.5031	0.23054	-9.71657	2.56279e-22	2.14178e-20	ZNF683	zinc finger protein 683 [Source:HGNC Symbol;Acc:HGNC:28495]
ENSSSCG00000032644	1091.92	2.83274	0.264646	9.70998	2.73391e-22	2.26986e-20	HLX	H2.0 like homeobox [Source:HGNC Symbol;Acc:HGNC:4978]
ENSSSCG00000027967	4509.98	3.19514	0.302383	9.69665	3.11572e-22	2.57006e-20	IGSF6	immunoglobulin superfamily member 6 [Source:RefSeq peptide;Acc:NP_001230316]
ENSSSCG00000002039	96.165	5.6974	0.560547	9.69476	3.17395e-22	2.6012e-20	MMP14	matrix metallopeptidase 14 [Source:HGNC Symbol;Acc:HGNC:7160]
ENSSSCG00000034568	2076.51	2.33109	0.213866	9.6699	4.04769e-22	3.29602e-20	RNASE4
ENSSSCG00000006561	1100.68	1.97603	0.177355	9.65862	4.51915e-22	3.65648e-20	SLC39A1	solute carrier family 39 member 1 [Source:HGNC Symbol;Acc:HGNC:12876]
ENSSSCG00000008898	247.366	-3.88542	0.376374	-9.62444	6.30502e-22	5.06915e-20		Homeodomain-only protein [Source:UniProtKB/Swiss-Prot;Acc:Q8MJD6]
ENSSSCG00000027357	3351.31	2.15176	0.196399	9.61678	6.79261e-22	5.42682e-20	CSTB	Cystatin-B [Source:UniProtKB/Swiss-Prot;Acc:Q29290]
ENSSSCG00000038320	1973.54	1.78427	0.158229	9.61417	6.96688e-22	5.53127e-20	POR	NADPH--cytochrome P450 reductase [Source:RefSeq peptide;Acc:NP_001123431]
ENSSSCG00000022258	14359.5	5.61215	0.557352	9.59736	8.20186e-22	6.47132e-20
ENSSSCG00000039252	1972.41	7.98185	0.80557	9.58181	9.53615e-22	7.47763e-20	TCN1	transcobalamin 1 [Source:HGNC Symbol;Acc:HGNC:11652]
ENSSSCG00000007240	16825.9	3.00016	0.286357	9.55845	1.19538e-21	9.31591e-20	HCK	HCK proto-oncogene, Src family tyrosine kinase [Source:HGNC Symbol;Acc:HGNC:4840]
ENSSSCG00000004870	7305.91	2.09353	0.191548	9.55632	1.22016e-21	9.45104e-20	CNDP2	cytosolic non-specific dipeptidase [Source:RefSeq peptide;Acc:NP_001230636]
ENSSSCG00000016254	318.276	7.66821	0.776451	9.53721	1.46726e-21	1.12961e-19	CCL20	C-C motif chemokine 20 precursor [Source:RefSeq peptide;Acc:NP_001019760]
ENSSSCG00000039300	53.5992	4.16151	0.408795	9.5365	1.47733e-21	1.13051e-19	IL27	interleukin-27 subunit alpha precursor [Source:RefSeq peptide;Acc:NP_001007521]
ENSSSCG00000001242	1067.3	-1.81718	0.163095	-9.52903	1.58754e-21	1.20757e-19	GABBR1	gamma-aminobutyric acid type B receptor subunit 1 precursor [Source:RefSeq peptide;Acc:NP_001116586]
ENSSSCG00000008978	6.99095	21.1506	2.19626	9.51051	1.89723e-21	1.43456e-19	CXCL11	C-X-C motif chemokine 11 precursor [Source:RefSeq peptide;Acc:NP_001121963]
ENSSSCG00000032810	158.419	-3.97953	0.390903	-9.50747	1.95357e-21	1.46841e-19	GZMM	granzyme M precursor [Source:RefSeq peptide;Acc:NP_001137184]
ENSSSCG00000038970	1877.43	4.10992	0.404734	9.50473	2.00576e-21	1.49878e-19	BCL2L15	BCL2 like 15 [Source:HGNC Symbol;Acc:HGNC:33624]
ENSSSCG00000021815	687.589	3.50161	0.341524	9.4827	2.47789e-21	1.84074e-19
ENSSSCG00000022011	2770.1	2.25686	0.210289	9.4814	2.50897e-21	1.84228e-19	NMI	N-myc and STAT interactor [Source:HGNC Symbol;Acc:HGNC:7854]
ENSSSCG00000039798	2797.41	3.66113	0.358376	9.48191	2.49662e-21	1.84228e-19	SLC11A1	natural resistance-associated macrophage protein 1 [Source:RefSeq peptide;Acc:NP_998986]
ENSSSCG00000037559	105.792	-2.87988	0.276183	-9.47502	2.66711e-21	1.94714e-19	ACOT11	acyl-CoA thioesterase 11 [Source:HGNC Symbol;Acc:HGNC:18156]
ENSSSCG00000006664	225.451	4.8152	0.480473	9.47433	2.68466e-21	1.94876e-19	MTMR11	myotubularin-related protein 11 [Source:RefSeq peptide;Acc:NP_001230375]
ENSSSCG00000016928	507.307	3.08814	0.298336	9.46957	2.8101e-21	2.02822e-19	RAB3D	RAB3D, member RAS oncogene family [Source:HGNC Symbol;Acc:HGNC:9779]
ENSSSCG00000003998	686.798	1.58527	0.139688	9.46566	2.91718e-21	2.09361e-19	ZNF274	zinc finger protein 274 [Source:HGNC Symbol;Acc:HGNC:13068]
ENSSSCG00000013655	2602.71	2.66514	0.25394	9.45936	3.09838e-21	2.20659e-19	ICAM1	intercellular adhesion molecule 1 precursor [Source:RefSeq peptide;Acc:NP_998981]
ENSSSCG00000039962	1454.45	2.36963	0.222709	9.45899	3.10935e-21	2.20659e-19	HSPB1	Heat shock protein beta-1 [Source:UniProtKB/Swiss-Prot;Acc:Q5S1U1]
ENSSSCG00000034114	107.051	-3.16624	0.306991	-9.457	3.16904e-21	2.23646e-19	GPR68	G protein-coupled receptor 68 [Source:HGNC Symbol;Acc:HGNC:4519]
ENSSSCG00000001978	1384.66	-3.4672	0.339143	-9.44785	3.4586e-21	2.42732e-19	GZMB	granzyme B precursor [Source:RefSeq peptide;Acc:NP_001137182]
ENSSSCG00000006776	10065.7	1.77218	0.159785	9.44486	3.55879e-21	2.48392e-19	MOV10	Mov10 RISC complex RNA helicase [Source:HGNC Symbol;Acc:HGNC:7200]
ENSSSCG00000035653	597.882	2.24155	0.209518	9.44319	3.61587e-21	2.50997e-19	PGAP2	post-GPI attachment to proteins 2 [Source:HGNC Symbol;Acc:HGNC:17893]
ENSSSCG00000036308	1665.84	1.81539	0.164416	9.44164	3.66988e-21	2.53361e-19	PGS1	phosphatidylglycerophosphate synthase 1 [Source:HGNC Symbol;Acc:HGNC:30029]
ENSSSCG00000039956	1909.31	3.54918	0.348254	9.43608	3.86988e-21	2.65725e-19
ENSSSCG00000037549	437.141	1.5642	0.138507	9.39421	5.76463e-21	3.93699e-19	GCLM	glutamate-cysteine ligase modifier subunit [Source:HGNC Symbol;Acc:HGNC:4312]
ENSSSCG00000008043	4277.33	2.12474	0.198399	9.38361	6.37525e-21	4.32414e-19	TRAF7	TNF receptor associated factor 7 [Source:HGNC Symbol;Acc:HGNC:20456]
ENSSSCG00000029879	17837.9	6.71774	0.687899	9.38321	6.39957e-21	4.32414e-19	LTF	lactotransferrin precursor [Source:RefSeq peptide;Acc:NP_999527]
ENSSSCG00000030882	2715.08	3.12794	0.305495	9.37791	6.72926e-21	4.52284e-19
ENSSSCG00000014049	1804.11	2.48222	0.236665	9.37692	6.79264e-21	4.54142e-19	UNC5A	unc-5 netrin receptor A [Source:HGNC Symbol;Acc:HGNC:12567]
ENSSSCG00000014997	8015.59	3.14151	0.307035	9.37505	6.91411e-21	4.59843e-19
ENSSSCG00000002294	1127.64	3.72238	0.369243	9.36877	7.33835e-21	4.85516e-19	ARG2	arginase 2 [Source:HGNC Symbol;Acc:HGNC:664]
ENSSSCG00000007817	10412.3	2.22811	0.21067	9.32776	1.08134e-20	7.11723e-19	IL4R	interleukin-4 receptor subunit alpha precursor [Source:RefSeq peptide;Acc:NP_999505]
ENSSSCG00000032474	13165.1	6.31915	0.651072	9.30176	1.38144e-20	9.0456e-19	CXCL10	C-X-C motif chemokine 10 precursor [Source:RefSeq peptide;Acc:NP_001008691]
ENSSSCG00000012643	395.17	-2.12306	0.200598	-9.27237	1.82056e-20	1.18598e-18	SH2D1A	SH2 domain-containing protein 1A [Source:RefSeq peptide;Acc:NP_001072143]
ENSSSCG00000005376	325.737	3.25668	0.324206	9.23378	2.61242e-20	1.69314e-18	TBC1D2	TBC1 domain family member 2 [Source:HGNC Symbol;Acc:HGNC:18026]
ENSSSCG00000021672	1852.92	2.01922	0.190476	9.22	2.97097e-20	1.91575e-18	WBP2	WW domain binding protein 2 [Source:HGNC Symbol;Acc:HGNC:12738]
ENSSSCG00000032936	2847.83	2.15259	0.205148	9.21069	3.24047e-20	2.07897e-18	PIM3	Pim-3 proto-oncogene, serine/threonine kinase [Source:HGNC Symbol;Acc:HGNC:19310]
ENSSSCG00000008677	1927.02	1.61142	0.146599	9.19778	3.65437e-20	2.33273e-18	TACC3	transforming acidic coiled-coil containing protein 3 [Source:HGNC Symbol;Acc:HGNC:11524]
ENSSSCG00000029521	3176.44	3.42887	0.344415	9.19192	3.85885e-20	2.45095e-18	CD82	CD82 antigen [Source:RefSeq peptide;Acc:NP_001138690]
ENSSSCG00000002469	435.823	5.33262	0.552515	9.17548	4.49562e-20	2.84119e-18	OTUB2	OTU deubiquitinase, ubiquitin aldehyde binding 2 [Source:HGNC Symbol;Acc:HGNC:20351]
ENSSSCG00000038104	76.4164	3.79251	0.385114	9.16474	4.9667e-20	3.12336e-18
ENSSSCG00000003259	1118.78	3.54148	0.358414	9.14709	5.84894e-20	3.66005e-18	OSCAR	osteoclast associated, immunoglobulin-like receptor [Source:HGNC Symbol;Acc:HGNC:29960]
ENSSSCG00000007131	361.551	-2.06533	0.197891	-9.10751	8.42982e-20	5.24921e-18	CST7	cystatin-F precursor [Source:RefSeq peptide;Acc:NP_001230239]
ENSSSCG00000002828	2698.69	2.37501	0.232817	9.0714	1.17497e-19	7.28079e-18	LPCAT2	lysophosphatidylcholine acyltransferase 2 [Source:HGNC Symbol;Acc:HGNC:26032]
ENSSSCG00000017755	30.7344	-4.2689	0.442272	-9.05747	1.33508e-19	8.2328e-18	NOS2	nitric oxide synthase, inducible [Source:RefSeq peptide;Acc:NP_001137162]
ENSSSCG00000015650	5939.72	2.35657	0.231216	9.05448	1.37217e-19	8.42061e-18	MAPKAPK2	mitogen-activated protein kinase-activated protein kinase 2 [Source:HGNC Symbol;Acc:HGNC:6887]
ENSSSCG00000016855	5393.29	2.06056	0.198707	9.04611	1.48158e-19	9.04834e-18	FYB1	FYN binding protein 1 [Source:HGNC Symbol;Acc:HGNC:4036]
ENSSSCG00000027378	155.994	3.34842	0.341618	9.03166	1.69087e-19	1.02771e-17	SH3PXD2B	SH3 and PX domains 2B [Source:HGNC Symbol;Acc:HGNC:29242]
ENSSSCG00000040072	54.5572	3.00009	0.303305	9.02412	1.8115e-19	1.09578e-17	RF01684
ENSSSCG00000016504	1430.97	2.68279	0.268669	9.00645	2.12839e-19	1.28137e-17	TBXAS1	Thromboxane-A synthase [Source:UniProtKB/Swiss-Prot;Acc:P47787]
ENSSSCG00000008261	210.705	2.19992	0.215362	8.9936	2.39254e-19	1.4336e-17	HK2	hexokinase-2 [Source:RefSeq peptide;Acc:NP_001116459]
ENSSSCG00000030088	4969.26	3.20499	0.327523	8.98243	2.64847e-19	1.57951e-17
ENSSSCG00000013432	4780.63	2.1195	0.206805	8.97685	2.78628e-19	1.65393e-17	MIDN	midnolin [Source:HGNC Symbol;Acc:HGNC:16298]
ENSSSCG00000000289	7189.94	2.84445	0.287646	8.97427	2.85227e-19	1.68523e-17	NFE2	transcription factor NF-E2 45 kDa subunit [Source:RefSeq peptide;Acc:NP_001172081]
ENSSSCG00000000433	240.124	-3.30647	0.339431	-8.96629	3.06679e-19	1.80359e-17	B4GALNT1	beta-1,4-N-acetyl-galactosaminyltransferase 1 [Source:HGNC Symbol;Acc:HGNC:4117]
ENSSSCG00000001988	2111.9	3.43807	0.354303	8.96134	3.20763e-19	1.87772e-17	ADCY4	adenylate cyclase 4 [Source:HGNC Symbol;Acc:HGNC:235]
ENSSSCG00000014909	216.211	-2.43019	0.241941	-8.95738	3.32473e-19	1.93734e-17
ENSSSCG00000009601	114.317	2.38966	0.237582	8.95112	3.51906e-19	2.04122e-17	SLC18A1	solute carrier family 18 member A1 [Source:HGNC Symbol;Acc:HGNC:10934]
ENSSSCG00000030433	277.818	3.22493	0.331056	8.94682	3.65864e-19	2.11253e-17
ENSSSCG00000028802	3434.71	2.85733	0.290165	8.94078	3.86442e-19	2.21125e-17
ENSSSCG00000039569	950.343	5.55657	0.592049	8.94105	3.85506e-19	2.21125e-17
ENSSSCG00000028762	438.726	2.1157	0.207501	8.92848	4.31888e-19	2.46021e-17	VPS37C	VPS37C, ESCRT-I subunit [Source:HGNC Symbol;Acc:HGNC:26097]
ENSSSCG00000035226	2555.21	3.44791	0.356959	8.92224	4.56939e-19	2.59129e-17
ENSSSCG00000007039	555.625	6.79541	0.734657	8.89174	6.01579e-19	3.39638e-17	PRNP	prion protein [Source:HGNC Symbol;Acc:HGNC:9449]
ENSSSCG00000006899	17991	-1.27619	0.114006	-8.88681	6.28885e-19	3.53484e-17	RPL5	60S ribosomal protein L5 [Source:RefSeq peptide;Acc:NP_001107756]
ENSSSCG00000034293	1434.22	-1.84457	0.17851	-8.85966	8.02602e-19	4.49139e-17	ARL4C	ADP-ribosylation factor-like protein 4C [Source:RefSeq peptide;Acc:NP_001231244]
ENSSSCG00000016101	3649.17	1.6832	0.160684	8.8383	9.71872e-19	5.41478e-17	CFLAR	CASP8 and FADD-like apoptosis regulator [Source:RefSeq peptide;Acc:NP_001001628]
ENSSSCG00000009229	504.612	1.9654	0.193985	8.77578	1.69723e-18	9.41481e-17	ARHGAP24	Rho GTPase activating protein 24 [Source:HGNC Symbol;Acc:HGNC:25361]
ENSSSCG00000004663	48.5086	-5.86529	0.638767	-8.77043	1.77989e-18	9.83041e-17	SEMA6D	semaphorin 6D [Source:HGNC Symbol;Acc:HGNC:16770]
ENSSSCG00000015567	4377.2	3.16503	0.330947	8.76878	1.8062e-18	9.89294e-17	FAM129A	protein Niban [Source:RefSeq peptide;Acc:NP_001230148]
ENSSSCG00000017202	20979.8	2.0403	0.202681	8.76874	1.80679e-18	9.89294e-17		Histone H3.3 [Source:UniProtKB/Swiss-Prot;Acc:Q71LE2]
ENSSSCG00000010433	1681.75	2.59635	0.266343	8.76056	1.94286e-18	1.05924e-16	SGMS1	phosphatidylcholine:ceramide cholinephosphotransferase 1 [Source:RefSeq peptide;Acc:NP_001090907]
ENSSSCG00000040151	668.865	2.49833	0.255449	8.75045	2.12497e-18	1.15357e-16	SMIM3	small integral membrane protein 3 [Source:HGNC Symbol;Acc:HGNC:30248]
ENSSSCG00000015958	1891.71	-2.06297	0.206353	-8.72258	2.71924e-18	1.46989e-16		pyruvate dehydrogenase (acetyl-transferring) kinase isozyme 1, mitochondrial [Source:RefSeq peptide;Acc:NP_001153080]
ENSSSCG00000030172	217.446	-1.62435	0.156324	-8.70834	3.08358e-18	1.65978e-16	CD40LG	CD40 ligand [Source:RefSeq peptide;Acc:NP_999291]
ENSSSCG00000031023	6041.38	2.95934	0.310722	8.67755	4.04401e-18	2.15887e-16
ENSSSCG00000032135	1320.42	3.27795	0.34744	8.67752	4.04481e-18	2.15887e-16
ENSSSCG00000024568	1466.01	4.5456	0.494543	8.65965	4.73221e-18	2.5152e-16
ENSSSCG00000013976	205.005	4.25668	0.461395	8.65558	4.90394e-18	2.59561e-16
ENSSSCG00000009542	2162.85	2.76778	0.289654	8.64736	5.27058e-18	2.7781e-16	TNFSF13B	tumor necrosis factor ligand superfamily member 13B [Source:RefSeq peptide;Acc:NP_001090967]
ENSSSCG00000014985	71.1735	8.59345	0.963715	8.64407	5.42453e-18	2.84077e-16	MMP3	Interstitial collagenase 18 kDa interstitial collagenase [Source:UniProtKB/Swiss-Prot;Acc:P21692]
ENSSSCG00000017880	54.0484	-3.71104	0.398897	-8.64387	5.43421e-18	2.84077e-16	SPNS3	sphingolipid transporter 3 (putative) [Source:HGNC Symbol;Acc:HGNC:28433]
ENSSSCG00000008602	5552.53	2.29414	0.235162	8.63706	5.76786e-18	3.00283e-16	LAPTM4A	lysosomal protein transmembrane 4 alpha [Source:HGNC Symbol;Acc:HGNC:6924]
ENSSSCG00000002001	663.892	2.41366	0.249225	8.62923	6.17672e-18	3.20257e-16	REC8	REC8 meiotic recombination protein [Source:HGNC Symbol;Acc:HGNC:16879]
ENSSSCG00000001507	8779.51	1.30368	0.120725	8.61998	6.69666e-18	3.45804e-16	TAPBP	TAP binding protein [Source:HGNC Symbol;Acc:HGNC:11566]
ENSSSCG00000013643	2532.92	2.52949	0.262945	8.6195	6.72459e-18	3.4584e-16	CDKN2D	cyclin dependent kinase inhibitor 2D [Source:HGNC Symbol;Acc:HGNC:1790]
ENSSSCG00000021519	171.443	-2.02837	0.205742	-8.58031	9.46203e-18	4.84662e-16	CPNE2	copine 2 [Source:HGNC Symbol;Acc:HGNC:2315]
ENSSSCG00000008334	15754.8	3.06854	0.327603	8.56374	1.09267e-17	5.57437e-16	MXD1	MAX dimerization protein 1 [Source:HGNC Symbol;Acc:HGNC:6761]
ENSSSCG00000001516	1901.16	1.34086	0.126326	8.53206	1.43762e-17	7.30485e-16	BAK1	BCL2 antagonist/killer 1 [Source:HGNC Symbol;Acc:HGNC:949]
ENSSSCG00000011712	568.948	3.68276	0.401459	8.51824	1.61989e-17	8.19822e-16	P2RY14	purinergic receptor P2Y14 [Source:HGNC Symbol;Acc:HGNC:16442]
ENSSSCG00000007656	778.291	-1.7245	0.171723	-8.51058	1.73063e-17	8.72386e-16	PVRIG	transmembrane protein PVRIG precursor [Source:RefSeq peptide;Acc:NP_001231628]
ENSSSCG00000007933	101.562	4.3883	0.485194	8.50231	1.85852e-17	9.33154e-16	12-Sep	septin-12 [Source:RefSeq peptide;Acc:NP_001265690]
ENSSSCG00000035189	73.2736	-3.00585	0.322832	-8.49611	1.96042e-17	9.80442e-16
ENSSSCG00000031292	271.777	5.43057	0.611396	8.45202	2.86313e-17	1.42629e-15
ENSSSCG00000001073	257.606	2.89114	0.311267	8.44325	3.08642e-17	1.53151e-15	TPMT	thiopurine S-methyltransferase [Source:RefSeq peptide;Acc:NP_001230604]
ENSSSCG00000034371	913.609	5.49028	0.620265	8.42744	3.53302e-17	1.7463e-15
ENSSSCG00000008193	2724.8	-1.83182	0.186295	-8.42098	3.73346e-17	1.83822e-15	ZAP70	zeta chain of T cell receptor associated protein kinase 70 [Source:HGNC Symbol;Acc:HGNC:12858]
ENSSSCG00000023362	1053.24	2.37525	0.251173	8.40939	4.12133e-17	2.02136e-15	RHBDF2	rhomboid 5 homolog 2 [Source:HGNC Symbol;Acc:HGNC:20788]
ENSSSCG00000029998	258.333	1.90458	0.195244	8.40767	4.1822e-17	2.04333e-15	KLF7	Krueppel-like factor 7 [Source:RefSeq peptide;Acc:NP_001090956]
ENSSSCG00000036097	190.409	-2.41053	0.255606	-8.40157	4.40563e-17	2.14424e-15
ENSSSCG00000003578	8601.6	2.92531	0.317647	8.38123	5.23791e-17	2.53959e-15	FGR	FGR proto-oncogene, Src family tyrosine kinase [Source:HGNC Symbol;Acc:HGNC:3697]
ENSSSCG00000003582	630.596	3.83043	0.42589	8.37634	5.45968e-17	2.63705e-15	SMPDL3B	sphingomyelin phosphodiesterase acid like 3B [Source:HGNC Symbol;Acc:HGNC:21416]
ENSSSCG00000022687	254.801	-1.61723	0.161718	-8.37378	5.5799e-17	2.68491e-15	NAA40	N(alpha)-acetyltransferase 40, NatD catalytic subunit [Source:HGNC Symbol;Acc:HGNC:25845]
ENSSSCG00000016564	10350.1	1.92614	0.199102	8.35303	6.65318e-17	3.18926e-15	UBE2H	ubiquitin conjugating enzyme E2 H [Source:HGNC Symbol;Acc:HGNC:12484]
ENSSSCG00000006059	1031.96	-1.91466	0.197895	-8.34597	7.06327e-17	3.37311e-15	NCALD	neurocalcin-delta [Source:RefSeq peptide;Acc:NP_001231395]
ENSSSCG00000011782	295.661	-1.85111	0.190468	-8.33775	7.57188e-17	3.60246e-15	ABCC5	ATP binding cassette subfamily C member 5 [Source:HGNC Symbol;Acc:HGNC:56]
ENSSSCG00000012277	1840.8	4.79618	0.544021	8.33267	7.90389e-17	3.74638e-15	TIMP1	metalloproteinase inhibitor 1 precursor [Source:RefSeq peptide;Acc:NP_999022]
ENSSSCG00000023709	5929.04	2.62191	0.283367	8.32446	8.4714e-17	4.00045e-15	PTPRJ	protein tyrosine phosphatase, receptor type J [Source:HGNC Symbol;Acc:HGNC:9673]
ENSSSCG00000037528	362.512	5.98771	0.688018	8.32053	8.75745e-17	4.12022e-15
ENSSSCG00000038003	2171.42	-1.72373	0.175599	-8.31833	8.92149e-17	4.18191e-15	ITK	IL2 inducible T cell kinase [Source:HGNC Symbol;Acc:HGNC:6171]
ENSSSCG00000024373	6418.86	1.55203	0.155128	8.3092	9.63522e-17	4.49986e-15	TRIP12	thyroid hormone receptor interactor 12 [Source:HGNC Symbol;Acc:HGNC:12306]
ENSSSCG00000024596	445.783	2.38272	0.255234	8.30486	9.99331e-17	4.65e-15	NOCT	nocturnin [Source:HGNC Symbol;Acc:HGNC:14254]
ENSSSCG00000010580	1138.03	1.61141	0.162975	8.27353	1.30054e-16	6.02947e-15	NFKB2	nuclear factor kappa B subunit 2 [Source:HGNC Symbol;Acc:HGNC:7795]
ENSSSCG00000001561	1546.69	3.33115	0.371104	8.26754	1.36753e-16	6.31702e-15	ETV7	ETS variant 7 [Source:HGNC Symbol;Acc:HGNC:18160]
ENSSSCG00000005215	2589.09	2.29115	0.245371	8.26548	1.39133e-16	6.40367e-15	JAK2	Tyrosine-protein kinase JAK2 [Source:UniProtKB/Swiss-Prot;Acc:O19064]
ENSSSCG00000011361	1808.42	2.26082	0.24173	8.26451	1.40266e-16	6.40933e-15	SLC26A6	solute carrier family 26 member 6 [Source:RefSeq peptide;Acc:NP_001012298]
ENSSSCG00000024867	4808.02	4.38972	0.499323	8.26456	1.40206e-16	6.40933e-15	ISG20	interferon stimulated exonuclease gene 20 [Source:HGNC Symbol;Acc:HGNC:6130]
ENSSSCG00000029371	9698.05	2.94073	0.324295	8.25697	1.49417e-16	6.80304e-15	C5AR1	C5a anaphylatoxin chemotactic receptor 1 [Source:RefSeq peptide;Acc:NP_001231144]
ENSSSCG00000033703	3217.11	2.46275	0.266661	8.2491	1.59591e-16	7.24029e-15	FAM111A	family with sequence similarity 111 member A [Source:HGNC Symbol;Acc:HGNC:24725]
ENSSSCG00000038138	573.76	2.97778	0.330714	8.20874	2.23524e-16	1.01047e-14	TFEC	transcription factor EC [Source:HGNC Symbol;Acc:HGNC:11754]
ENSSSCG00000027911	1025.68	3.56364	0.402346	8.2034	2.33678e-16	1.05263e-14	LTB4R	leukotriene B4 receptor [Source:HGNC Symbol;Acc:HGNC:6713]
ENSSSCG00000006889	51.3775	5.53203	0.644183	8.17935	2.85377e-16	1.28097e-14	ARHGAP29	Rho GTPase activating protein 29 [Source:HGNC Symbol;Acc:HGNC:30207]
ENSSSCG00000040140	3368.32	-1.65752	0.170895	-8.15988	3.35367e-16	1.50006e-14	CD3E	T-cell surface glycoprotein CD3 epsilon chain precursor [Source:RefSeq peptide;Acc:NP_999392]
ENSSSCG00000017032	324.608	-1.97172	0.209496	-8.15621	3.4571e-16	1.5409e-14
ENSSSCG00000001818	1343.13	2.76298	0.306755	8.14963	3.65035e-16	1.62134e-14	FES	FES proto-oncogene, tyrosine kinase [Source:HGNC Symbol;Acc:HGNC:3657]
ENSSSCG00000012695	1373.66	2.13434	0.229709	8.14642	3.74849e-16	1.65913e-14
ENSSSCG00000007436	16422.4	4.2469	0.490119	8.12837	4.35119e-16	1.91921e-14	MMP9	matrix metalloproteinase-9 precursor [Source:RefSeq peptide;Acc:NP_001033093]
ENSSSCG00000009330	10022.3	3.55688	0.405303	8.12687	4.40508e-16	1.93625e-14	ALOX5AP	arachidonate 5-lipoxygenase-activating protein precursor [Source:RefSeq peptide;Acc:NP_001157473]
ENSSSCG00000008164	5841.07	1.52831	0.155715	8.12557	4.45269e-16	1.95043e-14	MAP4K4	mitogen-activated protein kinase kinase kinase kinase 4 [Source:HGNC Symbol;Acc:HGNC:6866]
ENSSSCG00000004057	2461.04	-1.58883	0.163188	-8.12432	4.49862e-16	1.96378e-14	SYTL3	synaptotagmin like 3 [Source:HGNC Symbol;Acc:HGNC:15587]
ENSSSCG00000016248	1406.09	1.67333	0.173734	8.11754	4.75739e-16	2.06963e-14	AGFG1	ArfGAP with FG repeats 1 [Source:HGNC Symbol;Acc:HGNC:5175]
ENSSSCG00000010404	1721.16	3.34541	0.380033	8.11079	5.02924e-16	2.18042e-14	ALOX5	arachidonate 5-lipoxygenase [Source:HGNC Symbol;Acc:HGNC:435]
ENSSSCG00000025179	1027.9	1.91613	0.204234	8.09413	5.76748e-16	2.49198e-14	NECAP1	NECAP endocytosis associated 1 [Source:HGNC Symbol;Acc:HGNC:24539]
ENSSSCG00000006968	1166.78	2.34278	0.257241	8.08484	6.22482e-16	2.68047e-14	LONRF1	LON peptidase N-terminal domain and ring finger 1 [Source:HGNC Symbol;Acc:HGNC:26302]
ENSSSCG00000020984	254.661	-1.62711	0.168861	-8.07812	6.57725e-16	2.81316e-14	LXN	latexin [Source:HGNC Symbol;Acc:HGNC:13347]
ENSSSCG00000040465	361.083	-3.6519	0.419511	-8.07812	6.57716e-16	2.81316e-14	KLRK1	NKG2-D type II integral membrane protein [Source:RefSeq peptide;Acc:NP_998978]
ENSSSCG00000033251	3575.85	2.56065	0.284504	8.07587	6.69959e-16	2.85587e-14	TREM1	Triggering receptor expressed on myeloid cells 1 [Source:UniProtKB/Swiss-Prot;Acc:Q6TYI6]
ENSSSCG00000029231	5511.56	2.80936	0.315362	8.0743	6.78658e-16	2.88327e-14
ENSSSCG00000037735	10027.8	2.78161	0.312186	8.06754	7.17278e-16	3.0372e-14
ENSSSCG00000002749	676.684	3.64418	0.419537	8.05923	7.67783e-16	3.24025e-14		Haptoglobin Haptoglobin alpha chain Haptoglobin beta chain [Source:UniProtKB/Swiss-Prot;Acc:Q8SPS7]
ENSSSCG00000008796	1012.88	2.69296	0.30172	8.05359	8.04019e-16	3.38194e-14	RBM47	RNA binding motif protein 47 [Source:HGNC Symbol;Acc:HGNC:30358]
ENSSSCG00000015839	997.296	3.26639	0.373032	8.05121	8.19819e-16	3.43702e-14
ENSSSCG00000027121	7230.65	1.76528	0.186726	8.04523	8.60846e-16	3.59714e-14	ODC1	ornithine decarboxylase [Source:RefSeq peptide;Acc:NP_001116455]
ENSSSCG00000037614	5567.66	1.80596	0.191879	8.04114	8.90057e-16	3.70702e-14	RF01957
ENSSSCG00000007469	12593.4	1.77545	0.188197	8.03635	9.25549e-16	3.84224e-14	PTPN1	tyrosine-protein phosphatase non-receptor type 1 [Source:RefSeq peptide;Acc:NP_001106906]
ENSSSCG00000006054	1348.92	2.02328	0.219077	8.0348	9.37344e-16	3.87853e-14	ATP6V1C1	V-type proton ATPase subunit C 1 [Source:RefSeq peptide;Acc:NP_001177134]
ENSSSCG00000003407	159.29	2.62538	0.2961	7.9782	1.48488e-15	6.12417e-14	CASZ1	castor zinc finger 1 [Source:HGNC Symbol;Acc:HGNC:26002]
ENSSSCG00000024393	576.397	3.21516	0.370602	7.96575	1.64218e-15	6.75102e-14	B3GNT5	Lactosylceramide 1,3-N-acetyl-beta-D-glucosaminyltransferase [Source:UniProtKB/Swiss-Prot;Acc:Q864U8]
ENSSSCG00000038967	5686.68	1.59538	0.16739	7.95952	1.72712e-15	7.07728e-14	NADK	NAD kinase [Source:HGNC Symbol;Acc:HGNC:29831]
ENSSSCG00000039056	3621.48	3.14729	0.362493	7.95672	1.76656e-15	7.21562e-14	GAS7	growth arrest specific 7 [Source:HGNC Symbol;Acc:HGNC:4169]
ENSSSCG00000039222	3287.54	2.17512	0.240682	7.94441	1.9511e-15	7.94387e-14
ENSSSCG00000015660	627.299	2.75941	0.314683	7.93299	2.13938e-15	8.6826e-14	PFKFB2	6-phosphofructo-2-kinase/fructose-2,6-biphosphatase 2 [Source:HGNC Symbol;Acc:HGNC:8873]
ENSSSCG00000014766	158.358	-2.07981	0.229164	-7.92782	2.2303e-15	9.02279e-14
ENSSSCG00000007157	239.165	-1.98133	0.216901	-7.92205	2.33628e-15	9.39168e-14	SLC4A11	solute carrier family 4 member 11 [Source:HGNC Symbol;Acc:HGNC:16438]
ENSSSCG00000014891	2704.62	2.14465	0.237508	7.92231	2.33139e-15	9.39168e-14
ENSSSCG00000025856	981.401	1.94957	0.213047	7.9163	2.44685e-15	9.80513e-14	TMEM106A	transmembrane protein 106A [Source:RefSeq peptide;Acc:NP_001231483]
ENSSSCG00000016186	4473.71	1.35363	0.138049	7.90011	2.78647e-15	1.1131e-13	TMBIM1	transmembrane BAX inhibitor motif containing 1 [Source:HGNC Symbol;Acc:HGNC:23410]
ENSSSCG00000038419	481.384	4.43591	0.528309	7.89856	2.82141e-15	1.12352e-13
ENSSSCG00000007710	260.901	8.95788	1.10196	7.89037	3.01295e-15	1.19056e-13	MLXIPL	MLX interacting protein like [Source:HGNC Symbol;Acc:HGNC:12744]
ENSSSCG00000016475	2452.71	-1.73069	0.186003	-7.89052	3.00927e-15	1.19056e-13
ENSSSCG00000037754	309.26	-1.3422	0.136774	-7.89017	3.01787e-15	1.19056e-13	SLC39A11	solute carrier family 39 member 11 [Source:HGNC Symbol;Acc:HGNC:14463]
ENSSSCG00000035756	698.144	-1.74761	0.188197	-7.88842	3.06034e-15	1.20358e-13
ENSSSCG00000003150	2260.78	1.41038	0.145506	7.88518	3.14092e-15	1.23145e-13	NUCB1	nucleobindin-1 precursor [Source:RefSeq peptide;Acc:NP_001231417]
ENSSSCG00000021837	836.892	2.44532	0.277312	7.86943	3.56266e-15	1.39251e-13	TMEM120A	transmembrane protein 120A [Source:HGNC Symbol;Acc:HGNC:21697]
ENSSSCG00000000040	259.265	-1.71763	0.184885	-7.86756	3.61622e-15	1.40911e-13	3-Sep	septin 3 [Source:HGNC Symbol;Acc:HGNC:10750]
ENSSSCG00000015664	3602.58	2.42233	0.275083	7.8496	4.17356e-15	1.62131e-13		complement decay-accelerating factor precursor [Source:RefSeq peptide;Acc:NP_998980]
ENSSSCG00000015889	1877.1	2.1926	0.245908	7.84669	4.2717e-15	1.65437e-13	TANK	TRAF family member associated NFKB activator [Source:HGNC Symbol;Acc:HGNC:11562]
ENSSSCG00000000033	6867.61	2.57783	0.295269	7.83961	4.51931e-15	1.74495e-13	TSPO	translocator protein [Source:RefSeq peptide;Acc:NP_998918]
ENSSSCG00000024818	875.596	-1.96755	0.217435	-7.83919	4.53479e-15	1.74562e-13	RCAN3	RCAN family member 3 [Source:HGNC Symbol;Acc:HGNC:3042]
ENSSSCG00000023585	462.605	2.68624	0.309256	7.83561	4.66572e-15	1.7906e-13	SERINC2	serine incorporator 2 precursor [Source:RefSeq peptide;Acc:NP_001231077]
ENSSSCG00000026478	237.017	-2.1621	0.242444	-7.833	4.76363e-15	1.82266e-13	PADI2	peptidyl arginine deiminase 2 [Source:HGNC Symbol;Acc:HGNC:18341]
ENSSSCG00000017894	57.6358	-4.60557	0.55513	-7.82255	5.17625e-15	1.97459e-13	WSCD1	WSC domain containing 1 [Source:HGNC Symbol;Acc:HGNC:29060]
ENSSSCG00000001404	1096.83	2.47147	0.282457	7.81864	5.33963e-15	2.03082e-13	TNF	Tumor necrosis factor Tumor necrosis factor, membrane form Intracellular domain 1 Intracellular domain 2 C-domain 1 C-domain 2 Tumor necrosis factor, soluble form [Source:UniProtKB/Swiss-Prot;Acc:P23563]
ENSSSCG00000002814	1313.13	3.30481	0.389701	7.80541	5.9308e-15	2.24892e-13	ADGRG3	adhesion G protein-coupled receptor G3 [Source:HGNC Symbol;Acc:HGNC:13728]
ENSSSCG00000028108	4202.89	2.97085	0.347496	7.79237	6.57625e-15	2.48625e-13	ASAP3	ArfGAP with SH3 domain, ankyrin repeat and PH domain 3 [Source:HGNC Symbol;Acc:HGNC:14987]
ENSSSCG00000004507	169.429	-2.00259	0.223546	-7.78165	7.15819e-15	2.69823e-13	SMAD7	mothers against decapentaplegic homolog 7 [Source:RefSeq peptide;Acc:NP_001231104]
ENSSSCG00000016128	6436.41	-1.1117	0.109113	-7.77787	7.37569e-15	2.77199e-13	EEF1B2	elongation factor 1-beta [Source:RefSeq peptide;Acc:NP_001230453]
ENSSSCG00000011301	1485.29	2.07221	0.232639	7.77677	7.43997e-15	2.7879e-13	ZDHHC3	zinc finger DHHC-type containing 3 [Source:HGNC Symbol;Acc:HGNC:18470]
ENSSSCG00000004158	570.631	6.27321	0.772967	7.77546	7.51708e-15	2.80851e-13	IL22RA2	interleukin 22 receptor subunit alpha 2 [Source:HGNC Symbol;Acc:HGNC:14901]
ENSSSCG00000000663	920.947	-3.38825	0.402403	-7.7664	8.07511e-15	3.00815e-13
ENSSSCG00000005638	2601.07	4.51802	0.547949	7.76529	8.14579e-15	3.02561e-13		neutrophil gelatinase-associated lipocalin precursor [Source:RefSeq peptide;Acc:NP_001231339]
ENSSSCG00000016175	662.659	2.88873	0.338368	7.75989	8.50033e-15	3.1481e-13	MREG	melanoregulin [Source:HGNC Symbol;Acc:HGNC:25478]
ENSSSCG00000032613	176.802	3.03257	0.357013	7.75753	8.66024e-15	3.198e-13	SNAI1	snail family transcriptional repressor 1 [Source:HGNC Symbol;Acc:HGNC:11128]
ENSSSCG00000036017	174.878	3.10236	0.366274	7.75191	9.05188e-15	3.33293e-13
ENSSSCG00000014825	820.761	2.57583	0.29844	7.74962	9.21671e-15	3.38381e-13	RELT	RELT, TNF receptor [Source:HGNC Symbol;Acc:HGNC:13764]
ENSSSCG00000027812	3312.54	1.80331	0.198965	7.74143	9.83064e-15	3.59881e-13	IQSEC1	IQ motif and Sec7 domain 1 [Source:HGNC Symbol;Acc:HGNC:29112]
ENSSSCG00000011407	3703.93	-1.225	0.124355	-7.7356	1.02913e-14	3.75663e-13	RASSF1	Ras association domain family member 1 [Source:HGNC Symbol;Acc:HGNC:9882]
ENSSSCG00000026257	2557.14	-1.28968	0.132725	-7.73508	1.03337e-14	3.76127e-13	STMN1	Stathmin [Source:UniProtKB/Swiss-Prot;Acc:Q6DUB7]
ENSSSCG00000016059	1069.02	-1.83433	0.203446	-7.72343	1.13244e-14	4.11013e-13	STAT4	signal transducer and activator of transcription 4 [Source:RefSeq peptide;Acc:NP_001302713]
ENSSSCG00000013114	2277.83	2.27199	0.260869	7.70103	1.34969e-14	4.88465e-13	SLC15A3	solute carrier family 15 member 3 [Source:HGNC Symbol;Acc:HGNC:18068]
ENSSSCG00000013115	3019.43	-1.58853	0.172177	-7.69844	1.3774e-14	4.97079e-13	CD5	T-cell surface glycoprotein CD5 precursor [Source:RefSeq peptide;Acc:NP_001231729]
ENSSSCG00000014349	477.099	-1.9183	0.215134	-7.69409	1.42502e-14	5.12807e-13	TMEM173	stimulator of interferon genes protein [Source:RefSeq peptide;Acc:NP_001136310]
ENSSSCG00000016599	54.8477	-5.44752	0.673883	-7.69345	1.43214e-14	5.13913e-13	GPR37	G protein-coupled receptor 37 [Source:HGNC Symbol;Acc:HGNC:4494]
ENSSSCG00000007355	3928.42	1.75849	0.194409	7.6923	1.44515e-14	5.17119e-13	TOP1	DNA topoisomerase I [Source:HGNC Symbol;Acc:HGNC:11986]
ENSSSCG00000016243	708.885	1.76811	0.195686	7.69127	1.45685e-14	5.19842e-13	RHBDD1	rhomboid domain containing 1 [Source:HGNC Symbol;Acc:HGNC:23081]
ENSSSCG00000035971	11140.6	2.15322	0.245823	7.68921	1.48049e-14	5.26797e-13	DUSP2	dual specificity phosphatase 2 [Source:HGNC Symbol;Acc:HGNC:3068]
ENSSSCG00000007700	307.601	2.44626	0.283993	7.6876	1.49923e-14	5.31975e-13	HIP1	huntingtin interacting protein 1 [Source:HGNC Symbol;Acc:HGNC:4913]
ENSSSCG00000039651	81.5183	3.90484	0.473782	7.68667	1.51015e-14	5.34358e-13	SLC2A5	solute carrier family 2 member 5 [Source:HGNC Symbol;Acc:HGNC:11010]
ENSSSCG00000000655	206.893	2.65157	0.310769	7.68587	1.51957e-14	5.35479e-13	KLRF1	killer cell lectin like receptor F1 [Source:HGNC Symbol;Acc:HGNC:13342]
ENSSSCG00000006578	1712.56	-2.0138	0.227806	-7.68534	1.52597e-14	5.35479e-13	S100A4	protein S100-A4 [Source:RefSeq peptide;Acc:NP_001239534]
ENSSSCG00000039419	123.973	3.42732	0.41172	7.68553	1.52369e-14	5.35479e-13	SLCO4A1	solute carrier organic anion transporter family member 4A1 [Source:HGNC Symbol;Acc:HGNC:10953]
ENSSSCG00000011951	2039.41	2.07748	0.236457	7.67348	1.6739e-14	5.85772e-13	NFKBIZ	NF-kappa-B inhibitor zeta [Source:RefSeq peptide;Acc:NP_001302528]
ENSSSCG00000005930	676.96	2.12332	0.242628	7.66723	1.75749e-14	6.13334e-13	SLC45A4	solute carrier family 45 member 4 [Source:HGNC Symbol;Acc:HGNC:29196]
ENSSSCG00000030130	975.733	-1.53952	0.166537	-7.66489	1.78988e-14	6.22927e-13	DPYSL2	dihydropyrimidinase like 2 [Source:HGNC Symbol;Acc:HGNC:3014]
ENSSSCG00000031087	114.286	6.59129	0.827413	7.64824	2.03753e-14	7.07178e-13
ENSSSCG00000000939	179.845	2.67204	0.315051	7.6464	2.0668e-14	7.15383e-13	ACSS3	acyl-CoA synthetase short chain family member 3 [Source:HGNC Symbol;Acc:HGNC:24723]
ENSSSCG00000036396	3114.72	1.78954	0.199896	7.63649	2.23228e-14	7.7056e-13	RF01956
ENSSSCG00000016678	249.839	2.61423	0.308148	7.6301	2.34576e-14	8.07539e-13	NOD1	nucleotide-binding oligomerization domain-containing protein 1 [Source:RefSeq peptide;Acc:NP_001107749]
ENSSSCG00000013258	92.2408	2.45528	0.287369	7.62868	2.37178e-14	8.14288e-13	HARBI1	harbinger transposase derived 1 [Source:HGNC Symbol;Acc:HGNC:26522]
ENSSSCG00000033363	97.5593	3.55076	0.431198	7.62463	2.44729e-14	8.35696e-13
ENSSSCG00000038948	5419.96	1.75419	0.195562	7.62497	2.44089e-14	8.35696e-13	ETS2	ETS proto-oncogene 2, transcription factor [Source:HGNC Symbol;Acc:HGNC:3489]
ENSSSCG00000006309	7523.42	-1.58008	0.172921	-7.61648	2.60686e-14	8.878e-13	CD247	T-cell surface glycoprotein CD3 zeta chain precursor [Source:RefSeq peptide;Acc:NP_999320]
ENSSSCG00000023972	675.859	2.23797	0.259334	7.61542	2.62843e-14	8.92753e-13	DRAM1	DNA damage-regulated autophagy modulator protein 1 [Source:RefSeq peptide;Acc:NP_001177215]
ENSSSCG00000037232	303.986	-1.46062	0.157604	-7.59865	2.99242e-14	1.01367e-12	SNX29	sorting nexin 29 [Source:HGNC Symbol;Acc:HGNC:30542]
ENSSSCG00000009629	395.13	1.37992	0.146999	7.59791	3.00956e-14	1.01677e-12	BIN3	bridging integrator 3 [Source:HGNC Symbol;Acc:HGNC:1054]
ENSSSCG00000034059	209.059	2.29615	0.267629	7.59676	3.03629e-14	1.02308e-12	ST3GAL3	CMP-N-acetylneuraminate-beta-1,4-galactoside alpha-2,3-sialyltransferase [Source:RefSeq peptide;Acc:NP_998924]
ENSSSCG00000038991	333.456	-2.55396	0.301643	-7.59483	3.08191e-14	1.0357e-12	S100A13	S100 calcium binding protein A13 [Source:HGNC Symbol;Acc:HGNC:10490]
ENSSSCG00000006353	36.6992	2.55211	0.30162	7.58927	3.21701e-14	1.07825e-12	NR1I3	nuclear receptor subfamily 1 group I member 3 [Source:RefSeq peptide;Acc:NP_001033085]
ENSSSCG00000003608	2881.8	-1.9283	0.219467	-7.58778	3.25423e-14	1.08785e-12	LCK	tyrosine-protein kinase Lck [Source:RefSeq peptide;Acc:NP_001137185]
ENSSSCG00000038453	38.3296	-3.88256	0.477449	-7.58096	3.43009e-14	1.14363e-12	SYNPO	synaptopodin [Source:HGNC Symbol;Acc:HGNC:30672]
ENSSSCG00000007395	1300.45	1.31621	0.139242	7.56362	3.91993e-14	1.30353e-12	SYS1-DBNDD2	SYS1-DBNDD2 readthrough (NMD candidate) [Source:HGNC Symbol;Acc:HGNC:33535]
ENSSSCG00000023842	801.843	-2.04809	0.236023	-7.56309	3.9361e-14	1.30549e-12	TRAT1	T cell receptor associated transmembrane adaptor 1 [Source:HGNC Symbol;Acc:HGNC:30698]
ENSSSCG00000003600	3289.1	2.60698	0.310621	7.54599	4.48849e-14	1.48483e-12	TINAGL1	tubulointerstitial nephritis antigen like 1 [Source:HGNC Symbol;Acc:HGNC:19168]
ENSSSCG00000009839	109.35	1.88385	0.214832	7.54455	4.53844e-14	1.49745e-12
ENSSSCG00000014034	51.0497	-3.06277	0.37195	-7.52718	5.18493e-14	1.70633e-12	N4BP3	NEDD4 binding protein 3 [Source:HGNC Symbol;Acc:HGNC:29852]
ENSSSCG00000023993	104.03	-1.95477	0.224913	-7.52171	5.40645e-14	1.77463e-12	CD96	T-cell surface protein tactile [Source:RefSeq peptide;Acc:NP_001230409]
ENSSSCG00000010753	43.8962	-3.53033	0.436052	-7.49292	6.73597e-14	2.20533e-12	CLRN3	clarin 3 [Source:HGNC Symbol;Acc:HGNC:20795]
ENSSSCG00000011125	1727.67	-1.54625	0.171419	-7.48586	7.10788e-14	2.32112e-12	GATA3	trans-acting T-cell-specific transcription factor GATA-3 [Source:RefSeq peptide;Acc:NP_001038032]
ENSSSCG00000014988	31.5854	4.85708	0.616362	7.45349	9.09015e-14	2.96083e-12	MMP13	matrix metallopeptidase 13 [Source:HGNC Symbol;Acc:HGNC:7159]
ENSSSCG00000024938	4913.01	2.37857	0.284114	7.44609	9.61501e-14	3.12377e-12	SH3BP5	SH3 domain binding protein 5 [Source:HGNC Symbol;Acc:HGNC:10827]
ENSSSCG00000012981	3282.28	1.05163	0.105922	7.44513	9.68485e-14	3.13843e-12	RELA	transcription factor p65 [Source:RefSeq peptide;Acc:NP_001107753]
ENSSSCG00000026733	325.633	2.09289	0.245861	7.44264	9.86939e-14	3.1901e-12	HIPK2	homeodomain interacting protein kinase 2 [Source:HGNC Symbol;Acc:HGNC:14402]
ENSSSCG00000003178	4018.01	1.43181	0.157196	7.43519	1.0442e-13	3.36663e-12	IRF3	interferon regulatory factor 3 [Source:RefSeq peptide;Acc:NP_998935]
ENSSSCG00000011810	2168.77	2.34402	0.279901	7.43475	1.0477e-13	3.36934e-12	BCL6	B-cell lymphoma 6 protein [Source:RefSeq peptide;Acc:NP_001302630]
ENSSSCG00000017753	261.163	2.11574	0.249324	7.43091	1.07856e-13	3.45985e-12	KSR1	kinase suppressor of ras 1 [Source:HGNC Symbol;Acc:HGNC:6465]
ENSSSCG00000015013	1628.85	-1.28835	0.138023	-7.42856	1.09782e-13	3.51276e-12	RDX	radixin [Source:RefSeq peptide;Acc:NP_001009576]
ENSSSCG00000000137	4570.6	1.97294	0.230219	7.42732	1.1082e-13	3.53707e-12	NCF4	neutrophil cytosolic factor 4 [Source:HGNC Symbol;Acc:HGNC:7662]
ENSSSCG00000015446	1359.12	2.14264	0.253331	7.41957	1.175e-13	3.74085e-12	PNPLA8	patatin like phospholipase domain containing 8 [Source:HGNC Symbol;Acc:HGNC:28900]
ENSSSCG00000032932	2653.63	2.30221	0.275164	7.41077	1.2557e-13	3.9878e-12	MSRB1	Methionine-R-sulfoxide reductase B1 [Source:UniProtKB/Swiss-Prot;Acc:A1E952]
ENSSSCG00000026217	64.3827	-3.83927	0.483056	-7.40336	1.32786e-13	4.20644e-12
ENSSSCG00000000136	7193.62	2.42499	0.29224	7.39788	1.38376e-13	4.3726e-12	CSF2RB	colony stimulating factor 2 receptor beta common subunit [Source:HGNC Symbol;Acc:HGNC:2436]
ENSSSCG00000009259	504.741	2.21423	0.264071	7.38891	1.48043e-13	4.66647e-12	PAQR3	progestin and adipoQ receptor family member 3 [Source:HGNC Symbol;Acc:HGNC:30130]
ENSSSCG00000013848	755.789	1.45874	0.162022	7.37992	1.58391e-13	4.98029e-12	RAB8A	ras-related protein Rab-8A [Source:RefSeq peptide;Acc:NP_001230731]
ENSSSCG00000036989	79.1983	2.28245	0.273731	7.37737	1.61449e-13	5.06392e-12	RF02271
ENSSSCG00000022208	13254.3	2.00917	0.237503	7.35204	1.952e-13	6.10745e-12	TNFRSF1B	tumor necrosis factor receptor superfamily member 1B precursor [Source:RefSeq peptide;Acc:NP_001090910]
ENSSSCG00000004156	4383.76	2.64646	0.324509	7.34471	2.06202e-13	6.43583e-12	IFNGR1	interferon gamma receptor 1 precursor [Source:RefSeq peptide;Acc:NP_001171378]
ENSSSCG00000030016	105.405	-1.96511	0.231991	-7.33682	2.18732e-13	6.81019e-12	PDE9A	phosphodiesterase 9A [Source:HGNC Symbol;Acc:HGNC:8795]
ENSSSCG00000037885	3425.08	-1.74685	0.202265	-7.33597	2.20114e-13	6.83646e-12
ENSSSCG00000038963	2211.07	-1.17327	0.124106	-7.33433	2.22825e-13	6.90377e-12
ENSSSCG00000014088	849.038	-1.41318	0.157026	-7.32456	2.3969e-13	7.40822e-12	IQGAP2	IQ motif containing GTPase activating protein 2 [Source:HGNC Symbol;Acc:HGNC:6111]
ENSSSCG00000032841	2337.9	1.77396	0.206397	7.32051	2.4703e-13	7.61655e-12	RF01955
ENSSSCG00000008336	813.181	2.00446	0.238052	7.31534	2.5674e-13	7.89677e-12	ANXA4	annexin A4 [Source:RefSeq peptide;Acc:NP_001161111]
ENSSSCG00000003282	2023.68	2.66149	0.32861	7.2988	2.90341e-13	8.90607e-12
ENSSSCG00000017730	82.797	2.83602	0.352535	7.29852	2.90956e-13	8.90607e-12	CDK5R1	cyclin dependent kinase 5 regulatory subunit 1 [Source:HGNC Symbol;Acc:HGNC:1775]
ENSSSCG00000002627	553.745	-1.99563	0.237738	-7.28786	3.14912e-13	9.5931e-12	GSTA4	glutathione S-transferase A4 [Source:RefSeq peptide;Acc:NP_001230308]
ENSSSCG00000008510	346.67	-2.09816	0.251802	-7.28797	3.14662e-13	9.5931e-12	LTBP1	latent transforming growth factor beta binding protein 1 [Source:HGNC Symbol;Acc:HGNC:6714]
ENSSSCG00000034448	20161.1	-1.06725	0.11041	-7.28387	3.24373e-13	9.85768e-12		60S ribosomal protein L13a isoform 1 [Source:RefSeq peptide;Acc:NP_001230997]
ENSSSCG00000033453	2832.15	2.91486	0.364097	7.28328	3.2581e-13	9.8777e-12	BST2	bone marrow stromal antigen 2 [Source:RefSeq peptide;Acc:NP_001155227]
ENSSSCG00000012548	25.9969	5.41912	0.708471	7.27776	3.39402e-13	1.02653e-11	MUM1L1	MUM1 like 1 [Source:HGNC Symbol;Acc:HGNC:26583]
ENSSSCG00000025192	9278.01	-1.25565	0.136574	-7.26796	3.64959e-13	1.10121e-11		60S ribosomal protein L9 [Source:RefSeq peptide;Acc:NP_001230410]
ENSSSCG00000003799	83.349	-3.4932	0.444883	-7.26071	3.85066e-13	1.15912e-11	IL12RB2	interleukin-12 receptor subunit beta-2 precursor [Source:RefSeq peptide;Acc:NP_999262]
ENSSSCG00000017091	7155.13	1.79219	0.211018	7.24657	4.27469e-13	1.28372e-11	TNIP1	TNFAIP3-interacting protein 1 [Source:RefSeq peptide;Acc:NP_001139459]
ENSSSCG00000012818	221.713	-1.64781	0.191125	-7.24538	4.31223e-13	1.29194e-11	F8	coagulation factor VIII precursor [Source:RefSeq peptide;Acc:NP_999332]
ENSSSCG00000017527	1826.23	-1.77556	0.20917	-7.23108	4.79155e-13	1.43217e-11	SKAP1	src kinase associated phosphoprotein 1 [Source:HGNC Symbol;Acc:HGNC:15605]
ENSSSCG00000005267	15363.9	2.22757	0.271944	7.22406	5.04598e-13	1.50467e-11	ANXA1	annexin A1 [Source:RefSeq peptide;Acc:NP_001157470]
ENSSSCG00000014630	69.3832	3.0232	0.382196	7.22187	5.12762e-13	1.52544e-11	CNGA4	cyclic nucleotide gated channel alpha 4 [Source:HGNC Symbol;Acc:HGNC:2152]
ENSSSCG00000005375	141.774	2.83558	0.356755	7.21095	5.5564e-13	1.64529e-11	CORO2A	coronin 2A [Source:HGNC Symbol;Acc:HGNC:2255]
ENSSSCG00000035622	10192.9	1.59257	0.184374	7.21107	5.55135e-13	1.64529e-11	UBE2D3	ubiquitin-conjugating enzyme E2 D2 [Source:RefSeq peptide;Acc:NP_001072141]
ENSSSCG00000010448	1489	1.59108	0.184209	7.20947	5.61682e-13	1.65931e-11	FAS	tumor necrosis factor receptor superfamily member 6 precursor [Source:RefSeq peptide;Acc:NP_999004]
ENSSSCG00000029596	2979.39	-1.9746	0.237687	-7.20094	5.9801e-13	1.76253e-11
ENSSSCG00000033913	405.594	2.44445	0.303045	7.19832	6.09594e-13	1.79252e-11	C1RL	complement C1r subcomponent like [Source:HGNC Symbol;Acc:HGNC:21265]
ENSSSCG00000003549	952.711	-1.84356	0.220331	-7.17342	7.31482e-13	2.14596e-11	LDLRAP1	low density lipoprotein receptor adaptor protein 1 [Source:HGNC Symbol;Acc:HGNC:18640]
ENSSSCG00000000958	1848.04	-1.38067	0.15587	-7.17033	7.48173e-13	2.18987e-11	DYRK2	dual specificity tyrosine phosphorylation regulated kinase 2 [Source:HGNC Symbol;Acc:HGNC:3093]
ENSSSCG00000015937	69.0809	7.88241	1.06275	7.16947	7.52864e-13	2.19854e-11	KLHL23	kelch like family member 23 [Source:HGNC Symbol;Acc:HGNC:27506]
ENSSSCG00000001616	1771.74	2.129	0.260931	7.15116	8.60491e-13	2.50707e-11	TREML2	triggering receptor expressed on myeloid cells like 2 [Source:HGNC Symbol;Acc:HGNC:21092]
ENSSSCG00000016756	109.66	-1.77107	0.211116	-7.14315	9.12173e-13	2.65156e-11	BLVRA	biliverdin reductase A [Source:HGNC Symbol;Acc:HGNC:1062]
ENSSSCG00000001556	6477.17	2.17906	0.268696	7.13085	9.97484e-13	2.88634e-11	MAPK14	mitogen-activated protein kinase 14 [Source:HGNC Symbol;Acc:HGNC:6876]
ENSSSCG00000016841	20.1807	8.64795	1.17583	7.13108	9.95857e-13	2.88634e-11	SLC1A3	excitatory amino acid transporter 1 isoform 4 [Source:RefSeq peptide;Acc:NP_001276875]
ENSSSCG00000026707	36.3607	3.73971	0.4878	7.12726	1.02388e-12	2.95599e-11	XCR1	chemokine XC receptor 1 [Source:RefSeq peptide;Acc:NP_001001622]
ENSSSCG00000037025	493.941	-2.31167	0.287526	-7.12507	1.04031e-12	2.99662e-11	PLVAP	plasmalemma vesicle associated protein [Source:HGNC Symbol;Acc:HGNC:13635]
ENSSSCG00000013360	74.5391	-1.90414	0.230358	-7.12416	1.04718e-12	3.00957e-11	TMEM86A	transmembrane protein 86A [Source:HGNC Symbol;Acc:HGNC:26890]
ENSSSCG00000035598	479.905	4.0295	0.528872	7.12169	1.06608e-12	3.05697e-11	EDN1	endothelin-1 preproprotein [Source:RefSeq peptide;Acc:NP_999047]
ENSSSCG00000020864	569.074	2.24274	0.278045	7.12009	1.07858e-12	3.08586e-11	VDR	Vitamin D3 receptor [Source:UniProtKB/Swiss-Prot;Acc:A3RGC1]
ENSSSCG00000001502	11599.8	-0.981641	0.101042	-7.11193	1.14435e-12	3.25216e-11	RPS18	40S ribosomal protein S18 [Source:UniProtKB/Swiss-Prot;Acc:P62272]
ENSSSCG00000009293	2348.36	-1.26126	0.140359	-7.11192	1.14439e-12	3.25216e-11
ENSSSCG00000040706	356.003	2.17065	0.268211	7.11239	1.14049e-12	3.25216e-11	DBN1	drebrin 1 [Source:HGNC Symbol;Acc:HGNC:2695]
ENSSSCG00000040010	2134.41	2.31862	0.289232	7.10705	1.18552e-12	3.36153e-11	BCL2A1	bcl-2-related protein A1 [Source:RefSeq peptide;Acc:NP_001157983]
ENSSSCG00000000656	467.473	2.31214	0.288378	7.10562	1.19783e-12	3.38889e-11	CLEC2B	uncharacterized protein LOC100520839 [Source:RefSeq peptide;Acc:NP_001243293]
ENSSSCG00000031125	3314.48	2.23418	0.277436	7.10487	1.20436e-12	3.39978e-11	AMPD2	adenosine monophosphate deaminase 2 [Source:HGNC Symbol;Acc:HGNC:469]
ENSSSCG00000039179	88.5703	2.01339	0.247263	7.07892	1.45286e-12	4.09217e-11
ENSSSCG00000036013	417.336	-1.87143	0.227248	-7.07774	1.46527e-12	4.11798e-11		trypsinogen precursor [Source:RefSeq peptide;Acc:NP_001156363]
ENSSSCG00000013262	1258.43	1.2901	0.145173	7.0748	1.49661e-12	4.19678e-11	AMBRA1	autophagy and beclin 1 regulator 1 [Source:HGNC Symbol;Acc:HGNC:25990]
ENSSSCG00000013553	7289.75	1.44718	0.167699	7.06115	1.65127e-12	4.62029e-11	VAV1	proto-oncogene vav [Source:RefSeq peptide;Acc:NP_001254762]
ENSSSCG00000015106	856.064	1.28202	0.144518	7.05091	1.77748e-12	4.96248e-11	HYOU1	hypoxia up-regulated 1 [Source:HGNC Symbol;Acc:HGNC:16931]
ENSSSCG00000010952	7995.99	2.04689	0.253103	7.04796	1.8156e-12	5.05781e-11	ZCCHC6	zinc finger CCHC-type containing 6 [Source:HGNC Symbol;Acc:HGNC:25817]
ENSSSCG00000012517	132.62	-1.86537	0.227687	-7.03746	1.9578e-12	5.44199e-11
ENSSSCG00000029593	1777.46	2.07138	0.257243	7.02972	2.06942e-12	5.7397e-11	FOXN2	forkhead box N2 [Source:HGNC Symbol;Acc:HGNC:5281]
ENSSSCG00000001550	20.9743	4.90619	0.660747	7.02713	2.10825e-12	5.83467e-11
ENSSSCG00000028879	918.351	1.32948	0.151922	7.01967	2.22389e-12	6.14132e-11	PLOD3	procollagen-lysine,2-oxoglutarate 5-dioxygenase 3 [Source:HGNC Symbol;Acc:HGNC:9083]
ENSSSCG00000036644	294.666	3.40226	0.447281	7.01846	2.24324e-12	6.18132e-11
ENSSSCG00000016183	3217.12	2.05376	0.255657	7.0044	2.48055e-12	6.82044e-11
ENSSSCG00000031717	36.0966	3.71693	0.493653	6.99661	2.62225e-12	7.19447e-11	ADCY8	adenylate cyclase 8 [Source:HGNC Symbol;Acc:HGNC:239]
ENSSSCG00000006340	844.53	1.81804	0.222273	6.99591	2.6354e-12	7.21497e-11	UAP1	UDP-N-acetylglucosamine pyrophosphorylase 1 [Source:HGNC Symbol;Acc:HGNC:12457]
ENSSSCG00000027372	21254.3	2.29141	0.290234	6.98876	2.77332e-12	7.57622e-11	SAMD9	sterile alpha motif domain containing 9 [Source:HGNC Symbol;Acc:HGNC:1348]
ENSSSCG00000012396	1204.32	1.27854	0.145312	6.98843	2.77972e-12	7.57742e-11	MED12	mediator complex subunit 12 [Source:HGNC Symbol;Acc:HGNC:11957]
ENSSSCG00000001835	948.954	2.22952	0.281405	6.98811	2.78616e-12	7.57872e-11	ABHD2	abhydrolase domain containing 2 [Source:HGNC Symbol;Acc:HGNC:18717]
ENSSSCG00000012583	17432.6	2.58164	0.331894	6.98597	2.82893e-12	7.67861e-11	ACSL4	long-chain-fatty-acid--CoA ligase 4 [Source:RefSeq peptide;Acc:NP_001033783]
ENSSSCG00000000705	312.768	-1.7586	0.214171	-6.98303	2.88887e-12	7.80794e-11	CD27	CD27 antigen precursor [Source:RefSeq peptide;Acc:NP_001265692]
ENSSSCG00000007151	3321.3	-1.43489	0.167812	-6.98317	2.88589e-12	7.80794e-11	CDC25B	M-phase inducer phosphatase 2 [Source:RefSeq peptide;Acc:NP_001165225]
ENSSSCG00000016184	15162.1	2.15648	0.27147	6.9748	3.0631e-12	8.26128e-11
ENSSSCG00000007644	320.989	2.65587	0.343166	6.97283	3.10633e-12	8.36012e-11
ENSSSCG00000036317	24494.6	1.87165	0.230801	6.96973	3.17542e-12	8.52799e-11	VASP	vasodilator stimulated phosphoprotein [Source:HGNC Symbol;Acc:HGNC:12652]
ENSSSCG00000007754	19021.4	2.10736	0.265023	6.95911	3.42423e-12	9.1768e-11	ITGAX	integrin subunit alpha X [Source:HGNC Symbol;Acc:HGNC:6152]
ENSSSCG00000013498	266.4	2.61041	0.337815	6.94871	3.68642e-12	9.85864e-11	EBI3	interleukin-27 subunit beta precursor [Source:RefSeq peptide;Acc:NP_001302611]
ENSSSCG00000013514	2072.89	2.67485	0.347493	6.94063	3.90355e-12	1.04174e-10	LRG1	leucine rich alpha-2-glycoprotein 1 [Source:HGNC Symbol;Acc:HGNC:29480]
ENSSSCG00000003694	6818.93	1.86897	0.23151	6.93677	4.01153e-12	1.06831e-10	EMILIN2	elastin microfibril interfacer 2 [Source:HGNC Symbol;Acc:HGNC:19881]
ENSSSCG00000028444	564.052	-1.29518	0.149041	-6.92521	4.35336e-12	1.15692e-10	ARMC10	armadillo repeat-containing protein 10 [Source:RefSeq peptide;Acc:NP_001231852]
ENSSSCG00000013775	7360.25	1.90121	0.236578	6.92445	4.37677e-12	1.16071e-10	ADGRE5	adhesion G protein-coupled receptor E5 [Source:HGNC Symbol;Acc:HGNC:1711]
ENSSSCG00000039745	2350.71	2.83944	0.372168	6.92271	4.43095e-12	1.17263e-10	HMOX1	heme oxygenase 1 [Source:RefSeq peptide;Acc:NP_001004027]
ENSSSCG00000032561	806.886	2.33531	0.299429	6.92076	4.49218e-12	1.18637e-10	PDCD1LG2	programmed cell death 1 ligand 2 precursor [Source:RefSeq peptide;Acc:NP_001020391]
ENSSSCG00000005095	422.017	-1.66541	0.202652	-6.92009	4.51363e-12	1.18956e-10	PRKCH	protein kinase C eta [Source:HGNC Symbol;Acc:HGNC:9403]
ENSSSCG00000032367	4730.26	2.34045	0.300392	6.91566	4.6569e-12	1.22478e-10	CEBPD	CCAAT/enhancer binding protein delta [Source:HGNC Symbol;Acc:HGNC:1835]
ENSSSCG00000004673	213.154	5.08087	0.697103	6.91122	4.80491e-12	1.26109e-10	SLC28A2	solute carrier family 28 member 2 [Source:HGNC Symbol;Acc:HGNC:11002]
ENSSSCG00000032591	521.073	2.12721	0.26979	6.90972	4.85622e-12	1.27193e-10
ENSSSCG00000006543	2133.88	1.75358	0.215812	6.90672	4.95976e-12	1.29637e-10	ADAR	adenosine deaminase, RNA specific [Source:HGNC Symbol;Acc:HGNC:225]
ENSSSCG00000012880	1710.1	2.26423	0.289811	6.90517	5.01438e-12	1.30796e-10	CPT1A	carnitine O-palmitoyltransferase 1, liver isoform [Source:RefSeq peptide;Acc:NP_001123277]
ENSSSCG00000003601	50.8486	10.1096	1.4266	6.90216	5.12162e-12	1.3332e-10	HCRTR1	orexin receptor type 1 [Source:RefSeq peptide;Acc:NP_001036811]
ENSSSCG00000013295	228.12	-1.4043	0.165365	-6.90152	5.14479e-12	1.33649e-10	TRIM44	tripartite motif containing 44 [Source:HGNC Symbol;Acc:HGNC:19016]
ENSSSCG00000017583	56.8757	-2.85846	0.376313	-6.89699	5.31168e-12	1.37703e-10	SGCA	alpha-sarcoglycan precursor [Source:RefSeq peptide;Acc:NP_001137594]
ENSSSCG00000027529	14924.6	1.75801	0.216958	6.89061	5.55533e-12	1.43726e-10	BIRC3	baculoviral IAP repeat containing 3 [Source:HGNC Symbol;Acc:HGNC:591]
ENSSSCG00000036796	91.1182	-2.4519	0.317678	-6.89023	5.57038e-12	1.43822e-10	VWA7	von Willebrand factor A domain-containing protein 7 precursor [Source:RefSeq peptide;Acc:NP_001182256]
ENSSSCG00000009166	603.924	-1.32199	0.153698	-6.88982	5.58643e-12	1.43944e-10	MANBA	mannosidase beta [Source:HGNC Symbol;Acc:HGNC:6831]
ENSSSCG00000009019	24729	-1.25972	0.144934	-6.87683	6.12005e-12	1.57374e-10	RPS3A	40S ribosomal protein S3a [Source:RefSeq peptide;Acc:NP_001131091]
ENSSSCG00000023379	10584.9	2.20646	0.282809	6.87189	6.33578e-12	1.62593e-10	UBE2L6	ubiquitin/ISG15-conjugating enzyme E2 L6 [Source:RefSeq peptide;Acc:NP_001233144]
ENSSSCG00000008021	233.66	-1.96674	0.248049	-6.86842	6.49155e-12	1.66254e-10	TMEM204	transmembrane protein 204 [Source:HGNC Symbol;Acc:HGNC:14158]
ENSSSCG00000002528	372.386	1.74337	0.215644	6.86471	6.66285e-12	1.70298e-10	TECPR2	tectonin beta-propeller repeat containing 2 [Source:HGNC Symbol;Acc:HGNC:19957]
ENSSSCG00000004547	3812.97	1.79545	0.223252	6.86403	6.69458e-12	1.70766e-10
ENSSSCG00000002960	1228.26	2.11053	0.270173	6.83819	8.01984e-12	2.0416e-10	RASGRP4	RAS guanyl releasing protein 4 [Source:HGNC Symbol;Acc:HGNC:18958]
ENSSSCG00000037669	1642.92	-1.56	0.18973	-6.83589	8.14969e-12	2.07051e-10	PTPN7	protein tyrosine phosphatase, non-receptor type 7 [Source:HGNC Symbol;Acc:HGNC:9659]
ENSSSCG00000004717	1028.31	1.73722	0.215682	6.83498	8.20157e-12	2.07953e-10	UBR1	ubiquitin protein ligase E3 component n-recognin 1 [Source:HGNC Symbol;Acc:HGNC:16808]
ENSSSCG00000037964	3295.35	2.19793	0.283242	6.83125	8.418e-12	2.13016e-10	GNG10	G protein subunit gamma 10 [Source:HGNC Symbol;Acc:HGNC:4402]
ENSSSCG00000003201	259.529	1.57494	0.19246	6.81651	9.32783e-12	2.35569e-10	ATF5	activating transcription factor 5 [Source:HGNC Symbol;Acc:HGNC:790]
ENSSSCG00000038688	243.551	3.13265	0.421636	6.80591	1.00414e-11	2.53088e-10	PGLYRP1	peptidoglycan recognition protein 1 precursor [Source:RefSeq peptide;Acc:NP_001001260]
ENSSSCG00000017769	23.6543	3.37538	0.457511	6.80277	1.02623e-11	2.58143e-10	RAB34	Ras-related protein Rab-34 [Source:UniProtKB/Swiss-Prot;Acc:Q06AU4]
ENSSSCG00000001081	76.5798	-2.55526	0.337358	-6.79465	1.08575e-11	2.72574e-10	SOX4	SRY-box 4 [Source:HGNC Symbol;Acc:HGNC:11200]
ENSSSCG00000031653	1215.03	2.46186	0.324017	6.78615	1.15169e-11	2.88557e-10	DOK3	docking protein 3 [Source:HGNC Symbol;Acc:HGNC:24583]
ENSSSCG00000020817	18128	-1.31186	0.154614	-6.78348	1.17316e-11	2.92783e-10	RPS16	40S ribosomal protein S16 [Source:UniProtKB/Swiss-Prot;Acc:Q29201]
ENSSSCG00000021359	283.796	-1.74043	0.217788	-6.78364	1.17181e-11	2.92783e-10	CDC42EP3	CDC42 effector protein 3 [Source:HGNC Symbol;Acc:HGNC:16943]
ENSSSCG00000039407	1263.83	-1.46964	0.177885	-6.78308	1.17636e-11	2.93007e-10
ENSSSCG00000003743	1912.58	1.83901	0.232362	6.78244	1.18161e-11	2.93739e-10	GALNT1	polypeptide N-acetylgalactosaminyltransferase 1 [Source:HGNC Symbol;Acc:HGNC:4123]
ENSSSCG00000003714	178.343	-2.18628	0.283601	-6.78149	1.18943e-11	2.95103e-10	HRH4	histamine H4 receptor [Source:RefSeq peptide;Acc:NP_999287]
ENSSSCG00000017962	893.634	1.79682	0.226507	6.77148	1.27471e-11	3.15646e-10	KDM6B	lysine demethylase 6B [Source:HGNC Symbol;Acc:HGNC:29012]
ENSSSCG00000016981	818.359	1.56401	0.192225	6.76797	1.306e-11	3.22765e-10	CPEB4	cytoplasmic polyadenylation element binding protein 4 [Source:HGNC Symbol;Acc:HGNC:21747]
ENSSSCG00000006381	2105.83	1.66375	0.20742	6.75304	1.44776e-11	3.57104e-10	CD84	CD84 molecule [Source:HGNC Symbol;Acc:HGNC:1704]
ENSSSCG00000036246	276.597	2.08593	0.270125	6.74834	1.49545e-11	3.68153e-10
ENSSSCG00000031337	1628.86	2.50179	0.331899	6.74528	1.5273e-11	3.75267e-10	SNX18	sorting nexin 18 [Source:HGNC Symbol;Acc:HGNC:19245]
ENSSSCG00000022550	142.721	3.56412	0.489434	6.7447	1.53341e-11	3.76042e-10	DGKG	diacylglycerol kinase gamma [Source:HGNC Symbol;Acc:HGNC:2853]
ENSSSCG00000015235	14819.2	-1.29864	0.153579	-6.7431	1.55045e-11	3.79488e-10	ETS1	protein C-ets-1 [Source:RefSeq peptide;Acc:NP_001156358]
ENSSSCG00000028124	1159.73	-1.08719	0.122469	-6.72951	1.70237e-11	4.15869e-10	SNRPN	small nuclear ribonucleoprotein-associated protein N [Source:RefSeq peptide;Acc:NP_001230628]
ENSSSCG00000040207	121.869	3.31544	0.453657	6.72844	1.71491e-11	4.18129e-10	P2RY2	P2Y purinoceptor 2 [Source:UniProtKB/Swiss-Prot;Acc:Q5YA25]
ENSSSCG00000000940	42.0415	2.71576	0.364556	6.72798	1.72033e-11	4.18646e-10	PPFIA2	PTPRF interacting protein alpha 2 [Source:HGNC Symbol;Acc:HGNC:9246]
ENSSSCG00000015743	330.992	-2.06258	0.26755	-6.72599	1.74403e-11	4.23602e-10	PTPN4	protein tyrosine phosphatase, non-receptor type 4 [Source:HGNC Symbol;Acc:HGNC:9656]
ENSSSCG00000025271	835.465	2.34209	0.309279	6.72227	1.78918e-11	4.33739e-10
ENSSSCG00000034444	1245.25	-1.0123	0.111497	-6.72003	1.81685e-11	4.39609e-10	EIF4EBP2	eukaryotic translation initiation factor 4E binding protein 2 [Source:HGNC Symbol;Acc:HGNC:3289]
ENSSSCG00000009777	743.352	1.09626	0.124023	6.71833	1.83825e-11	4.43941e-10	KMT5A	lysine methyltransferase 5A [Source:HGNC Symbol;Acc:HGNC:29489]
ENSSSCG00000028529	21.0008	8.83433	1.27596	6.71751	1.84856e-11	4.45584e-10	REM1	RRAD and GEM like GTPase 1 [Source:HGNC Symbol;Acc:HGNC:15922]
ENSSSCG00000029507	554.308	-1.45523	0.177594	-6.71304	1.90616e-11	4.58599e-10	RASGEF1B	ras-GEF domain-containing family member 1B [Source:RefSeq peptide;Acc:NP_001182296]
ENSSSCG00000002697	360.783	2.29795	0.303547	6.70378	2.03101e-11	4.87711e-10	NUDT7	nudix hydrolase 7 [Source:HGNC Symbol;Acc:HGNC:8054]
ENSSSCG00000035007	16284.2	-1.19223	0.138662	-6.70113	2.06819e-11	4.95701e-10	RPL17-C18orf32	60S ribosomal protein L17 [Source:RefSeq peptide;Acc:NP_001231487]
ENSSSCG00000009331	96.9899	2.5778	0.345544	6.6989	2.09997e-11	5.02371e-10	MEDAG	mesenteric estrogen dependent adipogenesis [Source:HGNC Symbol;Acc:HGNC:25926]
ENSSSCG00000034465	8211.27	1.19835	0.139735	6.69354	2.17838e-11	5.20149e-10	LRP10	low-density lipoprotein receptor-related protein 10 precursor [Source:RefSeq peptide;Acc:NP_001137187]
ENSSSCG00000032527	3882.91	1.82752	0.233929	6.68787	2.26447e-11	5.39691e-10	FOSL2	fos-related antigen 2 [Source:RefSeq peptide;Acc:NP_001302669]
ENSSSCG00000004050	3763.1	1.15719	0.133739	6.6858	2.29666e-11	5.46339e-10	WTAP	pre-mRNA-splicing regulator WTAP isoform 1 [Source:RefSeq peptide;Acc:NP_001231170]
ENSSSCG00000010995	2005.36	1.81612	0.232421	6.68222	2.35355e-11	5.58825e-10	CHMP5	charged multivesicular body protein 5 [Source:RefSeq peptide;Acc:NP_001231673]
ENSSSCG00000009146	5764.41	-1.10203	0.125613	-6.67922	2.40225e-11	5.69325e-10
ENSSSCG00000028947	3063.64	1.69205	0.214214	6.67098	2.54098e-11	5.99964e-10	PELI1	pellino E3 ubiquitin protein ligase 1 [Source:HGNC Symbol;Acc:HGNC:8827]
ENSSSCG00000030373	2265.73	2.31314	0.307317	6.67099	2.5409e-11	5.99964e-10		methyltransferase-like protein 9 precursor [Source:RefSeq peptide;Acc:NP_001230296]
ENSSSCG00000010497	614.245	2.8648	0.39022	6.66743	2.60321e-11	6.13517e-10		ectonucleoside triphosphate diphosphohydrolase 1 [Source:RefSeq peptide;Acc:NP_999318]
ENSSSCG00000008213	840.743	-2.20798	0.2918	-6.66534	2.64052e-11	6.21158e-10	CD8B	T-cell surface glycoprotein CD8 beta chain precursor [Source:RefSeq peptide;Acc:NP_001335699]
ENSSSCG00000032214	494.546	1.67569	0.21195	6.66502	2.6463e-11	6.21368e-10		suppressor of cytokine signaling 6 [Source:RefSeq peptide;Acc:NP_001163989]
ENSSSCG00000014852	1393.56	-1.2594	0.149869	-6.64823	2.96635e-11	6.95232e-10	ARRB1	arrestin beta 1 [Source:HGNC Symbol;Acc:HGNC:711]
ENSSSCG00000006824	3337.45	1.54276	0.192594	6.64466	3.03923e-11	7.11e-10	GNAI3	guanine nucleotide-binding protein G(k) subunit alpha [Source:RefSeq peptide;Acc:NP_001116589]
ENSSSCG00000014853	83.8583	-1.74381	0.223062	-6.6384	3.17117e-11	7.40502e-10	GDPD5	glycerophosphodiester phosphodiesterase domain containing 5 [Source:HGNC Symbol;Acc:HGNC:28804]
ENSSSCG00000035507	419.767	-2.41194	0.323736	-6.63783	3.1833e-11	7.41971e-10
ENSSSCG00000011434	2128.4	1.92854	0.251044	6.63433	3.25973e-11	7.58054e-10
ENSSSCG00000014133	12912.7	-1.04968	0.118576	-6.63413	3.26423e-11	7.58054e-10	RPS23	40S ribosomal protein S23 [Source:RefSeq peptide;Acc:NP_998929]
ENSSSCG00000008368	1826.05	1.91753	0.249512	6.63093	3.3358e-11	7.7326e-10	UGP2	UTP--glucose-1-phosphate uridylyltransferase [Source:RefSeq peptide;Acc:NP_999145]
ENSSSCG00000009233	624.873	2.98126	0.410284	6.62523	3.46697e-11	8.02201e-10	GPAT3	glycerol-3-phosphate acyltransferase 3 [Source:HGNC Symbol;Acc:HGNC:28157]
ENSSSCG00000025425	1062.12	-1.11773	0.129042	-6.62337	3.51093e-11	8.10898e-10	FUK	fucokinase [Source:HGNC Symbol;Acc:HGNC:29500]
ENSSSCG00000006610	812.065	3.99575	0.563608	6.62289	3.52243e-11	8.12078e-10	S100A11	Protein S100-A11 [Source:UniProtKB/Swiss-Prot;Acc:P31950]
ENSSSCG00000039080	750.066	-1.26398	0.151195	-6.62024	3.5861e-11	8.25258e-10	TRIB2	tribbles pseudokinase 2 [Source:HGNC Symbol;Acc:HGNC:30809]
ENSSSCG00000008157	1816.81	2.61429	0.355727	6.60971	3.8507e-11	8.84547e-10	IL18RAP	interleukin 18 receptor accessory protein [Source:HGNC Symbol;Acc:HGNC:5989]
ENSSSCG00000013720	1108.54	-1.62501	0.206431	-6.59774	4.17459e-11	9.57217e-10
ENSSSCG00000037682	36.3932	-2.90282	0.400176	-6.59656	4.20801e-11	9.63141e-10	HFE	hemochromatosis [Source:HGNC Symbol;Acc:HGNC:4886]
ENSSSCG00000031902	141.185	-1.70903	0.219235	-6.59564	4.2343e-11	9.67416e-10
ENSSSCG00000005948	45.3191	2.89605	0.399811	6.58563	4.5295e-11	1.03115e-09	TG	thyroglobulin precursor [Source:RefSeq peptide;Acc:NP_001161890]
ENSSSCG00000016244	47.4553	6.13193	0.891155	6.58571	4.52704e-11	1.03115e-09	COL4A4	collagen type IV alpha 4 chain [Source:HGNC Symbol;Acc:HGNC:2206]
ENSSSCG00000032467	646.348	1.51979	0.191006	6.57967	4.71509e-11	1.07148e-09	RAB5C	ras-related protein Rab-5C [Source:RefSeq peptide;Acc:NP_001231183]
ENSSSCG00000038879	1481.19	1.61672	0.205947	6.57299	4.93154e-11	1.11867e-09	RELB	RELB proto-oncogene, NF-kB subunit [Source:HGNC Symbol;Acc:HGNC:9956]
ENSSSCG00000029608	8387.75	1.46987	0.183742	6.56809	5.09632e-11	1.15399e-09	SEC62	translocation protein SEC62 [Source:RefSeq peptide;Acc:NP_001098775]
ENSSSCG00000010025	598.364	1.77886	0.231048	6.56065	5.35739e-11	1.21094e-09	LIMK2	LIM domain kinase 2 [Source:HGNC Symbol;Acc:HGNC:6614]
ENSSSCG00000003419	1017.82	1.64411	0.210627	6.55699	5.49033e-11	1.23879e-09	MAD2L2	mitotic arrest deficient 2 like 2 [Source:HGNC Symbol;Acc:HGNC:6764]
ENSSSCG00000001011	23720.9	2.64198	0.36325	6.54908	5.78941e-11	1.30214e-09	SERPINB1	serpin family B member 1 [Source:HGNC Symbol;Acc:HGNC:3311]
ENSSSCG00000001476	315.763	-1.31653	0.160862	-6.54902	5.79163e-11	1.30214e-09	HSD17B8	estradiol 17-beta-dehydrogenase 8 [Source:RefSeq peptide;Acc:NP_001124202]
ENSSSCG00000025610	101.028	-1.8028	0.235347	-6.54253	6.04851e-11	1.3575e-09	AGAP3	ArfGAP with GTPase domain, ankyrin repeat and PH domain 3 [Source:HGNC Symbol;Acc:HGNC:16923]
ENSSSCG00000026552	2519.38	1.62956	0.209595	6.51984	7.03814e-11	1.57682e-09	MFSD14B	hippocampus abundant transcript-like protein 1 [Source:RefSeq peptide;Acc:NP_001230329]
ENSSSCG00000007565	893.385	1.80426	0.236816	6.50809	7.61101e-11	1.70216e-09	TTYH3	tweety family member 3 [Source:HGNC Symbol;Acc:HGNC:22222]
ENSSSCG00000007465	2659.83	1.99946	0.266972	6.50416	7.81282e-11	1.74422e-09	B4GALT5	beta-1,4-galactosyltransferase 5 [Source:HGNC Symbol;Acc:HGNC:928]
ENSSSCG00000005217	707.842	1.33371	0.164858	6.4945	8.33096e-11	1.85663e-09	RCL1	RNA terminal phosphate cyclase like 1 [Source:HGNC Symbol;Acc:HGNC:17687]
ENSSSCG00000006465	16.4976	-5.92186	0.872243	-6.48767	8.71735e-11	1.93934e-09	INSRR	insulin receptor related receptor [Source:HGNC Symbol;Acc:HGNC:6093]
ENSSSCG00000008959	191.169	5.07288	0.741912	6.48305	8.98877e-11	1.99623e-09	CXCL2	C-X-C motif chemokine 2 precursor [Source:RefSeq peptide;Acc:NP_001001861]
ENSSSCG00000009815	3327.39	-0.977488	0.110347	-6.47461	9.50576e-11	2.10736e-09	CAMKK2	calcium/calmodulin dependent protein kinase kinase 2 [Source:HGNC Symbol;Acc:HGNC:1470]
ENSSSCG00000005587	1870.32	2.2057	0.30025	6.47014	9.79097e-11	2.16035e-09	NEK6	Serine/threonine-protein kinase Nek6 [Source:UniProtKB/Swiss-Prot;Acc:A2BD05]
ENSSSCG00000038507	8126.89	-1.16758	0.139801	-6.47021	9.78648e-11	2.16035e-09	RPS29	ribosomal protein S29 [Source:HGNC Symbol;Acc:HGNC:10419]
ENSSSCG00000040831	47.2763	3.66246	0.525409	6.47007	9.79581e-11	2.16035e-09
ENSSSCG00000025794	349.514	1.25736	0.153741	6.46755	9.96032e-11	2.19282e-09	FBRS	fibrosin [Source:HGNC Symbol;Acc:HGNC:20442]
ENSSSCG00000031053	291.314	-2.57429	0.357676	-6.46187	1.03419e-10	2.27289e-09	S100A1	S100 calcium binding protein A1 [Source:HGNC Symbol;Acc:HGNC:10486]
ENSSSCG00000022512	7985.28	-1.67106	0.218001	-6.45882	1.05524e-10	2.31515e-09	TRDC	T cell receptor delta constant [Source:HGNC Symbol;Acc:HGNC:12253]
ENSSSCG00000031175	283.672	-1.58491	0.204764	-6.45557	1.0781e-10	2.36123e-09	FNIP2	folliculin interacting protein 2 [Source:HGNC Symbol;Acc:HGNC:29280]
ENSSSCG00000027487	2939.38	1.38206	0.173441	6.45192	1.10443e-10	2.41473e-09	LAT2	linker for activation of T-cells family member 2 precursor [Source:RefSeq peptide;Acc:NP_001230340]
ENSSSCG00000027709	4226.93	1.72481	0.226694	6.44824	1.13159e-10	2.46986e-09	PARP9	poly(ADP-ribose) polymerase family member 9 [Source:HGNC Symbol;Acc:HGNC:24118]
ENSSSCG00000008819	840.593	-1.41034	0.178098	-6.44202	1.17893e-10	2.56878e-09	TXK	TXK tyrosine kinase [Source:HGNC Symbol;Acc:HGNC:12434]
ENSSSCG00000033161	2553.16	1.26631	0.155762	6.44108	1.18628e-10	2.58037e-09	HNRNPH2	heterogeneous nuclear ribonucleoprotein H2 [Source:HGNC Symbol;Acc:HGNC:5042]
ENSSSCG00000012229	2353.18	1.77673	0.235359	6.43143	1.26411e-10	2.74074e-09	GP91-PHOX	cytochrome b-245 heavy chain precursor [Source:RefSeq peptide;Acc:NP_999208]
ENSSSCG00000037168	884.636	2.27027	0.3121	6.4314	1.26433e-10	2.74074e-09	TMEM92	transmembrane protein 92 [Source:HGNC Symbol;Acc:HGNC:26579]
ENSSSCG00000017990	118.9	-1.59603	0.207377	-6.4279	1.29382e-10	2.7999e-09	PIK3R6	phosphoinositide-3-kinase regulatory subunit 6 [Source:HGNC Symbol;Acc:HGNC:27101]
ENSSSCG00000025955	287.74	-1.53236	0.197622	-6.423	1.33611e-10	2.8865e-09	SSBP4	single stranded DNA binding protein 4 [Source:HGNC Symbol;Acc:HGNC:15676]
ENSSSCG00000036745	180.83	-1.81584	0.241919	-6.41868	1.37463e-10	2.96467e-09
ENSSSCG00000017245	404.421	2.51177	0.35041	6.41742	1.38601e-10	2.98414e-09	CDC42EP4	CDC42 effector protein 4 [Source:HGNC Symbol;Acc:HGNC:17147]
ENSSSCG00000012427	1879.96	-1.13137	0.135324	-6.41674	1.39225e-10	2.99252e-09
ENSSSCG00000004510	232.431	-1.64558	0.21556	-6.41372	1.42011e-10	3.04725e-09	ACAA2	3-ketoacyl-CoA thiolase, mitochondrial [Source:RefSeq peptide;Acc:NP_001161110]
ENSSSCG00000036742	78.7444	3.42946	0.494244	6.4066	1.48805e-10	3.18764e-09	KLF15	Krueppel-like factor 15 [Source:RefSeq peptide;Acc:NP_001127821]
ENSSSCG00000025993	66.2496	-2.90084	0.411812	-6.40538	1.49993e-10	3.20768e-09	SGPP2	sphingosine-1-phosphate phosphatase 2 [Source:HGNC Symbol;Acc:HGNC:19953]
ENSSSCG00000032067	4361.18	1.77986	0.236921	6.40226	1.53094e-10	3.26849e-09
ENSSSCG00000009627	376.865	2.66996	0.376023	6.40101	1.54355e-10	3.28988e-09
ENSSSCG00000003483	3589.77	3.98326	0.581614	6.39638	1.59106e-10	3.38547e-09
ENSSSCG00000000457	3408.08	1.94935	0.263682	6.39527	1.60265e-10	3.40443e-09	USP15	ubiquitin specific peptidase 15 [Source:HGNC Symbol;Acc:HGNC:12613]
ENSSSCG00000029482	1080.1	2.31678	0.32132	6.39159	1.64173e-10	3.48161e-09	CHST15	carbohydrate sulfotransferase 15 [Source:HGNC Symbol;Acc:HGNC:18137]
ENSSSCG00000033623	4130.98	1.94055	0.262727	6.38503	1.71358e-10	3.62794e-09
ENSSSCG00000003619	106.961	2.93959	0.4195	6.38034	1.76696e-10	3.73472e-09	AZIN2	antizyme inhibitor 2 [Source:RefSeq peptide;Acc:NP_001116665]
ENSSSCG00000014391	2672.32	2.16776	0.298692	6.37691	1.807e-10	3.81301e-09	ARAP3	ArfGAP with RhoGAP domain, ankyrin repeat and PH domain 3 [Source:HGNC Symbol;Acc:HGNC:24097]
ENSSSCG00000038506	13858.9	1.33148	0.16769	6.37153	1.87146e-10	3.94249e-09		membrane cofactor protein precursor [Source:RefSeq peptide;Acc:NP_999053]
ENSSSCG00000001984	7149.46	1.20868	0.148465	6.36946	1.89692e-10	3.9895e-09	KHNYN	KH and NYN domain containing [Source:HGNC Symbol;Acc:HGNC:20166]
ENSSSCG00000009226	333.512	-1.98066	0.269927	-6.36329	1.97474e-10	4.14416e-09	KLHL8	kelch like family member 8 [Source:HGNC Symbol;Acc:HGNC:18644]
ENSSSCG00000021106	1768.75	1.21307	0.149304	6.36312	1.97698e-10	4.14416e-09	GRIPAP1	GRIP1 associated protein 1 [Source:HGNC Symbol;Acc:HGNC:18706]
ENSSSCG00000013381	10070.4	-1.09974	0.131538	-6.36089	2.00586e-10	4.19777e-09	RPS13	40S ribosomal protein S13 [Source:RefSeq peptide;Acc:NP_001231758]
ENSSSCG00000015662	9185.51	3.45863	0.502647	6.35753	2.05021e-10	4.28352e-09	C4BPA	apolipoprotein R precursor [Source:RefSeq peptide;Acc:NP_999107]
ENSSSCG00000034378	7575.59	1.67918	0.222911	6.35299	2.11166e-10	4.40467e-09	IFNGR2	interferon gamma receptor 2 precursor [Source:RefSeq peptide;Acc:NP_001104728]
ENSSSCG00000024260	19758.8	-1.07838	0.128662	-6.33707	2.34173e-10	4.87656e-09	RPL11	60S ribosomal protein L11 [Source:RefSeq peptide;Acc:NP_001001638]
ENSSSCG00000012324	114.777	1.81979	0.245762	6.3344	2.38264e-10	4.95362e-09	IQSEC2	IQ motif and Sec7 domain 2 [Source:HGNC Symbol;Acc:HGNC:29059]
ENSSSCG00000013370	179.725	4.47862	0.66584	6.33122	2.43226e-10	5.04853e-09
ENSSSCG00000037209	2110.05	1.35022	0.17188	6.32524	2.52835e-10	5.23942e-09	TLNRD1	mesoderm development candidate 1 [Source:RefSeq peptide;Acc:NP_001245222]
ENSSSCG00000030368	69.6197	3.19034	0.462991	6.32261	2.57186e-10	5.32091e-09	HSPA1L	Heat shock 70 kDa protein 1-like [Source:UniProtKB/Swiss-Prot;Acc:A5A8V7]
ENSSSCG00000035090	3783.79	1.18057	0.145138	6.32185	2.58453e-10	5.33841e-09	RAC1	ras-related C3 botulinum toxin substrate 1 [Source:RefSeq peptide;Acc:NP_001230514]
ENSSSCG00000002392	775.091	1.9006	0.259079	6.32072	2.60345e-10	5.36577e-09	IRF2BPL	interferon regulatory factor 2 binding protein like [Source:HGNC Symbol;Acc:HGNC:14282]
ENSSSCG00000008038	180.622	-1.66635	0.222028	-6.32045	2.60805e-10	5.36577e-09	SLC9A3R2	Na(+)/H(+) exchange regulatory cofactor NHE-RF2 [Source:RefSeq peptide;Acc:NP_001131111]
ENSSSCG00000033768	1076.21	-1.27793	0.160577	-6.32031	2.61045e-10	5.36577e-09	LAX1	lymphocyte transmembrane adaptor 1 [Source:HGNC Symbol;Acc:HGNC:26005]
ENSSSCG00000000240	38.6742	-2.90882	0.419244	-6.31083	2.77541e-10	5.69564e-09	KRT85	keratin 85 [Source:HGNC Symbol;Acc:HGNC:6462]
ENSSSCG00000022290	83.9449	-2.03826	0.281636	-6.30326	2.91458e-10	5.9716e-09	UMODL1	uromodulin like 1 [Source:HGNC Symbol;Acc:HGNC:12560]
ENSSSCG00000031278	429.372	-1.65781	0.22134	-6.30153	2.94718e-10	6.0192e-09
ENSSSCG00000035027	146.508	-2.02659	0.279862	-6.30153	2.94729e-10	6.0192e-09	ZDHHC14	zinc finger DHHC-type containing 14 [Source:HGNC Symbol;Acc:HGNC:20341]
ENSSSCG00000027232	197.54	-1.67593	0.224242	-6.30077	2.96164e-10	6.0388e-09
ENSSSCG00000025455	5205.07	1.75758	0.237367	6.29634	3.04761e-10	6.20413e-09	RALB	RAS like proto-oncogene B [Source:HGNC Symbol;Acc:HGNC:9840]
ENSSSCG00000035355	430.239	-1.28921	0.163123	-6.2908	3.1584e-10	6.41938e-09	F2R	proteinase-activated receptor 1 precursor [Source:RefSeq peptide;Acc:NP_001231301]
ENSSSCG00000038392	238.767	-1.53	0.201469	-6.28863	3.20289e-10	6.49941e-09
ENSSSCG00000014168	889.762	1.80218	0.244896	6.28489	3.28081e-10	6.64691e-09	ELL2	elongation factor for RNA polymerase II 2 [Source:HGNC Symbol;Acc:HGNC:17064]
ENSSSCG00000016432	365.767	-1.32351	0.16919	-6.26795	3.65826e-10	7.39983e-09	PRKAG2	protein kinase AMP-activated non-catalytic subunit gamma 2 [Source:HGNC Symbol;Acc:HGNC:9386]
ENSSSCG00000010723	370.059	-1.05856	0.126929	-6.26743	3.67045e-10	7.41268e-09	ACADSB	acyl-CoA dehydrogenase short/branched chain [Source:HGNC Symbol;Acc:HGNC:91]
ENSSSCG00000009592	4130.37	1.97115	0.27256	6.26694	3.6821e-10	7.42439e-09	NFIL3	nuclear factor, interleukin 3 regulated [Source:HGNC Symbol;Acc:HGNC:7787]
ENSSSCG00000038594	68.8626	3.09483	0.451985	6.26524	3.72249e-10	7.49395e-09	SDC4	Syndecan-4 [Source:UniProtKB/Swiss-Prot;Acc:Q8HZJ6]
ENSSSCG00000014271	35.9819	4.18535	0.626098	6.26469	3.73564e-10	7.50851e-09	MEIKIN	meiotic kinetochore factor [Source:HGNC Symbol;Acc:HGNC:51253]
ENSSSCG00000039524	61.746	3.2523	0.477245	6.26357	3.76252e-10	7.5506e-09
ENSSSCG00000014063	392.176	-1.16215	0.143702	-6.25678	3.93018e-10	7.87461e-09	SFXN1	Sideroflexin-1 [Source:UniProtKB/Swiss-Prot;Acc:A5A761]
ENSSSCG00000006287	29143.9	1.99964	0.277772	6.2519	4.05496e-10	8.11184e-09	SELL	L-selectin precursor [Source:RefSeq peptide;Acc:NP_001106148]
ENSSSCG00000016708	3615.14	1.81338	0.248045	6.25028	4.09707e-10	8.17035e-09	SKAP2	src kinase associated phosphoprotein 2 [Source:HGNC Symbol;Acc:HGNC:15687]
ENSSSCG00000031327	22.8129	3.07976	0.450639	6.25052	4.09097e-10	8.17035e-09
ENSSSCG00000007034	61.1113	2.14476	0.301235	6.24672	4.19167e-10	8.34588e-09	PSD3	pleckstrin and Sec7 domain containing 3 [Source:HGNC Symbol;Acc:HGNC:19093]
ENSSSCG00000004958	847.26	1.23365	0.155438	6.24439	4.25471e-10	8.45814e-09	PIAS1	protein inhibitor of activated STAT 1 [Source:HGNC Symbol;Acc:HGNC:2752]
ENSSSCG00000000994	406.275	-1.26132	0.15993	-6.24201	4.31981e-10	8.5696e-09	GMDS	GDP-mannose 4,6-dehydratase [Source:HGNC Symbol;Acc:HGNC:4369]
ENSSSCG00000001063	1377.21	-1.43118	0.187147	-6.24185	4.32426e-10	8.5696e-09
ENSSSCG00000010280	6456.38	2.11015	0.296451	6.23074	4.64248e-10	9.18588e-09	VSIR	V-set immunoregulatory receptor [Source:HGNC Symbol;Acc:HGNC:30085]
ENSSSCG00000003558	9773.61	1.39149	0.181176	6.22853	4.70829e-10	9.30163e-09	RPS6KA1	ribosomal protein S6 kinase alpha-1 [Source:RefSeq peptide;Acc:NP_001230143]
ENSSSCG00000009793	1962.47	1.76021	0.240516	6.22487	4.81952e-10	9.50657e-09	CLIP1	CAP-Gly domain containing linker protein 1 [Source:HGNC Symbol;Acc:HGNC:10461]
ENSSSCG00000007228	1684.75	1.61547	0.21733	6.22295	4.87907e-10	9.60913e-09	HM13	histocompatibility minor 13 [Source:HGNC Symbol;Acc:HGNC:16435]
ENSSSCG00000012625	577.376	-1.08213	0.131705	-6.21913	4.99918e-10	9.8211e-09	PGRMC1	Membrane-associated progesterone receptor component 1 [Source:UniProtKB/Swiss-Prot;Acc:Q95250]
ENSSSCG00000015599	6076.47	1.15631	0.143635	6.21904	5.00217e-10	9.8211e-09	PPP2R5A	serine/threonine-protein phosphatase 2A 56 kDa regulatory subunit alpha isoform [Source:RefSeq peptide;Acc:NP_001093662]
ENSSSCG00000014984	66.386	6.71182	1.03765	6.2148	5.13907e-10	1.00743e-08	MMP27	matrix metallopeptidase 27 [Source:HGNC Symbol;Acc:HGNC:14250]
ENSSSCG00000010772	2662.1	1.66435	0.225677	6.20938	5.31932e-10	1.04116e-08	ADAM8	ADAM metallopeptidase domain 8 [Source:HGNC Symbol;Acc:HGNC:215]
ENSSSCG00000008641	594.92	1.25773	0.160213	6.20855	5.34764e-10	1.04509e-08	ADAM17	disintegrin and metalloproteinase domain-containing protein 17 precursor [Source:RefSeq peptide;Acc:NP_001093396]
ENSSSCG00000003940	144.623	-1.45107	0.19148	-6.2045	5.48713e-10	1.06907e-08	HYI	hydroxypyruvate isomerase (putative) [Source:HGNC Symbol;Acc:HGNC:26948]
ENSSSCG00000037815	890.793	1.68806	0.229676	6.20453	5.48618e-10	1.06907e-08	ZC3H12A	zinc finger CCCH-type containing 12A [Source:HGNC Symbol;Acc:HGNC:26259]
ENSSSCG00000007007	2070.32	5.08567	0.778091	6.19804	5.71691e-10	1.11213e-08	IDO1	indoleamine 2,3-dioxygenase 1 [Source:RefSeq peptide;Acc:NP_001233169]
ENSSSCG00000012474	317.44	1.94061	0.270893	6.19275	5.91249e-10	1.14842e-08	DIAPH2	diaphanous related formin 2 [Source:HGNC Symbol;Acc:HGNC:2877]
ENSSSCG00000039947	3156.73	2.23422	0.318373	6.19144	5.96153e-10	1.15617e-08	KCNJ2	Inward rectifier potassium channel 2 [Source:UniProtKB/Swiss-Prot;Acc:O18839]
ENSSSCG00000009975	51.3753	4.07076	0.615043	6.191	5.97853e-10	1.1577e-08	EMID1	EMI domain containing 1 [Source:HGNC Symbol;Acc:HGNC:18036]
ENSSSCG00000007955	464.788	-1.40103	0.183871	-6.1891	6.05081e-10	1.16992e-08	CLUAP1	clusterin-associated protein 1 [Source:RefSeq peptide;Acc:NP_001231929]
ENSSSCG00000017723	64.3555	8.92928	1.40065	6.1873	6.12039e-10	1.18157e-08	CCL2	C-C motif chemokine 2 [Source:UniProtKB/Swiss-Prot;Acc:P42831]
ENSSSCG00000004369	604.382	1.78121	0.245442	6.1855	6.19051e-10	1.19329e-08	PRDM1	PR/SET domain 1 [Source:HGNC Symbol;Acc:HGNC:9346]
ENSSSCG00000033606	86.8042	2.81026	0.412072	6.1815	6.34956e-10	1.2221e-08	HIST1H2AC	histone cluster 1 H2A family member c [Source:HGNC Symbol;Acc:HGNC:4733]
ENSSSCG00000021606	297.276	2.7436	0.401449	6.17904	6.44939e-10	1.23943e-08	FLVCR2	feline leukemia virus subgroup C receptor-related protein 2 [Source:RefSeq peptide;Acc:NP_001136312]
ENSSSCG00000032408	1145.09	1.33882	0.17412	6.17841	6.47486e-10	1.24245e-08	CASP7	caspase 7 [Source:HGNC Symbol;Acc:HGNC:1508]
ENSSSCG00000004728	1775.39	2.70557	0.395504	6.17575	6.58509e-10	1.2617e-08	CAPN3	calpain 3 [Source:HGNC Symbol;Acc:HGNC:1480]
ENSSSCG00000018061	2161.23	1.36483	0.17844	6.17459	6.63335e-10	1.26903e-08
ENSSSCG00000029375	531.67	-1.54164	0.20718	-6.17147	6.76601e-10	1.29246e-08	ZNF205	zinc finger protein 205 [Source:RefSeq peptide;Acc:NP_001230570]
ENSSSCG00000037466	1798.87	2.21573	0.316514	6.16936	6.85679e-10	1.30784e-08
ENSSSCG00000023165	1516.69	2.04099	0.288572	6.16122	7.21874e-10	1.37481e-08	SEMA7A	semaphorin 7A (John Milton Hagen blood group) [Source:HGNC Symbol;Acc:HGNC:10741]
ENSSSCG00000000272	1127.83	1.31707	0.171227	6.15575	7.47208e-10	1.42093e-08	SP1	Sp1 transcription factor [Source:HGNC Symbol;Acc:HGNC:11205]
ENSSSCG00000039217	296.875	-1.69097	0.232116	-6.15184	7.65901e-10	1.4543e-08
ENSSSCG00000015818	1042.46	-0.907884	0.104921	-6.14606	7.94306e-10	1.50598e-08	DDHD2	DDHD domain containing 2 [Source:HGNC Symbol;Acc:HGNC:29106]
ENSSSCG00000008842	126.876	-1.85758	0.259548	-6.14357	8.0689e-10	1.52756e-08	KIT	mast/stem cell growth factor receptor Kit precursor [Source:RefSeq peptide;Acc:NP_001037990]
ENSSSCG00000006762	549.782	1.26825	0.163633	6.14313	8.09107e-10	1.52948e-08	AP4B1	adaptor related protein complex 4 beta 1 subunit [Source:HGNC Symbol;Acc:HGNC:572]
ENSSSCG00000011272	14257.1	-1.04931	0.128058	-6.13999	8.25264e-10	1.5577e-08		60S ribosomal protein L14 [Source:RefSeq peptide;Acc:NP_001090947]
ENSSSCG00000013842	3694.27	2.61684	0.383427	6.13886	8.31168e-10	1.56652e-08
ENSSSCG00000031300	60.5839	-3.00627	0.446993	-6.1371	8.4043e-10	1.58163e-08
ENSSSCG00000012247	1745.8	1.59246	0.21674	6.13374	8.58388e-10	1.61303e-08	ATP6AP2	ATPase H+ transporting accessory protein 2 [Source:HGNC Symbol;Acc:HGNC:18305]
ENSSSCG00000001639	529.795	-1.17574	0.148882	-6.13037	8.76766e-10	1.64513e-08	TRERF1	transcriptional regulating factor 1 [Source:HGNC Symbol;Acc:HGNC:18273]
ENSSSCG00000000708	3605.73	1.52924	0.206665	6.12685	8.96338e-10	1.67938e-08	TNFRSF1A	tumor necrosis factor receptor superfamily member 1A precursor [Source:RefSeq peptide;Acc:NP_999134]
ENSSSCG00000038405	129.873	-1.83363	0.256575	-6.12136	9.27776e-10	1.73572e-08	STMN3	stathmin 3 [Source:HGNC Symbol;Acc:HGNC:15926]
ENSSSCG00000036556	4444.66	1.45659	0.194996	6.12094	9.30249e-10	1.73779e-08	IL10RB	interferon alpha/beta receptor 2 [Source:RefSeq peptide;Acc:NP_001191704]
ENSSSCG00000007115	749.828	2.76593	0.409033	6.11905	9.41358e-10	1.75596e-08	THBD	thrombomodulin precursor [Source:RefSeq peptide;Acc:NP_001124204]
ENSSSCG00000026602	287.598	2.10868	0.30168	6.11789	9.48251e-10	1.76622e-08	PTGIR	prostaglandin I2 receptor [Source:HGNC Symbol;Acc:HGNC:9602]
ENSSSCG00000035253	320.377	1.71555	0.237506	6.11572	9.6125e-10	1.78781e-08	MAFG	MAF bZIP transcription factor G [Source:HGNC Symbol;Acc:HGNC:6781]
ENSSSCG00000013382	31.9117	3.18741	0.478384	6.11302	9.77626e-10	1.81561e-08	PLEKHA7	pleckstrin homology domain containing A7 [Source:HGNC Symbol;Acc:HGNC:27049]
ENSSSCG00000003211	1694.94	1.06434	0.131161	6.10933	1.00053e-09	1.85543e-08	NR1H2	nuclear receptor subfamily 1 group H member 2 [Source:HGNC Symbol;Acc:HGNC:7965]
ENSSSCG00000027528	174.357	-1.55574	0.211603	-6.10908	1.00209e-09	1.85561e-08	TMEM107	transmembrane protein 107 [Source:HGNC Symbol;Acc:HGNC:28128]
ENSSSCG00000010438	1612.63	1.62649	0.223325	6.10527	1.02628e-09	1.89765e-08	ATAD1	ATPase family, AAA domain containing 1 [Source:HGNC Symbol;Acc:HGNC:25903]
ENSSSCG00000003930	34082.8	-1.03751	0.12696	-6.10015	1.05966e-09	1.95652e-08
ENSSSCG00000004687	189946	0.995254	0.120232	6.09004	1.12882e-09	2.08118e-08	B2M	Beta-2-microglobulin [Source:UniProtKB/Swiss-Prot;Acc:Q07717]
ENSSSCG00000013408	163.925	3.13081	0.470995	6.08877	1.13781e-09	2.09473e-08	ADM	ADM Adrenomedullin Proadrenomedullin N-20 terminal peptide [Source:UniProtKB/Swiss-Prot;Acc:P53366]
ENSSSCG00000009852	124.778	-1.60394	0.220271	-6.0875	1.14684e-09	2.10429e-08	VSIG10	V-set and immunoglobulin domain containing 10 [Source:HGNC Symbol;Acc:HGNC:26078]
ENSSSCG00000032313	1394.85	1.80025	0.252526	6.08735	1.14798e-09	2.10429e-08	POGLUT1	protein O-glucosyltransferase 1 [Source:HGNC Symbol;Acc:HGNC:22954]
ENSSSCG00000036946	569.665	2.12272	0.305492	6.0875	1.14686e-09	2.10429e-08
ENSSSCG00000036201	37.2647	-5.46771	0.855188	-6.08601	1.15762e-09	2.11891e-08	NPR3	natriuretic peptide receptor 3 [Source:HGNC Symbol;Acc:HGNC:7945]
ENSSSCG00000009482	28.4643	-2.83713	0.423346	-6.08035	1.19922e-09	2.1919e-08	SPRY2	sprouty RTK signaling antagonist 2 [Source:HGNC Symbol;Acc:HGNC:11270]
ENSSSCG00000036868	48.7729	-1.94417	0.276604	-6.07777	1.21865e-09	2.22421e-08	CTNNBIP1	catenin beta interacting protein 1 [Source:HGNC Symbol;Acc:HGNC:16913]
ENSSSCG00000000431	275.808	1.54414	0.210845	6.07606	1.23174e-09	2.24166e-08	MBD6	methyl-CpG binding domain protein 6 [Source:HGNC Symbol;Acc:HGNC:20445]
ENSSSCG00000022226	96.9654	-2.59996	0.384607	-6.07614	1.23112e-09	2.24166e-08	FASLG	tumor necrosis factor ligand superfamily member 6 [Source:RefSeq peptide;Acc:NP_998971]
ENSSSCG00000014913	5430.76	1.73614	0.242534	6.0738	1.24916e-09	2.27011e-08	PICALM	phosphatidylinositol-binding clathrin assembly protein [Source:RefSeq peptide;Acc:NP_001233199]
ENSSSCG00000037864	212.571	1.88399	0.266906	6.07314	1.25434e-09	2.27627e-08		Histone H4 [Source:UniProtKB/Swiss-Prot;Acc:P62802]
ENSSSCG00000012318	200.284	-1.36824	0.18218	-6.06654	1.30699e-09	2.36843e-08	MAGED1	Melanoma-associated antigen D1 [Source:UniProtKB/Swiss-Prot;Acc:Q6ITT4]
ENSSSCG00000014632	1874.98	1.68951	0.235224	6.06434	1.32494e-09	2.39754e-08	FAM160A2	family with sequence similarity 160 member A2 [Source:HGNC Symbol;Acc:HGNC:25378]
ENSSSCG00000040826	232.642	2.77397	0.414069	6.06405	1.3274e-09	2.39857e-08
ENSSSCG00000010829	67.6714	-2.14814	0.31095	-6.0624	1.34107e-09	2.41983e-08	1-Mar	mitochondrial amidoxime reducing component 1 [Source:HGNC Symbol;Acc:HGNC:26189]
ENSSSCG00000013018	48.1384	-1.77416	0.249275	-6.0621	1.34356e-09	2.42089e-08	CDC42BPG	CDC42 binding protein kinase gamma [Source:HGNC Symbol;Acc:HGNC:29829]
ENSSSCG00000002329	158.773	2.18975	0.317895	6.06087	1.3539e-09	2.43606e-08	MAP3K9	mitogen-activated protein kinase kinase kinase 9 [Source:HGNC Symbol;Acc:HGNC:6861]
ENSSSCG00000006663	502.274	1.44265	0.194716	6.05814	1.37705e-09	2.47421e-08	OTUD7B	OTU deubiquitinase 7B [Source:HGNC Symbol;Acc:HGNC:16683]
ENSSSCG00000007811	1971.99	-1.108	0.139584	-6.05343	1.41797e-09	2.54414e-08	LAT	linker for activation of T cells [Source:HGNC Symbol;Acc:HGNC:18874]
ENSSSCG00000017502	487.441	1.59291	0.219827	6.04967	1.45142e-09	2.60048e-08	PGAP3	post-GPI attachment to proteins 3 [Source:HGNC Symbol;Acc:HGNC:23719]
ENSSSCG00000037626	453.521	4.02942	0.622765	6.04784	1.46798e-09	2.62644e-08
ENSSSCG00000006736	3375.21	-1.37798	0.184374	-6.0472	1.47388e-09	2.63329e-08	CD2	T-cell surface antigen CD2 precursor [Source:RefSeq peptide;Acc:NP_998941]
ENSSSCG00000017402	7049.86	1.07016	0.1336	6.04134	1.52839e-09	2.72685e-08	STAT5A	signal transducer and activator of transcription 5A [Source:RefSeq peptide;Acc:NP_999455]
ENSSSCG00000024495	2084.1	1.5274	0.209439	6.0369	1.57099e-09	2.79893e-08
ENSSSCG00000002263	270.251	-1.75476	0.247239	-6.03353	1.60419e-09	2.85407e-08	SLCO3A1	solute carrier organic anion transporter family member 3A1 [Source:HGNC Symbol;Acc:HGNC:10952]
ENSSSCG00000023374	37524.8	1.73562	0.244157	6.03132	1.62625e-09	2.88927e-08	SRGN	serglycin [Source:HGNC Symbol;Acc:HGNC:9361]
ENSSSCG00000038073	151.35	2.47649	0.367008	6.03109	1.62857e-09	2.88934e-08	NOD2	nucleotide-binding oligomerization domain-containing protein 2 [Source:RefSeq peptide;Acc:NP_001098765]
ENSSSCG00000030655	20.7054	-5.85206	0.926963	-6.02939	1.64575e-09	2.91575e-08	MAMDC2	MAM domain-containing protein 2 [Source:RefSeq peptide;Acc:NP_001231912]
ENSSSCG00000038912	25172.2	2.03489	0.294329	6.01998	1.7444e-09	3.08623e-08	IFITM3	interferon-induced transmembrane protein 3 [Source:RefSeq peptide;Acc:NP_001188311]
ENSSSCG00000028092	1609.76	-1.09235	0.137856	-6.01583	1.78966e-09	3.1619e-08	GNG2	G protein subunit gamma 2 [Source:HGNC Symbol;Acc:HGNC:4404]
ENSSSCG00000006357	7643.5	2.19298	0.321019	6.01194	1.83316e-09	3.23425e-08	FCER1G	High affinity immunoglobulin epsilon receptor subunit gamma [Source:UniProtKB/Swiss-Prot;Acc:Q9XSZ6]
ENSSSCG00000030421	3525.09	1.06185	0.132934	6.00911	1.8655e-09	3.28675e-08	GDI1	GDP dissociation inhibitor 1 [Source:HGNC Symbol;Acc:HGNC:4226]
ENSSSCG00000031897	2523.31	-1.25426	0.165036	-6.00613	1.89998e-09	3.34286e-08	GIMAP7	GTPase, IMAP family member 7 [Source:HGNC Symbol;Acc:HGNC:22404]
ENSSSCG00000033736	257.218	1.67866	0.23605	5.99715	2.00806e-09	3.52814e-08
ENSSSCG00000006277	2477.54	2.17225	0.318615	5.99225	2.06962e-09	3.63126e-08	SPIDR	scaffolding protein involved in DNA repair [Source:HGNC Symbol;Acc:HGNC:28971]
ENSSSCG00000010440	2853.71	1.96135	0.28362	5.98799	2.12452e-09	3.72244e-08		phosphatidylinositol 3,4,5-trisphosphate 3-phosphatase and dual-specificity protein phosphatase PTEN [Source:RefSeq peptide;Acc:NP_001137168]
ENSSSCG00000026689	394.737	-1.65066	0.231835	-5.98541	2.15848e-09	3.77675e-08	CCDC114	coiled-coil domain containing 114 [Source:HGNC Symbol;Acc:HGNC:26560]
ENSSSCG00000028606	1492.34	1.56175	0.217153	5.98062	2.22285e-09	3.88402e-08	ZBTB7B	zinc finger and BTB domain containing 7B [Source:HGNC Symbol;Acc:HGNC:18668]
ENSSSCG00000037598	5098.26	1.91355	0.276676	5.96552	2.43855e-09	4.25507e-08	SNX10	sorting nexin 10 [Source:HGNC Symbol;Acc:HGNC:14974]
ENSSSCG00000040642	9960.36	1.51728	0.210257	5.96529	2.44196e-09	4.25518e-08	LASP1	LIM and SH3 protein 1 [Source:HGNC Symbol;Acc:HGNC:6513]
ENSSSCG00000032017	3896.72	-1.58288	0.221442	-5.96023	2.51884e-09	4.38313e-08
ENSSSCG00000007030	3217.19	1.02082	0.127281	5.95367	2.62198e-09	4.55636e-08	IKBKB	inhibitor of nuclear factor kappa-B kinase subunit beta [Source:RefSeq peptide;Acc:NP_001093405]
ENSSSCG00000009522	154.037	-1.30872	0.175708	-5.95128	2.66053e-09	4.61704e-08	PCCA	propionyl-CoA carboxylase alpha subunit [Source:HGNC Symbol;Acc:HGNC:8653]
ENSSSCG00000026953	72.7348	-1.54847	0.216078	-5.94892	2.69922e-09	4.67779e-08
ENSSSCG00000033146	3238.57	3.42866	0.532405	5.94591	2.74922e-09	4.75795e-08	CD163	scavenger receptor cysteine-rich type 1 protein M130 precursor [Source:RefSeq peptide;Acc:NP_999141]
ENSSSCG00000014855	28368.9	-0.869306	0.102051	-5.94086	2.83524e-09	4.90014e-08	RPS3	40S ribosomal protein S3 [Source:UniProtKB/Swiss-Prot;Acc:Q0Z8U2]
ENSSSCG00000016057	19567.4	1.29932	0.174552	5.93685	2.90543e-09	5.01463e-08	STAT1	signal transducer and activator of transcription 1 [Source:RefSeq peptide;Acc:NP_998934]
ENSSSCG00000013576	7098.12	1.26037	0.168053	5.93463	2.94514e-09	5.07627e-08	STXBP2	syntaxin binding protein 2 [Source:HGNC Symbol;Acc:HGNC:11445]
ENSSSCG00000000877	663.318	1.30362	0.175393	5.93289	2.97654e-09	5.11822e-08	SCYL2	SCY1 like pseudokinase 2 [Source:HGNC Symbol;Acc:HGNC:19286]
ENSSSCG00000033918	3680.47	1.931	0.281142	5.93283	2.97754e-09	5.11822e-08
ENSSSCG00000035415	2863.85	1.26204	0.168447	5.93068	3.0168e-09	5.17871e-08
ENSSSCG00000035371	60.2032	-1.95771	0.285836	-5.92882	3.05114e-09	5.23058e-08
ENSSSCG00000009357	509.768	4.67359	0.744134	5.9271	3.08338e-09	5.27873e-08	SMAD9	mothers against decapentaplegic homolog 9 [Source:RefSeq peptide;Acc:NP_001182439]
ENSSSCG00000011357	5110.6	1.02134	0.127944	5.92685	3.08801e-09	5.27954e-08	SHISA5	shisa family member 5 [Source:HGNC Symbol;Acc:HGNC:30376]
ENSSSCG00000032162	1710.05	2.4386	0.36717	5.92522	3.11878e-09	5.32498e-08	P2RY13	purinergic receptor P2Y13 [Source:HGNC Symbol;Acc:HGNC:4537]
ENSSSCG00000029160	4387.69	3.08497	0.476569	5.92137	3.1927e-09	5.44387e-08
ENSSSCG00000017146	11760.6	2.40079	0.361468	5.9141	3.33691e-09	5.68213e-08	RNF213	ring finger protein 213 [Source:HGNC Symbol;Acc:HGNC:14539]
ENSSSCG00000032284	11325.5	1.29204	0.17401	5.91347	3.34982e-09	5.69648e-08	CCND3	G1/S-specific cyclin-D3 [Source:RefSeq peptide;Acc:NP_001072146]
ENSSSCG00000029763	2552.52	1.44061	0.199186	5.91193	3.38115e-09	5.74208e-08	IFI35	interferon induced protein 35 [Source:HGNC Symbol;Acc:HGNC:5399]
ENSSSCG00000029323	47.6331	-2.39564	0.360903	-5.90906	3.44059e-09	5.83523e-08	KCNE3	potassium voltage-gated channel subfamily E member 3 [Source:RefSeq peptide;Acc:NP_999258]
ENSSSCG00000025910	677.171	-1.13299	0.147325	-5.90502	3.52603e-09	5.97216e-08	ZNF277	zinc finger protein 277 [Source:HGNC Symbol;Acc:HGNC:13070]
ENSSSCG00000025109	912.646	-1.34828	0.183794	-5.90468	3.53342e-09	5.9767e-08	PLD3	phospholipase D3 [Source:RefSeq peptide;Acc:NP_001231429]
ENSSSCG00000033455	170.366	2.24546	0.335945	5.90103	3.6123e-09	6.102e-08
ENSSSCG00000006176	1019.64	1.35777	0.185594	5.89856	3.66681e-09	6.18585e-08	ELOC	elongin C [Source:HGNC Symbol;Acc:HGNC:11617]
ENSSSCG00000011672	1661.85	1.56761	0.221611	5.88678	3.93791e-09	6.63439e-08	RASA2	RAS p21 protein activator 2 [Source:HGNC Symbol;Acc:HGNC:9872]
ENSSSCG00000010900	347.592	-1.41357	0.195473	-5.88589	3.95926e-09	6.66152e-08	DENND1B	DENN domain containing 1B [Source:HGNC Symbol;Acc:HGNC:28404]
ENSSSCG00000002252	6850.36	2.27287	0.341613	5.88338	4.01981e-09	6.72964e-08	ARRDC4	arrestin domain containing 4 [Source:HGNC Symbol;Acc:HGNC:28087]
ENSSSCG00000004385	4930.8	1.37795	0.189497	5.88355	4.01566e-09	6.72964e-08	SNX3	sorting nexin 3 [Source:HGNC Symbol;Acc:HGNC:11174]
ENSSSCG00000021890	11142	1.08389	0.139523	5.88333	4.02094e-09	6.72964e-08	GNB1	G protein subunit beta 1 [Source:HGNC Symbol;Acc:HGNC:4396]
ENSSSCG00000040529	306.234	-1.75511	0.253591	-5.88379	4.00987e-09	6.72964e-08
ENSSSCG00000017014	1235.37	1.51378	0.21262	5.88255	4.03991e-09	6.7525e-08	PANK3	pantothenate kinase 3 [Source:HGNC Symbol;Acc:HGNC:19365]
ENSSSCG00000015290	171.327	2.18602	0.327307	5.87518	4.22392e-09	7.0442e-08	CDK18	cyclin dependent kinase 18 [Source:HGNC Symbol;Acc:HGNC:8751]
ENSSSCG00000017921	12.2716	7.10817	1.16511	5.87511	4.22552e-09	7.0442e-08	ZMYND15	zinc finger MYND-type containing 15 [Source:HGNC Symbol;Acc:HGNC:20997]
ENSSSCG00000034706	680.701	1.48313	0.207703	5.87422	4.24832e-09	7.07293e-08	MFAP3	microfibril associated protein 3 [Source:HGNC Symbol;Acc:HGNC:7034]
ENSSSCG00000022705	35.8391	-2.27822	0.343212	-5.87156	4.31723e-09	7.17823e-08	SALL2	spalt like transcription factor 2 [Source:HGNC Symbol;Acc:HGNC:10526]
ENSSSCG00000008980	1299.65	1.66552	0.239087	5.86603	4.4636e-09	7.4119e-08	SCARB2	lysosome membrane protein 2 precursor [Source:RefSeq peptide;Acc:NP_001231084]
ENSSSCG00000006018	380.707	1.56199	0.221447	5.86575	4.47101e-09	7.41452e-08	TRPS1	transcriptional repressor GATA binding 1 [Source:HGNC Symbol;Acc:HGNC:12340]
ENSSSCG00000035181	156.856	2.25292	0.339795	5.85615	4.73712e-09	7.84559e-08	RNF24	ring finger protein 24 [Source:HGNC Symbol;Acc:HGNC:13779]
ENSSSCG00000006743	190.7	2.29341	0.346765	5.85519	4.76463e-09	7.88087e-08	SLC22A15	solute carrier family 22 member 15 [Source:HGNC Symbol;Acc:HGNC:20301]
ENSSSCG00000005953	28.061	2.8127	0.435586	5.85341	4.81602e-09	7.95552e-08	KCNQ3	potassium voltage-gated channel subfamily Q member 3 [Source:HGNC Symbol;Acc:HGNC:6297]
ENSSSCG00000029710	307.533	-1.38684	0.192116	-5.84961	4.92726e-09	8.1287e-08	GCNT4	glucosaminyl (N-acetyl) transferase 4, core 2 [Source:HGNC Symbol;Acc:HGNC:17973]
ENSSSCG00000020749	1185.16	-1.02254	0.129915	-5.8462	5.02944e-09	8.28651e-08	KCNAB2	potassium voltage-gated channel subfamily A regulatory beta subunit 2 [Source:HGNC Symbol;Acc:HGNC:6229]
ENSSSCG00000021569	2235.78	2.23044	0.336566	5.84554	5.04931e-09	8.30847e-08	MMP25	matrix metallopeptidase 25 [Source:HGNC Symbol;Acc:HGNC:14246]
ENSSSCG00000021259	3345.92	2.06123	0.307873	5.8407	5.19812e-09	8.54226e-08	CDA	cytidine deaminase [Source:RefSeq peptide;Acc:NP_001231314]
ENSSSCG00000009886	4268.84	1.35016	0.186161	5.83969	5.22981e-09	8.58325e-08	TRAFD1	TRAF-type zinc finger domain containing 1 [Source:HGNC Symbol;Acc:HGNC:24808]
[truncated: 11,929 more rows]

## Sheet: H24 - H0
EnsemblID	baseMean	log2FoldChange	lfcSE	stat	pvalue	padj	Symbol	Description
[truncated: 12,703 more rows]

[truncated: 3 more sheets: L2 -L0, L6 - L0, L24 -L0]
