# Supplementary material for: Acute systemic inflammatory response to lipopolysaccharide stimulation in pigs divergently selected for residual feed intake
Source: BMC Genomics. 2019 Oct 11;20:728. doi: 10.1186/s12864-019-6127-x (PMC6792331; doi:10.1186/s12864-019-6127-x)
Supplement: Supplementary file 15 — Additional file 15: Table S8. GO terms overrepresented among DEGs post LPS injection compared to baseline. (XLSX 412 kb) [file 12864_2019_6127_MOESM15_ESM.xlsx]

## Sheet: Between-line GOA
Table. GO terms overrepresented among DEGs between low and high RFI line at baseline.
GO-ID	p-value	corr p-value	x	n	X	N	Description	Genes in test set
5254	0.00091014	0.020019	2	21	17	7827	chloride channel activity	ENSSSCG00000009495|ENSSSCG00000017238
15267	0.0014299	0.020019	3	106	17	7827	channel activity	ENSSSCG00000021193|ENSSSCG00000009495|ENSSSCG00000017238
22857	0.004722	0.044072	4	329	17	7827	transmembrane transporter activity	ENSSSCG00000021193|ENSSSCG00000009495|ENSSSCG00000030305|ENSSSCG00000017238
Table. GO terms overrepresented among DEGs between low and high RFI line at 6 hpi.
GO-ID	p-value	corr p-value	x	n	X	N	Description	Genes in test set
6879	0.00024482	0.022444	4	35	79	8895	cellular iron ion homeostasis	ENSSSCG00000003153|ENSSSCG00000016337|ENSSSCG00000012347|ENSSSCG00000014540
6779	0.00028411	0.022444	3	15	79	8895	porphyrin biosynthetic process	ENSSSCG00000010742|ENSSSCG00000027072|ENSSSCG00000012347
Table. GO terms overrepresented among DEGs between low and high RFI line at 24 hpi.
GO-ID	p-value	corr p-value	x	n	X	N	Description	Genes in test set
2504	3.2297e-09	3.5849e-06	6	10	144	8895	antigen processing and presentation of peptide or polysaccharide antigen via MHC class II	ENSSSCG00000001459|ENSSSCG00000001455|ENSSSCG00000001457|ENSSSCG00000001456|ENSSSCG00000001472|ENSSSCG00000001453
19882	6.6462e-09	3.6887e-06	8	27	144	8895	antigen processing and presentation	ENSSSCG00000001459|ENSSSCG00000001455|ENSSSCG00000001457|ENSSSCG00000001456|ENSSSCG00000030767|ENSSSCG00000001231|ENSSSCG00000001472|ENSSSCG00000001453
6955	1.0841e-05	0.0030085	20	415	144	8895	immune response	ENSSSCG00000033512|ENSSSCG00000009658|ENSSSCG00000008978|ENSSSCG00000010504|ENSSSCG00000034980|ENSSSCG00000030767|ENSSSCG00000002629|ENSSSCG00000015098|ENSSSCG00000014780|ENSSSCG00000001459|ENSSSCG00000001455|ENSSSCG00000001457|ENSSSCG00000001456|ENSSSCG00000029518|ENSSSCG00000003524|ENSSSCG00000001231|ENSSSCG00000001472|ENSSSCG00000007754|ENSSSCG00000001453|ENSSSCG00000022467
6779	7.8275e-05	0.0066835	4	15	144	8895	porphyrin biosynthetic process	ENSSSCG00000010742|ENSSSCG00000027072|ENSSSCG00000012347|ENSSSCG00000004541
42613	6.2734e-09	7.183e-07	6	11	101	6310	MHC class II protein complex	ENSSSCG00000001459|ENSSSCG00000001455|ENSSSCG00000001457|ENSSSCG00000001456|ENSSSCG00000001472|ENSSSCG00000001453
9986	0.00048916	0.018669	14	318	101	6310	cell surface	ENSSSCG00000005122|ENSSSCG00000006397|ENSSSCG00000027072|ENSSSCG00000006197|ENSSSCG00000013556|ENSSSCG00000033684|ENSSSCG00000015098|ENSSSCG00000017283|ENSSSCG00000021812|ENSSSCG00000001457|ENSSSCG00000006458|ENSSSCG00000006457|ENSSSCG00000007754|ENSSSCG00000001453
9897	0.0012302	0.035216	8	133	101	6310	external side of plasma membrane	ENSSSCG00000015098|ENSSSCG00000006397|ENSSSCG00000017283|ENSSSCG00000021812|ENSSSCG00000013556|ENSSSCG00000001457|ENSSSCG00000033684|ENSSSCG00000007754
15267	0.00016454	0.01958	8	106	116	7827	channel activity	ENSSSCG00000002450|ENSSSCG00000033190|ENSSSCG00000015083|ENSSSCG00000017282|ENSSSCG00000009495|ENSSSCG00000028944|ENSSSCG00000024666|ENSSSCG00000014630
5216	0.00059597	0.03546	7	98	116	7827	ion channel activity	ENSSSCG00000002450|ENSSSCG00000015083|ENSSSCG00000017282|ENSSSCG00000009495|ENSSSCG00000028944|ENSSSCG00000024666|ENSSSCG00000014630

## Sheet: HRFI post-LPS injection-based
Table. GO terms overrepresented among DEGs between high RFI line at 2 hpi and baseline.
GO-ID	p-value	corr p-value	x	n	X	N	Description	Genes in test set
6952	5.71e-29	7.34e-26	182	394	1916	8895	defense response	ENSSSCG00000011349|ENSSSCG00000009704|ENSSSCG00000013888|ENSSSCG00000015549|ENSSSCG00000034506|ENSSSCG00000008978|ENSSSCG00000017723|ENSSSCG00000038026|ENSSSCG00000031513|ENSSSCG00000037579|ENSSSCG00000002629|ENSSSCG00000002749|ENSSSCG00000022512|ENSSSCG00000013494|ENSSSCG00000033381|ENSSSCG00000027806|ENSSSCG00000021383|ENSSSCG00000024771|ENSSSCG00000040465|ENSSSCG00000005215|ENSSSCG00000001651|…
51707	1.17e-25	4.99e-23	149	312	1916	8895	response to other organism	ENSSSCG00000009668|ENSSSCG00000004133|ENSSSCG00000011349|ENSSSCG00000009704|ENSSSCG00000015549|ENSSSCG00000008978|ENSSSCG00000025593|ENSSSCG00000017723|ENSSSCG00000031513|ENSSSCG00000016512|ENSSSCG00000037579|ENSSSCG00000002749|ENSSSCG00000022512|ENSSSCG00000012163|ENSSSCG00000033381|ENSSSCG00000027806|ENSSSCG00000021383|ENSSSCG00000009673|ENSSSCG00000024771|ENSSSCG00000040465|ENSSSCG00000006543|…
6955	1.37e-25	5.03e-23	182	415	1916	8895	immune response	ENSSSCG00000013888|ENSSSCG00000015549|ENSSSCG00000034506|ENSSSCG00000008978|ENSSSCG00000009429|ENSSSCG00000017723|ENSSSCG00000038026|ENSSSCG00000037579|ENSSSCG00000002629|ENSSSCG00000022512|ENSSSCG00000040188|ENSSSCG00000013494|ENSSSCG00000016122|ENSSSCG00000027806|ENSSSCG00000021383|ENSSSCG00000024771|ENSSSCG00000005215|ENSSSCG00000001651|ENSSSCG00000006543|ENSSSCG00000005211|ENSSSCG00000012448|…
51704	3.24e-23	1.04e-20	168	386	1916	8895	multi-organism process	ENSSSCG00000009668|ENSSSCG00000004133|ENSSSCG00000011349|ENSSSCG00000009704|ENSSSCG00000015549|ENSSSCG00000008978|ENSSSCG00000025593|ENSSSCG00000017723|ENSSSCG00000014177|ENSSSCG00000031513|ENSSSCG00000017202|ENSSSCG00000016512|ENSSSCG00000037579|ENSSSCG00000002749|ENSSSCG00000022512|ENSSSCG00000012163|ENSSSCG00000033381|ENSSSCG00000027806|ENSSSCG00000037065|ENSSSCG00000021383|ENSSSCG00000009673|…
9607	1.67e-22	4.77e-20	159	362	1916	8895	response to biotic stimulus	ENSSSCG00000009668|ENSSSCG00000004133|ENSSSCG00000011349|ENSSSCG00000009704|ENSSSCG00000015549|ENSSSCG00000008978|ENSSSCG00000025593|ENSSSCG00000017723|ENSSSCG00000031513|ENSSSCG00000016512|ENSSSCG00000037579|ENSSSCG00000004929|ENSSSCG00000002749|ENSSSCG00000022512|ENSSSCG00000012163|ENSSSCG00000033381|ENSSSCG00000027806|ENSSSCG00000021383|ENSSSCG00000009673|ENSSSCG00000024771|ENSSSCG00000040465|…
9617	1.31e-17	2.59e-15	101	212	1916	8895	response to bacterium	ENSSSCG00000004133|ENSSSCG00000011349|ENSSSCG00000009704|ENSSSCG00000008978|ENSSSCG00000025593|ENSSSCG00000017723|ENSSSCG00000037579|ENSSSCG00000002749|ENSSSCG00000022512|ENSSSCG00000012163|ENSSSCG00000009673|ENSSSCG00000024771|ENSSSCG00000040465|ENSSSCG00000013415|ENSSSCG00000015037|ENSSSCG00000038141|ENSSSCG00000001403|ENSSSCG00000032282|ENSSSCG00000040575|ENSSSCG00000009203|ENSSSCG00000010831|…
7186	1.71e-17	3.15e-15	109	237	1916	8895	G-protein coupled receptor protein signaling pathway	ENSSSCG00000013408|ENSSSCG00000000291|ENSSSCG00000007520|ENSSSCG00000029279|ENSSSCG00000008978|ENSSSCG00000040989|ENSSSCG00000028460|ENSSSCG00000032162|ENSSSCG00000017723|ENSSSCG00000037735|ENSSSCG00000016599|ENSSSCG00000037579|ENSSSCG00000040581|ENSSSCG00000015550|ENSSSCG00000030707|ENSSSCG00000025503|ENSSSCG00000032156|ENSSSCG00000011754|ENSSSCG00000039986|ENSSSCG00000016129|ENSSSCG00000032438|…
2682	3.16e-17	5.07e-15	156	391	1916	8895	regulation of immune system process	ENSSSCG00000007520|ENSSSCG00000009704|ENSSSCG00000032561|ENSSSCG00000006274|ENSSSCG00000013888|ENSSSCG00000009429|ENSSSCG00000016916|ENSSSCG00000015669|ENSSSCG00000031513|ENSSSCG00000031356|ENSSSCG00000037579|ENSSSCG00000022512|ENSSSCG00000016122|ENSSSCG00000012163|ENSSSCG00000033381|ENSSSCG00000006309|ENSSSCG00000021383|ENSSSCG00000004369|ENSSSCG00000024771|ENSSSCG00000040465|ENSSSCG00000009555|…
2237	9.18e-17	1.31e-14	79	152	1916	8895	response to molecule of bacterial origin	ENSSSCG00000037815|ENSSSCG00000009469|ENSSSCG00000009704|ENSSSCG00000008978|ENSSSCG00000017804|ENSSSCG00000025593|ENSSSCG00000016954|ENSSSCG00000035078|ENSSSCG00000038500|ENSSSCG00000017723|ENSSSCG00000035355|ENSSSCG00000037579|ENSSSCG00000038073|ENSSSCG00000012163|ENSSSCG00000038351|ENSSSCG00000006902|ENSSSCG00000009673|ENSSSCG00000024771|ENSSSCG00000040465|ENSSSCG00000021862|ENSSSCG00000009633|…
32496	1.03e-16	1.4e-14	75	141	1916	8895	response to lipopolysaccharide	ENSSSCG00000037815|ENSSSCG00000009469|ENSSSCG00000009704|ENSSSCG00000008978|ENSSSCG00000017804|ENSSSCG00000016954|ENSSSCG00000035078|ENSSSCG00000038500|ENSSSCG00000017723|ENSSSCG00000035355|ENSSSCG00000037579|ENSSSCG00000012163|ENSSSCG00000038351|ENSSSCG00000006902|ENSSSCG00000009673|ENSSSCG00000024771|ENSSSCG00000040465|ENSSSCG00000021862|ENSSSCG00000009633|ENSSSCG00000032474|ENSSSCG00000009759|…
48583	1.78e-14	1.83e-12	174	479	1916	8895	regulation of response to stimulus	ENSSSCG00000026041|ENSSSCG00000011867|ENSSSCG00000009704|ENSSSCG00000006274|ENSSSCG00000009429|ENSSSCG00000031073|ENSSSCG00000038026|ENSSSCG00000031513|ENSSSCG00000037579|ENSSSCG00000022512|ENSSSCG00000016122|ENSSSCG00000012163|ENSSSCG00000030707|ENSSSCG00000006309|ENSSSCG00000021383|ENSSSCG00000010816|ENSSSCG00000040465|ENSSSCG00000005215|ENSSSCG00000009555|ENSSSCG00000011876|ENSSSCG00000011754|…
9611	3.51e-14	3.46e-12	105	246	1916	8895	response to wounding	ENSSSCG00000007520|ENSSSCG00000013888|ENSSSCG00000034506|ENSSSCG00000008978|ENSSSCG00000017723|ENSSSCG00000037579|ENSSSCG00000022512|ENSSSCG00000000443|ENSSSCG00000010816|ENSSSCG00000005215|ENSSSCG00000008348|ENSSSCG00000003395|ENSSSCG00000006383|ENSSSCG00000014987|ENSSSCG00000037449|ENSSSCG00000015037|ENSSSCG00000016254|ENSSSCG00000023693|ENSSSCG00000006777|ENSSSCG00000009565|ENSSSCG00000017908|…
6954	3.8e-13	3.37e-11	68	138	1916	8895	inflammatory response	ENSSSCG00000013888|ENSSSCG00000034506|ENSSSCG00000008978|ENSSSCG00000035078|ENSSSCG00000036288|ENSSSCG00000034660|ENSSSCG00000017723|ENSSSCG00000035355|ENSSSCG00000017403|ENSSSCG00000037579|ENSSSCG00000023527|ENSSSCG00000022512|ENSSSCG00000038351|ENSSSCG00000005215|ENSSSCG00000008388|ENSSSCG00000009633|ENSSSCG00000011436|ENSSSCG00000003395|ENSSSCG00000014825|ENSSSCG00000030172|ENSSSCG00000010580|…
10627	4.36e-13	3.74e-11	159	440	1916	8895	regulation of intracellular protein kinase cascade	ENSSSCG00000026041|ENSSSCG00000006035|ENSSSCG00000009429|ENSSSCG00000016916|ENSSSCG00000017723|ENSSSCG00000031513|ENSSSCG00000031236|ENSSSCG00000016599|ENSSSCG00000031356|ENSSSCG00000024813|ENSSSCG00000038397|ENSSSCG00000030707|ENSSSCG00000010816|ENSSSCG00000024771|ENSSSCG00000005215|ENSSSCG00000015839|ENSSSCG00000033009|ENSSSCG00000006383|ENSSSCG00000010428|ENSSSCG00000017614|ENSSSCG00000039103|…
2684	4.64e-13	3.85e-11	104	251	1916	8895	positive regulation of immune system process	ENSSSCG00000009704|ENSSSCG00000032561|ENSSSCG00000006274|ENSSSCG00000013888|ENSSSCG00000009429|ENSSSCG00000016916|ENSSSCG00000031513|ENSSSCG00000031356|ENSSSCG00000037579|ENSSSCG00000022512|ENSSSCG00000016122|ENSSSCG00000012163|ENSSSCG00000006309|ENSSSCG00000021383|ENSSSCG00000004369|ENSSSCG00000024771|ENSSSCG00000040465|ENSSSCG00000009555|ENSSSCG00000005211|ENSSSCG00000022370|ENSSSCG00000011111|…
1817	5.53e-13	4.44e-11	98	232	1916	8895	regulation of cytokine production	ENSSSCG00000009668|ENSSSCG00000009704|ENSSSCG00000032561|ENSSSCG00000031513|ENSSSCG00000021383|ENSSSCG00000024771|ENSSSCG00000040465|ENSSSCG00000005211|ENSSSCG00000039103|ENSSSCG00000014349|ENSSSCG00000032438|ENSSSCG00000015037|ENSSSCG00000013894|ENSSSCG00000038141|ENSSSCG00000039074|ENSSSCG00000001403|ENSSSCG00000001887|ENSSSCG00000001009|ENSSSCG00000032282|ENSSSCG00000009440|ENSSSCG00000009565|…
9967	6.37e-13	4.81e-11	137	364	1916	8895	positive regulation of signal transduction	ENSSSCG00000026041|ENSSSCG00000006035|ENSSSCG00000009429|ENSSSCG00000016916|ENSSSCG00000017723|ENSSSCG00000031513|ENSSSCG00000031236|ENSSSCG00000016599|ENSSSCG00000031356|ENSSSCG00000024813|ENSSSCG00000038397|ENSSSCG00000000600|ENSSSCG00000010816|ENSSSCG00000024771|ENSSSCG00000005215|ENSSSCG00000015839|ENSSSCG00000033009|ENSSSCG00000017614|ENSSSCG00000039103|ENSSSCG00000013655|ENSSSCG00000020906|…
45087	7.94e-13	5.83e-11	80	176	1916	8895	innate immune response	ENSSSCG00000013888|ENSSSCG00000006590|ENSSSCG00000022719|ENSSSCG00000017723|ENSSSCG00000012077|ENSSSCG00000012076|ENSSSCG00000038026|ENSSSCG00000012996|ENSSSCG00000017920|ENSSSCG00000002629|ENSSSCG00000022512|ENSSSCG00000014780|ENSSSCG00000013494|ENSSSCG00000038073|ENSSSCG00000021383|ENSSSCG00000024771|ENSSSCG00000005215|ENSSSCG00000008388|ENSSSCG00000006588|ENSSSCG00000001651|ENSSSCG00000011436|…
9615	9.54e-13	6.62e-11	59	114	1916	8895	response to virus	ENSSSCG00000009668|ENSSSCG00000012117|ENSSSCG00000015549|ENSSSCG00000035078|ENSSSCG00000010451|ENSSSCG00000012077|ENSSSCG00000012076|ENSSSCG00000033453|ENSSSCG00000010454|ENSSSCG00000035357|ENSSSCG00000016512|ENSSSCG00000010452|ENSSSCG00000027806|ENSSSCG00000021383|ENSSSCG00000024771|ENSSSCG00000006543|ENSSSCG00000011436|ENSSSCG00000032474|ENSSSCG00000013415|ENSSSCG00000027660|ENSSSCG00000017416|…
10740	9.47e-13	6.62e-11	112	280	1916	8895	positive regulation of intracellular protein kinase cascade	ENSSSCG00000026041|ENSSSCG00000006035|ENSSSCG00000009429|ENSSSCG00000016916|ENSSSCG00000017723|ENSSSCG00000031513|ENSSSCG00000031236|ENSSSCG00000016599|ENSSSCG00000031356|ENSSSCG00000024813|ENSSSCG00000038397|ENSSSCG00000010816|ENSSSCG00000024771|ENSSSCG00000005215|ENSSSCG00000015839|ENSSSCG00000033009|ENSSSCG00000017614|ENSSSCG00000039103|ENSSSCG00000013655|ENSSSCG00000020906|ENSSSCG00000011874|…
40011	1.65e-12	1.11e-10	137	368	1916	8895	locomotion	ENSSSCG00000006035|ENSSSCG00000009704|ENSSSCG00000013888|ENSSSCG00000008978|ENSSSCG00000009429|ENSSSCG00000017723|ENSSSCG00000037970|ENSSSCG00000032842|ENSSSCG00000031510|ENSSSCG00000031356|ENSSSCG00000037579|ENSSSCG00000038397|ENSSSCG00000000601|ENSSSCG00000020736|ENSSSCG00000037065|ENSSSCG00000010816|ENSSSCG00000005215|ENSSSCG00000015839|ENSSSCG00000003395|ENSSSCG00000013415|ENSSSCG00000013655|…
31347	2.05e-12	1.35e-10	83	188	1916	8895	regulation of defense response	ENSSSCG00000037815|ENSSSCG00000003088|ENSSSCG00000011942|ENSSSCG00000012117|ENSSSCG00000009704|ENSSSCG00000006274|ENSSSCG00000017804|ENSSSCG00000006590|ENSSSCG00000010054|ENSSSCG00000031831|ENSSSCG00000010056|ENSSSCG00000012163|ENSSSCG00000000765|ENSSSCG00000021383|ENSSSCG00000017091|ENSSSCG00000007956|ENSSSCG00000040465|ENSSSCG00000005215|ENSSSCG00000006588|ENSSSCG00000009555|ENSSSCG00000036956|…
51240	2.58e-12	1.66e-10	98	237	1916	8895	positive regulation of multicellular organismal process	ENSSSCG00000009668|ENSSSCG00000034868|ENSSSCG00000009704|ENSSSCG00000009429|ENSSSCG00000015669|ENSSSCG00000031513|ENSSSCG00000038397|ENSSSCG00000021383|ENSSSCG00000024771|ENSSSCG00000040465|ENSSSCG00000011754|ENSSSCG00000039103|ENSSSCG00000014349|ENSSSCG00000032438|ENSSSCG00000037449|ENSSSCG00000015037|ENSSSCG00000013894|ENSSSCG00000038141|ENSSSCG00000000798|ENSSSCG00000001403|ENSSSCG00000001009|…
80134	4.73e-12	2.84e-10	134	362	1916	8895	regulation of response to stress	ENSSSCG00000026041|ENSSSCG00000011867|ENSSSCG00000009704|ENSSSCG00000006274|ENSSSCG00000009429|ENSSSCG00000031073|ENSSSCG00000038026|ENSSSCG00000031513|ENSSSCG00000012163|ENSSSCG00000021383|ENSSSCG00000010816|ENSSSCG00000040465|ENSSSCG00000005215|ENSSSCG00000009555|ENSSSCG00000011876|ENSSSCG00000011754|ENSSSCG00000006383|ENSSSCG00000010428|ENSSSCG00000039103|ENSSSCG00000014349|ENSSSCG00000013894|…
19221	7.2e-12	3.85e-10	68	145	1916	8895	cytokine-mediated signaling pathway	ENSSSCG00000008978|ENSSSCG00000009429|ENSSSCG00000016916|ENSSSCG00000035078|ENSSSCG00000034660|ENSSSCG00000017723|ENSSSCG00000012633|ENSSSCG00000037579|ENSSSCG00000000765|ENSSSCG00000038351|ENSSSCG00000005215|ENSSSCG00000029668|ENSSSCG00000009633|ENSSSCG00000011559|ENSSSCG00000011316|ENSSSCG00000032474|ENSSSCG00000014825|ENSSSCG00000007030|ENSSSCG00000012402|ENSSSCG00000011630|ENSSSCG00000013498|…
1819	1.41e-11	7.08e-10	72	159	1916	8895	positive regulation of cytokine production	ENSSSCG00000009668|ENSSSCG00000012117|ENSSSCG00000009704|ENSSSCG00000016958|ENSSSCG00000006197|ENSSSCG00000035078|ENSSSCG00000031513|ENSSSCG00000038073|ENSSSCG00000021383|ENSSSCG00000024771|ENSSSCG00000040465|ENSSSCG00000033844|ENSSSCG00000000084|ENSSSCG00000011436|ENSSSCG00000005096|ENSSSCG00000030172|ENSSSCG00000017416|ENSSSCG00000039103|ENSSSCG00000014349|ENSSSCG00000032438|ENSSSCG00000039946|…
16477	1.38e-11	7.08e-10	107	273	1916	8895	cell migration	ENSSSCG00000009704|ENSSSCG00000013888|ENSSSCG00000009429|ENSSSCG00000017723|ENSSSCG00000037970|ENSSSCG00000032842|ENSSSCG00000031510|ENSSSCG00000031356|ENSSSCG00000037579|ENSSSCG00000038397|ENSSSCG00000000601|ENSSSCG00000020736|ENSSSCG00000037065|ENSSSCG00000010816|ENSSSCG00000005215|ENSSSCG00000015839|ENSSSCG00000003395|ENSSSCG00000013415|ENSSSCG00000013655|ENSSSCG00000016009|ENSSSCG00000011592|…
48870	4.86e-11	2.27e-09	114	302	1916	8895	cell motility	ENSSSCG00000009704|ENSSSCG00000013888|ENSSSCG00000009429|ENSSSCG00000017723|ENSSSCG00000037970|ENSSSCG00000032842|ENSSSCG00000031510|ENSSSCG00000031356|ENSSSCG00000037579|ENSSSCG00000038397|ENSSSCG00000000601|ENSSSCG00000020736|ENSSSCG00000037065|ENSSSCG00000010816|ENSSSCG00000005215|ENSSSCG00000015839|ENSSSCG00000003395|ENSSSCG00000013415|ENSSSCG00000013655|ENSSSCG00000016009|ENSSSCG00000011592|…
35468	5.63e-11	2.58e-09	162	475	1916	8895	positive regulation of signaling pathway	ENSSSCG00000026041|ENSSSCG00000006035|ENSSSCG00000014339|ENSSSCG00000009429|ENSSSCG00000016916|ENSSSCG00000017723|ENSSSCG00000015669|ENSSSCG00000031513|ENSSSCG00000031236|ENSSSCG00000032842|ENSSSCG00000016599|ENSSSCG00000031356|ENSSSCG00000024813|ENSSSCG00000038397|ENSSSCG00000000443|ENSSSCG00000010816|ENSSSCG00000024771|ENSSSCG00000003795|ENSSSCG00000005215|ENSSSCG00000015839|ENSSSCG00000033009|…
7626	1.37e-10	6.18e-09	83	201	1916	8895	locomotory behavior	ENSSSCG00000033457|ENSSSCG00000010579|ENSSSCG00000006035|ENSSSCG00000006231|ENSSSCG00000010138|ENSSSCG00000009704|ENSSSCG00000008978|ENSSSCG00000009429|ENSSSCG00000006590|ENSSSCG00000010054|ENSSSCG00000034660|ENSSSCG00000017723|ENSSSCG00000039677|ENSSSCG00000036445|ENSSSCG00000017920|ENSSSCG00000037579|ENSSSCG00000017012|ENSSSCG00000039161|ENSSSCG00000000600|ENSSSCG00000000601|ENSSSCG00000008387|…
51607	2.11e-10	9.36e-09	42	77	1916	8895	defense response to virus	ENSSSCG00000009921|ENSSSCG00000012117|ENSSSCG00000007143|ENSSSCG00000015549|ENSSSCG00000035078|ENSSSCG00000013664|ENSSSCG00000013940|ENSSSCG00000010451|ENSSSCG00000012077|ENSSSCG00000015801|ENSSSCG00000012076|ENSSSCG00000033453|ENSSSCG00000010454|ENSSSCG00000014277|ENSSSCG00000010452|ENSSSCG00000027806|ENSSSCG00000030408|ENSSSCG00000021383|ENSSSCG00000024771|ENSSSCG00000003178|ENSSSCG00000006543|…
6928	1.03e-09	4.22e-08	122	344	1916	8895	cellular component movement	ENSSSCG00000009704|ENSSSCG00000013888|ENSSSCG00000009429|ENSSSCG00000017723|ENSSSCG00000037970|ENSSSCG00000032842|ENSSSCG00000031510|ENSSSCG00000031356|ENSSSCG00000037579|ENSSSCG00000038397|ENSSSCG00000000601|ENSSSCG00000020736|ENSSSCG00000037065|ENSSSCG00000010816|ENSSSCG00000005215|ENSSSCG00000015839|ENSSSCG00000003395|ENSSSCG00000013415|ENSSSCG00000030130|ENSSSCG00000013655|ENSSSCG00000016009|…
48584	2.88e-09	1.1e-07	101	274	1916	8895	positive regulation of response to stimulus	ENSSSCG00000026041|ENSSSCG00000011867|ENSSSCG00000009704|ENSSSCG00000006274|ENSSSCG00000009429|ENSSSCG00000031073|ENSSSCG00000038026|ENSSSCG00000031513|ENSSSCG00000037579|ENSSSCG00000022512|ENSSSCG00000016122|ENSSSCG00000012163|ENSSSCG00000006309|ENSSSCG00000021383|ENSSSCG00000010816|ENSSSCG00000040465|ENSSSCG00000009555|ENSSSCG00000011111|ENSSSCG00000014349|ENSSSCG00000037449|ENSSSCG00000031346|…
32101	4.19e-09	1.58e-07	74	183	1916	8895	regulation of response to external stimulus	ENSSSCG00000003088|ENSSSCG00000011942|ENSSSCG00000017804|ENSSSCG00000006590|ENSSSCG00000010054|ENSSSCG00000035355|ENSSSCG00000038026|ENSSSCG00000010056|ENSSSCG00000037579|ENSSSCG00000021588|ENSSSCG00000000765|ENSSSCG00000017091|ENSSSCG00000007956|ENSSSCG00000005215|ENSSSCG00000006588|ENSSSCG00000036956|ENSSSCG00000011436|ENSSSCG00000032474|ENSSSCG00000011754|ENSSSCG00000006582|ENSSSCG00000010627|…
34097	4.59e-09	1.71e-07	73	180	1916	8895	response to cytokine stimulus	ENSSSCG00000037815|ENSSSCG00000016916|ENSSSCG00000022719|ENSSSCG00000016954|ENSSSCG00000017723|ENSSSCG00000038026|ENSSSCG00000012996|ENSSSCG00000035357|ENSSSCG00000017920|ENSSSCG00000017886|ENSSSCG00000014780|ENSSSCG00000030707|ENSSSCG00000002866|ENSSSCG00000005215|ENSSSCG00000008388|ENSSSCG00000005211|ENSSSCG00000028157|ENSSSCG00000005096|ENSSSCG00000007030|ENSSSCG00000011033|ENSSSCG00000039103|…
6935	5.82e-09	2.08e-07	57	129	1916	8895	chemotaxis	ENSSSCG00000033457|ENSSSCG00000010579|ENSSSCG00000006035|ENSSSCG00000009704|ENSSSCG00000008978|ENSSSCG00000009429|ENSSSCG00000006590|ENSSSCG00000034660|ENSSSCG00000017723|ENSSSCG00000036445|ENSSSCG00000017920|ENSSSCG00000037579|ENSSSCG00000017012|ENSSSCG00000000601|ENSSSCG00000006588|ENSSSCG00000011316|ENSSSCG00000033327|ENSSSCG00000032474|ENSSSCG00000003395|ENSSSCG00000013415|ENSSSCG00000009517|…
43122	9.96e-09	3.41e-07	53	118	1916	8895	regulation of I-kappaB kinase/NF-kappaB cascade	ENSSSCG00000037815|ENSSSCG00000006035|ENSSSCG00000009429|ENSSSCG00000035078|ENSSSCG00000014016|ENSSSCG00000035355|ENSSSCG00000010454|ENSSSCG00000024813|ENSSSCG00000038073|ENSSSCG00000038991|ENSSSCG00000017091|ENSSSCG00000007956|ENSSSCG00000024771|ENSSSCG00000023247|ENSSSCG00000021068|ENSSSCG00000008388|ENSSSCG00000028157|ENSSSCG00000017614|ENSSSCG00000039103|ENSSSCG00000020906|ENSSSCG00000016057|…
71222	1.72e-08	5.72e-07	42	86	1916	8895	cellular response to lipopolysaccharide	ENSSSCG00000037815|ENSSSCG00000004154|ENSSSCG00000009469|ENSSSCG00000008953|ENSSSCG00000038806|ENSSSCG00000009704|ENSSSCG00000017705|ENSSSCG00000030042|ENSSSCG00000017723|ENSSSCG00000013940|ENSSSCG00000017700|ENSSSCG00000017475|ENSSSCG00000004826|ENSSSCG00000006902|ENSSSCG00000001952|ENSSSCG00000001556|ENSSSCG00000009673|ENSSSCG00000024771|ENSSSCG00000003178|ENSSSCG00000040465|ENSSSCG00000028875|…
2252	2.7e-08	8.78e-07	54	124	1916	8895	immune effector process	ENSSSCG00000030582|ENSSSCG00000012117|ENSSSCG00000015549|ENSSSCG00000040308|ENSSSCG00000035078|ENSSSCG00000010451|ENSSSCG00000012077|ENSSSCG00000012076|ENSSSCG00000033453|ENSSSCG00000010454|ENSSSCG00000010452|ENSSSCG00000022512|ENSSSCG00000027806|ENSSSCG00000021383|ENSSSCG00000024771|ENSSSCG00000006543|ENSSSCG00000012448|ENSSSCG00000011436|ENSSSCG00000032474|ENSSSCG00000013415|ENSSSCG00000027660|…
51251	5.17e-08	1.56e-06	48	107	1916	8895	positive regulation of lymphocyte activation	ENSSSCG00000028561|ENSSSCG00000033854|ENSSSCG00000011942|ENSSSCG00000032561|ENSSSCG00000013888|ENSSSCG00000032341|ENSSSCG00000009429|ENSSSCG00000017705|ENSSSCG00000016916|ENSSSCG00000035078|ENSSSCG00000010077|ENSSSCG00000034763|ENSSSCG00000011125|ENSSSCG00000031356|ENSSSCG00000012652|ENSSSCG00000022512|ENSSSCG00000000705|ENSSSCG00000038073|ENSSSCG00000038055|ENSSSCG00000024311|ENSSSCG00000004369|…
52547	7.55e-08	2.23e-06	61	150	1916	8895	regulation of peptidase activity	ENSSSCG00000026041|ENSSSCG00000011941|ENSSSCG00000004890|ENSSSCG00000006590|ENSSSCG00000033572|ENSSSCG00000035355|ENSSSCG00000000769|ENSSSCG00000004888|ENSSSCG00000006588|ENSSSCG00000025028|ENSSSCG00000009633|ENSSSCG00000031388|ENSSSCG00000028871|ENSSSCG00000022290|ENSSSCG00000020906|ENSSSCG00000031866|ENSSSCG00000011355|ENSSSCG00000022447|ENSSSCG00000020984|ENSSSCG00000001963|ENSSSCG00000010949|…
60326	7.95e-08	2.32e-06	35	69	1916	8895	cell chemotaxis	ENSSSCG00000034722|ENSSSCG00000033457|ENSSSCG00000010579|ENSSSCG00000008953|ENSSSCG00000009704|ENSSSCG00000009429|ENSSSCG00000006590|ENSSSCG00000008959|ENSSSCG00000017723|ENSSSCG00000015403|ENSSSCG00000036445|ENSSSCG00000037358|ENSSSCG00000017700|ENSSSCG00000017920|ENSSSCG00000037579|ENSSSCG00000014362|ENSSSCG00000000601|ENSSSCG00000024311|ENSSSCG00000025602|ENSSSCG00000006588|ENSSSCG00000008842|…
50776	1.07e-07	3.1e-06	66	168	1916	8895	regulation of immune response	ENSSSCG00000037815|ENSSSCG00000012117|ENSSSCG00000009704|ENSSSCG00000006274|ENSSSCG00000035078|ENSSSCG00000037532|ENSSSCG00000031513|ENSSSCG00000031831|ENSSSCG00000022512|ENSSSCG00000016122|ENSSSCG00000012163|ENSSSCG00000006309|ENSSSCG00000021383|ENSSSCG00000017091|ENSSSCG00000040465|ENSSSCG00000009555|ENSSSCG00000008820|ENSSSCG00000011876|ENSSSCG00000011436|ENSSSCG00000006582|ENSSSCG00000010900|…
9605	1.15e-07	3.24e-06	112	332	1916	8895	response to external stimulus	ENSSSCG00000016918|ENSSSCG00000026041|ENSSSCG00000006035|ENSSSCG00000009704|ENSSSCG00000008978|ENSSSCG00000009429|ENSSSCG00000017723|ENSSSCG00000037579|ENSSSCG00000000601|ENSSSCG00000012967|ENSSSCG00000012604|ENSSSCG00000012569|ENSSSCG00000003395|ENSSSCG00000013415|ENSSSCG00000010428|ENSSSCG00000011630|ENSSSCG00000031346|ENSSSCG00000016254|ENSSSCG00000015283|ENSSSCG00000024024|ENSSSCG00000005724|…
32649	1.23e-07	3.43e-06	29	53	1916	8895	regulation of interferon-gamma production	ENSSSCG00000038806|ENSSSCG00000012117|ENSSSCG00000032561|ENSSSCG00000038688|ENSSSCG00000015801|ENSSSCG00000031513|ENSSSCG00000011125|ENSSSCG00000012652|ENSSSCG00000017475|ENSSSCG00000039300|ENSSSCG00000024311|ENSSSCG00000040465|ENSSSCG00000026217|ENSSSCG00000028875|ENSSSCG00000027426|ENSSSCG00000005211|ENSSSCG00000011436|ENSSSCG00000024096|ENSSSCG00000011730|ENSSSCG00000015037|ENSSSCG00000013894|…
10469	1.81e-07	4.95e-06	50	117	1916	8895	regulation of receptor activity	ENSSSCG00000013408|ENSSSCG00000033457|ENSSSCG00000008978|ENSSSCG00000009429|ENSSSCG00000036288|ENSSSCG00000017723|ENSSSCG00000012996|ENSSSCG00000036445|ENSSSCG00000037579|ENSSSCG00000010816|ENSSSCG00000009997|ENSSSCG00000033327|ENSSSCG00000032474|ENSSSCG00000030172|ENSSSCG00000015435|ENSSSCG00000039103|ENSSSCG00000020906|ENSSSCG00000037449|ENSSSCG00000015037|ENSSSCG00000015115|ENSSSCG00000013575|…
45765	2.09e-07	5.66e-06	56	137	1916	8895	regulation of angiogenesis	ENSSSCG00000013408|ENSSSCG00000037815|ENSSSCG00000009348|ENSSSCG00000031750|ENSSSCG00000006197|ENSSSCG00000035078|ENSSSCG00000033175|ENSSSCG00000011020|ENSSSCG00000017403|ENSSSCG00000024813|ENSSSCG00000005935|ENSSSCG00000037065|ENSSSCG00000002389|ENSSSCG00000010816|ENSSSCG00000033844|ENSSSCG00000005096|ENSSSCG00000011592|ENSSSCG00000039946|ENSSSCG00000015476|ENSSSCG00000015235|ENSSSCG00000015753|…
51249	2.54e-07	6.6e-06	60	151	1916	8895	regulation of lymphocyte activation	ENSSSCG00000033854|ENSSSCG00000011942|ENSSSCG00000032561|ENSSSCG00000013888|ENSSSCG00000009429|ENSSSCG00000016916|ENSSSCG00000035078|ENSSSCG00000037532|ENSSSCG00000031356|ENSSSCG00000022512|ENSSSCG00000038073|ENSSSCG00000016122|ENSSSCG00000038594|ENSSSCG00000004369|ENSSSCG00000024771|ENSSSCG00000008144|ENSSSCG00000006862|ENSSSCG00000005211|ENSSSCG00000011436|ENSSSCG00000009517|ENSSSCG00000014869|…
48525	2.99e-07	7.67e-06	20	31	1916	8895	negative regulation of viral reproduction	ENSSSCG00000007143|ENSSSCG00000015549|ENSSSCG00000008648|ENSSSCG00000017705|ENSSSCG00000013664|ENSSSCG00000017614|ENSSSCG00000012077|ENSSSCG00000010454|ENSSSCG00000038856|ENSSSCG00000016512|ENSSSCG00000014670|ENSSSCG00000024867|ENSSSCG00000039055|ENSSSCG00000039573|ENSSSCG00000001234|ENSSSCG00000029879|ENSSSCG00000008496|ENSSSCG00000040575|ENSSSCG00000001233|ENSSSCG00000006543
43410	3.73e-07	9.49e-06	64	166	1916	8895	positive regulation of MAPKKK cascade	ENSSSCG00000026041|ENSSSCG00000006035|ENSSSCG00000009429|ENSSSCG00000017723|ENSSSCG00000035355|ENSSSCG00000011020|ENSSSCG00000031513|ENSSSCG00000031236|ENSSSCG00000016599|ENSSSCG00000038073|ENSSSCG00000003756|ENSSSCG00000010816|ENSSSCG00000004322|ENSSSCG00000009997|ENSSSCG00000033327|ENSSSCG00000011436|ENSSSCG00000033009|ENSSSCG00000008703|ENSSSCG00000009517|ENSSSCG00000013655|ENSSSCG00000015476|…
52548	4.07e-07	1.03e-05	55	136	1916	8895	regulation of endopeptidase activity	ENSSSCG00000026041|ENSSSCG00000011941|ENSSSCG00000004890|ENSSSCG00000006590|ENSSSCG00000033572|ENSSSCG00000035355|ENSSSCG00000000769|ENSSSCG00000004888|ENSSSCG00000006588|ENSSSCG00000025028|ENSSSCG00000009633|ENSSSCG00000031388|ENSSSCG00000028871|ENSSSCG00000020906|ENSSSCG00000031866|ENSSSCG00000011355|ENSSSCG00000022447|ENSSSCG00000020984|ENSSSCG00000001963|ENSSSCG00000010949|ENSSSCG00000022322|…
30097	4.79e-07	1.2e-05	90	259	1916	8895	hemopoiesis	ENSSSCG00000006035|ENSSSCG00000030582|ENSSSCG00000006231|ENSSSCG00000006274|ENSSSCG00000013888|ENSSSCG00000016958|ENSSSCG00000013448|ENSSSCG00000009429|ENSSSCG00000031073|ENSSSCG00000034664|ENSSSCG00000014063|ENSSSCG00000039161|ENSSSCG00000034191|ENSSSCG00000002866|ENSSSCG00000033381|ENSSSCG00000029708|ENSSSCG00000020736|ENSSSCG00000001735|ENSSSCG00000006902|ENSSSCG00000005215|ENSSSCG00000027646|…
31349	5.99e-07	1.48e-05	41	92	1916	8895	positive regulation of defense response	ENSSSCG00000011942|ENSSSCG00000012117|ENSSSCG00000009704|ENSSSCG00000006274|ENSSSCG00000007143|ENSSSCG00000006590|ENSSSCG00000015801|ENSSSCG00000031831|ENSSSCG00000000708|ENSSSCG00000017700|ENSSSCG00000015650|ENSSSCG00000012163|ENSSSCG00000000765|ENSSSCG00000002525|ENSSSCG00000021383|ENSSSCG00000024311|ENSSSCG00000017091|ENSSSCG00000001952|ENSSSCG00000040465|ENSSSCG00000026217|ENSSSCG00000006588|…
30099	8.61e-07	2.09e-05	46	109	1916	8895	myeloid cell differentiation	ENSSSCG00000030582|ENSSSCG00000027072|ENSSSCG00000013888|ENSSSCG00000009429|ENSSSCG00000030042|ENSSSCG00000037598|ENSSSCG00000037878|ENSSSCG00000011125|ENSSSCG00000034664|ENSSSCG00000010235|ENSSSCG00000032304|ENSSSCG00000030289|ENSSSCG00000014063|ENSSSCG00000034191|ENSSSCG00000000706|ENSSSCG00000002866|ENSSSCG00000033381|ENSSSCG00000029708|ENSSSCG00000001912|ENSSSCG00000001735|ENSSSCG00000001234|…
32103	1e-06	2.34e-05	37	81	1916	8895	positive regulation of response to external stimulus	ENSSSCG00000008953|ENSSSCG00000011942|ENSSSCG00000032341|ENSSSCG00000017705|ENSSSCG00000006590|ENSSSCG00000008959|ENSSSCG00000015801|ENSSSCG00000038026|ENSSSCG00000010235|ENSSSCG00000000708|ENSSSCG00000017700|ENSSSCG00000037579|ENSSSCG00000021588|ENSSSCG00000000765|ENSSSCG00000024311|ENSSSCG00000001952|ENSSSCG00000001556|ENSSSCG00000006588|ENSSSCG00000009658|ENSSSCG00000011436|ENSSSCG00000032474|…
50727	1e-06	2.34e-05	48	116	1916	8895	regulation of inflammatory response	ENSSSCG00000004154|ENSSSCG00000003088|ENSSSCG00000011942|ENSSSCG00000003582|ENSSSCG00000017804|ENSSSCG00000030042|ENSSSCG00000006590|ENSSSCG00000010054|ENSSSCG00000038688|ENSSSCG00000015403|ENSSSCG00000013940|ENSSSCG00000014997|ENSSSCG00000015801|ENSSSCG00000011125|ENSSSCG00000000708|ENSSSCG00000017700|ENSSSCG00000016853|ENSSSCG00000010056|ENSSSCG00000000765|ENSSSCG00000024311|ENSSSCG00000017091|…
40012	1.01e-06	2.34e-05	103	311	1916	8895	regulation of locomotion	ENSSSCG00000011867|ENSSSCG00000006035|ENSSSCG00000031513|ENSSSCG00000031236|ENSSSCG00000016237|ENSSSCG00000037579|ENSSSCG00000024813|ENSSSCG00000011470|ENSSSCG00000038397|ENSSSCG00000003435|ENSSSCG00000010816|ENSSSCG00000033009|ENSSSCG00000003395|ENSSSCG00000011111|ENSSSCG00000017614|ENSSSCG00000039103|ENSSSCG00000011592|ENSSSCG00000037449|ENSSSCG00000031346|ENSSSCG00000039745|ENSSSCG00000008230|…
51094	1.01e-06	2.34e-05	107	326	1916	8895	positive regulation of developmental process	ENSSSCG00000013408|ENSSSCG00000026041|ENSSSCG00000007520|ENSSSCG00000031750|ENSSSCG00000009704|ENSSSCG00000017607|ENSSSCG00000009429|ENSSSCG00000016916|ENSSSCG00000036002|ENSSSCG00000014853|ENSSSCG00000017605|ENSSSCG00000015669|ENSSSCG00000031236|ENSSSCG00000031356|ENSSSCG00000024813|ENSSSCG00000002866|ENSSSCG00000008581|ENSSSCG00000004369|ENSSSCG00000010816|ENSSSCG00000015839|ENSSSCG00000033009|…
45071	1.36e-06	3.08e-05	15	21	1916	8895	negative regulation of viral genome replication	ENSSSCG00000007143|ENSSSCG00000015549|ENSSSCG00000008648|ENSSSCG00000017705|ENSSSCG00000013664|ENSSSCG00000012077|ENSSSCG00000010454|ENSSSCG00000016512|ENSSSCG00000024867|ENSSSCG00000039055|ENSSSCG00000039573|ENSSSCG00000029879|ENSSSCG00000008496|ENSSSCG00000040575|ENSSSCG00000006543
70098	1.39e-06	3.12e-05	23	41	1916	8895	chemokine-mediated signaling pathway	ENSSSCG00000008953|ENSSSCG00000011316|ENSSSCG00000032474|ENSSSCG00000008978|ENSSSCG00000017705|ENSSSCG00000008959|ENSSSCG00000034660|ENSSSCG00000017723|ENSSSCG00000012402|ENSSSCG00000032777|ENSSSCG00000011630|ENSSSCG00000017700|ENSSSCG00000037579|ENSSSCG00000038162|ENSSSCG00000025846|ENSSSCG00000023557|ENSSSCG00000016254|ENSSSCG00000016183|ENSSSCG00000024408|ENSSSCG00000016184|ENSSSCG00000024024|…
43123	1.4e-06	3.12e-05	38	85	1916	8895	positive regulation of I-kappaB kinase/NF-kappaB cascade	ENSSSCG00000009429|ENSSSCG00000035078|ENSSSCG00000015801|ENSSSCG00000035355|ENSSSCG00000010454|ENSSSCG00000000708|ENSSSCG00000024813|ENSSSCG00000016101|ENSSSCG00000000706|ENSSSCG00000038073|ENSSSCG00000005838|ENSSSCG00000038991|ENSSSCG00000024771|ENSSSCG00000021068|ENSSSCG00000008388|ENSSSCG00000002003|ENSSSCG00000028157|ENSSSCG00000024096|ENSSSCG00000012981|ENSSSCG00000017614|ENSSSCG00000039103|…
45766	1.51e-06	3.33e-05	36	79	1916	8895	positive regulation of angiogenesis	ENSSSCG00000013408|ENSSSCG00000037815|ENSSSCG00000005122|ENSSSCG00000031750|ENSSSCG00000008953|ENSSSCG00000000272|ENSSSCG00000035078|ENSSSCG00000033175|ENSSSCG00000015801|ENSSSCG00000011020|ENSSSCG00000010872|ENSSSCG00000017389|ENSSSCG00000017268|ENSSSCG00000010235|ENSSSCG00000017403|ENSSSCG00000024813|ENSSSCG00000005935|ENSSSCG00000026733|ENSSSCG00000033844|ENSSSCG00000004384|ENSSSCG00000005096|…
42742	1.58e-06	3.47e-05	34	73	1916	8895	defense response to bacterium	ENSSSCG00000011349|ENSSSCG00000034207|ENSSSCG00000000492|ENSSSCG00000009704|ENSSSCG00000007143|ENSSSCG00000029990|ENSSSCG00000038688|ENSSSCG00000013940|ENSSSCG00000010077|ENSSSCG00000000708|ENSSSCG00000002749|ENSSSCG00000022512|ENSSSCG00000038073|ENSSSCG00000023247|ENSSSCG00000040465|ENSSSCG00000028875|ENSSSCG00000027426|ENSSSCG00000013415|ENSSSCG00000006582|ENSSSCG00000024096|ENSSSCG00000011251|…
71310	1.73e-06	3.77e-05	141	460	1916	8895	cellular response to organic substance	ENSSSCG00000005981|ENSSSCG00000034868|ENSSSCG00000006274|ENSSSCG00000032162|ENSSSCG00000017723|ENSSSCG00000038026|ENSSSCG00000004929|ENSSSCG00000034191|ENSSSCG00000000567|ENSSSCG00000038397|ENSSSCG00000030707|ENSSSCG00000002866|ENSSSCG00000032607|ENSSSCG00000021383|ENSSSCG00000027646|ENSSSCG00000004520|ENSSSCG00000006543|ENSSSCG00000035945|ENSSSCG00000011754|ENSSSCG00000039103|ENSSSCG00000013655|…
71216	1.76e-06	3.8e-05	54	138	1916	8895	cellular response to biotic stimulus	ENSSSCG00000037815|ENSSSCG00000009469|ENSSSCG00000009704|ENSSSCG00000017723|ENSSSCG00000004929|ENSSSCG00000015595|ENSSSCG00000002822|ENSSSCG00000006902|ENSSSCG00000009673|ENSSSCG00000024771|ENSSSCG00000040465|ENSSSCG00000028698|ENSSSCG00000032474|ENSSSCG00000009759|ENSSSCG00000010627|ENSSSCG00000011038|ENSSSCG00000016520|ENSSSCG00000015037|ENSSSCG00000038141|ENSSSCG00000007469|ENSSSCG00000004154|…
50863	1.87e-06	4e-05	44	105	1916	8895	regulation of T cell activation	ENSSSCG00000028561|ENSSSCG00000033854|ENSSSCG00000011942|ENSSSCG00000034207|ENSSSCG00000032561|ENSSSCG00000013888|ENSSSCG00000032341|ENSSSCG00000040208|ENSSSCG00000009429|ENSSSCG00000017705|ENSSSCG00000004195|ENSSSCG00000016916|ENSSSCG00000011125|ENSSSCG00000031356|ENSSSCG00000012652|ENSSSCG00000000705|ENSSSCG00000038594|ENSSSCG00000038055|ENSSSCG00000024311|ENSSSCG00000026695|ENSSSCG00000008144|…
30335	2.14e-06	4.47e-05	71	198	1916	8895	positive regulation of cell migration	ENSSSCG00000037815|ENSSSCG00000011867|ENSSSCG00000000094|ENSSSCG00000006035|ENSSSCG00000016958|ENSSSCG00000035078|ENSSSCG00000033175|ENSSSCG00000035355|ENSSSCG00000011020|ENSSSCG00000031513|ENSSSCG00000035598|ENSSSCG00000031236|ENSSSCG00000017920|ENSSSCG00000017402|ENSSSCG00000037579|ENSSSCG00000024813|ENSSSCG00000017495|ENSSSCG00000021588|ENSSSCG00000038397|ENSSSCG00000010816|ENSSSCG00000033327|…
31348	2.36e-06	4.89e-05	29	59	1916	8895	negative regulation of defense response	ENSSSCG00000004154|ENSSSCG00000028045|ENSSSCG00000003088|ENSSSCG00000003582|ENSSSCG00000017804|ENSSSCG00000010054|ENSSSCG00000038688|ENSSSCG00000015403|ENSSSCG00000013940|ENSSSCG00000011125|ENSSSCG00000000708|ENSSSCG00000007956|ENSSSCG00000022011|ENSSSCG00000028875|ENSSSCG00000036956|ENSSSCG00000003251|ENSSSCG00000011754|ENSSSCG00000017416|ENSSSCG00000039103|ENSSSCG00000017137|ENSSSCG00000015235|…
50870	2.38e-06	4.89e-05	33	71	1916	8895	positive regulation of T cell activation	ENSSSCG00000028561|ENSSSCG00000033854|ENSSSCG00000011942|ENSSSCG00000032561|ENSSSCG00000013888|ENSSSCG00000032341|ENSSSCG00000009429|ENSSSCG00000017705|ENSSSCG00000016916|ENSSSCG00000011125|ENSSSCG00000031356|ENSSSCG00000012652|ENSSSCG00000000705|ENSSSCG00000038055|ENSSSCG00000024311|ENSSSCG00000026695|ENSSSCG00000008144|ENSSSCG00000028875|ENSSSCG00000006862|ENSSSCG00000005211|ENSSSCG00000022370|…
48534	2.4e-06	4.9e-05	96	290	1916	8895	hemopoietic or lymphoid organ development	ENSSSCG00000006035|ENSSSCG00000030582|ENSSSCG00000006231|ENSSSCG00000006274|ENSSSCG00000013888|ENSSSCG00000016958|ENSSSCG00000013448|ENSSSCG00000009429|ENSSSCG00000031073|ENSSSCG00000034664|ENSSSCG00000031356|ENSSSCG00000014063|ENSSSCG00000039161|ENSSSCG00000034191|ENSSSCG00000002866|ENSSSCG00000033381|ENSSSCG00000029708|ENSSSCG00000020736|ENSSSCG00000001735|ENSSSCG00000006902|ENSSSCG00000005215|…
7167	2.43e-06	4.91e-05	86	253	1916	8895	enzyme linked receptor protein signaling pathway	ENSSSCG00000007488|ENSSSCG00000006035|ENSSSCG00000031750|ENSSSCG00000013888|ENSSSCG00000016958|ENSSSCG00000006197|ENSSSCG00000017607|ENSSSCG00000010219|ENSSSCG00000016954|ENSSSCG00000015669|ENSSSCG00000013494|ENSSSCG00000038397|ENSSSCG00000040546|ENSSSCG00000010816|ENSSSCG00000008144|ENSSSCG00000005215|ENSSSCG00000027646|ENSSSCG00000009314|ENSSSCG00000007797|ENSSSCG00000006465|ENSSSCG00000007675|…
51101	2.72e-06	5.41e-05	79	228	1916	8895	regulation of DNA binding	ENSSSCG00000037815|ENSSSCG00000009668|ENSSSCG00000033613|ENSSSCG00000009704|ENSSSCG00000009429|ENSSSCG00000031592|ENSSSCG00000010219|ENSSSCG00000016954|ENSSSCG00000035078|ENSSSCG00000038500|ENSSSCG00000035795|ENSSSCG00000010575|ENSSSCG00000035598|ENSSSCG00000039514|ENSSSCG00000031356|ENSSSCG00000014780|ENSSSCG00000038073|ENSSSCG00000003839|ENSSSCG00000033180|ENSSSCG00000033381|ENSSSCG00000007956|…
43408	2.94e-06	5.82e-05	93	280	1916	8895	regulation of MAPKKK cascade	ENSSSCG00000012912|ENSSSCG00000026041|ENSSSCG00000006035|ENSSSCG00000009429|ENSSSCG00000017723|ENSSSCG00000033175|ENSSSCG00000035355|ENSSSCG00000011020|ENSSSCG00000031513|ENSSSCG00000035598|ENSSSCG00000031236|ENSSSCG00000016599|ENSSSCG00000015595|ENSSSCG00000038073|ENSSSCG00000033180|ENSSSCG00000017091|ENSSSCG00000003756|ENSSSCG00000010816|ENSSSCG00000001572|ENSSSCG00000004322|ENSSSCG00000009997|…
60548	2.97e-06	5.82e-05	97	295	1916	8895	negative regulation of cell death	ENSSSCG00000009029|ENSSSCG00000009668|ENSSSCG00000006035|ENSSSCG00000004890|ENSSSCG00000006274|ENSSSCG00000014339|ENSSSCG00000007362|ENSSSCG00000017723|ENSSSCG00000037970|ENSSSCG00000031513|ENSSSCG00000004929|ENSSSCG00000016243|ENSSSCG00000038397|ENSSSCG00000005614|ENSSSCG00000009673|ENSSSCG00000002622|ENSSSCG00000025744|ENSSSCG00000006543|ENSSSCG00000029668|ENSSSCG00000011514|ENSSSCG00000010428|…
45088	3.38e-06	6.59e-05	34	75	1916	8895	regulation of innate immune response	ENSSSCG00000004154|ENSSSCG00000028045|ENSSSCG00000012117|ENSSSCG00000009704|ENSSSCG00000006274|ENSSSCG00000007143|ENSSSCG00000031831|ENSSSCG00000015650|ENSSSCG00000012163|ENSSSCG00000002525|ENSSSCG00000021383|ENSSSCG00000017091|ENSSSCG00000001952|ENSSSCG00000022011|ENSSSCG00000040465|ENSSSCG00000026217|ENSSSCG00000028875|ENSSSCG00000009555|ENSSSCG00000011436|ENSSSCG00000006582|ENSSSCG00000024096|…
7169	3.55e-06	6.7e-05	63	172	1916	8895	transmembrane receptor protein tyrosine kinase signaling pathway	ENSSSCG00000007488|ENSSSCG00000006035|ENSSSCG00000013888|ENSSSCG00000016958|ENSSSCG00000006197|ENSSSCG00000010219|ENSSSCG00000016954|ENSSSCG00000013494|ENSSSCG00000038397|ENSSSCG00000008144|ENSSSCG00000005215|ENSSSCG00000027646|ENSSSCG00000009314|ENSSSCG00000007797|ENSSSCG00000006465|ENSSSCG00000007675|ENSSSCG00000004166|ENSSSCG00000033327|ENSSSCG00000031262|ENSSSCG00000031261|ENSSSCG00000016009|…
51090	3.53e-06	6.7e-05	72	204	1916	8895	regulation of transcription factor activity	ENSSSCG00000037815|ENSSSCG00000009668|ENSSSCG00000033613|ENSSSCG00000009429|ENSSSCG00000010219|ENSSSCG00000016954|ENSSSCG00000035078|ENSSSCG00000038500|ENSSSCG00000010575|ENSSSCG00000035598|ENSSSCG00000039514|ENSSSCG00000014780|ENSSSCG00000038073|ENSSSCG00000003839|ENSSSCG00000033180|ENSSSCG00000007956|ENSSSCG00000024771|ENSSSCG00000021068|ENSSSCG00000033844|ENSSSCG00000011436|ENSSSCG00000007030|…
1932	3.51e-06	6.7e-05	106	330	1916	8895	regulation of protein amino acid phosphorylation	ENSSSCG00000026041|ENSSSCG00000006035|ENSSSCG00000006274|ENSSSCG00000009429|ENSSSCG00000016916|ENSSSCG00000015669|ENSSSCG00000031513|ENSSSCG00000031356|ENSSSCG00000003839|ENSSSCG00000038397|ENSSSCG00000030707|ENSSSCG00000005215|ENSSSCG00000015839|ENSSSCG00000013415|ENSSSCG00000006383|ENSSSCG00000010428|ENSSSCG00000039103|ENSSSCG00000011874|ENSSSCG00000015037|ENSSSCG00000001009|ENSSSCG00000007469|…
51049	3.57e-06	6.7e-05	112	353	1916	8895	regulation of transport	ENSSSCG00000011867|ENSSSCG00000009668|ENSSSCG00000006035|ENSSSCG00000034868|ENSSSCG00000008978|ENSSSCG00000016751|ENSSSCG00000031082|ENSSSCG00000010816|ENSSSCG00000022993|ENSSSCG00000036639|ENSSSCG00000013415|ENSSSCG00000012727|ENSSSCG00000028197|ENSSSCG00000011111|ENSSSCG00000039103|ENSSSCG00000013897|ENSSSCG00000014349|ENSSSCG00000017730|ENSSSCG00000015037|ENSSSCG00000004919|ENSSSCG00000003549|…
33209	3.68e-06	6.85e-05	19	32	1916	8895	tumor necrosis factor-mediated signaling pathway	ENSSSCG00000009429|ENSSSCG00000014825|ENSSSCG00000007030|ENSSSCG00000012981|ENSSSCG00000035078|ENSSSCG00000037025|ENSSSCG00000000708|ENSSSCG00000011333|ENSSSCG00000016057|ENSSSCG00000000705|ENSSSCG00000000706|ENSSSCG00000005838|ENSSSCG00000002525|ENSSSCG00000038351|ENSSSCG00000001952|ENSSSCG00000005215|ENSSSCG00000009664|ENSSSCG00000003331|ENSSSCG00000009633
48514	3.8e-06	7.02e-05	54	141	1916	8895	blood vessel morphogenesis	ENSSSCG00000013408|ENSSSCG00000006035|ENSSSCG00000031750|ENSSSCG00000003088|ENSSSCG00000006231|ENSSSCG00000017607|ENSSSCG00000035598|ENSSSCG00000031356|ENSSSCG00000039161|ENSSSCG00000038397|ENSSSCG00000023803|ENSSSCG00000002389|ENSSSCG00000004369|ENSSSCG00000027646|ENSSSCG00000033844|ENSSSCG00000005096|ENSSSCG00000011592|ENSSSCG00000015037|ENSSSCG00000015874|ENSSSCG00000015753|ENSSSCG00000038460|…
30334	4.28e-06	7.75e-05	98	301	1916	8895	regulation of cell migration	ENSSSCG00000011867|ENSSSCG00000006035|ENSSSCG00000031513|ENSSSCG00000031236|ENSSSCG00000016237|ENSSSCG00000037579|ENSSSCG00000024813|ENSSSCG00000011470|ENSSSCG00000038397|ENSSSCG00000003435|ENSSSCG00000010816|ENSSSCG00000033009|ENSSSCG00000003395|ENSSSCG00000011111|ENSSSCG00000039103|ENSSSCG00000011592|ENSSSCG00000037449|ENSSSCG00000031346|ENSSSCG00000039745|ENSSSCG00000008230|ENSSSCG00000009320|…
2520	5.03e-06	8.97e-05	98	302	1916	8895	immune system development	ENSSSCG00000006035|ENSSSCG00000006274|ENSSSCG00000013888|ENSSSCG00000009429|ENSSSCG00000031073|ENSSSCG00000031356|ENSSSCG00000014063|ENSSSCG00000034191|ENSSSCG00000002866|ENSSSCG00000033381|ENSSSCG00000029708|ENSSSCG00000020736|ENSSSCG00000005215|ENSSSCG00000027646|ENSSSCG00000009314|ENSSSCG00000006543|ENSSSCG00000008348|ENSSSCG00000011514|ENSSSCG00000024152|ENSSSCG00000020749|ENSSSCG00000034211|…
45595	5.01e-06	8.97e-05	144	480	1916	8895	regulation of cell differentiation	ENSSSCG00000026041|ENSSSCG00000007520|ENSSSCG00000009943|ENSSSCG00000009704|ENSSSCG00000017607|ENSSSCG00000009429|ENSSSCG00000016916|ENSSSCG00000036002|ENSSSCG00000014853|ENSSSCG00000017605|ENSSSCG00000012396|ENSSSCG00000037970|ENSSSCG00000015669|ENSSSCG00000012039|ENSSSCG00000031236|ENSSSCG00000039514|ENSSSCG00000031356|ENSSSCG00000002866|ENSSSCG00000008581|ENSSSCG00000004369|ENSSSCG00000010816|…
43388	5.22e-06	9.25e-05	51	132	1916	8895	positive regulation of DNA binding	ENSSSCG00000009668|ENSSSCG00000009704|ENSSSCG00000009429|ENSSSCG00000010219|ENSSSCG00000035078|ENSSSCG00000010575|ENSSSCG00000035598|ENSSSCG00000031356|ENSSSCG00000014780|ENSSSCG00000038073|ENSSSCG00000003839|ENSSSCG00000033381|ENSSSCG00000024771|ENSSSCG00000021068|ENSSSCG00000007436|ENSSSCG00000011436|ENSSSCG00000007030|ENSSSCG00000030172|ENSSSCG00000005095|ENSSSCG00000017614|ENSSSCG00000014670|…
34612	5.52e-06	9.72e-05	29	61	1916	8895	response to tumor necrosis factor	ENSSSCG00000037815|ENSSSCG00000008953|ENSSSCG00000017705|ENSSSCG00000016954|ENSSSCG00000017723|ENSSSCG00000015889|ENSSSCG00000011125|ENSSSCG00000010235|ENSSSCG00000017700|ENSSSCG00000017920|ENSSSCG00000030707|ENSSSCG00000002866|ENSSSCG00000001952|ENSSSCG00000001556|ENSSSCG00000005215|ENSSSCG00000028157|ENSSSCG00000007030|ENSSSCG00000012981|ENSSSCG00000031924|ENSSSCG00000039103|ENSSSCG00000015476|…
51091	6.04e-06	0.000104	47	119	1916	8895	positive regulation of transcription factor activity	ENSSSCG00000009668|ENSSSCG00000034207|ENSSSCG00000007143|ENSSSCG00000009429|ENSSSCG00000010219|ENSSSCG00000035078|ENSSSCG00000013940|ENSSSCG00000015801|ENSSSCG00000010575|ENSSSCG00000035598|ENSSSCG00000014780|ENSSSCG00000021206|ENSSSCG00000016101|ENSSSCG00000038073|ENSSSCG00000003839|ENSSSCG00000005838|ENSSSCG00000036352|ENSSSCG00000000625|ENSSSCG00000024771|ENSSSCG00000001951|ENSSSCG00000021068|…
43069	5.99e-06	0.000104	90	273	1916	8895	negative regulation of programmed cell death	ENSSSCG00000009029|ENSSSCG00000006035|ENSSSCG00000004890|ENSSSCG00000006274|ENSSSCG00000014339|ENSSSCG00000016958|ENSSSCG00000031791|ENSSSCG00000017723|ENSSSCG00000037970|ENSSSCG00000035355|ENSSSCG00000031513|ENSSSCG00000035357|ENSSSCG00000017403|ENSSSCG00000010452|ENSSSCG00000024219|ENSSSCG00000027607|ENSSSCG00000038471|ENSSSCG00000016243|ENSSSCG00000033180|ENSSSCG00000038397|ENSSSCG00000038351|…
10628	7.36e-06	0.000126	148	499	1916	8895	positive regulation of gene expression	ENSSSCG00000026041|ENSSSCG00000009704|ENSSSCG00000008618|ENSSSCG00000012396|ENSSSCG00000037970|ENSSSCG00000014177|ENSSSCG00000031513|ENSSSCG00000015423|ENSSSCG00000031356|ENSSSCG00000034191|ENSSSCG00000030707|ENSSSCG00000002866|ENSSSCG00000033381|ENSSSCG00000005614|ENSSSCG00000008581|ENSSSCG00000000443|ENSSSCG00000004369|ENSSSCG00000024771|ENSSSCG00000011514|ENSSSCG00000015839|ENSSSCG00000011876|…
71356	7.55e-06	0.000129	24	47	1916	8895	cellular response to tumor necrosis factor	ENSSSCG00000037815|ENSSSCG00000008953|ENSSSCG00000017705|ENSSSCG00000007030|ENSSSCG00000012981|ENSSSCG00000016954|ENSSSCG00000031924|ENSSSCG00000017723|ENSSSCG00000015889|ENSSSCG00000011125|ENSSSCG00000010235|ENSSSCG00000017700|ENSSSCG00000038162|ENSSSCG00000001727|ENSSSCG00000016254|ENSSSCG00000000633|ENSSSCG00000030707|ENSSSCG00000014093|ENSSSCG00000002866|ENSSSCG00000001009|ENSSSCG00000030957|…
51336	8.07e-06	0.000136	141	472	1916	8895	regulation of hydrolase activity	ENSSSCG00000026041|ENSSSCG00000009029|ENSSSCG00000004890|ENSSSCG00000017723|ENSSSCG00000031513|ENSSSCG00000015550|ENSSSCG00000010381|ENSSSCG00000020856|ENSSSCG00000004888|ENSSSCG00000003155|ENSSSCG00000040465|ENSSSCG00000008344|ENSSSCG00000028871|ENSSSCG00000029168|ENSSSCG00000017738|ENSSSCG00000039986|ENSSSCG00000011592|ENSSSCG00000020906|ENSSSCG00000031866|ENSSSCG00000011355|ENSSSCG00000013256|…
51099	9.52e-06	0.000159	62	173	1916	8895	positive regulation of binding	ENSSSCG00000009668|ENSSSCG00000009704|ENSSSCG00000009429|ENSSSCG00000010219|ENSSSCG00000035078|ENSSSCG00000010575|ENSSSCG00000035598|ENSSSCG00000031356|ENSSSCG00000014780|ENSSSCG00000038073|ENSSSCG00000003839|ENSSSCG00000002822|ENSSSCG00000033381|ENSSSCG00000020736|ENSSSCG00000024771|ENSSSCG00000021068|ENSSSCG00000007436|ENSSSCG00000011876|ENSSSCG00000011436|ENSSSCG00000007030|ENSSSCG00000030172|…
8284	1.02e-05	0.000169	107	341	1916	8895	positive regulation of cell proliferation	ENSSSCG00000013408|ENSSSCG00000009704|ENSSSCG00000032561|ENSSSCG00000013888|ENSSSCG00000016916|ENSSSCG00000008618|ENSSSCG00000037970|ENSSSCG00000031513|ENSSSCG00000031356|ENSSSCG00000038397|ENSSSCG00000037065|ENSSSCG00000000443|ENSSSCG00000010816|ENSSSCG00000024771|ENSSSCG00000022370|ENSSSCG00000037449|ENSSSCG00000015037|ENSSSCG00000013894|ENSSSCG00000039745|ENSSSCG00000039074|ENSSSCG00000024385|…
48260	1.09e-05	0.000178	14	21	1916	8895	positive regulation of receptor-mediated endocytosis	ENSSSCG00000009668|ENSSSCG00000006035|ENSSSCG00000004166|ENSSSCG00000017918|ENSSSCG00000012727|ENSSSCG00000010438|ENSSSCG00000036673|ENSSSCG00000015115|ENSSSCG00000003549|ENSSSCG00000037682|ENSSSCG00000002688|ENSSSCG00000000361|ENSSSCG00000007700|ENSSSCG00000025698
50731	1.14e-05	0.000184	31	69	1916	8895	positive regulation of peptidyl-tyrosine phosphorylation	ENSSSCG00000006530|ENSSSCG00000006035|ENSSSCG00000017705|ENSSSCG00000016916|ENSSSCG00000035078|ENSSSCG00000015403|ENSSSCG00000000708|ENSSSCG00000016853|ENSSSCG00000031356|ENSSSCG00000027709|ENSSSCG00000014362|ENSSSCG00000027628|ENSSSCG00000003839|ENSSSCG00000004823|ENSSSCG00000005215|ENSSSCG00000040961|ENSSSCG00000008820|ENSSSCG00000008842|ENSSSCG00000009997|ENSSSCG00000008963|ENSSSCG00000008326|…
43066	1.21e-05	0.000194	87	266	1916	8895	negative regulation of apoptosis	ENSSSCG00000009029|ENSSSCG00000006035|ENSSSCG00000004890|ENSSSCG00000006274|ENSSSCG00000014339|ENSSSCG00000016958|ENSSSCG00000031791|ENSSSCG00000017723|ENSSSCG00000037970|ENSSSCG00000035355|ENSSSCG00000031513|ENSSSCG00000035357|ENSSSCG00000017403|ENSSSCG00000010452|ENSSSCG00000027607|ENSSSCG00000038471|ENSSSCG00000016243|ENSSSCG00000033180|ENSSSCG00000038397|ENSSSCG00000038351|ENSSSCG00000005614|…
32680	1.26e-05	0.000201	27	57	1916	8895	regulation of tumor necrosis factor production	ENSSSCG00000002294|ENSSSCG00000037815|ENSSSCG00000004154|ENSSSCG00000009668|ENSSSCG00000038806|ENSSSCG00000007143|ENSSSCG00000016958|ENSSSCG00000015801|ENSSSCG00000017700|ENSSSCG00000012652|ENSSSCG00000038073|ENSSSCG00000017475|ENSSSCG00000004826|ENSSSCG00000007956|ENSSSCG00000024771|ENSSSCG00000028875|ENSSSCG00000017918|ENSSSCG00000011436|ENSSSCG00000024096|ENSSSCG00000039103|ENSSSCG00000011251|…
50670	1.29e-05	0.000202	42	105	1916	8895	regulation of lymphocyte proliferation	ENSSSCG00000028561|ENSSSCG00000034207|ENSSSCG00000032561|ENSSSCG00000013888|ENSSSCG00000032341|ENSSSCG00000017705|ENSSSCG00000004195|ENSSSCG00000016916|ENSSSCG00000035078|ENSSSCG00000037532|ENSSSCG00000034763|ENSSSCG00000031356|ENSSSCG00000012652|ENSSSCG00000016122|ENSSSCG00000038594|ENSSSCG00000038055|ENSSSCG00000004369|ENSSSCG00000024771|ENSSSCG00000008144|ENSSSCG00000028875|ENSSSCG00000006862|…
43281	1.38e-05	0.000215	38	92	1916	8895	regulation of caspase activity	ENSSSCG00000026041|ENSSSCG00000003460|ENSSSCG00000028045|ENSSSCG00000012657|ENSSSCG00000011941|ENSSSCG00000006590|ENSSSCG00000034087|ENSSSCG00000031615|ENSSSCG00000015403|ENSSSCG00000013940|ENSSSCG00000035355|ENSSSCG00000010235|ENSSSCG00000000769|ENSSSCG00000000705|ENSSSCG00000016101|ENSSSCG00000001912|ENSSSCG00000001516|ENSSSCG00000034570|ENSSSCG00000026695|ENSSSCG00000005437|ENSSSCG00000006588|…
48585	1.39e-05	0.000215	44	112	1916	8895	negative regulation of response to stimulus	ENSSSCG00000004154|ENSSSCG00000028045|ENSSSCG00000003088|ENSSSCG00000003582|ENSSSCG00000010831|ENSSSCG00000017804|ENSSSCG00000010835|ENSSSCG00000004193|ENSSSCG00000010054|ENSSSCG00000038688|ENSSSCG00000015403|ENSSSCG00000013940|ENSSSCG00000011125|ENSSSCG00000010235|ENSSSCG00000000708|ENSSSCG00000033180|ENSSSCG00000030707|ENSSSCG00000017670|ENSSSCG00000028559|ENSSSCG00000007956|ENSSSCG00000022011|…
51098	1.44e-05	0.000222	97	305	1916	8895	regulation of binding	ENSSSCG00000009668|ENSSSCG00000006035|ENSSSCG00000009704|ENSSSCG00000009429|ENSSSCG00000031592|ENSSSCG00000035795|ENSSSCG00000039514|ENSSSCG00000031356|ENSSSCG00000003839|ENSSSCG00000033381|ENSSSCG00000020736|ENSSSCG00000024771|ENSSSCG00000011876|ENSSSCG00000010428|ENSSSCG00000017614|ENSSSCG00000014349|ENSSSCG00000011592|ENSSSCG00000031346|ENSSSCG00000003549|ENSSSCG00000039751|ENSSSCG00000001009|…
1568	1.69e-05	0.000259	64	183	1916	8895	blood vessel development	ENSSSCG00000013408|ENSSSCG00000006035|ENSSSCG00000031750|ENSSSCG00000003088|ENSSSCG00000033613|ENSSSCG00000006231|ENSSSCG00000017607|ENSSSCG00000035598|ENSSSCG00000031356|ENSSSCG00000024813|ENSSSCG00000039161|ENSSSCG00000003839|ENSSSCG00000038397|ENSSSCG00000023803|ENSSSCG00000002389|ENSSSCG00000004369|ENSSSCG00000027646|ENSSSCG00000012967|ENSSSCG00000036956|ENSSSCG00000033844|ENSSSCG00000005096|…
46425	1.74e-05	0.000264	22	43	1916	8895	regulation of JAK-STAT cascade	ENSSSCG00000008842|ENSSSCG00000036956|ENSSSCG00000009997|ENSSSCG00000017908|ENSSSCG00000017705|ENSSSCG00000016916|ENSSSCG00000035078|ENSSSCG00000011874|ENSSSCG00000014441|ENSSSCG00000000708|ENSSSCG00000011730|ENSSSCG00000015037|ENSSSCG00000031356|ENSSSCG00000017044|ENSSSCG00000027709|ENSSSCG00000027628|ENSSSCG00000003806|ENSSSCG00000008072|ENSSSCG00000027855|ENSSSCG00000005215|ENSSSCG00000027426|…
10466	1.86e-05	0.000281	38	93	1916	8895	negative regulation of peptidase activity	ENSSSCG00000007421|ENSSSCG00000004890|ENSSSCG00000031615|ENSSSCG00000015403|ENSSSCG00000033572|ENSSSCG00000015244|ENSSSCG00000022337|ENSSSCG00000037360|ENSSSCG00000000705|ENSSSCG00000016101|ENSSSCG00000017032|ENSSSCG00000034570|ENSSSCG00000004888|ENSSSCG00000026695|ENSSSCG00000005437|ENSSSCG00000022258|ENSSSCG00000025028|ENSSSCG00000000660|ENSSSCG00000009633|ENSSSCG00000031388|ENSSSCG00000028871|…
2697	1.88e-05	0.000283	18	32	1916	8895	regulation of immune effector process	ENSSSCG00000037815|ENSSSCG00000011876|ENSSSCG00000007143|ENSSSCG00000014349|ENSSSCG00000031831|ENSSSCG00000011730|ENSSSCG00000012643|ENSSSCG00000013894|ENSSSCG00000013553|ENSSSCG00000017044|ENSSSCG00000027709|ENSSSCG00000016057|ENSSSCG00000039300|ENSSSCG00000030408|ENSSSCG00000021383|ENSSSCG00000040465|ENSSSCG00000026217|ENSSSCG00000009555
45637	2.02e-05	0.000301	33	77	1916	8895	regulation of myeloid cell differentiation	ENSSSCG00000037958|ENSSSCG00000007520|ENSSSCG00000034207|ENSSSCG00000009704|ENSSSCG00000016958|ENSSSCG00000009429|ENSSSCG00000038500|ENSSSCG00000015669|ENSSSCG00000036844|ENSSSCG00000017700|ENSSSCG00000017403|ENSSSCG00000039161|ENSSSCG00000001952|ENSSSCG00000001556|ENSSSCG00000040961|ENSSSCG00000011514|ENSSSCG00000028157|ENSSSCG00000005096|ENSSSCG00000015638|ENSSSCG00000032251|ENSSSCG00000010340|…
51092	2.02e-05	0.000301	33	77	1916	8895	positive regulation of NF-kappaB transcription factor activity	ENSSSCG00000009668|ENSSSCG00000007143|ENSSSCG00000009429|ENSSSCG00000035078|ENSSSCG00000013940|ENSSSCG00000015801|ENSSSCG00000021206|ENSSSCG00000016101|ENSSSCG00000038073|ENSSSCG00000005838|ENSSSCG00000036352|ENSSSCG00000024771|ENSSSCG00000001951|ENSSSCG00000021068|ENSSSCG00000005511|ENSSSCG00000000186|ENSSSCG00000011436|ENSSSCG00000024096|ENSSSCG00000007030|ENSSSCG00000030172|ENSSSCG00000005095|…
43900	2.27e-05	0.000336	16	27	1916	8895	regulation of multi-organism process	ENSSSCG00000037815|ENSSSCG00000011876|ENSSSCG00000007143|ENSSSCG00000017614|ENSSSCG00000014349|ENSSSCG00000038856|ENSSSCG00000013894|ENSSSCG00000017044|ENSSSCG00000027709|ENSSSCG00000016057|ENSSSCG00000014670|ENSSSCG00000039300|ENSSSCG00000030408|ENSSSCG00000021383|ENSSSCG00000001234|ENSSSCG00000001233
44092	2.53e-05	0.000372	126	422	1916	8895	negative regulation of molecular function	ENSSSCG00000004890|ENSSSCG00000031592|ENSSSCG00000035795|ENSSSCG00000031513|ENSSSCG00000039514|ENSSSCG00000016599|ENSSSCG00000022998|ENSSSCG00000030707|ENSSSCG00000004888|ENSSSCG00000003155|ENSSSCG00000040465|ENSSSCG00000028871|ENSSSCG00000029168|ENSSSCG00000010428|ENSSSCG00000039103|ENSSSCG00000013534|ENSSSCG00000031866|ENSSSCG00000031346|ENSSSCG00000011355|ENSSSCG00000020984|ENSSSCG00000039751|…
71345	2.77e-05	0.000405	47	125	1916	8895	cellular response to cytokine stimulus	ENSSSCG00000037815|ENSSSCG00000008953|ENSSSCG00000032341|ENSSSCG00000017705|ENSSSCG00000022719|ENSSSCG00000016954|ENSSSCG00000017723|ENSSSCG00000015889|ENSSSCG00000038026|ENSSSCG00000012996|ENSSSCG00000014277|ENSSSCG00000011125|ENSSSCG00000010235|ENSSSCG00000017700|ENSSSCG00000030707|ENSSSCG00000002866|ENSSSCG00000036352|ENSSSCG00000001912|ENSSSCG00000038055|ENSSSCG00000001952|ENSSSCG00000001556|…
32675	2.85e-05	0.000413	23	47	1916	8895	regulation of interleukin-6 production	ENSSSCG00000037815|ENSSSCG00000004154|ENSSSCG00000017918|ENSSSCG00000011436|ENSSSCG00000012117|ENSSSCG00000024096|ENSSSCG00000015403|ENSSSCG00000015801|ENSSSCG00000011251|ENSSSCG00000008090|ENSSSCG00000038141|ENSSSCG00000027628|ENSSSCG00000038073|ENSSSCG00000004826|ENSSSCG00000036352|ENSSSCG00000030408|ENSSSCG00000007956|ENSSSCG00000023550|ENSSSCG00000024771|ENSSSCG00000009002|ENSSSCG00000005503|…
23014	2.86e-05	0.000413	76	230	1916	8895	signal transmission via phosphorylation event	ENSSSCG00000016918|ENSSSCG00000007488|ENSSSCG00000026041|ENSSSCG00000017607|ENSSSCG00000009429|ENSSSCG00000031271|ENSSSCG00000035078|ENSSSCG00000038500|ENSSSCG00000017723|ENSSSCG00000035355|ENSSSCG00000015669|ENSSSCG00000024813|ENSSSCG00000038110|ENSSSCG00000003756|ENSSSCG00000007956|ENSSSCG00000008388|ENSSSCG00000028258|ENSSSCG00000004520|ENSSSCG00000015839|ENSSSCG00000011436|ENSSSCG00000007030|…
1944	3.23e-05	0.000463	65	190	1916	8895	vasculature development	ENSSSCG00000013408|ENSSSCG00000006035|ENSSSCG00000031750|ENSSSCG00000003088|ENSSSCG00000033613|ENSSSCG00000006231|ENSSSCG00000017607|ENSSSCG00000035598|ENSSSCG00000031356|ENSSSCG00000024813|ENSSSCG00000039161|ENSSSCG00000003839|ENSSSCG00000038397|ENSSSCG00000023803|ENSSSCG00000002389|ENSSSCG00000004369|ENSSSCG00000027646|ENSSSCG00000012967|ENSSSCG00000036956|ENSSSCG00000033844|ENSSSCG00000005096|…
2521	3.36e-05	0.000479	43	112	1916	8895	leukocyte differentiation	ENSSSCG00000038806|ENSSSCG00000030582|ENSSSCG00000006231|ENSSSCG00000006274|ENSSSCG00000013888|ENSSSCG00000016958|ENSSSCG00000009429|ENSSSCG00000030042|ENSSSCG00000001081|ENSSSCG00000037598|ENSSSCG00000011125|ENSSSCG00000010235|ENSSSCG00000000706|ENSSSCG00000015093|ENSSSCG00000002866|ENSSSCG00000033381|ENSSSCG00000001556|ENSSSCG00000002688|ENSSSCG00000008842|ENSSSCG00000012824|ENSSSCG00000011514|…
46427	4.24e-05	0.000593	16	28	1916	8895	positive regulation of JAK-STAT cascade	ENSSSCG00000008842|ENSSSCG00000009997|ENSSSCG00000017705|ENSSSCG00000016916|ENSSSCG00000035078|ENSSSCG00000011874|ENSSSCG00000014441|ENSSSCG00000000708|ENSSSCG00000011730|ENSSSCG00000015037|ENSSSCG00000031356|ENSSSCG00000017044|ENSSSCG00000027709|ENSSSCG00000027628|ENSSSCG00000005215|ENSSSCG00000040961
42531	4.24e-05	0.000593	16	28	1916	8895	positive regulation of tyrosine phosphorylation of STAT protein	ENSSSCG00000008842|ENSSSCG00000009997|ENSSSCG00000017705|ENSSSCG00000016916|ENSSSCG00000035078|ENSSSCG00000011874|ENSSSCG00000014441|ENSSSCG00000000708|ENSSSCG00000011730|ENSSSCG00000015037|ENSSSCG00000031356|ENSSSCG00000017044|ENSSSCG00000027709|ENSSSCG00000027628|ENSSSCG00000005215|ENSSSCG00000040961
60627	4.43e-05	0.000612	47	127	1916	8895	regulation of vesicle-mediated transport	ENSSSCG00000012912|ENSSSCG00000013848|ENSSSCG00000027053|ENSSSCG00000009668|ENSSSCG00000006035|ENSSSCG00000003088|ENSSSCG00000011942|ENSSSCG00000034868|ENSSSCG00000017804|ENSSSCG00000010438|ENSSSCG00000022719|ENSSSCG00000037310|ENSSSCG00000015720|ENSSSCG00000016611|ENSSSCG00000017233|ENSSSCG00000037682|ENSSSCG00000000423|ENSSSCG00000002688|ENSSSCG00000001577|ENSSSCG00000022993|ENSSSCG00000000361|…
50671	4.77e-05	0.000644	30	70	1916	8895	positive regulation of lymphocyte proliferation	ENSSSCG00000028561|ENSSSCG00000032561|ENSSSCG00000013888|ENSSSCG00000032341|ENSSSCG00000017705|ENSSSCG00000016916|ENSSSCG00000035078|ENSSSCG00000034763|ENSSSCG00000031356|ENSSSCG00000012652|ENSSSCG00000038055|ENSSSCG00000024771|ENSSSCG00000008144|ENSSSCG00000028875|ENSSSCG00000006862|ENSSSCG00000011810|ENSSSCG00000011436|ENSSSCG00000009517|ENSSSCG00000022370|ENSSSCG00000006161|ENSSSCG00000030172|…
50778	4.89e-05	0.000657	50	138	1916	8895	positive regulation of immune response	ENSSSCG00000037815|ENSSSCG00000012117|ENSSSCG00000009704|ENSSSCG00000006274|ENSSSCG00000037532|ENSSSCG00000031513|ENSSSCG00000031831|ENSSSCG00000022512|ENSSSCG00000016122|ENSSSCG00000012163|ENSSSCG00000006309|ENSSSCG00000021383|ENSSSCG00000017091|ENSSSCG00000040465|ENSSSCG00000009555|ENSSSCG00000008820|ENSSSCG00000011436|ENSSSCG00000006582|ENSSSCG00000010900|ENSSSCG00000014349|ENSSSCG00000012643|…
32102	5.41e-05	0.000724	28	64	1916	8895	negative regulation of response to external stimulus	ENSSSCG00000004154|ENSSSCG00000003088|ENSSSCG00000003582|ENSSSCG00000017804|ENSSSCG00000010054|ENSSSCG00000038688|ENSSSCG00000015403|ENSSSCG00000013940|ENSSSCG00000011125|ENSSSCG00000000708|ENSSSCG00000028559|ENSSSCG00000007956|ENSSSCG00000036956|ENSSSCG00000003251|ENSSSCG00000011754|ENSSSCG00000015535|ENSSSCG00000039103|ENSSSCG00000017137|ENSSSCG00000015235|ENSSSCG00000039745|ENSSSCG00000038460|…
1934	5.55e-05	0.000739	72	219	1916	8895	positive regulation of protein amino acid phosphorylation	ENSSSCG00000006035|ENSSSCG00000002274|ENSSSCG00000016916|ENSSSCG00000035078|ENSSSCG00000015669|ENSSSCG00000031513|ENSSSCG00000031356|ENSSSCG00000003839|ENSSSCG00000038397|ENSSSCG00000021748|ENSSSCG00000005215|ENSSSCG00000007436|ENSSSCG00000008820|ENSSSCG00000009997|ENSSSCG00000015839|ENSSSCG00000033327|ENSSSCG00000013415|ENSSSCG00000039103|ENSSSCG00000011874|ENSSSCG00000015476|ENSSSCG00000015037|…
34101	6.57e-05	0.000866	23	49	1916	8895	erythrocyte homeostasis	ENSSSCG00000008842|ENSSSCG00000009613|ENSSSCG00000011810|ENSSSCG00000027072|ENSSSCG00000035923|ENSSSCG00000013888|ENSSSCG00000013730|ENSSSCG00000013237|ENSSSCG00000034012|ENSSSCG00000037663|ENSSSCG00000012347|ENSSSCG00000037878|ENSSSCG00000011125|ENSSSCG00000034664|ENSSSCG00000032304|ENSSSCG00000014063|ENSSSCG00000034191|ENSSSCG00000029708|ENSSSCG00000001735|ENSSSCG00000027237|ENSSSCG00000001234|…
45089	7.07e-05	0.000922	29	68	1916	8895	positive regulation of innate immune response	ENSSSCG00000012117|ENSSSCG00000009704|ENSSSCG00000006274|ENSSSCG00000007143|ENSSSCG00000031831|ENSSSCG00000015650|ENSSSCG00000012163|ENSSSCG00000002525|ENSSSCG00000021383|ENSSSCG00000017091|ENSSSCG00000001952|ENSSSCG00000040465|ENSSSCG00000026217|ENSSSCG00000028875|ENSSSCG00000009555|ENSSSCG00000011436|ENSSSCG00000006582|ENSSSCG00000024096|ENSSSCG00000011251|ENSSSCG00000014349|ENSSSCG00000011730|…
10942	7.07e-05	0.000922	74	228	1916	8895	positive regulation of cell death	ENSSSCG00000037815|ENSSSCG00000026041|ENSSSCG00000009668|ENSSSCG00000010258|ENSSSCG00000006274|ENSSSCG00000016958|ENSSSCG00000008618|ENSSSCG00000037532|ENSSSCG00000010451|ENSSSCG00000035357|ENSSSCG00000000769|ENSSSCG00000016122|ENSSSCG00000035284|ENSSSCG00000037263|ENSSSCG00000008581|ENSSSCG00000010816|ENSSSCG00000007436|ENSSSCG00000033844|ENSSSCG00000000084|ENSSSCG00000011518|ENSSSCG00000011111|…
7243	7.4e-05	0.000961	71	217	1916	8895	intracellular protein kinase cascade	ENSSSCG00000016918|ENSSSCG00000007488|ENSSSCG00000026041|ENSSSCG00000017607|ENSSSCG00000009429|ENSSSCG00000031271|ENSSSCG00000035078|ENSSSCG00000038500|ENSSSCG00000017723|ENSSSCG00000035355|ENSSSCG00000024813|ENSSSCG00000038110|ENSSSCG00000003756|ENSSSCG00000007956|ENSSSCG00000008388|ENSSSCG00000028258|ENSSSCG00000004520|ENSSSCG00000015839|ENSSSCG00000011436|ENSSSCG00000007030|ENSSSCG00000030172|…
50730	7.58e-05	0.000979	32	78	1916	8895	regulation of peptidyl-tyrosine phosphorylation	ENSSSCG00000006530|ENSSSCG00000006035|ENSSSCG00000017705|ENSSSCG00000016916|ENSSSCG00000035078|ENSSSCG00000015403|ENSSSCG00000000708|ENSSSCG00000016853|ENSSSCG00000031356|ENSSSCG00000027709|ENSSSCG00000014362|ENSSSCG00000027628|ENSSSCG00000003839|ENSSSCG00000004823|ENSSSCG00000005215|ENSSSCG00000040961|ENSSSCG00000008820|ENSSSCG00000008842|ENSSSCG00000009997|ENSSSCG00000008963|ENSSSCG00000008326|…
42327	8.29e-05	0.00106	74	229	1916	8895	positive regulation of phosphorylation	ENSSSCG00000006035|ENSSSCG00000002274|ENSSSCG00000009429|ENSSSCG00000016916|ENSSSCG00000035078|ENSSSCG00000015669|ENSSSCG00000031513|ENSSSCG00000031356|ENSSSCG00000003839|ENSSSCG00000038397|ENSSSCG00000021748|ENSSSCG00000005215|ENSSSCG00000007436|ENSSSCG00000008820|ENSSSCG00000009997|ENSSSCG00000015839|ENSSSCG00000033327|ENSSSCG00000013415|ENSSSCG00000039103|ENSSSCG00000011874|ENSSSCG00000015476|…
51345	8.37e-05	0.00107	85	271	1916	8895	positive regulation of hydrolase activity	ENSSSCG00000026041|ENSSSCG00000009029|ENSSSCG00000009229|ENSSSCG00000002274|ENSSSCG00000011941|ENSSSCG00000017804|ENSSSCG00000006590|ENSSSCG00000035078|ENSSSCG00000017723|ENSSSCG00000035355|ENSSSCG00000012996|ENSSSCG00000031513|ENSSSCG00000000769|ENSSSCG00000015550|ENSSSCG00000010381|ENSSSCG00000027565|ENSSSCG00000008344|ENSSSCG00000006588|ENSSSCG00000034656|ENSSSCG00000017738|ENSSSCG00000010900|…
34341	8.99e-05	0.00112	25	56	1916	8895	response to interferon-gamma	ENSSSCG00000032341|ENSSSCG00000017705|ENSSSCG00000022719|ENSSSCG00000013664|ENSSSCG00000017723|ENSSSCG00000038026|ENSSSCG00000012996|ENSSSCG00000017700|ENSSSCG00000017920|ENSSSCG00000014780|ENSSSCG00000036352|ENSSSCG00000028637|ENSSSCG00000011033|ENSSSCG00000015673|ENSSSCG00000011038|ENSSSCG00000017755|ENSSSCG00000037105|ENSSSCG00000013894|ENSSSCG00000037568|ENSSSCG00000038162|ENSSSCG00000017044|…
50900	8.99e-05	0.00112	25	56	1916	8895	leukocyte migration	ENSSSCG00000010579|ENSSSCG00000008953|ENSSSCG00000009429|ENSSSCG00000006590|ENSSSCG00000017723|ENSSSCG00000017700|ENSSSCG00000017920|ENSSSCG00000000601|ENSSSCG00000020736|ENSSSCG00000024311|ENSSSCG00000007436|ENSSSCG00000006588|ENSSSCG00000006862|ENSSSCG00000006288|ENSSSCG00000033327|ENSSSCG00000013655|ENSSSCG00000016009|ENSSSCG00000039946|ENSSSCG00000013553|ENSSSCG00000038162|ENSSSCG00000003805|…
42129	8.97e-05	0.00112	30	72	1916	8895	regulation of T cell proliferation	ENSSSCG00000028561|ENSSSCG00000034207|ENSSSCG00000032561|ENSSSCG00000013888|ENSSSCG00000032341|ENSSSCG00000017705|ENSSSCG00000004195|ENSSSCG00000016916|ENSSSCG00000031356|ENSSSCG00000012652|ENSSSCG00000038594|ENSSSCG00000038055|ENSSSCG00000008144|ENSSSCG00000028875|ENSSSCG00000006862|ENSSSCG00000005211|ENSSSCG00000014869|ENSSSCG00000022370|ENSSSCG00000030172|ENSSSCG00000011131|ENSSSCG00000034012|…
31399	9.13e-05	0.00113	128	441	1916	8895	regulation of protein modification process	ENSSSCG00000026041|ENSSSCG00000006035|ENSSSCG00000006274|ENSSSCG00000009429|ENSSSCG00000016916|ENSSSCG00000015669|ENSSSCG00000031513|ENSSSCG00000031356|ENSSSCG00000027529|ENSSSCG00000003839|ENSSSCG00000038397|ENSSSCG00000030707|ENSSSCG00000024771|ENSSSCG00000005215|ENSSSCG00000015839|ENSSSCG00000013415|ENSSSCG00000006383|ENSSSCG00000010428|ENSSSCG00000039103|ENSSSCG00000011874|ENSSSCG00000015037|…
50728	9.39e-05	0.00116	24	53	1916	8895	negative regulation of inflammatory response	ENSSSCG00000036956|ENSSSCG00000003251|ENSSSCG00000004154|ENSSSCG00000003088|ENSSSCG00000003582|ENSSSCG00000011754|ENSSSCG00000017804|ENSSSCG00000010054|ENSSSCG00000038688|ENSSSCG00000015403|ENSSSCG00000013940|ENSSSCG00000039103|ENSSSCG00000017137|ENSSSCG00000011125|ENSSSCG00000000708|ENSSSCG00000015235|ENSSSCG00000038460|ENSSSCG00000030957|ENSSSCG00000023716|ENSSSCG00000032282|ENSSSCG00000026422|…
51050	9.7e-05	0.00119	74	230	1916	8895	positive regulation of transport	ENSSSCG00000037815|ENSSSCG00000011867|ENSSSCG00000009668|ENSSSCG00000006035|ENSSSCG00000003088|ENSSSCG00000011942|ENSSSCG00000012117|ENSSSCG00000034868|ENSSSCG00000016958|ENSSSCG00000008978|ENSSSCG00000017804|ENSSSCG00000035355|ENSSSCG00000031831|ENSSSCG00000016751|ENSSSCG00000038073|ENSSSCG00000031082|ENSSSCG00000010816|ENSSSCG00000000361|ENSSSCG00000004166|ENSSSCG00000036639|ENSSSCG00000032474|…
48661	0.000105	0.00128	12	19	1916	8895	positive regulation of smooth muscle cell proliferation	ENSSSCG00000014362|ENSSSCG00000027628|ENSSSCG00000033327|ENSSSCG00000006197|ENSSSCG00000025176|ENSSSCG00000032341|ENSSSCG00000017705|ENSSSCG00000016031|ENSSSCG00000035598|ENSSSCG00000015037|ENSSSCG00000022741|ENSSSCG00000039745
6898	0.000111	0.00134	31	76	1916	8895	receptor-mediated endocytosis	ENSSSCG00000013408|ENSSSCG00000008953|ENSSSCG00000003088|ENSSSCG00000031150|ENSSSCG00000004193|ENSSSCG00000017389|ENSSSCG00000038667|ENSSSCG00000039217|ENSSSCG00000017920|ENSSSCG00000039162|ENSSSCG00000038392|ENSSSCG00000037264|ENSSSCG00000000423|ENSSSCG00000009138|ENSSSCG00000017918|ENSSSCG00000009759|ENSSSCG00000034914|ENSSSCG00000031085|ENSSSCG00000036673|ENSSSCG00000013115|ENSSSCG00000011038|…
48872	0.000111	0.00134	41	110	1916	8895	homeostasis of number of cells	ENSSSCG00000027072|ENSSSCG00000013888|ENSSSCG00000034660|ENSSSCG00000035355|ENSSSCG00000010872|ENSSSCG00000037878|ENSSSCG00000011125|ENSSSCG00000034664|ENSSSCG00000032304|ENSSSCG00000030289|ENSSSCG00000012652|ENSSSCG00000027509|ENSSSCG00000014063|ENSSSCG00000034191|ENSSSCG00000029708|ENSSSCG00000001516|ENSSSCG00000001735|ENSSSCG00000038055|ENSSSCG00000024311|ENSSSCG00000001234|ENSSSCG00000007811|…
22603	0.000112	0.00135	94	308	1916	8895	regulation of anatomical structure morphogenesis	ENSSSCG00000013408|ENSSSCG00000037815|ENSSSCG00000009348|ENSSSCG00000009943|ENSSSCG00000031750|ENSSSCG00000004570|ENSSSCG00000006197|ENSSSCG00000035078|ENSSSCG00000013445|ENSSSCG00000017723|ENSSSCG00000033175|ENSSSCG00000011020|ENSSSCG00000012996|ENSSSCG00000031236|ENSSSCG00000017403|ENSSSCG00000010299|ENSSSCG00000024813|ENSSSCG00000024418|ENSSSCG00000038397|ENSSSCG00000000600|ENSSSCG00000005935|…
50792	0.00012	0.00144	26	60	1916	8895	regulation of viral reproduction	ENSSSCG00000008878|ENSSSCG00000000272|ENSSSCG00000007143|ENSSSCG00000015549|ENSSSCG00000017705|ENSSSCG00000013747|ENSSSCG00000013664|ENSSSCG00000012077|ENSSSCG00000038443|ENSSSCG00000014177|ENSSSCG00000010454|ENSSSCG00000016512|ENSSSCG00000001234|ENSSSCG00000001233|ENSSSCG00000006543|ENSSSCG00000008648|ENSSSCG00000017614|ENSSSCG00000038856|ENSSSCG00000014670|ENSSSCG00000024867|ENSSSCG00000039055|…
32729	0.00013	0.00155	16	30	1916	8895	positive regulation of interferon-gamma production	ENSSSCG00000024096|ENSSSCG00000031513|ENSSSCG00000011730|ENSSSCG00000015037|ENSSSCG00000013894|ENSSSCG00000012652|ENSSSCG00000038141|ENSSSCG00000017044|ENSSSCG00000003805|ENSSSCG00000001403|ENSSSCG00000024311|ENSSSCG00000005503|ENSSSCG00000040465|ENSSSCG00000026217|ENSSSCG00000028875|ENSSSCG00000027426
43086	0.000144	0.0017	93	306	1916	8895	negative regulation of catalytic activity	ENSSSCG00000003088|ENSSSCG00000004890|ENSSSCG00000038500|ENSSSCG00000033572|ENSSSCG00000031513|ENSSSCG00000035598|ENSSSCG00000036326|ENSSSCG00000016599|ENSSSCG00000022998|ENSSSCG00000030707|ENSSSCG00000004847|ENSSSCG00000004888|ENSSSCG00000003155|ENSSSCG00000040465|ENSSSCG00000025028|ENSSSCG00000009633|ENSSSCG00000031388|ENSSSCG00000028871|ENSSSCG00000022290|ENSSSCG00000029168|ENSSSCG00000031262|…
32270	0.000144	0.0017	115	393	1916	8895	positive regulation of cellular protein metabolic process	ENSSSCG00000009668|ENSSSCG00000006035|ENSSSCG00000016916|ENSSSCG00000015669|ENSSSCG00000031513|ENSSSCG00000036129|ENSSSCG00000031356|ENSSSCG00000027529|ENSSSCG00000003839|ENSSSCG00000038397|ENSSSCG00000000684|ENSSSCG00000024771|ENSSSCG00000005215|ENSSSCG00000039080|ENSSSCG00000015839|ENSSSCG00000013415|ENSSSCG00000012727|ENSSSCG00000039103|ENSSSCG00000011874|ENSSSCG00000037449|ENSSSCG00000015037|…
2230	0.000152	0.00175	11	17	1916	8895	positive regulation of defense response to virus by host	ENSSSCG00000037815|ENSSSCG00000017044|ENSSSCG00000027709|ENSSSCG00000016057|ENSSSCG00000011876|ENSSSCG00000007143|ENSSSCG00000039300|ENSSSCG00000030408|ENSSSCG00000021383|ENSSSCG00000014349|ENSSSCG00000013894
1525	0.000151	0.00175	36	94	1916	8895	angiogenesis	ENSSSCG00000005122|ENSSSCG00000006035|ENSSSCG00000017607|ENSSSCG00000027550|ENSSSCG00000014316|ENSSSCG00000017389|ENSSSCG00000010235|ENSSSCG00000035598|ENSSSCG00000039161|ENSSSCG00000038397|ENSSSCG00000023803|ENSSSCG00000002389|ENSSSCG00000001556|ENSSSCG00000008326|ENSSSCG00000033844|ENSSSCG00000035923|ENSSSCG00000008208|ENSSSCG00000005096|ENSSSCG00000013599|ENSSSCG00000011592|ENSSSCG00000038994|…
10648	0.00016	0.00184	110	374	1916	8895	negative regulation of cell communication	ENSSSCG00000014853|ENSSSCG00000012396|ENSSSCG00000030707|ENSSSCG00000000601|ENSSSCG00000033381|ENSSSCG00000000443|ENSSSCG00000025240|ENSSSCG00000010428|ENSSSCG00000039103|ENSSSCG00000031866|ENSSSCG00000017578|ENSSSCG00000039745|ENSSSCG00000021798|ENSSSCG00000008072|ENSSSCG00000001009|ENSSSCG00000009042|ENSSSCG00000009440|ENSSSCG00000005844|ENSSSCG00000004755|ENSSSCG00000007469|ENSSSCG00000022486|…
2683	0.000178	0.00203	29	71	1916	8895	negative regulation of immune system process	ENSSSCG00000004154|ENSSSCG00000028045|ENSSSCG00000034207|ENSSSCG00000003582|ENSSSCG00000032561|ENSSSCG00000040208|ENSSSCG00000004195|ENSSSCG00000037532|ENSSSCG00000016122|ENSSSCG00000033381|ENSSSCG00000038594|ENSSSCG00000004369|ENSSSCG00000022011|ENSSSCG00000028875|ENSSSCG00000005211|ENSSSCG00000017918|ENSSSCG00000032970|ENSSSCG00000014869|ENSSSCG00000017416|ENSSSCG00000034012|ENSSSCG00000001727|…
43535	0.000191	0.00217	24	55	1916	8895	regulation of blood vessel endothelial cell migration	ENSSSCG00000009348|ENSSSCG00000006035|ENSSSCG00000003088|ENSSSCG00000033327|ENSSSCG00000000272|ENSSSCG00000005096|ENSSSCG00000033759|ENSSSCG00000035078|ENSSSCG00000039962|ENSSSCG00000011020|ENSSSCG00000010872|ENSSSCG00000017268|ENSSSCG00000010235|ENSSSCG00000015235|ENSSSCG00000015753|ENSSSCG00000017402|ENSSSCG00000039745|ENSSSCG00000024813|ENSSSCG00000017366|ENSSSCG00000039393|ENSSSCG00000002389|…
8285	0.000195	0.00221	86	281	1916	8895	negative regulation of cell proliferation	ENSSSCG00000003088|ENSSSCG00000011941|ENSSSCG00000032561|ENSSSCG00000006197|ENSSSCG00000038500|ENSSSCG00000037532|ENSSSCG00000035355|ENSSSCG00000031513|ENSSSCG00000017403|ENSSSCG00000010452|ENSSSCG00000017012|ENSSSCG00000016122|ENSSSCG00000002866|ENSSSCG00000038594|ENSSSCG00000005614|ENSSSCG00000002389|ENSSSCG00000004369|ENSSSCG00000010816|ENSSSCG00000040344|ENSSSCG00000009997|ENSSSCG00000005211|…
32722	0.000215	0.0024	10	15	1916	8895	positive regulation of chemokine production	ENSSSCG00000027628|ENSSSCG00000012117|ENSSSCG00000024096|ENSSSCG00000006161|ENSSSCG00000015801|ENSSSCG00000008496|ENSSSCG00000032438|ENSSSCG00000009002|ENSSSCG00000005503|ENSSSCG00000028875
50729	0.000216	0.0024	16	31	1916	8895	positive regulation of inflammatory response	ENSSSCG00000011942|ENSSSCG00000011436|ENSSSCG00000010627|ENSSSCG00000006590|ENSSSCG00000015801|ENSSSCG00000000708|ENSSSCG00000017700|ENSSSCG00000015235|ENSSSCG00000000765|ENSSSCG00000024311|ENSSSCG00000001952|ENSSSCG00000009002|ENSSSCG00000005503|ENSSSCG00000006588|ENSSSCG00000009203|ENSSSCG00000025698
48660	0.000216	0.0024	16	31	1916	8895	regulation of smooth muscle cell proliferation	ENSSSCG00000004154|ENSSSCG00000033327|ENSSSCG00000006197|ENSSSCG00000025176|ENSSSCG00000032341|ENSSSCG00000017705|ENSSSCG00000038500|ENSSSCG00000035598|ENSSSCG00000011730|ENSSSCG00000015037|ENSSSCG00000039745|ENSSSCG00000017044|ENSSSCG00000014362|ENSSSCG00000027628|ENSSSCG00000016031|ENSSSCG00000022741
2690	0.000226	0.00241	17	34	1916	8895	positive regulation of leukocyte chemotaxis	ENSSSCG00000008953|ENSSSCG00000032474|ENSSSCG00000006582|ENSSSCG00000032341|ENSSSCG00000017705|ENSSSCG00000008959|ENSSSCG00000011111|ENSSSCG00000037449|ENSSSCG00000031346|ENSSSCG00000037579|ENSSSCG00000038162|ENSSSCG00000021588|ENSSSCG00000001723|ENSSSCG00000024311|ENSSSCG00000001556|ENSSSCG00000035090|ENSSSCG00000025698
1894	0.000221	0.00241	21	46	1916	8895	tissue homeostasis	ENSSSCG00000007520|ENSSSCG00000011326|ENSSSCG00000009429|ENSSSCG00000006161|ENSSSCG00000035355|ENSSSCG00000039946|ENSSSCG00000010872|ENSSSCG00000037449|ENSSSCG00000030289|ENSSSCG00000031786|ENSSSCG00000012652|ENSSSCG00000027509|ENSSSCG00000035592|ENSSSCG00000038055|ENSSSCG00000027237|ENSSSCG00000032282|ENSSSCG00000004823|ENSSSCG00000024311|ENSSSCG00000022099|ENSSSCG00000009664|ENSSSCG00000025523
2573	0.000228	0.00242	20	43	1916	8895	myeloid leukocyte differentiation	ENSSSCG00000012824|ENSSSCG00000011514|ENSSSCG00000030582|ENSSSCG00000009517|ENSSSCG00000009429|ENSSSCG00000030042|ENSSSCG00000037598|ENSSSCG00000013237|ENSSSCG00000034211|ENSSSCG00000014441|ENSSSCG00000037449|ENSSSCG00000010235|ENSSSCG00000038879|ENSSSCG00000000706|ENSSSCG00000002866|ENSSSCG00000033381|ENSSSCG00000023178|ENSSSCG00000026587|ENSSSCG00000001556|ENSSSCG00000002033
45069	0.000231	0.00244	18	37	1916	8895	regulation of viral genome replication	ENSSSCG00000008878|ENSSSCG00000007143|ENSSSCG00000015549|ENSSSCG00000008648|ENSSSCG00000017705|ENSSSCG00000013747|ENSSSCG00000013664|ENSSSCG00000012077|ENSSSCG00000010454|ENSSSCG00000016512|ENSSSCG00000024867|ENSSSCG00000039055|ENSSSCG00000035153|ENSSSCG00000039573|ENSSSCG00000029879|ENSSSCG00000008496|ENSSSCG00000040575|ENSSSCG00000006543
7249	0.000231	0.00244	19	40	1916	8895	I-kappaB kinase/NF-kappaB cascade	ENSSSCG00000009129|ENSSSCG00000011436|ENSSSCG00000012789|ENSSSCG00000024096|ENSSSCG00000007030|ENSSSCG00000012981|ENSSSCG00000034087|ENSSSCG00000010580|ENSSSCG00000015889|ENSSSCG00000032658|ENSSSCG00000015476|ENSSSCG00000005838|ENSSSCG00000038110|ENSSSCG00000008691|ENSSSCG00000007956|ENSSSCG00000001952|ENSSSCG00000008388|ENSSSCG00000028258|ENSSSCG00000027426
43065	0.000236	0.00247	68	213	1916	8895	positive regulation of apoptosis	ENSSSCG00000026041|ENSSSCG00000009668|ENSSSCG00000010258|ENSSSCG00000006274|ENSSSCG00000016958|ENSSSCG00000037532|ENSSSCG00000010451|ENSSSCG00000035357|ENSSSCG00000000769|ENSSSCG00000016122|ENSSSCG00000035284|ENSSSCG00000037263|ENSSSCG00000008581|ENSSSCG00000010816|ENSSSCG00000007436|ENSSSCG00000033844|ENSSSCG00000000084|ENSSSCG00000011518|ENSSSCG00000011111|ENSSSCG00000034012|ENSSSCG00000020906|…
43068	0.000236	0.00247	68	213	1916	8895	positive regulation of programmed cell death	ENSSSCG00000026041|ENSSSCG00000009668|ENSSSCG00000010258|ENSSSCG00000006274|ENSSSCG00000016958|ENSSSCG00000037532|ENSSSCG00000010451|ENSSSCG00000035357|ENSSSCG00000000769|ENSSSCG00000016122|ENSSSCG00000035284|ENSSSCG00000037263|ENSSSCG00000008581|ENSSSCG00000010816|ENSSSCG00000007436|ENSSSCG00000033844|ENSSSCG00000000084|ENSSSCG00000011518|ENSSSCG00000011111|ENSSSCG00000034012|ENSSSCG00000020906|…
10741	0.000264	0.00273	43	121	1916	8895	negative regulation of intracellular protein kinase cascade	ENSSSCG00000012912|ENSSSCG00000037815|ENSSSCG00000004154|ENSSSCG00000017908|ENSSSCG00000028045|ENSSSCG00000006530|ENSSSCG00000010831|ENSSSCG00000010835|ENSSSCG00000014633|ENSSSCG00000015889|ENSSSCG00000037910|ENSSSCG00000010235|ENSSSCG00000015595|ENSSSCG00000033180|ENSSSCG00000030707|ENSSSCG00000017091|ENSSSCG00000007956|ENSSSCG00000023247|ENSSSCG00000027426|ENSSSCG00000040961|ENSSSCG00000036956|…
45597	0.000263	0.00273	72	229	1916	8895	positive regulation of cell differentiation	ENSSSCG00000037815|ENSSSCG00000026041|ENSSSCG00000007520|ENSSSCG00000009704|ENSSSCG00000017607|ENSSSCG00000009429|ENSSSCG00000016916|ENSSSCG00000036002|ENSSSCG00000038500|ENSSSCG00000014853|ENSSSCG00000017605|ENSSSCG00000015669|ENSSSCG00000031236|ENSSSCG00000017403|ENSSSCG00000031356|ENSSSCG00000025826|ENSSSCG00000002866|ENSSSCG00000020813|ENSSSCG00000008581|ENSSSCG00000004369|ENSSSCG00000010816|…
22610	0.000275	0.00282	74	237	1916	8895	biological adhesion	ENSSSCG00000007520|ENSSSCG00000006035|ENSSSCG00000011942|ENSSSCG00000006396|ENSSSCG00000014339|ENSSSCG00000006197|ENSSSCG00000014136|ENSSSCG00000031356|ENSSSCG00000003839|ENSSSCG00000020736|ENSSSCG00000011391|ENSSSCG00000037065|ENSSSCG00000040546|ENSSSCG00000017091|ENSSSCG00000040701|ENSSSCG00000003079|ENSSSCG00000000361|ENSSSCG00000007557|ENSSSCG00000007797|ENSSSCG00000006862|ENSSSCG00000007675|…
7155	0.000275	0.00282	74	237	1916	8895	cell adhesion	ENSSSCG00000007520|ENSSSCG00000006035|ENSSSCG00000011942|ENSSSCG00000006396|ENSSSCG00000014339|ENSSSCG00000006197|ENSSSCG00000014136|ENSSSCG00000031356|ENSSSCG00000003839|ENSSSCG00000020736|ENSSSCG00000011391|ENSSSCG00000037065|ENSSSCG00000040546|ENSSSCG00000017091|ENSSSCG00000040701|ENSSSCG00000003079|ENSSSCG00000000361|ENSSSCG00000007557|ENSSSCG00000007797|ENSSSCG00000006862|ENSSSCG00000007675|…
9968	0.000313	0.00314	58	177	1916	8895	negative regulation of signal transduction	ENSSSCG00000012912|ENSSSCG00000037815|ENSSSCG00000034664|ENSSSCG00000015595|ENSSSCG00000033180|ENSSSCG00000030707|ENSSSCG00000017091|ENSSSCG00000007956|ENSSSCG00000023247|ENSSSCG00000036956|ENSSSCG00000028157|ENSSSCG00000005096|ENSSSCG00000025240|ENSSSCG00000015519|ENSSSCG00000039103|ENSSSCG00000031866|ENSSSCG00000015874|ENSSSCG00000017578|ENSSSCG00000016057|ENSSSCG00000039393|ENSSSCG00000008072|…
23057	0.000313	0.00314	58	177	1916	8895	negative regulation of signaling process	ENSSSCG00000012912|ENSSSCG00000037815|ENSSSCG00000034664|ENSSSCG00000015595|ENSSSCG00000033180|ENSSSCG00000030707|ENSSSCG00000017091|ENSSSCG00000007956|ENSSSCG00000023247|ENSSSCG00000036956|ENSSSCG00000028157|ENSSSCG00000005096|ENSSSCG00000025240|ENSSSCG00000015519|ENSSSCG00000039103|ENSSSCG00000031866|ENSSSCG00000015874|ENSSSCG00000017578|ENSSSCG00000016057|ENSSSCG00000039393|ENSSSCG00000008072|…
10324	0.00031	0.00314	62	192	1916	8895	membrane invagination	ENSSSCG00000013408|ENSSSCG00000027053|ENSSSCG00000003088|ENSSSCG00000023371|ENSSSCG00000031150|ENSSSCG00000013445|ENSSSCG00000031513|ENSSSCG00000038667|ENSSSCG00000017920|ENSSSCG00000022512|ENSSSCG00000039162|ENSSSCG00000038392|ENSSSCG00000037264|ENSSSCG00000007513|ENSSSCG00000008344|ENSSSCG00000021587|ENSSSCG00000007478|ENSSSCG00000009759|ENSSSCG00000013653|ENSSSCG00000036673|ENSSSCG00000011038|…
6897	0.00031	0.00314	62	192	1916	8895	endocytosis	ENSSSCG00000013408|ENSSSCG00000027053|ENSSSCG00000003088|ENSSSCG00000023371|ENSSSCG00000031150|ENSSSCG00000013445|ENSSSCG00000031513|ENSSSCG00000038667|ENSSSCG00000017920|ENSSSCG00000022512|ENSSSCG00000039162|ENSSSCG00000038392|ENSSSCG00000037264|ENSSSCG00000007513|ENSSSCG00000008344|ENSSSCG00000021587|ENSSSCG00000007478|ENSSSCG00000009759|ENSSSCG00000013653|ENSSSCG00000036673|ENSSSCG00000011038|…
71407	0.000329	0.00328	15	29	1916	8895	cellular response to organic cyclic substance	ENSSSCG00000000182|ENSSSCG00000033844|ENSSSCG00000014823|ENSSSCG00000017705|ENSSSCG00000032162|ENSSSCG00000017723|ENSSSCG00000014349|ENSSSCG00000015037|ENSSSCG00000017700|ENSSSCG00000038460|ENSSSCG00000002866|ENSSSCG00000017670|ENSSSCG00000032607|ENSSSCG00000027646|ENSSSCG00000021333
14070	0.000329	0.00328	15	29	1916	8895	response to organic cyclic substance	ENSSSCG00000000182|ENSSSCG00000033844|ENSSSCG00000014823|ENSSSCG00000017705|ENSSSCG00000032162|ENSSSCG00000017723|ENSSSCG00000014349|ENSSSCG00000015037|ENSSSCG00000017700|ENSSSCG00000038460|ENSSSCG00000002866|ENSSSCG00000017670|ENSSSCG00000032607|ENSSSCG00000027646|ENSSSCG00000021333
45639	0.000334	0.00331	20	44	1916	8895	positive regulation of myeloid cell differentiation	ENSSSCG00000007520|ENSSSCG00000028157|ENSSSCG00000009704|ENSSSCG00000009429|ENSSSCG00000005096|ENSSSCG00000015638|ENSSSCG00000034395|ENSSSCG00000038500|ENSSSCG00000015669|ENSSSCG00000037449|ENSSSCG00000017403|ENSSSCG00000015235|ENSSSCG00000017044|ENSSSCG00000016057|ENSSSCG00000001009|ENSSSCG00000027237|ENSSSCG00000000233|ENSSSCG00000001556|ENSSSCG00000040575|ENSSSCG00000040961
51046	0.000366	0.00361	42	119	1916	8895	regulation of secretion	ENSSSCG00000013848|ENSSSCG00000008878|ENSSSCG00000034868|ENSSSCG00000010638|ENSSSCG00000017705|ENSSSCG00000001081|ENSSSCG00000013940|ENSSSCG00000037310|ENSSSCG00000034763|ENSSSCG00000031831|ENSSSCG00000016751|ENSSSCG00000030289|ENSSSCG00000017700|ENSSSCG00000016611|ENSSSCG00000017233|ENSSSCG00000038073|ENSSSCG00000025729|ENSSSCG00000031082|ENSSSCG00000010816|ENSSSCG00000010128|ENSSSCG00000036933|…
48646	0.000379	0.00373	69	220	1916	8895	anatomical structure formation involved in morphogenesis	ENSSSCG00000013408|ENSSSCG00000006035|ENSSSCG00000004570|ENSSSCG00000011941|ENSSSCG00000006274|ENSSSCG00000017607|ENSSSCG00000012396|ENSSSCG00000034664|ENSSSCG00000035598|ENSSSCG00000039161|ENSSSCG00000038397|ENSSSCG00000023803|ENSSSCG00000038594|ENSSSCG00000002389|ENSSSCG00000003795|ENSSSCG00000033844|ENSSSCG00000005096|ENSSSCG00000006383|ENSSSCG00000010428|ENSSSCG00000011592|ENSSSCG00000015037|…
51247	0.000412	0.00404	121	427	1916	8895	positive regulation of protein metabolic process	ENSSSCG00000009668|ENSSSCG00000006035|ENSSSCG00000016916|ENSSSCG00000015669|ENSSSCG00000031513|ENSSSCG00000036129|ENSSSCG00000031356|ENSSSCG00000027529|ENSSSCG00000040188|ENSSSCG00000003839|ENSSSCG00000038397|ENSSSCG00000000684|ENSSSCG00000024771|ENSSSCG00000005215|ENSSSCG00000027646|ENSSSCG00000039080|ENSSSCG00000015839|ENSSSCG00000013415|ENSSSCG00000012727|ENSSSCG00000039103|ENSSSCG00000011874|…
51346	0.000426	0.00416	50	149	1916	8895	negative regulation of hydrolase activity	ENSSSCG00000004890|ENSSSCG00000033572|ENSSSCG00000031513|ENSSSCG00000004847|ENSSSCG00000004888|ENSSSCG00000003155|ENSSSCG00000040465|ENSSSCG00000025028|ENSSSCG00000009633|ENSSSCG00000031388|ENSSSCG00000028871|ENSSSCG00000022290|ENSSSCG00000029168|ENSSSCG00000031866|ENSSSCG00000011355|ENSSSCG00000020984|ENSSSCG00000039393|ENSSSCG00000009482|ENSSSCG00000040732|ENSSSCG00000000075|ENSSSCG00000009565|…
31401	0.000433	0.00422	90	303	1916	8895	positive regulation of protein modification process	ENSSSCG00000006035|ENSSSCG00000002274|ENSSSCG00000016916|ENSSSCG00000035078|ENSSSCG00000015669|ENSSSCG00000031513|ENSSSCG00000031356|ENSSSCG00000027529|ENSSSCG00000003839|ENSSSCG00000033180|ENSSSCG00000038397|ENSSSCG00000021748|ENSSSCG00000024771|ENSSSCG00000005215|ENSSSCG00000007436|ENSSSCG00000008820|ENSSSCG00000009997|ENSSSCG00000015839|ENSSSCG00000033327|ENSSSCG00000013415|ENSSSCG00000039103|…
32689	0.000463	0.00449	10	16	1916	8895	negative regulation of interferon-gamma production	ENSSSCG00000005211|ENSSSCG00000038806|ENSSSCG00000017475|ENSSSCG00000032561|ENSSSCG00000038688|ENSSSCG00000005503|ENSSSCG00000011125|ENSSSCG00000009565|ENSSSCG00000023993|ENSSSCG00000028875
42102	0.000481	0.00462	20	45	1916	8895	positive regulation of T cell proliferation	ENSSSCG00000028561|ENSSSCG00000032561|ENSSSCG00000013888|ENSSSCG00000032341|ENSSSCG00000017705|ENSSSCG00000016916|ENSSSCG00000022370|ENSSSCG00000030172|ENSSSCG00000011131|ENSSSCG00000015037|ENSSSCG00000013894|ENSSSCG00000031356|ENSSSCG00000012652|ENSSSCG00000017044|ENSSSCG00000039074|ENSSSCG00000038055|ENSSSCG00000008144|ENSSSCG00000028875|ENSSSCG00000002135|ENSSSCG00000006862
10594	0.000481	0.00462	30	78	1916	8895	regulation of endothelial cell migration	ENSSSCG00000037815|ENSSSCG00000009348|ENSSSCG00000005122|ENSSSCG00000006035|ENSSSCG00000003088|ENSSSCG00000000272|ENSSSCG00000033759|ENSSSCG00000035078|ENSSSCG00000033175|ENSSSCG00000011020|ENSSSCG00000010872|ENSSSCG00000017268|ENSSSCG00000011125|ENSSSCG00000010235|ENSSSCG00000017402|ENSSSCG00000024813|ENSSSCG00000002389|ENSSSCG00000005437|ENSSSCG00000033327|ENSSSCG00000005096|ENSSSCG00000039962|…
14066	0.000504	0.00473	19	42	1916	8895	regulation of phosphoinositide 3-kinase cascade	ENSSSCG00000005122|ENSSSCG00000028561|ENSSSCG00000006288|ENSSSCG00000006035|ENSSSCG00000015839|ENSSSCG00000033327|ENSSSCG00000017705|ENSSSCG00000031924|ENSSSCG00000015403|ENSSSCG00000035355|ENSSSCG00000010235|ENSSSCG00000015037|ENSSSCG00000015115|ENSSSCG00000025537|ENSSSCG00000038397|ENSSSCG00000021748|ENSSSCG00000026422|ENSSSCG00000009320|ENSSSCG00000010816
14068	0.000504	0.00473	19	42	1916	8895	positive regulation of phosphoinositide 3-kinase cascade	ENSSSCG00000005122|ENSSSCG00000028561|ENSSSCG00000006288|ENSSSCG00000006035|ENSSSCG00000015839|ENSSSCG00000033327|ENSSSCG00000017705|ENSSSCG00000031924|ENSSSCG00000015403|ENSSSCG00000035355|ENSSSCG00000010235|ENSSSCG00000015037|ENSSSCG00000015115|ENSSSCG00000025537|ENSSSCG00000038397|ENSSSCG00000021748|ENSSSCG00000026422|ENSSSCG00000009320|ENSSSCG00000010816
6919	0.000504	0.00473	19	42	1916	8895	activation of caspase activity	ENSSSCG00000003460|ENSSSCG00000028045|ENSSSCG00000012657|ENSSSCG00000011941|ENSSSCG00000006590|ENSSSCG00000031924|ENSSSCG00000034087|ENSSSCG00000013940|ENSSSCG00000035355|ENSSSCG00000003608|ENSSSCG00000000769|ENSSSCG00000022447|ENSSSCG00000001912|ENSSSCG00000001516|ENSSSCG00000001963|ENSSSCG00000007700|ENSSSCG00000009786|ENSSSCG00000006588|ENSSSCG00000009203
1818	0.000501	0.00473	24	58	1916	8895	negative regulation of cytokine production	ENSSSCG00000002294|ENSSSCG00000037815|ENSSSCG00000004154|ENSSSCG00000005211|ENSSSCG00000017918|ENSSSCG00000038806|ENSSSCG00000011436|ENSSSCG00000032561|ENSSSCG00000038688|ENSSSCG00000015403|ENSSSCG00000039103|ENSSSCG00000017517|ENSSSCG00000039946|ENSSSCG00000011125|ENSSSCG00000038879|ENSSSCG00000017475|ENSSSCG00000004826|ENSSSCG00000032282|ENSSSCG00000007956|ENSSSCG00000005503|ENSSSCG00000008388|…
51241	0.000501	0.00473	24	58	1916	8895	negative regulation of multicellular organismal process	ENSSSCG00000002294|ENSSSCG00000037815|ENSSSCG00000004154|ENSSSCG00000005211|ENSSSCG00000017918|ENSSSCG00000038806|ENSSSCG00000011436|ENSSSCG00000032561|ENSSSCG00000038688|ENSSSCG00000015403|ENSSSCG00000039103|ENSSSCG00000017517|ENSSSCG00000039946|ENSSSCG00000011125|ENSSSCG00000038879|ENSSSCG00000017475|ENSSSCG00000004826|ENSSSCG00000032282|ENSSSCG00000007956|ENSSSCG00000005503|ENSSSCG00000008388|…
43280	0.000501	0.00473	24	58	1916	8895	positive regulation of caspase activity	ENSSSCG00000026041|ENSSSCG00000003460|ENSSSCG00000028045|ENSSSCG00000012657|ENSSSCG00000011941|ENSSSCG00000006590|ENSSSCG00000031924|ENSSSCG00000034087|ENSSSCG00000013940|ENSSSCG00000035355|ENSSSCG00000020906|ENSSSCG00000010235|ENSSSCG00000003608|ENSSSCG00000000769|ENSSSCG00000022447|ENSSSCG00000001912|ENSSSCG00000001516|ENSSSCG00000001963|ENSSSCG00000010949|ENSSSCG00000022322|ENSSSCG00000007700|…
10952	0.000501	0.00473	24	58	1916	8895	positive regulation of peptidase activity	ENSSSCG00000026041|ENSSSCG00000003460|ENSSSCG00000028045|ENSSSCG00000012657|ENSSSCG00000011941|ENSSSCG00000006590|ENSSSCG00000031924|ENSSSCG00000034087|ENSSSCG00000013940|ENSSSCG00000035355|ENSSSCG00000020906|ENSSSCG00000010235|ENSSSCG00000003608|ENSSSCG00000000769|ENSSSCG00000022447|ENSSSCG00000001912|ENSSSCG00000001516|ENSSSCG00000001963|ENSSSCG00000010949|ENSSSCG00000022322|ENSSSCG00000007700|…
32481	0.000528	0.00492	15	30	1916	8895	positive regulation of type I interferon production	ENSSSCG00000011436|ENSSSCG00000009704|ENSSSCG00000007143|ENSSSCG00000017416|ENSSSCG00000015897|ENSSSCG00000015801|ENSSSCG00000014349|ENSSSCG00000014277|ENSSSCG00000030408|ENSSSCG00000021383|ENSSSCG00000002688|ENSSSCG00000029518|ENSSSCG00000024771|ENSSSCG00000005503|ENSSSCG00000003178
32755	0.000528	0.00492	15	30	1916	8895	positive regulation of interleukin-6 production	ENSSSCG00000011436|ENSSSCG00000012117|ENSSSCG00000024096|ENSSSCG00000015801|ENSSSCG00000011251|ENSSSCG00000008090|ENSSSCG00000038141|ENSSSCG00000027628|ENSSSCG00000038073|ENSSSCG00000036352|ENSSSCG00000030408|ENSSSCG00000023550|ENSSSCG00000024771|ENSSSCG00000009002|ENSSSCG00000005503
30100	0.000535	0.00496	29	75	1916	8895	regulation of endocytosis	ENSSSCG00000027053|ENSSSCG00000009668|ENSSSCG00000006035|ENSSSCG00000003088|ENSSSCG00000011942|ENSSSCG00000017804|ENSSSCG00000010438|ENSSSCG00000022719|ENSSSCG00000015720|ENSSSCG00000037682|ENSSSCG00000000423|ENSSSCG00000002688|ENSSSCG00000000361|ENSSSCG00000004166|ENSSSCG00000017918|ENSSSCG00000013415|ENSSSCG00000012727|ENSSSCG00000011111|ENSSSCG00000036673|ENSSSCG00000013551|ENSSSCG00000012400|…
45937	0.000547	0.00504	74	242	1916	8895	positive regulation of phosphate metabolic process	ENSSSCG00000006035|ENSSSCG00000002274|ENSSSCG00000009429|ENSSSCG00000016916|ENSSSCG00000035078|ENSSSCG00000015669|ENSSSCG00000031513|ENSSSCG00000031356|ENSSSCG00000003839|ENSSSCG00000038397|ENSSSCG00000021748|ENSSSCG00000005215|ENSSSCG00000007436|ENSSSCG00000008820|ENSSSCG00000009997|ENSSSCG00000015839|ENSSSCG00000033327|ENSSSCG00000013415|ENSSSCG00000039103|ENSSSCG00000011874|ENSSSCG00000015476|…
35467	0.000552	0.00507	102	353	1916	8895	negative regulation of signaling pathway	ENSSSCG00000014853|ENSSSCG00000012396|ENSSSCG00000030707|ENSSSCG00000000601|ENSSSCG00000033381|ENSSSCG00000000443|ENSSSCG00000010428|ENSSSCG00000039103|ENSSSCG00000031866|ENSSSCG00000017578|ENSSSCG00000021798|ENSSSCG00000008072|ENSSSCG00000001009|ENSSSCG00000009042|ENSSSCG00000009440|ENSSSCG00000005844|ENSSSCG00000004755|ENSSSCG00000007469|ENSSSCG00000022486|ENSSSCG00000017908|ENSSSCG00000006530|…
2253	0.000646	0.00589	39	111	1916	8895	activation of immune response	ENSSSCG00000037815|ENSSSCG00000028561|ENSSSCG00000012117|ENSSSCG00000006274|ENSSSCG00000007143|ENSSSCG00000037532|ENSSSCG00000010077|ENSSSCG00000031513|ENSSSCG00000011125|ENSSSCG00000022512|ENSSSCG00000015650|ENSSSCG00000016122|ENSSSCG00000012163|ENSSSCG00000002525|ENSSSCG00000006309|ENSSSCG00000021383|ENSSSCG00000017091|ENSSSCG00000001952|ENSSSCG00000002688|ENSSSCG00000005358|ENSSSCG00000008820|…
32733	0.000677	0.00613	9	14	1916	8895	positive regulation of interleukin-10 production	ENSSSCG00000028561|ENSSSCG00000017044|ENSSSCG00000011436|ENSSSCG00000030172|ENSSSCG00000015403|ENSSSCG00000005503|ENSSSCG00000039946|ENSSSCG00000021576|ENSSSCG00000012652
2757	0.000702	0.00631	33	90	1916	8895	immune response-activating signal transduction	ENSSSCG00000037815|ENSSSCG00000028561|ENSSSCG00000012117|ENSSSCG00000037532|ENSSSCG00000010077|ENSSSCG00000031513|ENSSSCG00000011125|ENSSSCG00000022512|ENSSSCG00000015650|ENSSSCG00000016122|ENSSSCG00000012163|ENSSSCG00000002525|ENSSSCG00000006309|ENSSSCG00000017091|ENSSSCG00000001952|ENSSSCG00000002688|ENSSSCG00000005358|ENSSSCG00000008820|ENSSSCG00000011436|ENSSSCG00000006582|ENSSSCG00000010900|…
2764	0.000702	0.00631	33	90	1916	8895	immune response-regulating signaling pathway	ENSSSCG00000037815|ENSSSCG00000028561|ENSSSCG00000012117|ENSSSCG00000037532|ENSSSCG00000010077|ENSSSCG00000031513|ENSSSCG00000011125|ENSSSCG00000022512|ENSSSCG00000015650|ENSSSCG00000016122|ENSSSCG00000012163|ENSSSCG00000002525|ENSSSCG00000006309|ENSSSCG00000017091|ENSSSCG00000001952|ENSSSCG00000002688|ENSSSCG00000005358|ENSSSCG00000008820|ENSSSCG00000011436|ENSSSCG00000006582|ENSSSCG00000010900|…
45807	0.000738	0.00659	23	56	1916	8895	positive regulation of endocytosis	ENSSSCG00000009668|ENSSSCG00000006035|ENSSSCG00000004166|ENSSSCG00000017918|ENSSSCG00000003088|ENSSSCG00000011942|ENSSSCG00000013415|ENSSSCG00000017804|ENSSSCG00000012727|ENSSSCG00000010438|ENSSSCG00000011111|ENSSSCG00000036673|ENSSSCG00000013551|ENSSSCG00000015115|ENSSSCG00000003549|ENSSSCG00000037682|ENSSSCG00000000423|ENSSSCG00000002688|ENSSSCG00000000361|ENSSSCG00000009565|ENSSSCG00000007700|…
70372	0.000737	0.00659	47	141	1916	8895	regulation of ERK1 and ERK2 cascade	ENSSSCG00000012912|ENSSSCG00000005122|ENSSSCG00000006035|ENSSSCG00000010831|ENSSSCG00000014633|ENSSSCG00000017723|ENSSSCG00000037310|ENSSSCG00000035355|ENSSSCG00000031513|ENSSSCG00000037910|ENSSSCG00000031236|ENSSSCG00000030289|ENSSSCG00000037358|ENSSSCG00000017700|ENSSSCG00000015595|ENSSSCG00000017091|ENSSSCG00000003731|ENSSSCG00000028875|ENSSSCG00000040961|ENSSSCG00000003251|ENSSSCG00000017918|…
2761	0.000761	0.00677	18	40	1916	8895	regulation of myeloid leukocyte differentiation	ENSSSCG00000037958|ENSSSCG00000007520|ENSSSCG00000011514|ENSSSCG00000034207|ENSSSCG00000028157|ENSSSCG00000016958|ENSSSCG00000009429|ENSSSCG00000032251|ENSSSCG00000010340|ENSSSCG00000034395|ENSSSCG00000038500|ENSSSCG00000037102|ENSSSCG00000037449|ENSSSCG00000017700|ENSSSCG00000017044|ENSSSCG00000001009|ENSSSCG00000035592|ENSSSCG00000040961
2224	0.000772	0.00679	13	25	1916	8895	toll-like receptor signaling pathway	ENSSSCG00000011436|ENSSSCG00000012117|ENSSSCG00000006582|ENSSSCG00000024096|ENSSSCG00000011251|ENSSSCG00000015650|ENSSSCG00000012163|ENSSSCG00000002525|ENSSSCG00000017091|ENSSSCG00000009100|ENSSSCG00000001952|ENSSSCG00000009002|ENSSSCG00000005503
50830	0.000809	0.00707	14	28	1916	8895	defense response to Gram-positive bacterium	ENSSSCG00000000492|ENSSSCG00000009704|ENSSSCG00000024096|ENSSSCG00000029990|ENSSSCG00000038688|ENSSSCG00000013940|ENSSSCG00000011251|ENSSSCG00000011730|ENSSSCG00000001403|ENSSSCG00000032282|ENSSSCG00000006955|ENSSSCG00000009002|ENSSSCG00000040465|ENSSSCG00000028875
32760	0.000809	0.00707	14	28	1916	8895	positive regulation of tumor necrosis factor production	ENSSSCG00000009668|ENSSSCG00000011436|ENSSSCG00000007143|ENSSSCG00000016958|ENSSSCG00000024096|ENSSSCG00000015801|ENSSSCG00000011251|ENSSSCG00000017700|ENSSSCG00000012652|ENSSSCG00000017044|ENSSSCG00000038073|ENSSSCG00000001009|ENSSSCG00000024771|ENSSSCG00000005503
8219	0.000816	0.00708	65	210	1916	8895	cell death	ENSSSCG00000026041|ENSSSCG00000010258|ENSSSCG00000011941|ENSSSCG00000006590|ENSSSCG00000013884|ENSSSCG00000032408|ENSSSCG00000035355|ENSSSCG00000035357|ENSSSCG00000036723|ENSSSCG00000000769|ENSSSCG00000015790|ENSSSCG00000027529|ENSSSCG00000035284|ENSSSCG00000000801|ENSSSCG00000037065|ENSSSCG00000010816|ENSSSCG00000025744|ENSSSCG00000006588|ENSSSCG00000025028|ENSSSCG00000000084|ENSSSCG00000028157|…
48771	0.000821	0.00711	15	31	1916	8895	tissue remodeling	ENSSSCG00000038806|ENSSSCG00000011326|ENSSSCG00000006231|ENSSSCG00000009429|ENSSSCG00000006161|ENSSSCG00000031786|ENSSSCG00000001516|ENSSSCG00000035592|ENSSSCG00000032282|ENSSSCG00000004823|ENSSSCG00000024311|ENSSSCG00000004755|ENSSSCG00000009664|ENSSSCG00000040961|ENSSSCG00000000232
1775	0.000832	0.00717	54	168	1916	8895	cell activation	ENSSSCG00000007520|ENSSSCG00000030582|ENSSSCG00000006231|ENSSSCG00000006274|ENSSSCG00000013888|ENSSSCG00000016958|ENSSSCG00000035078|ENSSSCG00000039677|ENSSSCG00000035355|ENSSSCG00000037579|ENSSSCG00000001613|ENSSSCG00000033381|ENSSSCG00000007956|ENSSSCG00000028258|ENSSSCG00000008348|ENSSSCG00000003395|ENSSSCG00000031781|ENSSSCG00000008703|ENSSSCG00000030172|ENSSSCG00000013853|ENSSSCG00000013498|…
1562	0.000976	0.00836	8	12	1916	8895	response to protozoan	ENSSSCG00000017044|ENSSSCG00000030582|ENSSSCG00000004195|ENSSSCG00000033381|ENSSSCG00000035078|ENSSSCG00000023178|ENSSSCG00000031513|ENSSSCG00000027426
42832	0.000976	0.00836	8	12	1916	8895	defense response to protozoan	ENSSSCG00000017044|ENSSSCG00000030582|ENSSSCG00000004195|ENSSSCG00000033381|ENSSSCG00000035078|ENSSSCG00000023178|ENSSSCG00000031513|ENSSSCG00000027426
2218	0.00109	0.00916	18	41	1916	8895	activation of innate immune response	ENSSSCG00000011436|ENSSSCG00000012117|ENSSSCG00000006274|ENSSSCG00000007143|ENSSSCG00000006582|ENSSSCG00000024096|ENSSSCG00000011251|ENSSSCG00000014349|ENSSSCG00000014670|ENSSSCG00000015650|ENSSSCG00000012163|ENSSSCG00000002525|ENSSSCG00000021383|ENSSSCG00000017091|ENSSSCG00000009100|ENSSSCG00000001952|ENSSSCG00000009002|ENSSSCG00000005503
51897	0.00119	0.01	21	51	1916	8895	positive regulation of protein kinase B signaling cascade	ENSSSCG00000005122|ENSSSCG00000028561|ENSSSCG00000006035|ENSSSCG00000015839|ENSSSCG00000027272|ENSSSCG00000017918|ENSSSCG00000038806|ENSSSCG00000033009|ENSSSCG00000010638|ENSSSCG00000009429|ENSSSCG00000015476|ENSSSCG00000011125|ENSSSCG00000015037|ENSSSCG00000016853|ENSSSCG00000038162|ENSSSCG00000022447|ENSSSCG00000014362|ENSSSCG00000038397|ENSSSCG00000009482|ENSSSCG00000002535|ENSSSCG00000009565
30595	0.0012	0.0101	16	35	1916	8895	leukocyte chemotaxis	ENSSSCG00000010579|ENSSSCG00000008953|ENSSSCG00000033327|ENSSSCG00000009429|ENSSSCG00000006590|ENSSSCG00000017723|ENSSSCG00000017700|ENSSSCG00000017920|ENSSSCG00000013553|ENSSSCG00000038162|ENSSSCG00000003805|ENSSSCG00000016254|ENSSSCG00000000601|ENSSSCG00000024311|ENSSSCG00000009320|ENSSSCG00000006588
6140	0.00122	0.0102	83	284	1916	8895	regulation of nucleotide metabolic process	ENSSSCG00000013408|ENSSSCG00000009029|ENSSSCG00000007520|ENSSSCG00000009229|ENSSSCG00000002274|ENSSSCG00000017804|ENSSSCG00000035078|ENSSSCG00000010054|ENSSSCG00000017723|ENSSSCG00000035355|ENSSSCG00000012996|ENSSSCG00000031513|ENSSSCG00000035598|ENSSSCG00000016599|ENSSSCG00000015550|ENSSSCG00000010381|ENSSSCG00000027565|ENSSSCG00000040465|ENSSSCG00000008344|ENSSSCG00000021862|ENSSSCG00000034656|…
50817	0.00131	0.0108	23	58	1916	8895	coagulation	ENSSSCG00000017908|ENSSSCG00000007520|ENSSSCG00000008348|ENSSSCG00000010437|ENSSSCG00000038806|ENSSSCG00000003395|ENSSSCG00000008703|ENSSSCG00000013868|ENSSSCG00000007371|ENSSSCG00000030172|ENSSSCG00000017306|ENSSSCG00000038366|ENSSSCG00000035355|ENSSSCG00000034664|ENSSSCG00000037579|ENSSSCG00000022447|ENSSSCG00000016032|ENSSSCG00000025537|ENSSSCG00000001613|ENSSSCG00000027237|ENSSSCG00000023693|…
50878	0.00131	0.0108	23	58	1916	8895	regulation of body fluid levels	ENSSSCG00000017908|ENSSSCG00000007520|ENSSSCG00000008348|ENSSSCG00000010437|ENSSSCG00000038806|ENSSSCG00000003395|ENSSSCG00000008703|ENSSSCG00000013868|ENSSSCG00000007371|ENSSSCG00000030172|ENSSSCG00000017306|ENSSSCG00000038366|ENSSSCG00000035355|ENSSSCG00000034664|ENSSSCG00000037579|ENSSSCG00000022447|ENSSSCG00000016032|ENSSSCG00000025537|ENSSSCG00000001613|ENSSSCG00000027237|ENSSSCG00000023693|…
7596	0.00131	0.0108	23	58	1916	8895	blood coagulation	ENSSSCG00000017908|ENSSSCG00000007520|ENSSSCG00000008348|ENSSSCG00000010437|ENSSSCG00000038806|ENSSSCG00000003395|ENSSSCG00000008703|ENSSSCG00000013868|ENSSSCG00000007371|ENSSSCG00000030172|ENSSSCG00000017306|ENSSSCG00000038366|ENSSSCG00000035355|ENSSSCG00000034664|ENSSSCG00000037579|ENSSSCG00000022447|ENSSSCG00000016032|ENSSSCG00000025537|ENSSSCG00000001613|ENSSSCG00000027237|ENSSSCG00000023693|…
7599	0.00131	0.0108	23	58	1916	8895	hemostasis	ENSSSCG00000017908|ENSSSCG00000007520|ENSSSCG00000008348|ENSSSCG00000010437|ENSSSCG00000038806|ENSSSCG00000003395|ENSSSCG00000008703|ENSSSCG00000013868|ENSSSCG00000007371|ENSSSCG00000030172|ENSSSCG00000017306|ENSSSCG00000038366|ENSSSCG00000035355|ENSSSCG00000034664|ENSSSCG00000037579|ENSSSCG00000022447|ENSSSCG00000016032|ENSSSCG00000025537|ENSSSCG00000001613|ENSSSCG00000027237|ENSSSCG00000023693|…
45428	0.00137	0.0111	9	15	1916	8895	regulation of nitric oxide biosynthetic process	ENSSSCG00000009668|ENSSSCG00000002535|ENSSSCG00000040735|ENSSSCG00000040317|ENSSSCG00000024771|ENSSSCG00000005437|ENSSSCG00000005503|ENSSSCG00000040465|ENSSSCG00000038514
45429	0.00137	0.0111	9	15	1916	8895	positive regulation of nitric oxide biosynthetic process	ENSSSCG00000009668|ENSSSCG00000002535|ENSSSCG00000040735|ENSSSCG00000040317|ENSSSCG00000024771|ENSSSCG00000005437|ENSSSCG00000005503|ENSSSCG00000040465|ENSSSCG00000038514
2548	0.00137	0.0111	9	15	1916	8895	monocyte chemotaxis	ENSSSCG00000038162|ENSSSCG00000033327|ENSSSCG00000016254|ENSSSCG00000009429|ENSSSCG00000000601|ENSSSCG00000017723|ENSSSCG00000024311|ENSSSCG00000009320|ENSSSCG00000017700
32673	0.00137	0.0111	9	15	1916	8895	regulation of interleukin-4 production	ENSSSCG00000028561|ENSSSCG00000034207|ENSSSCG00000017475|ENSSSCG00000030172|ENSSSCG00000013940|ENSSSCG00000011131|ENSSSCG00000011125|ENSSSCG00000028875|ENSSSCG00000012652
32753	0.00137	0.0111	9	15	1916	8895	positive regulation of interleukin-4 production	ENSSSCG00000028561|ENSSSCG00000034207|ENSSSCG00000017475|ENSSSCG00000030172|ENSSSCG00000013940|ENSSSCG00000011131|ENSSSCG00000011125|ENSSSCG00000028875|ENSSSCG00000012652
70302	0.00158	0.0127	35	101	1916	8895	regulation of stress-activated protein kinase signaling cascade	ENSSSCG00000026041|ENSSSCG00000028045|ENSSSCG00000010831|ENSSSCG00000009429|ENSSSCG00000010835|ENSSSCG00000033175|ENSSSCG00000015801|ENSSSCG00000038366|ENSSSCG00000031513|ENSSSCG00000035598|ENSSSCG00000039812|ENSSSCG00000000705|ENSSSCG00000000706|ENSSSCG00000038073|ENSSSCG00000005838|ENSSSCG00000008164|ENSSSCG00000010816|ENSSSCG00000001572|ENSSSCG00000025689|ENSSSCG00000026733|ENSSSCG00000004322|…
32479	0.00164	0.0131	17	39	1916	8895	regulation of type I interferon production	ENSSSCG00000011436|ENSSSCG00000009704|ENSSSCG00000007143|ENSSSCG00000017416|ENSSSCG00000015897|ENSSSCG00000015801|ENSSSCG00000014349|ENSSSCG00000014277|ENSSSCG00000038879|ENSSSCG00000030408|ENSSSCG00000021383|ENSSSCG00000002688|ENSSSCG00000029518|ENSSSCG00000024771|ENSSSCG00000005503|ENSSSCG00000003178|ENSSSCG00000008388
32677	0.00165	0.0132	10	18	1916	8895	regulation of interleukin-8 production	ENSSSCG00000012117|ENSSSCG00000038073|ENSSSCG00000007143|ENSSSCG00000001009|ENSSSCG00000030408|ENSSSCG00000039103|ENSSSCG00000015801|ENSSSCG00000009002|ENSSSCG00000040751|ENSSSCG00000025698
32757	0.00165	0.0132	10	18	1916	8895	positive regulation of interleukin-8 production	ENSSSCG00000012117|ENSSSCG00000038073|ENSSSCG00000007143|ENSSSCG00000001009|ENSSSCG00000030408|ENSSSCG00000039103|ENSSSCG00000015801|ENSSSCG00000009002|ENSSSCG00000040751|ENSSSCG00000025698
43124	0.00183	0.0145	15	33	1916	8895	negative regulation of I-kappaB kinase/NF-kappaB cascade	ENSSSCG00000037815|ENSSSCG00000003251|ENSSSCG00000004154|ENSSSCG00000028157|ENSSSCG00000039103|ENSSSCG00000015889|ENSSSCG00000010235|ENSSSCG00000016057|ENSSSCG00000001009|ENSSSCG00000017091|ENSSSCG00000007956|ENSSSCG00000009100|ENSSSCG00000029518|ENSSSCG00000023247|ENSSSCG00000008794
32720	0.00189	0.015	14	30	1916	8895	negative regulation of tumor necrosis factor production	ENSSSCG00000002294|ENSSSCG00000037815|ENSSSCG00000004154|ENSSSCG00000017918|ENSSSCG00000038806|ENSSSCG00000039103|ENSSSCG00000039946|ENSSSCG00000017475|ENSSSCG00000004826|ENSSSCG00000032282|ENSSSCG00000007956|ENSSSCG00000005503|ENSSSCG00000009565|ENSSSCG00000028875
71346	0.00193	0.0152	19	46	1916	8895	cellular response to interferon-gamma	ENSSSCG00000032341|ENSSSCG00000017705|ENSSSCG00000022719|ENSSSCG00000017723|ENSSSCG00000011033|ENSSSCG00000038026|ENSSSCG00000012996|ENSSSCG00000011038|ENSSSCG00000017755|ENSSSCG00000017700|ENSSSCG00000037105|ENSSSCG00000013894|ENSSSCG00000037568|ENSSSCG00000038162|ENSSSCG00000017044|ENSSSCG00000016057|ENSSSCG00000016254|ENSSSCG00000036352|ENSSSCG00000010949
70304	0.00235	0.0185	20	50	1916	8895	positive regulation of stress-activated protein kinase signaling cascade	ENSSSCG00000026041|ENSSSCG00000009429|ENSSSCG00000024096|ENSSSCG00000015801|ENSSSCG00000011251|ENSSSCG00000032658|ENSSSCG00000031513|ENSSSCG00000038162|ENSSSCG00000022689|ENSSSCG00000000705|ENSSSCG00000000706|ENSSSCG00000038073|ENSSSCG00000001009|ENSSSCG00000008197|ENSSSCG00000010816|ENSSSCG00000008496|ENSSSCG00000005503|ENSSSCG00000009664|ENSSSCG00000026733|ENSSSCG00000004322
12501	0.00244	0.0191	57	187	1916	8895	programmed cell death	ENSSSCG00000026041|ENSSSCG00000010258|ENSSSCG00000011941|ENSSSCG00000006590|ENSSSCG00000013884|ENSSSCG00000032408|ENSSSCG00000035355|ENSSSCG00000035357|ENSSSCG00000000769|ENSSSCG00000015790|ENSSSCG00000027529|ENSSSCG00000035284|ENSSSCG00000000801|ENSSSCG00000025744|ENSSSCG00000006588|ENSSSCG00000025028|ENSSSCG00000000084|ENSSSCG00000028157|ENSSSCG00000032153|ENSSSCG00000034012|ENSSSCG00000001727|…
61098	0.00254	0.0198	9	16	1916	8895	positive regulation of protein tyrosine kinase activity	ENSSSCG00000006530|ENSSSCG00000033327|ENSSSCG00000017761|ENSSSCG00000017705|ENSSSCG00000014441|ENSSSCG00000009334|ENSSSCG00000007469|ENSSSCG00000009565|ENSSSCG00000025689
50864	0.00254	0.0198	24	64	1916	8895	regulation of B cell activation	ENSSSCG00000011810|ENSSSCG00000011436|ENSSSCG00000009517|ENSSSCG00000006161|ENSSSCG00000035078|ENSSSCG00000037532|ENSSSCG00000010077|ENSSSCG00000034012|ENSSSCG00000034763|ENSSSCG00000012652|ENSSSCG00000001727|ENSSSCG00000022512|ENSSSCG00000000705|ENSSSCG00000039074|ENSSSCG00000038073|ENSSSCG00000016122|ENSSSCG00000025537|ENSSSCG00000028947|ENSSSCG00000008691|ENSSSCG00000001565|ENSSSCG00000004369|…
50871	0.00259	0.0201	19	47	1916	8895	positive regulation of B cell activation	ENSSSCG00000011810|ENSSSCG00000011436|ENSSSCG00000009517|ENSSSCG00000006161|ENSSSCG00000035078|ENSSSCG00000010077|ENSSSCG00000034763|ENSSSCG00000012652|ENSSSCG00000022512|ENSSSCG00000000705|ENSSSCG00000039074|ENSSSCG00000038073|ENSSSCG00000028947|ENSSSCG00000008691|ENSSSCG00000001565|ENSSSCG00000004369|ENSSSCG00000002039|ENSSSCG00000024771|ENSSSCG00000005503
70374	0.00278	0.0215	32	93	1916	8895	positive regulation of ERK1 and ERK2 cascade	ENSSSCG00000005122|ENSSSCG00000006035|ENSSSCG00000014633|ENSSSCG00000017723|ENSSSCG00000037310|ENSSSCG00000035355|ENSSSCG00000031513|ENSSSCG00000031236|ENSSSCG00000030289|ENSSSCG00000037358|ENSSSCG00000017700|ENSSSCG00000003731|ENSSSCG00000028875|ENSSSCG00000017918|ENSSSCG00000033327|ENSSSCG00000033009|ENSSSCG00000009517|ENSSSCG00000024096|ENSSSCG00000013655|ENSSSCG00000014441|ENSSSCG00000015476|…
32728	0.00282	0.0217	10	19	1916	8895	positive regulation of interferon-beta production	ENSSSCG00000011436|ENSSSCG00000009704|ENSSSCG00000007143|ENSSSCG00000030408|ENSSSCG00000015897|ENSSSCG00000015801|ENSSSCG00000029518|ENSSSCG00000005503|ENSSSCG00000003178|ENSSSCG00000014277
43491	0.00295	0.0226	11	22	1916	8895	protein kinase B signaling cascade	ENSSSCG00000038806|ENSSSCG00000017607|ENSSSCG00000017705|ENSSSCG00000017670|ENSSSCG00000015283|ENSSSCG00000035078|ENSSSCG00000005724|ENSSSCG00000031924|ENSSSCG00000017723|ENSSSCG00000009565|ENSSSCG00000017700
31663	0.00296	0.0226	12	25	1916	8895	lipopolysaccharide-mediated signaling pathway	ENSSSCG00000009759|ENSSSCG00000017705|ENSSSCG00000024096|ENSSSCG00000017723|ENSSSCG00000001952|ENSSSCG00000001556|ENSSSCG00000011251|ENSSSCG00000024771|ENSSSCG00000005503|ENSSSCG00000003178|ENSSSCG00000015037|ENSSSCG00000017700
60249	0.00297	0.0226	33	97	1916	8895	anatomical structure homeostasis	ENSSSCG00000007520|ENSSSCG00000011326|ENSSSCG00000006274|ENSSSCG00000009429|ENSSSCG00000006095|ENSSSCG00000017822|ENSSSCG00000035355|ENSSSCG00000010872|ENSSSCG00000030289|ENSSSCG00000012652|ENSSSCG00000000406|ENSSSCG00000027509|ENSSSCG00000014280|ENSSSCG00000038055|ENSSSCG00000004823|ENSSSCG00000024311|ENSSSCG00000022099|ENSSSCG00000006127|ENSSSCG00000025523|ENSSSCG00000012604|ENSSSCG00000005096|…
48709	0.00308	0.0234	7	11	1916	8895	oligodendrocyte differentiation	ENSSSCG00000015839|ENSSSCG00000034191|ENSSSCG00000010831|ENSSSCG00000017420|ENSSSCG00000012040|ENSSSCG00000037970|ENSSSCG00000012039
16337	0.00333	0.0251	29	83	1916	8895	cell-cell adhesion	ENSSSCG00000007520|ENSSSCG00000006396|ENSSSCG00000017705|ENSSSCG00000003061|ENSSSCG00000017306|ENSSSCG00000032749|ENSSSCG00000038366|ENSSSCG00000015200|ENSSSCG00000010199|ENSSSCG00000020736|ENSSSCG00000011391|ENSSSCG00000017091|ENSSSCG00000040701|ENSSSCG00000003079|ENSSSCG00000007797|ENSSSCG00000006862|ENSSSCG00000006288|ENSSSCG00000008348|ENSSSCG00000031361|ENSSSCG00000013655|ENSSSCG00000016009|…
15674	0.00331	0.0251	35	105	1916	8895	di-, tri-valent inorganic cation transport	ENSSSCG00000002450|ENSSSCG00000017705|ENSSSCG00000014578|ENSSSCG00000039677|ENSSSCG00000035355|ENSSSCG00000010311|ENSSSCG00000017389|ENSSSCG00000016751|ENSSSCG00000017700|ENSSSCG00000014063|ENSSSCG00000022636|ENSSSCG00000009092|ENSSSCG00000038055|ENSSSCG00000005636|ENSSSCG00000031082|ENSSSCG00000028637|ENSSSCG00000002688|ENSSSCG00000003255|ENSSSCG00000003257|ENSSSCG00000003153|ENSSSCG00000036418|…
60284	0.00335	0.0251	71	245	1916	8895	regulation of cell development	ENSSSCG00000026041|ENSSSCG00000009943|ENSSSCG00000003088|ENSSSCG00000006231|ENSSSCG00000009704|ENSSSCG00000016916|ENSSSCG00000036002|ENSSSCG00000014853|ENSSSCG00000017605|ENSSSCG00000037970|ENSSSCG00000012039|ENSSSCG00000031236|ENSSSCG00000039514|ENSSSCG00000031356|ENSSSCG00000025826|ENSSSCG00000039161|ENSSSCG00000006902|ENSSSCG00000008581|ENSSSCG00000010816|ENSSSCG00000002028|ENSSSCG00000034656|…
51093	0.00334	0.0251	72	249	1916	8895	negative regulation of developmental process	ENSSSCG00000009348|ENSSSCG00000016958|ENSSSCG00000006197|ENSSSCG00000012396|ENSSSCG00000037970|ENSSSCG00000012039|ENSSSCG00000036844|ENSSSCG00000039514|ENSSSCG00000017403|ENSSSCG00000031356|ENSSSCG00000039161|ENSSSCG00000002389|ENSSSCG00000010816|ENSSSCG00000002028|ENSSSCG00000039080|ENSSSCG00000034656|ENSSSCG00000032474|ENSSSCG00000005096|ENSSSCG00000006383|ENSSSCG00000010428|ENSSSCG00000039103|…
51896	0.00348	0.0259	27	76	1916	8895	regulation of protein kinase B signaling cascade	ENSSSCG00000005122|ENSSSCG00000028561|ENSSSCG00000028045|ENSSSCG00000006035|ENSSSCG00000027272|ENSSSCG00000038806|ENSSSCG00000010638|ENSSSCG00000009429|ENSSSCG00000014633|ENSSSCG00000011125|ENSSSCG00000010235|ENSSSCG00000016853|ENSSSCG00000014362|ENSSSCG00000038397|ENSSSCG00000030707|ENSSSCG00000015839|ENSSSCG00000017918|ENSSSCG00000033009|ENSSSCG00000015476|ENSSSCG00000015037|ENSSSCG00000038162|…
42060	0.00357	0.0265	33	98	1916	8895	wound healing	ENSSSCG00000017908|ENSSSCG00000007520|ENSSSCG00000010437|ENSSSCG00000038806|ENSSSCG00000013868|ENSSSCG00000010834|ENSSSCG00000017306|ENSSSCG00000038366|ENSSSCG00000035355|ENSSSCG00000034664|ENSSSCG00000037579|ENSSSCG00000001613|ENSSSCG00000023803|ENSSSCG00000038594|ENSSSCG00000003539|ENSSSCG00000008122|ENSSSCG00000008348|ENSSSCG00000003395|ENSSSCG00000008703|ENSSSCG00000006383|ENSSSCG00000031361|…
43154	0.0037	0.0274	15	35	1916	8895	negative regulation of caspase activity	ENSSSCG00000031388|ENSSSCG00000031615|ENSSSCG00000015579|ENSSSCG00000015403|ENSSSCG00000000705|ENSSSCG00000016101|ENSSSCG00000034570|ENSSSCG00000026695|ENSSSCG00000005437|ENSSSCG00000000075|ENSSSCG00000004412|ENSSSCG00000009565|ENSSSCG00000009203|ENSSSCG00000025028|ENSSSCG00000009633
10951	0.00381	0.0281	18	45	1916	8895	negative regulation of endopeptidase activity	ENSSSCG00000028871|ENSSSCG00000004890|ENSSSCG00000031615|ENSSSCG00000033572|ENSSSCG00000031866|ENSSSCG00000015244|ENSSSCG00000013551|ENSSSCG00000011355|ENSSSCG00000022337|ENSSSCG00000020984|ENSSSCG00000016032|ENSSSCG00000002954|ENSSSCG00000035296|ENSSSCG00000017164|ENSSSCG00000017032|ENSSSCG00000004888|ENSSSCG00000000660|ENSSSCG00000025698
50829	0.0039	0.0284	8	14	1916	8895	defense response to Gram-negative bacterium	ENSSSCG00000017044|ENSSSCG00000009704|ENSSSCG00000029990|ENSSSCG00000029879|ENSSSCG00000006955|ENSSSCG00000005503|ENSSSCG00000023247|ENSSSCG00000025698
46849	0.0039	0.0284	8	14	1916	8895	bone remodeling	ENSSSCG00000011326|ENSSSCG00000009429|ENSSSCG00000006161|ENSSSCG00000035592|ENSSSCG00000032282|ENSSSCG00000004823|ENSSSCG00000009664|ENSSSCG00000031786
10574	0.0039	0.0284	8	14	1916	8895	regulation of vascular endothelial growth factor production	ENSSSCG00000008090|ENSSSCG00000033844|ENSSSCG00000000084|ENSSSCG00000006197|ENSSSCG00000008208|ENSSSCG00000005096|ENSSSCG00000013551|ENSSSCG00000007456
10575	0.0039	0.0284	8	14	1916	8895	positive regulation vascular endothelial growth factor production	ENSSSCG00000008090|ENSSSCG00000033844|ENSSSCG00000000084|ENSSSCG00000006197|ENSSSCG00000008208|ENSSSCG00000005096|ENSSSCG00000013551|ENSSSCG00000007456
45165	0.00397	0.0287	14	32	1916	8895	cell fate commitment	ENSSSCG00000000182|ENSSSCG00000011514|ENSSSCG00000015839|ENSSSCG00000004384|ENSSSCG00000025176|ENSSSCG00000037970|ENSSSCG00000034012|ENSSSCG00000012039|ENSSSCG00000031356|ENSSSCG00000034191|ENSSSCG00000012040|ENSSSCG00000001912|ENSSSCG00000009482|ENSSSCG00000004369
45670	0.00397	0.0287	14	32	1916	8895	regulation of osteoclast differentiation	ENSSSCG00000037958|ENSSSCG00000007520|ENSSSCG00000011514|ENSSSCG00000034207|ENSSSCG00000016958|ENSSSCG00000009429|ENSSSCG00000032251|ENSSSCG00000010340|ENSSSCG00000034395|ENSSSCG00000037102|ENSSSCG00000037449|ENSSSCG00000017700|ENSSSCG00000017044|ENSSSCG00000035592
30168	0.00397	0.0287	14	32	1916	8895	platelet activation	ENSSSCG00000007520|ENSSSCG00000008348|ENSSSCG00000038806|ENSSSCG00000003395|ENSSSCG00000008703|ENSSSCG00000030172|ENSSSCG00000017306|ENSSSCG00000038366|ENSSSCG00000035355|ENSSSCG00000037579|ENSSSCG00000025537|ENSSSCG00000001613|ENSSSCG00000027237|ENSSSCG00000008122
48545	0.00405	0.0292	24	66	1916	8895	response to steroid hormone stimulus	ENSSSCG00000003460|ENSSSCG00000036933|ENSSSCG00000005981|ENSSSCG00000004384|ENSSSCG00000007371|ENSSSCG00000013873|ENSSSCG00000017614|ENSSSCG00000014401|ENSSSCG00000031615|ENSSSCG00000013028|ENSSSCG00000011125|ENSSSCG00000021898|ENSSSCG00000017475|ENSSSCG00000014093|ENSSSCG00000001835|ENSSSCG00000017670|ENSSSCG00000038220|ENSSSCG00000026422|ENSSSCG00000028637|ENSSSCG00000000258|ENSSSCG00000008123|…
43269	0.00409	0.0294	22	59	1916	8895	regulation of ion transport	ENSSSCG00000011867|ENSSSCG00000036639|ENSSSCG00000032452|ENSSSCG00000032474|ENSSSCG00000039947|ENSSSCG00000008978|ENSSSCG00000017705|ENSSSCG00000013868|ENSSSCG00000013754|ENSSSCG00000012066|ENSSSCG00000035355|ENSSSCG00000038994|ENSSSCG00000032777|ENSSSCG00000017700|ENSSSCG00000004919|ENSSSCG00000003214|ENSSSCG00000026422|ENSSSCG00000001787|ENSSSCG00000003255|ENSSSCG00000009203|ENSSSCG00000003257|…
60341	0.00411	0.0294	58	195	1916	8895	regulation of cellular localization	ENSSSCG00000037815|ENSSSCG00000013848|ENSSSCG00000012117|ENSSSCG00000034868|ENSSSCG00000016958|ENSSSCG00000031831|ENSSSCG00000016751|ENSSSCG00000038073|ENSSSCG00000031082|ENSSSCG00000010816|ENSSSCG00000011436|ENSSSCG00000036639|ENSSSCG00000028197|ENSSSCG00000013897|ENSSSCG00000012484|ENSSSCG00000014349|ENSSSCG00000017730|ENSSSCG00000015037|ENSSSCG00000023537|ENSSSCG00000016453|ENSSSCG00000013460|…
19216	0.00423	0.0301	13	29	1916	8895	regulation of lipid metabolic process	ENSSSCG00000005122|ENSSSCG00000036933|ENSSSCG00000033327|ENSSSCG00000014307|ENSSSCG00000007371|ENSSSCG00000038162|ENSSSCG00000010281|ENSSSCG00000025729|ENSSSCG00000004569|ENSSSCG00000009320|ENSSSCG00000009664|ENSSSCG00000005743|ENSSSCG00000022741
70373	0.00422	0.0301	17	42	1916	8895	negative regulation of ERK1 and ERK2 cascade	ENSSSCG00000012912|ENSSSCG00000003251|ENSSSCG00000010831|ENSSSCG00000039103|ENSSSCG00000036499|ENSSSCG00000031866|ENSSSCG00000015850|ENSSSCG00000037910|ENSSSCG00000015595|ENSSSCG00000039393|ENSSSCG00000009482|ENSSSCG00000017091|ENSSSCG00000026422|ENSSSCG00000005503|ENSSSCG00000007469|ENSSSCG00000028148|ENSSSCG00000040961
16044	0.00439	0.0311	81	288	1916	8895	cellular membrane organization	ENSSSCG00000005386|ENSSSCG00000013408|ENSSSCG00000027053|ENSSSCG00000000094|ENSSSCG00000003088|ENSSSCG00000008812|ENSSSCG00000009747|ENSSSCG00000023371|ENSSSCG00000031150|ENSSSCG00000013445|ENSSSCG00000031513|ENSSSCG00000038667|ENSSSCG00000017920|ENSSSCG00000022512|ENSSSCG00000039162|ENSSSCG00000000728|ENSSSCG00000038392|ENSSSCG00000037264|ENSSSCG00000006506|ENSSSCG00000009112|ENSSSCG00000004125|…
32715	0.00456	0.0314	10	20	1916	8895	negative regulation of interleukin-6 production	ENSSSCG00000037815|ENSSSCG00000004154|ENSSSCG00000017918|ENSSSCG00000011436|ENSSSCG00000004826|ENSSSCG00000015403|ENSSSCG00000007956|ENSSSCG00000005503|ENSSSCG00000009565|ENSSSCG00000028875
45762	0.00456	0.0314	11	23	1916	8895	positive regulation of adenylate cyclase activity	ENSSSCG00000013408|ENSSSCG00000007520|ENSSSCG00000011326|ENSSSCG00000016031|ENSSSCG00000010054|ENSSSCG00000026422|ENSSSCG00000004139|ENSSSCG00000017389|ENSSSCG00000013474|ENSSSCG00000000175|ENSSSCG00000021862
51349	0.00456	0.0314	11	23	1916	8895	positive regulation of lyase activity	ENSSSCG00000013408|ENSSSCG00000007520|ENSSSCG00000011326|ENSSSCG00000016031|ENSSSCG00000010054|ENSSSCG00000026422|ENSSSCG00000004139|ENSSSCG00000017389|ENSSSCG00000013474|ENSSSCG00000000175|ENSSSCG00000021862
10578	0.00456	0.0314	11	23	1916	8895	regulation of adenylate cyclase activity involved in G-protein signaling pathway	ENSSSCG00000013408|ENSSSCG00000007520|ENSSSCG00000011326|ENSSSCG00000016031|ENSSSCG00000010054|ENSSSCG00000026422|ENSSSCG00000004139|ENSSSCG00000017389|ENSSSCG00000013474|ENSSSCG00000000175|ENSSSCG00000021862
10579	0.00456	0.0314	11	23	1916	8895	positive regulation of adenylate cyclase activity by G-protein signaling pathway	ENSSSCG00000013408|ENSSSCG00000007520|ENSSSCG00000011326|ENSSSCG00000016031|ENSSSCG00000010054|ENSSSCG00000026422|ENSSSCG00000004139|ENSSSCG00000017389|ENSSSCG00000013474|ENSSSCG00000000175|ENSSSCG00000021862
31281	0.00456	0.0314	11	23	1916	8895	positive regulation of cyclase activity	ENSSSCG00000013408|ENSSSCG00000007520|ENSSSCG00000011326|ENSSSCG00000016031|ENSSSCG00000010054|ENSSSCG00000026422|ENSSSCG00000004139|ENSSSCG00000017389|ENSSSCG00000013474|ENSSSCG00000000175|ENSSSCG00000021862
7189	0.00456	0.0314	11	23	1916	8895	activation of adenylate cyclase activity by G-protein signaling pathway	ENSSSCG00000013408|ENSSSCG00000007520|ENSSSCG00000011326|ENSSSCG00000016031|ENSSSCG00000010054|ENSSSCG00000026422|ENSSSCG00000004139|ENSSSCG00000017389|ENSSSCG00000013474|ENSSSCG00000000175|ENSSSCG00000021862
7190	0.00456	0.0314	11	23	1916	8895	activation of adenylate cyclase activity	ENSSSCG00000013408|ENSSSCG00000007520|ENSSSCG00000011326|ENSSSCG00000016031|ENSSSCG00000010054|ENSSSCG00000026422|ENSSSCG00000004139|ENSSSCG00000017389|ENSSSCG00000013474|ENSSSCG00000000175|ENSSSCG00000021862
30001	0.00452	0.0314	54	180	1916	8895	metal ion transport	ENSSSCG00000038902|ENSSSCG00000014578|ENSSSCG00000039677|ENSSSCG00000035355|ENSSSCG00000016751|ENSSSCG00000014063|ENSSSCG00000022636|ENSSSCG00000031082|ENSSSCG00000007157|ENSSSCG00000008943|ENSSSCG00000029323|ENSSSCG00000003153|ENSSSCG00000039947|ENSSSCG00000020749|ENSSSCG00000012363|ENSSSCG00000013930|ENSSSCG00000035189|ENSSSCG00000014540|ENSSSCG00000033729|ENSSSCG00000028944|ENSSSCG00000009561|…
3006	0.00467	0.032	35	107	1916	8895	reproductive developmental process	ENSSSCG00000034207|ENSSSCG00000002274|ENSSSCG00000009704|ENSSSCG00000010219|ENSSSCG00000010274|ENSSSCG00000017988|ENSSSCG00000017921|ENSSSCG00000037970|ENSSSCG00000015669|ENSSSCG00000035357|ENSSSCG00000017202|ENSSSCG00000011125|ENSSSCG00000017475|ENSSSCG00000017670|ENSSSCG00000040162|ENSSSCG00000004369|ENSSSCG00000028637|ENSSSCG00000002001|ENSSSCG00000023666|ENSSSCG00000027646|ENSSSCG00000040961|…
46328	0.00485	0.033	32	96	1916	8895	regulation of JNK cascade	ENSSSCG00000026041|ENSSSCG00000028045|ENSSSCG00000010831|ENSSSCG00000009429|ENSSSCG00000010835|ENSSSCG00000033175|ENSSSCG00000015801|ENSSSCG00000038366|ENSSSCG00000031513|ENSSSCG00000035598|ENSSSCG00000039812|ENSSSCG00000000705|ENSSSCG00000000706|ENSSSCG00000038073|ENSSSCG00000005838|ENSSSCG00000008164|ENSSSCG00000001572|ENSSSCG00000025689|ENSSSCG00000026733|ENSSSCG00000004322|ENSSSCG00000006383|…
80135	0.00505	0.0343	52	173	1916	8895	regulation of cellular response to stress	ENSSSCG00000026041|ENSSSCG00000009429|ENSSSCG00000031073|ENSSSCG00000033175|ENSSSCG00000038026|ENSSSCG00000031513|ENSSSCG00000035598|ENSSSCG00000024219|ENSSSCG00000038073|ENSSSCG00000033180|ENSSSCG00000010816|ENSSSCG00000001572|ENSSSCG00000004322|ENSSSCG00000005096|ENSSSCG00000006383|ENSSSCG00000030172|ENSSSCG00000010428|ENSSSCG00000039745|ENSSSCG00000022689|ENSSSCG00000038189|ENSSSCG00000001009|…
51173	0.00517	0.0349	123	464	1916	8895	positive regulation of nitrogen compound metabolic process	ENSSSCG00000026041|ENSSSCG00000009668|ENSSSCG00000009704|ENSSSCG00000008618|ENSSSCG00000031073|ENSSSCG00000012396|ENSSSCG00000037970|ENSSSCG00000014177|ENSSSCG00000031513|ENSSSCG00000016512|ENSSSCG00000015423|ENSSSCG00000031356|ENSSSCG00000034191|ENSSSCG00000030707|ENSSSCG00000002866|ENSSSCG00000033381|ENSSSCG00000005614|ENSSSCG00000008581|ENSSSCG00000000443|ENSSSCG00000024771|ENSSSCG00000040465|…
30888	0.0056	0.0376	17	43	1916	8895	regulation of B cell proliferation	ENSSSCG00000011810|ENSSSCG00000011436|ENSSSCG00000009517|ENSSSCG00000006161|ENSSSCG00000035078|ENSSSCG00000037532|ENSSSCG00000034012|ENSSSCG00000034763|ENSSSCG00000012652|ENSSSCG00000001727|ENSSSCG00000039074|ENSSSCG00000016122|ENSSSCG00000028947|ENSSSCG00000001565|ENSSSCG00000004369|ENSSSCG00000024771|ENSSSCG00000005503
61024	0.00565	0.0379	85	307	1916	8895	membrane organization	ENSSSCG00000005386|ENSSSCG00000013408|ENSSSCG00000027053|ENSSSCG00000000094|ENSSSCG00000003088|ENSSSCG00000008812|ENSSSCG00000009747|ENSSSCG00000034868|ENSSSCG00000023371|ENSSSCG00000031150|ENSSSCG00000013445|ENSSSCG00000012077|ENSSSCG00000012076|ENSSSCG00000031513|ENSSSCG00000038667|ENSSSCG00000017920|ENSSSCG00000022512|ENSSSCG00000039162|ENSSSCG00000000728|ENSSSCG00000038392|ENSSSCG00000037264|…
8630	0.00582	0.0388	19	50	1916	8895	DNA damage response, signal transduction resulting in induction of apoptosis	ENSSSCG00000003460|ENSSSCG00000006274|ENSSSCG00000016958|ENSSSCG00000035357|ENSSSCG00000013110|ENSSSCG00000035653|ENSSSCG00000010235|ENSSSCG00000000708|ENSSSCG00000011004|ENSSSCG00000040010|ENSSSCG00000001912|ENSSSCG00000001516|ENSSSCG00000040162|ENSSSCG00000001565|ENSSSCG00000040317|ENSSSCG00000022322|ENSSSCG00000026733|ENSSSCG00000005102|ENSSSCG00000027426
32088	0.00582	0.0388	19	50	1916	8895	negative regulation of NF-kappaB transcription factor activity	ENSSSCG00000037815|ENSSSCG00000003251|ENSSSCG00000004154|ENSSSCG00000017918|ENSSSCG00000033844|ENSSSCG00000016954|ENSSSCG00000013940|ENSSSCG00000010235|ENSSSCG00000031346|ENSSSCG00000014780|ENSSSCG00000033180|ENSSSCG00000028947|ENSSSCG00000039751|ENSSSCG00000002525|ENSSSCG00000007956|ENSSSCG00000001952|ENSSSCG00000005437|ENSSSCG00000007206|ENSSSCG00000028875
8629	0.00584	0.0389	21	57	1916	8895	induction of apoptosis by intracellular signals	ENSSSCG00000026041|ENSSSCG00000003460|ENSSSCG00000033844|ENSSSCG00000006274|ENSSSCG00000016958|ENSSSCG00000035357|ENSSSCG00000013110|ENSSSCG00000035653|ENSSSCG00000010235|ENSSSCG00000000708|ENSSSCG00000011004|ENSSSCG00000040010|ENSSSCG00000001912|ENSSSCG00000001516|ENSSSCG00000040162|ENSSSCG00000001565|ENSSSCG00000040317|ENSSSCG00000022322|ENSSSCG00000026733|ENSSSCG00000005102|ENSSSCG00000027426
2090	0.00602	0.0396	7	12	1916	8895	regulation of receptor internalization	ENSSSCG00000006035|ENSSSCG00000004166|ENSSSCG00000017918|ENSSSCG00000012727|ENSSSCG00000010438|ENSSSCG00000002688|ENSSSCG00000000361
2092	0.00602	0.0396	7	12	1916	8895	positive regulation of receptor internalization	ENSSSCG00000006035|ENSSSCG00000004166|ENSSSCG00000017918|ENSSSCG00000012727|ENSSSCG00000010438|ENSSSCG00000002688|ENSSSCG00000000361
90025	0.00602	0.0396	7	12	1916	8895	regulation of monocyte chemotaxis	ENSSSCG00000032474|ENSSSCG00000006582|ENSSSCG00000001723|ENSSSCG00000032341|ENSSSCG00000017705|ENSSSCG00000024311|ENSSSCG00000025698
90026	0.00602	0.0396	7	12	1916	8895	positive regulation of monocyte chemotaxis	ENSSSCG00000032474|ENSSSCG00000006582|ENSSSCG00000001723|ENSSSCG00000032341|ENSSSCG00000017705|ENSSSCG00000024311|ENSSSCG00000025698
43549	0.00616	0.0404	106	395	1916	8895	regulation of kinase activity	ENSSSCG00000016918|ENSSSCG00000026041|ENSSSCG00000009429|ENSSSCG00000017605|ENSSSCG00000031513|ENSSSCG00000040581|ENSSSCG00000024813|ENSSSCG00000022998|ENSSSCG00000002509|ENSSSCG00000038397|ENSSSCG00000030707|ENSSSCG00000037065|ENSSSCG00000010816|ENSSSCG00000015839|ENSSSCG00000013415|ENSSSCG00000006383|ENSSSCG00000010428|ENSSSCG00000039103|ENSSSCG00000013534|ENSSSCG00000037449|ENSSSCG00000017730|…
1936	0.00653	0.0426	18	47	1916	8895	regulation of endothelial cell proliferation	ENSSSCG00000003088|ENSSSCG00000033327|ENSSSCG00000027072|ENSSSCG00000009704|ENSSSCG00000006197|ENSSSCG00000012780|ENSSSCG00000010872|ENSSSCG00000017268|ENSSSCG00000010235|ENSSSCG00000017402|ENSSSCG00000022447|ENSSSCG00000016057|ENSSSCG00000005828|ENSSSCG00000024408|ENSSSCG00000002389|ENSSSCG00000008230|ENSSSCG00000005844|ENSSSCG00000000232
45746	0.0068	0.043	8	15	1916	8895	negative regulation of Notch signaling pathway	ENSSSCG00000011810|ENSSSCG00000025647|ENSSSCG00000005828|ENSSSCG00000014853|ENSSSCG00000001952|ENSSSCG00000005844|ENSSSCG00000002039|ENSSSCG00000004755
8637	0.0068	0.043	11	24	1916	8895	apoptotic mitochondrial changes	ENSSSCG00000016077|ENSSSCG00000000769|ENSSSCG00000040010|ENSSSCG00000015790|ENSSSCG00000010258|ENSSSCG00000037549|ENSSSCG00000001516|ENSSSCG00000034570|ENSSSCG00000040317|ENSSSCG00000035357|ENSSSCG00000028964
45646	0.0068	0.043	11	24	1916	8895	regulation of erythrocyte differentiation	ENSSSCG00000016057|ENSSSCG00000009704|ENSSSCG00000005096|ENSSSCG00000015638|ENSSSCG00000027237|ENSSSCG00000000233|ENSSSCG00000001556|ENSSSCG00000015669|ENSSSCG00000040575|ENSSSCG00000017403|ENSSSCG00000015235
45648	0.0068	0.043	11	24	1916	8895	positive regulation of erythrocyte differentiation	ENSSSCG00000016057|ENSSSCG00000009704|ENSSSCG00000005096|ENSSSCG00000015638|ENSSSCG00000027237|ENSSSCG00000000233|ENSSSCG00000001556|ENSSSCG00000015669|ENSSSCG00000040575|ENSSSCG00000017403|ENSSSCG00000015235
43392	0.00684	0.0432	32	98	1916	8895	negative regulation of DNA binding	ENSSSCG00000037815|ENSSSCG00000004154|ENSSSCG00000033613|ENSSSCG00000010638|ENSSSCG00000031592|ENSSSCG00000016954|ENSSSCG00000038500|ENSSSCG00000013940|ENSSSCG00000035795|ENSSSCG00000010235|ENSSSCG00000039514|ENSSSCG00000014780|ENSSSCG00000033180|ENSSSCG00000004507|ENSSSCG00000002525|ENSSSCG00000003419|ENSSSCG00000007956|ENSSSCG00000001952|ENSSSCG00000005437|ENSSSCG00000028875|ENSSSCG00000003251|…
43537	0.00705	0.0442	10	21	1916	8895	negative regulation of blood vessel endothelial cell migration	ENSSSCG00000009348|ENSSSCG00000017366|ENSSSCG00000003088|ENSSSCG00000039393|ENSSSCG00000033759|ENSSSCG00000002389|ENSSSCG00000004755|ENSSSCG00000005437|ENSSSCG00000015753|ENSSSCG00000000232
7159	0.00705	0.0442	10	21	1916	8895	leukocyte cell-cell adhesion	ENSSSCG00000006288|ENSSSCG00000017705|ENSSSCG00000020736|ENSSSCG00000017091|ENSSSCG00000013655|ENSSSCG00000000257|ENSSSCG00000016009|ENSSSCG00000021397|ENSSSCG00000007797|ENSSSCG00000006862
30155	0.00705	0.0442	38	121	1916	8895	regulation of cell adhesion	ENSSSCG00000005122|ENSSSCG00000006035|ENSSSCG00000008953|ENSSSCG00000016958|ENSSSCG00000017705|ENSSSCG00000013900|ENSSSCG00000010834|ENSSSCG00000017306|ENSSSCG00000017268|ENSSSCG00000010199|ENSSSCG00000038397|ENSSSCG00000001912|ENSSSCG00000037065|ENSSSCG00000003654|ENSSSCG00000005215|ENSSSCG00000011810|ENSSSCG00000013415|ENSSSCG00000013655|ENSSSCG00000011592|ENSSSCG00000012780|ENSSSCG00000037449|…
43433	0.00711	0.0443	29	87	1916	8895	negative regulation of transcription factor activity	ENSSSCG00000037815|ENSSSCG00000004154|ENSSSCG00000033613|ENSSSCG00000010638|ENSSSCG00000016954|ENSSSCG00000038500|ENSSSCG00000013940|ENSSSCG00000010235|ENSSSCG00000039514|ENSSSCG00000014780|ENSSSCG00000033180|ENSSSCG00000004507|ENSSSCG00000002525|ENSSSCG00000003419|ENSSSCG00000007956|ENSSSCG00000001952|ENSSSCG00000005437|ENSSSCG00000028875|ENSSSCG00000003251|ENSSSCG00000017918|ENSSSCG00000033844|…
90048	0.00711	0.0443	29	87	1916	8895	negative regulation of transcription regulator activity	ENSSSCG00000037815|ENSSSCG00000004154|ENSSSCG00000033613|ENSSSCG00000010638|ENSSSCG00000016954|ENSSSCG00000038500|ENSSSCG00000013940|ENSSSCG00000010235|ENSSSCG00000039514|ENSSSCG00000014780|ENSSSCG00000033180|ENSSSCG00000004507|ENSSSCG00000002525|ENSSSCG00000003419|ENSSSCG00000007956|ENSSSCG00000001952|ENSSSCG00000005437|ENSSSCG00000028875|ENSSSCG00000003251|ENSSSCG00000017918|ENSSSCG00000033844|…
31329	0.00712	0.0443	117	443	1916	8895	regulation of cellular catabolic process	ENSSSCG00000009029|ENSSSCG00000009668|ENSSSCG00000017723|ENSSSCG00000038026|ENSSSCG00000031513|ENSSSCG00000016512|ENSSSCG00000036129|ENSSSCG00000032842|ENSSSCG00000015550|ENSSSCG00000038397|ENSSSCG00000010381|ENSSSCG00000035284|ENSSSCG00000000684|ENSSSCG00000024771|ENSSSCG00000040465|ENSSSCG00000008344|ENSSSCG00000039080|ENSSSCG00000017738|ENSSSCG00000039986|ENSSSCG00000011592|ENSSSCG00000013256|…
51338	0.00724	0.0449	111	418	1916	8895	regulation of transferase activity	ENSSSCG00000016918|ENSSSCG00000026041|ENSSSCG00000009429|ENSSSCG00000017605|ENSSSCG00000031513|ENSSSCG00000040581|ENSSSCG00000024813|ENSSSCG00000022998|ENSSSCG00000002509|ENSSSCG00000038397|ENSSSCG00000030707|ENSSSCG00000037065|ENSSSCG00000010816|ENSSSCG00000015839|ENSSSCG00000013415|ENSSSCG00000006383|ENSSSCG00000010428|ENSSSCG00000039103|ENSSSCG00000013534|ENSSSCG00000037449|ENSSSCG00000017730|…
5615	2.4751e-16	1.099e-13	165	453	1293	6310	extracellular space	ENSSSCG00000013408|ENSSSCG00000009668|ENSSSCG00000006035|ENSSSCG00000004133|ENSSSCG00000031750|ENSSSCG00000029675|ENSSSCG00000004890|ENSSSCG00000009704|ENSSSCG00000008978|ENSSSCG00000007083|ENSSSCG00000017723|ENSSSCG00000037579|ENSSSCG00000002749|ENSSSCG00000004888|ENSSSCG00000010816|ENSSSCG00000025463|ENSSSCG00000012604|ENSSSCG00000015839|ENSSSCG00000013415|ENSSSCG00000013418|ENSSSCG00000010428|…
5887	1.083e-11	8.0144e-10	127	359	1293	6310	integral to plasma membrane	ENSSSCG00000033018|ENSSSCG00000034506|ENSSSCG00000009827|ENSSSCG00000014851|ENSSSCG00000003839|ENSSSCG00000016122|ENSSSCG00000031082|ENSSSCG00000024018|ENSSSCG00000029304|ENSSSCG00000004486|ENSSSCG00000007115|ENSSSCG00000015839|ENSSSCG00000036639|ENSSSCG00000029323|ENSSSCG00000039909|ENSSSCG00000014869|ENSSSCG00000020749|ENSSSCG00000013653|ENSSSCG00000016129|ENSSSCG00000013654|ENSSSCG00000013655|…
31226	2.3408e-11	1.4847e-09	129	370	1293	6310	intrinsic to plasma membrane	ENSSSCG00000033018|ENSSSCG00000034506|ENSSSCG00000009827|ENSSSCG00000014851|ENSSSCG00000003839|ENSSSCG00000016122|ENSSSCG00000031082|ENSSSCG00000024018|ENSSSCG00000029304|ENSSSCG00000004486|ENSSSCG00000007115|ENSSSCG00000015839|ENSSSCG00000036639|ENSSSCG00000029323|ENSSSCG00000039909|ENSSSCG00000014869|ENSSSCG00000020749|ENSSSCG00000013653|ENSSSCG00000016129|ENSSSCG00000013654|ENSSSCG00000013655|…
9986	2.8676e-09	1.5915e-07	109	318	1293	6310	cell surface	ENSSSCG00000009668|ENSSSCG00000008217|ENSSSCG00000034506|ENSSSCG00000016916|ENSSSCG00000015669|ENSSSCG00000022512|ENSSSCG00000016122|ENSSSCG00000037065|ENSSSCG00000040465|ENSSSCG00000009555|ENSSSCG00000007115|ENSSSCG00000029668|ENSSSCG00000005211|ENSSSCG00000015839|ENSSSCG00000011754|ENSSSCG00000039103|ENSSSCG00000013655|ENSSSCG00000016009|ENSSSCG00000017578|ENSSSCG00000039074|ENSSSCG00000006413|…
5764	1.2227e-05	0.00038776	66	198	1293	6310	lysosome	ENSSSCG00000010854|ENSSSCG00000012117|ENSSSCG00000036288|ENSSSCG00000038026|ENSSSCG00000013242|ENSSSCG00000017255|ENSSSCG00000006506|ENSSSCG00000031082|ENSSSCG00000008980|ENSSSCG00000000361|ENSSSCG00000004486|ENSSSCG00000009555|ENSSSCG00000012604|ENSSSCG00000011876|ENSSSCG00000011436|ENSSSCG00000036673|ENSSSCG00000001927|ENSSSCG00000004318|ENSSSCG00000032282|ENSSSCG00000002852|ENSSSCG00000040732|…
70062	8.2079e-05	0.0021437	24	55	1293	6310	extracellular vesicular exosome	ENSSSCG00000012604|ENSSSCG00000005211|ENSSSCG00000011877|ENSSSCG00000033667|ENSSSCG00000011942|ENSSSCG00000036704|ENSSSCG00000040808|ENSSSCG00000036288|ENSSSCG00000015535|ENSSSCG00000013655|ENSSSCG00000038366|ENSSSCG00000039214|ENSSSCG00000000707|ENSSSCG00000031337|ENSSSCG00000035147|ENSSSCG00000016267|ENSSSCG00000016442|ENSSSCG00000033190|ENSSSCG00000036350|ENSSSCG00000005935|ENSSSCG00000015140|…
9897	9.3678e-05	0.0023107	46	133	1293	6310	external side of plasma membrane	ENSSSCG00000028561|ENSSSCG00000008217|ENSSSCG00000037319|ENSSSCG00000006374|ENSSSCG00000034506|ENSSSCG00000011925|ENSSSCG00000016916|ENSSSCG00000017306|ENSSSCG00000035078|ENSSSCG00000034660|ENSSSCG00000039677|ENSSSCG00000010077|ENSSSCG00000015844|ENSSSCG00000022512|ENSSSCG00000000705|ENSSSCG00000016122|ENSSSCG00000037682|ENSSSCG00000009097|ENSSSCG00000024311|ENSSSCG00000040465|ENSSSCG00000026217|…
5773	0.00010082	0.0023559	78	258	1293	6310	vacuole	ENSSSCG00000005386|ENSSSCG00000010854|ENSSSCG00000012117|ENSSSCG00000036288|ENSSSCG00000014016|ENSSSCG00000038026|ENSSSCG00000013242|ENSSSCG00000002707|ENSSSCG00000017255|ENSSSCG00000000645|ENSSSCG00000006506|ENSSSCG00000031082|ENSSSCG00000008980|ENSSSCG00000023247|ENSSSCG00000000361|ENSSSCG00000004486|ENSSSCG00000009555|ENSSSCG00000012604|ENSSSCG00000011876|ENSSSCG00000011436|ENSSSCG00000013734|…
45121	0.00032881	0.0072996	39	113	1293	6310	membrane raft	ENSSSCG00000005122|ENSSSCG00000006035|ENSSSCG00000029411|ENSSSCG00000006197|ENSSSCG00000040208|ENSSSCG00000023371|ENSSSCG00000014633|ENSSSCG00000038366|ENSSSCG00000035355|ENSSSCG00000000708|ENSSSCG00000010199|ENSSSCG00000026618|ENSSSCG00000005838|ENSSSCG00000025729|ENSSSCG00000037065|ENSSSCG00000000625|ENSSSCG00000010448|ENSSSCG00000036639|ENSSSCG00000029323|ENSSSCG00000011754|ENSSSCG00000009759|…
5839	0.0010928	0.023105	10	18	1293	6310	proteasome core complex	ENSSSCG00000039582|ENSSSCG00000031781|ENSSSCG00000005072|ENSSSCG00000013391|ENSSSCG00000026951|ENSSSCG00000001951|ENSSSCG00000034984|ENSSSCG00000006830|ENSSSCG00000008412|ENSSSCG00000001463
32587	0.0017612	0.034	17	41	1293	6310	ruffle membrane	ENSSSCG00000027053|ENSSSCG00000008348|ENSSSCG00000004570|ENSSSCG00000032341|ENSSSCG00000031791|ENSSSCG00000010581|ENSSSCG00000011020|ENSSSCG00000010454|ENSSSCG00000034632|ENSSSCG00000000798|ENSSSCG00000000600|ENSSSCG00000030707|ENSSSCG00000030408|ENSSSCG00000003654|ENSSSCG00000002535|ENSSSCG00000009786|ENSSSCG00000035090
4888	8.7702e-28	1.792e-25	143	278	1730	7827	transmembrane receptor activity	ENSSSCG00000000291|ENSSSCG00000040989|ENSSSCG00000028460|ENSSSCG00000016916|ENSSSCG00000032162|ENSSSCG00000015669|ENSSSCG00000037735|ENSSSCG00000038667|ENSSSCG00000016599|ENSSSCG00000038392|ENSSSCG00000006309|ENSSSCG00000025503|ENSSSCG00000009314|ENSSSCG00000007115|ENSSSCG00000029668|ENSSSCG00000032156|ENSSSCG00000011754|ENSSSCG00000016129|ENSSSCG00000032438|ENSSSCG00000011592|ENSSSCG00000011630|…
4872	1.184e-27	1.8144e-25	178	382	1730	7827	receptor activity	ENSSSCG00000000291|ENSSSCG00000010655|ENSSSCG00000040989|ENSSSCG00000028460|ENSSSCG00000016916|ENSSSCG00000032162|ENSSSCG00000012396|ENSSSCG00000015669|ENSSSCG00000037735|ENSSSCG00000038667|ENSSSCG00000016599|ENSSSCG00000038392|ENSSSCG00000006309|ENSSSCG00000008980|ENSSSCG00000025503|ENSSSCG00000040465|ENSSSCG00000009314|ENSSSCG00000007115|ENSSSCG00000029668|ENSSSCG00000034216|ENSSSCG00000032156|…
4930	7.9521e-16	9.7493e-14	76	145	1730	7827	G-protein coupled receptor activity	ENSSSCG00000031278|ENSSSCG00000000291|ENSSSCG00000040989|ENSSSCG00000028460|ENSSSCG00000032162|ENSSSCG00000010054|ENSSSCG00000034660|ENSSSCG00000037137|ENSSSCG00000035355|ENSSSCG00000037735|ENSSSCG00000036844|ENSSSCG00000033456|ENSSSCG00000016599|ENSSSCG00000027849|ENSSSCG00000003756|ENSSSCG00000025503|ENSSSCG00000021862|ENSSSCG00000011712|ENSSSCG00000011316|ENSSSCG00000032156|ENSSSCG00000011754|…
5126	6.0913e-09	5.3342e-07	42	82	1730	7827	cytokine receptor binding	ENSSSCG00000034722|ENSSSCG00000033457|ENSSSCG00000008953|ENSSSCG00000036704|ENSSSCG00000040808|ENSSSCG00000008978|ENSSSCG00000009429|ENSSSCG00000017705|ENSSSCG00000008959|ENSSSCG00000036288|ENSSSCG00000034087|ENSSSCG00000017723|ENSSSCG00000039214|ENSSSCG00000036445|ENSSSCG00000017700|ENSSSCG00000017920|ENSSSCG00000037579|ENSSSCG00000040188|ENSSSCG00000005838|ENSSSCG00000002525|ENSSSCG00000008088|…
5125	4.7075e-08	3.6071e-06	38	75	1730	7827	cytokine activity	ENSSSCG00000034722|ENSSSCG00000033457|ENSSSCG00000008953|ENSSSCG00000036704|ENSSSCG00000040808|ENSSSCG00000008978|ENSSSCG00000009429|ENSSSCG00000017705|ENSSSCG00000008959|ENSSSCG00000036288|ENSSSCG00000034087|ENSSSCG00000017723|ENSSSCG00000039214|ENSSSCG00000035598|ENSSSCG00000036445|ENSSSCG00000017700|ENSSSCG00000017920|ENSSSCG00000037579|ENSSSCG00000008088|ENSSSCG00000026695|ENSSSCG00000040961|…
42379	1.499e-06	0.0001021	16	23	1730	7827	chemokine receptor binding	ENSSSCG00000034722|ENSSSCG00000033457|ENSSSCG00000008953|ENSSSCG00000032474|ENSSSCG00000008978|ENSSSCG00000017705|ENSSSCG00000008959|ENSSSCG00000017723|ENSSSCG00000036445|ENSSSCG00000032777|ENSSSCG00000017700|ENSSSCG00000017920|ENSSSCG00000037579|ENSSSCG00000038162|ENSSSCG00000023557|ENSSSCG00000016254
8009	4.7828e-06	0.00029319	15	22	1730	7827	chemokine activity	ENSSSCG00000034722|ENSSSCG00000033457|ENSSSCG00000008953|ENSSSCG00000032474|ENSSSCG00000008978|ENSSSCG00000017705|ENSSSCG00000008959|ENSSSCG00000017723|ENSSSCG00000036445|ENSSSCG00000032777|ENSSSCG00000017700|ENSSSCG00000017920|ENSSSCG00000037579|ENSSSCG00000038162|ENSSSCG00000016254
3705	5.9117e-05	0.0025885	16	28	1730	7827	RNA polymerase II transcription factor activity, enhancer binding	ENSSSCG00000011514|ENSSSCG00000028771|ENSSSCG00000034207|ENSSSCG00000028552|ENSSSCG00000005096|ENSSSCG00000006371|ENSSSCG00000007371|ENSSSCG00000012981|ENSSSCG00000034395|ENSSSCG00000036136|ENSSSCG00000013237|ENSSSCG00000037663|ENSSSCG00000012039|ENSSSCG00000039161|ENSSSCG00000002866|ENSSSCG00000000443
44212	8.0722e-05	0.0032988	59	169	1730	7827	DNA regulatory region binding	ENSSSCG00000009704|ENSSSCG00000010219|ENSSSCG00000017403|ENSSSCG00000034191|ENSSSCG00000015595|ENSSSCG00000002866|ENSSSCG00000033381|ENSSSCG00000006902|ENSSSCG00000000443|ENSSSCG00000004645|ENSSSCG00000011514|ENSSSCG00000000084|ENSSSCG00000028552|ENSSSCG00000005096|ENSSSCG00000014307|ENSSSCG00000013730|ENSSSCG00000015112|ENSSSCG00000036314|ENSSSCG00000016520|ENSSSCG00000038460|ENSSSCG00000038220|…
70851	8.697e-05	0.0033321	15	26	1730	7827	growth factor receptor binding	ENSSSCG00000008963|ENSSSCG00000008326|ENSSSCG00000033667|ENSSSCG00000011436|ENSSSCG00000036704|ENSSSCG00000040808|ENSSSCG00000036828|ENSSSCG00000031791|ENSSSCG00000036288|ENSSSCG00000039214|ENSSSCG00000008090|ENSSSCG00000038185|ENSSSCG00000014362|ENSSSCG00000008088|ENSSSCG00000005743
19955	9.4081e-05	0.0033924	32	77	1730	7827	cytokine binding	ENSSSCG00000016916|ENSSSCG00000011528|ENSSSCG00000035078|ENSSSCG00000034660|ENSSSCG00000016851|ENSSSCG00000012633|ENSSSCG00000000708|ENSSSCG00000025846|ENSSSCG00000027628|ENSSSCG00000000705|ENSSSCG00000000706|ENSSSCG00000038351|ENSSSCG00000024311|ENSSSCG00000003331|ENSSSCG00000007973|ENSSSCG00000029668|ENSSSCG00000009633|ENSSSCG00000008842|ENSSSCG00000011316|ENSSSCG00000014825|ENSSSCG00000012402|…
42803	0.00011649	0.0037292	126	425	1730	7827	protein homodimerization activity	ENSSSCG00000026041|ENSSSCG00000000050|ENSSSCG00000009945|ENSSSCG00000012039|ENSSSCG00000031236|ENSSSCG00000032842|ENSSSCG00000031356|ENSSSCG00000000601|ENSSSCG00000002866|ENSSSCG00000020736|ENSSSCG00000006309|ENSSSCG00000010816|ENSSSCG00000040465|ENSSSCG00000004520|ENSSSCG00000009039|ENSSSCG00000009832|ENSSSCG00000008348|ENSSSCG00000036639|ENSSSCG00000012727|ENSSSCG00000011912|ENSSSCG00000039103|…
5164	0.00012775	0.0037292	14	24	1730	7827	tumor necrosis factor receptor binding	ENSSSCG00000009429|ENSSSCG00000022370|ENSSSCG00000030172|ENSSSCG00000034087|ENSSSCG00000020906|ENSSSCG00000032658|ENSSSCG00000016057|ENSSSCG00000040188|ENSSSCG00000005838|ENSSSCG00000001403|ENSSSCG00000002525|ENSSSCG00000026695|ENSSSCG00000021068|ENSSSCG00000005511
19199	0.00015587	0.0043432	15	27	1730	7827	transmembrane receptor protein kinase activity	ENSSSCG00000008842|ENSSSCG00000006465|ENSSSCG00000005122|ENSSSCG00000007675|ENSSSCG00000008844|ENSSSCG00000015669|ENSSSCG00000014441|ENSSSCG00000015874|ENSSSCG00000010199|ENSSSCG00000000233|ENSSSCG00000009320|ENSSSCG00000040885|ENSSSCG00000009314|ENSSSCG00000022741|ENSSSCG00000000232
5149	0.00016384	0.0043666	8	10	1730	7827	interleukin-1 receptor binding	ENSSSCG00000008090|ENSSSCG00000033667|ENSSSCG00000011436|ENSSSCG00000036704|ENSSSCG00000040808|ENSSSCG00000036288|ENSSSCG00000008088|ENSSSCG00000039214
1664	0.00018644	0.0047619	26	60	1730	7827	G-protein-coupled receptor binding	ENSSSCG00000034722|ENSSSCG00000033457|ENSSSCG00000008953|ENSSSCG00000029279|ENSSSCG00000008978|ENSSSCG00000017705|ENSSSCG00000008959|ENSSSCG00000017723|ENSSSCG00000011000|ENSSSCG00000015129|ENSSSCG00000036445|ENSSSCG00000017700|ENSSSCG00000017920|ENSSSCG00000037579|ENSSSCG00000010281|ENSSSCG00000000625|ENSSSCG00000025689|ENSSSCG00000000182|ENSSSCG00000017918|ENSSSCG00000032474|ENSSSCG00000032777|…
3700	0.00023149	0.0056762	133	459	1730	7827	transcription factor activity	ENSSSCG00000011106|ENSSSCG00000009704|ENSSSCG00000008618|ENSSSCG00000037970|ENSSSCG00000017604|ENSSSCG00000033497|ENSSSCG00000012039|ENSSSCG00000039514|ENSSSCG00000031356|ENSSSCG00000034191|ENSSSCG00000003718|ENSSSCG00000002866|ENSSSCG00000039761|ENSSSCG00000033381|ENSSSCG00000000443|ENSSSCG00000025343|ENSSSCG00000004645|ENSSSCG00000012967|ENSSSCG00000011514|ENSSSCG00000032154|ENSSSCG00000024152|…
5031	0.00036755	0.0080468	9	13	1730	7827	tumor necrosis factor receptor activity	ENSSSCG00000000705|ENSSSCG00000000706|ENSSSCG00000038351|ENSSSCG00000014825|ENSSSCG00000035078|ENSSSCG00000000708|ENSSSCG00000003331|ENSSSCG00000011333|ENSSSCG00000009633
30246	0.00044503	0.0094071	47	135	1730	7827	carbohydrate binding	ENSSSCG00000033854|ENSSSCG00000003088|ENSSSCG00000015907|ENSSSCG00000008978|ENSSSCG00000007043|ENSSSCG00000015244|ENSSSCG00000030005|ENSSSCG00000014136|ENSSSCG00000035457|ENSSSCG00000037579|ENSSSCG00000016442|ENSSSCG00000014362|ENSSSCG00000002669|ENSSSCG00000015250|ENSSSCG00000039287|ENSSSCG00000000640|ENSSSCG00000002983|ENSSSCG00000005379|ENSSSCG00000008486|ENSSSCG00000040465|ENSSSCG00000026217|…
5044	0.00046925	0.0095883	16	32	1730	7827	scavenger receptor activity	ENSSSCG00000034914|ENSSSCG00000031085|ENSSSCG00000031150|ENSSSCG00000004193|ENSSSCG00000013115|ENSSSCG00000033146|ENSSSCG00000011630|ENSSSCG00000038667|ENSSSCG00000039217|ENSSSCG00000017920|ENSSSCG00000035171|ENSSSCG00000039162|ENSSSCG00000038392|ENSSSCG00000036383|ENSSSCG00000003600|ENSSSCG00000009138
30414	0.00053651	0.010278	28	70	1730	7827	peptidase inhibitor activity	ENSSSCG00000007421|ENSSSCG00000004890|ENSSSCG00000031615|ENSSSCG00000033572|ENSSSCG00000015244|ENSSSCG00000022337|ENSSSCG00000037360|ENSSSCG00000027529|ENSSSCG00000000705|ENSSSCG00000017032|ENSSSCG00000004888|ENSSSCG00000026695|ENSSSCG00000022258|ENSSSCG00000025028|ENSSSCG00000000660|ENSSSCG00000028871|ENSSSCG00000022290|ENSSSCG00000007131|ENSSSCG00000013551|ENSSSCG00000011355|ENSSSCG00000016032|…
4197	0.00058258	0.010822	23	54	1730	7827	cysteine-type endopeptidase activity	ENSSSCG00000003460|ENSSSCG00000012569|ENSSSCG00000029411|ENSSSCG00000028157|ENSSSCG00000014924|ENSSSCG00000038918|ENSSSCG00000012970|ENSSSCG00000032408|ENSSSCG00000014996|ENSSSCG00000014875|ENSSSCG00000014997|ENSSSCG00000034012|ENSSSCG00000030697|ENSSSCG00000016464|ENSSSCG00000016101|ENSSSCG00000000457|ENSSSCG00000026940|ENSSSCG00000022773|ENSSSCG00000004114|ENSSSCG00000002452|ENSSSCG00000023666|…
43565	0.00065041	0.011727	92	307	1730	7827	sequence-specific DNA binding	ENSSSCG00000033613|ENSSSCG00000030582|ENSSSCG00000037970|ENSSSCG00000017604|ENSSSCG00000033497|ENSSSCG00000012039|ENSSSCG00000017403|ENSSSCG00000032644|ENSSSCG00000037898|ENSSSCG00000039161|ENSSSCG00000034191|ENSSSCG00000002866|ENSSSCG00000033381|ENSSSCG00000023803|ENSSSCG00000000443|ENSSSCG00000004369|ENSSSCG00000006625|ENSSSCG00000007559|ENSSSCG00000011514|ENSSSCG00000000084|ENSSSCG00000028552|…
4866	0.0009113	0.015517	25	62	1730	7827	endopeptidase inhibitor activity	ENSSSCG00000004890|ENSSSCG00000031615|ENSSSCG00000033572|ENSSSCG00000015244|ENSSSCG00000022337|ENSSSCG00000037360|ENSSSCG00000027529|ENSSSCG00000000705|ENSSSCG00000017032|ENSSSCG00000004888|ENSSSCG00000026695|ENSSSCG00000025028|ENSSSCG00000000660|ENSSSCG00000028871|ENSSSCG00000007131|ENSSSCG00000013551|ENSSSCG00000011355|ENSSSCG00000016032|ENSSSCG00000002954|ENSSSCG00000035296|ENSSSCG00000039573|…
45309	0.0010592	0.016232	14	28	1730	7827	protein phosphorylated amino acid binding	ENSSSCG00000036956|ENSSSCG00000008923|ENSSSCG00000016958|ENSSSCG00000015115|ENSSSCG00000013553|ENSSSCG00000003608|ENSSSCG00000038062|ENSSSCG00000025537|ENSSSCG00000003549|ENSSSCG00000025729|ENSSSCG00000002688|ENSSSCG00000008144|ENSSSCG00000005743|ENSSSCG00000022486
5070	0.0010592	0.016232	14	28	1730	7827	SH3/SH2 adaptor activity	ENSSSCG00000028561|ENSSSCG00000006893|ENSSSCG00000022380|ENSSSCG00000008923|ENSSSCG00000013853|ENSSSCG00000012643|ENSSSCG00000030289|ENSSSCG00000017495|ENSSSCG00000008240|ENSSSCG00000008144|ENSSSCG00000007811|ENSSSCG00000005358|ENSSSCG00000005620|ENSSSCG00000004674
4175	0.001112	0.0163	72	234	1730	7827	endopeptidase activity	ENSSSCG00000029675|ENSSSCG00000032408|ENSSSCG00000007083|ENSSSCG00000035594|ENSSSCG00000034984|ENSSSCG00000002749|ENSSSCG00000016243|ENSSSCG00000017052|ENSSSCG00000001978|ENSSSCG00000026951|ENSSSCG00000023362|ENSSSCG00000007436|ENSSSCG00000012569|ENSSSCG00000031781|ENSSSCG00000028157|ENSSSCG00000013418|ENSSSCG00000014984|ENSSSCG00000014985|ENSSSCG00000034012|ENSSSCG00000014987|ENSSSCG00000030697|…
4714	0.0011242	0.0163	10	17	1730	7827	transmembrane receptor protein tyrosine kinase activity	ENSSSCG00000008842|ENSSSCG00000006465|ENSSSCG00000005122|ENSSSCG00000007675|ENSSSCG00000008844|ENSSSCG00000009320|ENSSSCG00000014441|ENSSSCG00000010199|ENSSSCG00000009314|ENSSSCG00000022741
50750	0.00117	0.0163	8	12	1730	7827	low-density lipoprotein receptor binding	ENSSSCG00000009668|ENSSSCG00000003088|ENSSSCG00000003549|ENSSSCG00000014070|ENSSSCG00000010428|ENSSSCG00000011000|ENSSSCG00000016158|ENSSSCG00000021587
19900	0.0022092	0.030095	108	382	1730	7827	kinase binding	ENSSSCG00000016918|ENSSSCG00000034348|ENSSSCG00000026041|ENSSSCG00000008618|ENSSSCG00000033410|ENSSSCG00000004929|ENSSSCG00000002509|ENSSSCG00000012163|ENSSSCG00000038397|ENSSSCG00000002866|ENSSSCG00000020736|ENSSSCG00000037065|ENSSSCG00000024771|ENSSSCG00000003155|ENSSSCG00000005215|ENSSSCG00000024810|ENSSSCG00000004520|ENSSSCG00000008348|ENSSSCG00000030130|ENSSSCG00000028197|ENSSSCG00000014349|…
4857	0.0031919	0.042535	42	128	1730	7827	enzyme inhibitor activity	ENSSSCG00000017908|ENSSSCG00000007421|ENSSSCG00000004890|ENSSSCG00000038500|ENSSSCG00000031615|ENSSSCG00000033572|ENSSSCG00000015244|ENSSSCG00000022337|ENSSSCG00000040461|ENSSSCG00000037360|ENSSSCG00000027709|ENSSSCG00000027529|ENSSSCG00000000705|ENSSSCG00000022998|ENSSSCG00000017032|ENSSSCG00000004888|ENSSSCG00000022098|ENSSSCG00000026695|ENSSSCG00000022258|ENSSSCG00000025028|ENSSSCG00000000660|…
4869	0.0037126	0.048421	12	25	1730	7827	cysteine-type endopeptidase inhibitor activity	ENSSSCG00000037360|ENSSSCG00000027529|ENSSSCG00000028871|ENSSSCG00000000705|ENSSSCG00000007131|ENSSSCG00000017032|ENSSSCG00000031615|ENSSSCG00000029879|ENSSSCG00000026695|ENSSSCG00000009565|ENSSSCG00000009203|ENSSSCG00000025028
Table. GO terms overrepresented among DEGs between high RFI line at 6 hpi and baseline.
GO-ID	p-value	corr p-value	x	n	X	N	Description	Genes in test set
6952	2.7908e-18	2.4289e-15	179	394	2281	8895	defense response	ENSSSCG00000013888|ENSSSCG00000015549|ENSSSCG00000034506|ENSSSCG00000008978|ENSSSCG00000017206|ENSSSCG00000017723|ENSSSCG00000013766|ENSSSCG00000007080|ENSSSCG00000001818|ENSSSCG00000032963|ENSSSCG00000010772|ENSSSCG00000002629|ENSSSCG00000022512|ENSSSCG00000002749|ENSSSCG00000013494|ENSSSCG00000005617|ENSSSCG00000003714|ENSSSCG00000040502|ENSSSCG00000003437|ENSSSCG00000005215|ENSSSCG00000040465|…
51707	2.5862e-17	1.3505e-14	148	312	2281	8895	response to other organism	ENSSSCG00000022080|ENSSSCG00000013767|ENSSSCG00000015549|ENSSSCG00000008978|ENSSSCG00000025593|ENSSSCG00000013406|ENSSSCG00000039918|ENSSSCG00000017723|ENSSSCG00000013766|ENSSSCG00000032963|ENSSSCG00000022512|ENSSSCG00000002749|ENSSSCG00000003799|ENSSSCG00000040502|ENSSSCG00000003437|ENSSSCG00000040465|ENSSSCG00000007754|ENSSSCG00000006543|ENSSSCG00000027660|ENSSSCG00000039623|ENSSSCG00000014349|…
23049	1.0539e-16	2.7517e-14	84	145	2281	8895	signal initiation by protein/peptide mediator	ENSSSCG00000031154|ENSSSCG00000008978|ENSSSCG00000009429|ENSSSCG00000016832|ENSSSCG00000012397|ENSSSCG00000017723|ENSSSCG00000017406|ENSSSCG00000012633|ENSSSCG00000032368|ENSSSCG00000002704|ENSSSCG00000003799|ENSSSCG00000040502|ENSSSCG00000003437|ENSSSCG00000006502|ENSSSCG00000005215|ENSSSCG00000009633|ENSSSCG00000029668|ENSSSCG00000032474|ENSSSCG00000014825|ENSSSCG00000007030|ENSSSCG00000039623|…
19221	1.0539e-16	2.7517e-14	84	145	2281	8895	cytokine-mediated signaling pathway	ENSSSCG00000031154|ENSSSCG00000008978|ENSSSCG00000009429|ENSSSCG00000016832|ENSSSCG00000012397|ENSSSCG00000017723|ENSSSCG00000017406|ENSSSCG00000012633|ENSSSCG00000032368|ENSSSCG00000002704|ENSSSCG00000003799|ENSSSCG00000040502|ENSSSCG00000003437|ENSSSCG00000006502|ENSSSCG00000005215|ENSSSCG00000009633|ENSSSCG00000029668|ENSSSCG00000032474|ENSSSCG00000014825|ENSSSCG00000007030|ENSSSCG00000039623|…
51704	1.3855e-16	3.2887e-14	172	386	2281	8895	multi-organism process	ENSSSCG00000022080|ENSSSCG00000013767|ENSSSCG00000015549|ENSSSCG00000008978|ENSSSCG00000025593|ENSSSCG00000013406|ENSSSCG00000039918|ENSSSCG00000017723|ENSSSCG00000013766|ENSSSCG00000014177|ENSSSCG00000017202|ENSSSCG00000032963|ENSSSCG00000022512|ENSSSCG00000001539|ENSSSCG00000002749|ENSSSCG00000003799|ENSSSCG00000040502|ENSSSCG00000003437|ENSSSCG00000040465|ENSSSCG00000007754|ENSSSCG00000006543|…
9607	2.7958e-16	6.0832e-14	163	362	2281	8895	response to biotic stimulus	ENSSSCG00000022080|ENSSSCG00000013767|ENSSSCG00000015549|ENSSSCG00000008978|ENSSSCG00000025593|ENSSSCG00000013406|ENSSSCG00000039918|ENSSSCG00000017723|ENSSSCG00000013766|ENSSSCG00000032963|ENSSSCG00000022512|ENSSSCG00000002749|ENSSSCG00000003799|ENSSSCG00000040502|ENSSSCG00000003437|ENSSSCG00000040465|ENSSSCG00000007754|ENSSSCG00000006543|ENSSSCG00000027660|ENSSSCG00000039623|ENSSSCG00000014349|…
6955	6.8417e-16	1.3741e-13	180	415	2281	8895	immune response	ENSSSCG00000013888|ENSSSCG00000015549|ENSSSCG00000034506|ENSSSCG00000008978|ENSSSCG00000009429|ENSSSCG00000017206|ENSSSCG00000017723|ENSSSCG00000007080|ENSSSCG00000001818|ENSSSCG00000032963|ENSSSCG00000002629|ENSSSCG00000022512|ENSSSCG00000040188|ENSSSCG00000013494|ENSSSCG00000005617|ENSSSCG00000040502|ENSSSCG00000003437|ENSSSCG00000000687|ENSSSCG00000005215|ENSSSCG00000007754|ENSSSCG00000006543|…
9617	1.3223e-15	2.466e-13	108	212	2281	8895	response to bacterium	ENSSSCG00000022080|ENSSSCG00000013767|ENSSSCG00000008978|ENSSSCG00000025593|ENSSSCG00000013406|ENSSSCG00000039918|ENSSSCG00000017723|ENSSSCG00000013766|ENSSSCG00000022512|ENSSSCG00000002749|ENSSSCG00000003799|ENSSSCG00000003437|ENSSSCG00000040465|ENSSSCG00000026605|ENSSSCG00000001404|ENSSSCG00000006539|ENSSSCG00000040575|ENSSSCG00000026602|ENSSSCG00000008359|ENSSSCG00000030042|ENSSSCG00000006250|…
2682	8.2697e-15	1.3495e-12	169	391	2281	8895	regulation of immune system process	ENSSSCG00000013888|ENSSSCG00000009429|ENSSSCG00000032561|ENSSSCG00000013406|ENSSSCG00000015669|ENSSSCG00000014855|ENSSSCG00000032601|ENSSSCG00000032963|ENSSSCG00000010772|ENSSSCG00000022512|ENSSSCG00000000688|ENSSSCG00000038398|ENSSSCG00000006309|ENSSSCG00000004369|ENSSSCG00000027487|ENSSSCG00000040465|ENSSSCG00000023842|ENSSSCG00000009555|ENSSSCG00000007477|ENSSSCG00000007356|ENSSSCG00000005211|…
48583	3.7932e-13	5.733e-11	193	479	2281	8895	regulation of response to stimulus	ENSSSCG00000026041|ENSSSCG00000014855|ENSSSCG00000032601|ENSSSCG00000037066|ENSSSCG00000000688|ENSSSCG00000038398|ENSSSCG00000006309|ENSSSCG00000027487|ENSSSCG00000007757|ENSSSCG00000003035|ENSSSCG00000005215|ENSSSCG00000040465|ENSSSCG00000001097|ENSSSCG00000009716|ENSSSCG00000010702|ENSSSCG00000001404|ENSSSCG00000008193|ENSSSCG00000008197|ENSSSCG00000014878|ENSSSCG00000014997|ENSSSCG00000011125|…
6954	4.529e-13	6.2239e-11	75	138	2281	8895	inflammatory response	ENSSSCG00000012118|ENSSSCG00000031154|ENSSSCG00000013888|ENSSSCG00000034506|ENSSSCG00000008978|ENSSSCG00000029230|ENSSSCG00000010450|ENSSSCG00000017723|ENSSSCG00000039798|ENSSSCG00000035355|ENSSSCG00000015987|ENSSSCG00000017403|ENSSSCG00000010772|ENSSSCG00000022512|ENSSSCG00000022957|ENSSSCG00000003714|ENSSSCG00000006748|ENSSSCG00000003437|ENSSSCG00000005215|ENSSSCG00000009633|ENSSSCG00000003113|…
32496	5.5811e-13	7.2861e-11	76	141	2281	8895	response to lipopolysaccharide	ENSSSCG00000037815|ENSSSCG00000009469|ENSSSCG00000022080|ENSSSCG00000013767|ENSSSCG00000008978|ENSSSCG00000017804|ENSSSCG00000013406|ENSSSCG00000039918|ENSSSCG00000038500|ENSSSCG00000017723|ENSSSCG00000039798|ENSSSCG00000035355|ENSSSCG00000006902|ENSSSCG00000003799|ENSSSCG00000003437|ENSSSCG00000040465|ENSSSCG00000009633|ENSSSCG00000032474|ENSSSCG00000009759|ENSSSCG00000006582|ENSSSCG00000014825|…
2237	7.3764e-13	9.1713e-11	80	152	2281	8895	response to molecule of bacterial origin	ENSSSCG00000037815|ENSSSCG00000009469|ENSSSCG00000022080|ENSSSCG00000013767|ENSSSCG00000008978|ENSSSCG00000025593|ENSSSCG00000017804|ENSSSCG00000013406|ENSSSCG00000039918|ENSSSCG00000038500|ENSSSCG00000017723|ENSSSCG00000039798|ENSSSCG00000035355|ENSSSCG00000038073|ENSSSCG00000006902|ENSSSCG00000003799|ENSSSCG00000003437|ENSSSCG00000040465|ENSSSCG00000004687|ENSSSCG00000009633|ENSSSCG00000032474|…
45087	2.318e-12	2.5218e-10	88	176	2281	8895	innate immune response	ENSSSCG00000012118|ENSSSCG00000013888|ENSSSCG00000006590|ENSSSCG00000017206|ENSSSCG00000017723|ENSSSCG00000039798|ENSSSCG00000008819|ENSSSCG00000012077|ENSSSCG00000012076|ENSSSCG00000007080|ENSSSCG00000012996|ENSSSCG00000001818|ENSSSCG00000017920|ENSSSCG00000032368|ENSSSCG00000002629|ENSSSCG00000022512|ENSSSCG00000014780|ENSSSCG00000038073|ENSSSCG00000013494|ENSSSCG00000005617|ENSSSCG00000040502|…
9611	1.5984e-11	1.6051e-09	111	246	2281	8895	response to wounding	ENSSSCG00000022080|ENSSSCG00000013888|ENSSSCG00000034506|ENSSSCG00000008978|ENSSSCG00000017723|ENSSSCG00000010772|ENSSSCG00000022512|ENSSSCG00000001539|ENSSSCG00000005617|ENSSSCG00000003714|ENSSSCG00000003437|ENSSSCG00000007239|ENSSSCG00000005215|ENSSSCG00000008103|ENSSSCG00000008348|ENSSSCG00000009558|ENSSSCG00000006383|ENSSSCG00000014987|ENSSSCG00000037449|ENSSSCG00000022405|ENSSSCG00000016254|…
7186	3.5862e-11	3.3441e-09	107	237	2281	8895	G-protein coupled receptor protein signaling pathway	ENSSSCG00000000291|ENSSSCG00000013408|ENSSSCG00000008978|ENSSSCG00000028460|ENSSSCG00000032162|ENSSSCG00000017723|ENSSSCG00000037735|ENSSSCG00000016599|ENSSSCG00000040581|ENSSSCG00000004807|ENSSSCG00000003714|ENSSSCG00000006824|ENSSSCG00000021146|ENSSSCG00000032156|ENSSSCG00000013932|ENSSSCG00000013658|ENSSSCG00000016129|ENSSSCG00000013775|ENSSSCG00000013259|ENSSSCG00000032438|ENSSSCG00000013773|…
1817	1.1339e-10	1.0209e-08	104	232	2281	8895	regulation of cytokine production	ENSSSCG00000032561|ENSSSCG00000014852|ENSSSCG00000013766|ENSSSCG00000014855|ENSSSCG00000032963|ENSSSCG00000038398|ENSSSCG00000003799|ENSSSCG00000040465|ENSSSCG00000028612|ENSSSCG00000005211|ENSSSCG00000017737|ENSSSCG00000014349|ENSSSCG00000032438|ENSSSCG00000026605|ENSSSCG00000001404|ENSSSCG00000001009|ENSSSCG00000009565|ENSSSCG00000002294|ENSSSCG00000031493|ENSSSCG00000006250|ENSSSCG00000038688|…
2684	1.756e-10	1.4328e-08	110	251	2281	8895	positive regulation of immune system process	ENSSSCG00000013888|ENSSSCG00000009429|ENSSSCG00000032561|ENSSSCG00000014855|ENSSSCG00000010772|ENSSSCG00000022512|ENSSSCG00000000688|ENSSSCG00000038398|ENSSSCG00000006309|ENSSSCG00000004369|ENSSSCG00000027487|ENSSSCG00000040465|ENSSSCG00000023842|ENSSSCG00000009555|ENSSSCG00000007477|ENSSSCG00000007356|ENSSSCG00000005211|ENSSSCG00000002340|ENSSSCG00000001097|ENSSSCG00000010702|ENSSSCG00000024392|…
48584	3.287e-10	2.3196e-08	117	274	2281	8895	positive regulation of response to stimulus	ENSSSCG00000026041|ENSSSCG00000009429|ENSSSCG00000014855|ENSSSCG00000032601|ENSSSCG00000010772|ENSSSCG00000022512|ENSSSCG00000037066|ENSSSCG00000000688|ENSSSCG00000038398|ENSSSCG00000006309|ENSSSCG00000006824|ENSSSCG00000027487|ENSSSCG00000040465|ENSSSCG00000009555|ENSSSCG00000007477|ENSSSCG00000007356|ENSSSCG00000002340|ENSSSCG00000001097|ENSSSCG00000010702|ENSSSCG00000024392|ENSSSCG00000014349|…
6935	3.7735e-10	2.5263e-08	66	129	2281	8895	chemotaxis	ENSSSCG00000031154|ENSSSCG00000022080|ENSSSCG00000008978|ENSSSCG00000009429|ENSSSCG00000006590|ENSSSCG00000017207|ENSSSCG00000017723|ENSSSCG00000001818|ENSSSCG00000036445|ENSSSCG00000017920|ENSSSCG00000010772|ENSSSCG00000017012|ENSSSCG00000013370|ENSSSCG00000000601|ENSSSCG00000023165|ENSSSCG00000006588|ENSSSCG00000003113|ENSSSCG00000033327|ENSSSCG00000032474|ENSSSCG00000012402|ENSSSCG00000031788|…
31347	5.4348e-10	3.5475e-08	87	188	2281	8895	regulation of defense response	ENSSSCG00000037815|ENSSSCG00000011942|ENSSSCG00000012118|ENSSSCG00000003088|ENSSSCG00000017804|ENSSSCG00000006590|ENSSSCG00000010054|ENSSSCG00000017406|ENSSSCG00000010772|ENSSSCG00000013295|ENSSSCG00000000688|ENSSSCG00000038398|ENSSSCG00000017091|ENSSSCG00000007956|ENSSSCG00000023165|ENSSSCG00000005215|ENSSSCG00000040465|ENSSSCG00000006588|ENSSSCG00000009555|ENSSSCG00000036956|ENSSSCG00000011876|…
32101	6.8406e-10	4.1997e-08	85	183	2281	8895	regulation of response to external stimulus	ENSSSCG00000011942|ENSSSCG00000003088|ENSSSCG00000017804|ENSSSCG00000006590|ENSSSCG00000010054|ENSSSCG00000035355|ENSSSCG00000015987|ENSSSCG00000017406|ENSSSCG00000010772|ENSSSCG00000021588|ENSSSCG00000002704|ENSSSCG00000017091|ENSSSCG00000006824|ENSSSCG00000007956|ENSSSCG00000023165|ENSSSCG00000005215|ENSSSCG00000006588|ENSSSCG00000036956|ENSSSCG00000001097|ENSSSCG00000032474|ENSSSCG00000006582|…
9605	1.2875e-08	7.3078e-07	131	332	2281	8895	response to external stimulus	ENSSSCG00000026041|ENSSSCG00000022080|ENSSSCG00000008978|ENSSSCG00000009429|ENSSSCG00000006031|ENSSSCG00000017207|ENSSSCG00000015545|ENSSSCG00000013643|ENSSSCG00000017723|ENSSSCG00000001818|ENSSSCG00000010772|ENSSSCG00000013370|ENSSSCG00000037066|ENSSSCG00000000601|ENSSSCG00000003437|ENSSSCG00000023165|ENSSSCG00000012967|ENSSSCG00000012604|ENSSSCG00000002340|ENSSSCG00000001097|ENSSSCG00000015955|…
1819	2.0243e-08	1.1245e-06	73	159	2281	8895	positive regulation of cytokine production	ENSSSCG00000012118|ENSSSCG00000016958|ENSSSCG00000032360|ENSSSCG00000016678|ENSSSCG00000039798|ENSSSCG00000008819|ENSSSCG00000013766|ENSSSCG00000014855|ENSSSCG00000032963|ENSSSCG00000038073|ENSSSCG00000038398|ENSSSCG00000040140|ENSSSCG00000003799|ENSSSCG00000006502|ENSSSCG00000040465|ENSSSCG00000030172|ENSSSCG00000017416|ENSSSCG00000017737|ENSSSCG00000014349|ENSSSCG00000032438|ENSSSCG00000028947|…
80134	3.46e-08	1.8068e-06	139	362	2281	8895	regulation of response to stress	ENSSSCG00000026041|ENSSSCG00000006277|ENSSSCG00000009429|ENSSSCG00000014855|ENSSSCG00000032601|ENSSSCG00000010772|ENSSSCG00000037216|ENSSSCG00000037066|ENSSSCG00000000688|ENSSSCG00000038398|ENSSSCG00000006824|ENSSSCG00000023165|ENSSSCG00000005215|ENSSSCG00000040465|ENSSSCG00000009555|ENSSSCG00000009556|ENSSSCG00000011876|ENSSSCG00000009716|ENSSSCG00000006383|ENSSSCG00000014349|ENSSSCG00000039745|…
50727	3.876e-08	1.9843e-06	57	116	2281	8895	regulation of inflammatory response	ENSSSCG00000011942|ENSSSCG00000003088|ENSSSCG00000017804|ENSSSCG00000006590|ENSSSCG00000010054|ENSSSCG00000017406|ENSSSCG00000010772|ENSSSCG00000017091|ENSSSCG00000007956|ENSSSCG00000023165|ENSSSCG00000005215|ENSSSCG00000006588|ENSSSCG00000036956|ENSSSCG00000017137|ENSSSCG00000015235|ENSSSCG00000001404|ENSSSCG00000022208|ENSSSCG00000010509|ENSSSCG00000009002|ENSSSCG00000004158|ENSSSCG00000008159|…
6928	4.2697e-08	2.1439e-06	133	344	2281	8895	cellular component movement	ENSSSCG00000022080|ENSSSCG00000013888|ENSSSCG00000009429|ENSSSCG00000017206|ENSSSCG00000017723|ENSSSCG00000037970|ENSSSCG00000001818|ENSSSCG00000011069|ENSSSCG00000010772|ENSSSCG00000031510|ENSSSCG00000013370|ENSSSCG00000000601|ENSSSCG00000003437|ENSSSCG00000003035|ENSSSCG00000005215|ENSSSCG00000007477|ENSSSCG00000007356|ENSSSCG00000015839|ENSSSCG00000002340|ENSSSCG00000030130|ENSSSCG00000013655|…
50776	5.6315e-08	2.7743e-06	75	168	2281	8895	regulation of immune response	ENSSSCG00000037815|ENSSSCG00000012118|ENSSSCG00000017527|ENSSSCG00000017406|ENSSSCG00000010772|ENSSSCG00000017006|ENSSSCG00000022512|ENSSSCG00000013295|ENSSSCG00000000688|ENSSSCG00000038398|ENSSSCG00000006309|ENSSSCG00000040140|ENSSSCG00000017091|ENSSSCG00000027487|ENSSSCG00000040465|ENSSSCG00000009555|ENSSSCG00000027568|ENSSSCG00000008820|ENSSSCG00000007477|ENSSSCG00000007356|ENSSSCG00000002340|…
71219	9.9745e-08	4.4902e-06	45	86	2281	8895	cellular response to molecule of bacterial origin	ENSSSCG00000037815|ENSSSCG00000009469|ENSSSCG00000004154|ENSSSCG00000008953|ENSSSCG00000015808|ENSSSCG00000022080|ENSSSCG00000006175|ENSSSCG00000030042|ENSSSCG00000017705|ENSSSCG00000006250|ENSSSCG00000013406|ENSSSCG00000017723|ENSSSCG00000013940|ENSSSCG00000017700|ENSSSCG00000017475|ENSSSCG00000006902|ENSSSCG00000001556|ENSSSCG00000001952|ENSSSCG00000003178|ENSSSCG00000040465|ENSSSCG00000028875|…
71222	9.9745e-08	4.4902e-06	45	86	2281	8895	cellular response to lipopolysaccharide	ENSSSCG00000037815|ENSSSCG00000009469|ENSSSCG00000004154|ENSSSCG00000008953|ENSSSCG00000015808|ENSSSCG00000022080|ENSSSCG00000006175|ENSSSCG00000030042|ENSSSCG00000017705|ENSSSCG00000006250|ENSSSCG00000013406|ENSSSCG00000017723|ENSSSCG00000013940|ENSSSCG00000017700|ENSSSCG00000017475|ENSSSCG00000006902|ENSSSCG00000001556|ENSSSCG00000001952|ENSSSCG00000003178|ENSSSCG00000040465|ENSSSCG00000028875|…
30595	1.1542e-07	5.1078e-06	24	35	2281	8895	leukocyte chemotaxis	ENSSSCG00000008953|ENSSSCG00000033327|ENSSSCG00000006298|ENSSSCG00000029371|ENSSSCG00000040648|ENSSSCG00000009429|ENSSSCG00000006590|ENSSSCG00000017723|ENSSSCG00000017920|ENSSSCG00000017700|ENSSSCG00000010772|ENSSSCG00000013553|ENSSSCG00000038162|ENSSSCG00000003805|ENSSSCG00000015089|ENSSSCG00000016254|ENSSSCG00000000601|ENSSSCG00000025795|ENSSSCG00000024311|ENSSSCG00000000295|ENSSSCG00000006588|…
50900	1.2774e-07	5.3539e-06	33	56	2281	8895	leukocyte migration	ENSSSCG00000008953|ENSSSCG00000006298|ENSSSCG00000029371|ENSSSCG00000040648|ENSSSCG00000009429|ENSSSCG00000006590|ENSSSCG00000017723|ENSSSCG00000035454|ENSSSCG00000017920|ENSSSCG00000017700|ENSSSCG00000010772|ENSSSCG00000000601|ENSSSCG00000024311|ENSSSCG00000007436|ENSSSCG00000006588|ENSSSCG00000003113|ENSSSCG00000033327|ENSSSCG00000006287|ENSSSCG00000012365|ENSSSCG00000013655|ENSSSCG00000015955|…
48870	1.2918e-07	5.3539e-06	118	302	2281	8895	cell motility	ENSSSCG00000022080|ENSSSCG00000013888|ENSSSCG00000009429|ENSSSCG00000017206|ENSSSCG00000017723|ENSSSCG00000037970|ENSSSCG00000001818|ENSSSCG00000010772|ENSSSCG00000031510|ENSSSCG00000013370|ENSSSCG00000000601|ENSSSCG00000003035|ENSSSCG00000005215|ENSSSCG00000007477|ENSSSCG00000007356|ENSSSCG00000015839|ENSSSCG00000002340|ENSSSCG00000013655|ENSSSCG00000015955|ENSSSCG00000016009|ENSSSCG00000011592|…
10627	1.2639e-07	5.3539e-06	161	440	2281	8895	regulation of intracellular protein kinase cascade	ENSSSCG00000026041|ENSSSCG00000006552|ENSSSCG00000022080|ENSSSCG00000009429|ENSSSCG00000014852|ENSSSCG00000016997|ENSSSCG00000017206|ENSSSCG00000017723|ENSSSCG00000014855|ENSSSCG00000032601|ENSSSCG00000032963|ENSSSCG00000010772|ENSSSCG00000016599|ENSSSCG00000013370|ENSSSCG00000006709|ENSSSCG00000037066|ENSSSCG00000030309|ENSSSCG00000003714|ENSSSCG00000023165|ENSSSCG00000000687|ENSSSCG00000005215|…
43410	1.7746e-07	6.9157e-06	73	166	2281	8895	positive regulation of MAPKKK cascade	ENSSSCG00000026041|ENSSSCG00000009429|ENSSSCG00000006074|ENSSSCG00000014852|ENSSSCG00000016997|ENSSSCG00000016678|ENSSSCG00000013566|ENSSSCG00000017723|ENSSSCG00000035355|ENSSSCG00000037531|ENSSSCG00000032601|ENSSSCG00000016599|ENSSSCG00000013370|ENSSSCG00000006709|ENSSSCG00000038073|ENSSSCG00000037066|ENSSSCG00000002704|ENSSSCG00000023165|ENSSSCG00000000687|ENSSSCG00000006502|ENSSSCG00000003113|…
9967	1.7551e-07	6.9157e-06	137	364	2281	8895	positive regulation of signal transduction	ENSSSCG00000026041|ENSSSCG00000006552|ENSSSCG00000022080|ENSSSCG00000009429|ENSSSCG00000014852|ENSSSCG00000016997|ENSSSCG00000017206|ENSSSCG00000017723|ENSSSCG00000032601|ENSSSCG00000032963|ENSSSCG00000010772|ENSSSCG00000016599|ENSSSCG00000013370|ENSSSCG00000001539|ENSSSCG00000006709|ENSSSCG00000037066|ENSSSCG00000006547|ENSSSCG00000023165|ENSSSCG00000000687|ENSSSCG00000005215|ENSSSCG00000021146|…
16477	2.1333e-07	8.0725e-06	108	273	2281	8895	cell migration	ENSSSCG00000022080|ENSSSCG00000013888|ENSSSCG00000009429|ENSSSCG00000017206|ENSSSCG00000017723|ENSSSCG00000037970|ENSSSCG00000001818|ENSSSCG00000010772|ENSSSCG00000031510|ENSSSCG00000013370|ENSSSCG00000000601|ENSSSCG00000003035|ENSSSCG00000005215|ENSSSCG00000007477|ENSSSCG00000007356|ENSSSCG00000015839|ENSSSCG00000002340|ENSSSCG00000013655|ENSSSCG00000015955|ENSSSCG00000016009|ENSSSCG00000011592|…
44092	2.9088e-07	1.085e-05	154	422	2281	8895	negative regulation of molecular function	ENSSSCG00000008336|ENSSSCG00000031592|ENSSSCG00000014852|ENSSSCG00000012277|ENSSSCG00000013643|ENSSSCG00000035795|ENSSSCG00000039514|ENSSSCG00000016599|ENSSSCG00000004807|ENSSSCG00000024938|ENSSSCG00000040181|ENSSSCG00000037066|ENSSSCG00000004888|ENSSSCG00000004889|ENSSSCG00000006824|ENSSSCG00000003558|ENSSSCG00000024259|ENSSSCG00000007239|ENSSSCG00000001011|ENSSSCG00000002341|ENSSSCG00000040465|…
70098	3.6797e-07	1.3532e-05	26	41	2281	8895	chemokine-mediated signaling pathway	ENSSSCG00000008953|ENSSSCG00000006298|ENSSSCG00000031154|ENSSSCG00000040648|ENSSSCG00000008978|ENSSSCG00000017705|ENSSSCG00000008959|ENSSSCG00000017723|ENSSSCG00000017466|ENSSSCG00000017700|ENSSSCG00000011322|ENSSSCG00000016183|ENSSSCG00000016184|ENSSSCG00000024311|ENSSSCG00000032474|ENSSSCG00000012402|ENSSSCG00000032777|ENSSSCG00000038162|ENSSSCG00000023557|ENSSSCG00000016254|ENSSSCG00000024408|…
10740	4.855e-07	1.7606e-05	109	280	2281	8895	positive regulation of intracellular protein kinase cascade	ENSSSCG00000026041|ENSSSCG00000006552|ENSSSCG00000022080|ENSSSCG00000009429|ENSSSCG00000014852|ENSSSCG00000016997|ENSSSCG00000017723|ENSSSCG00000032601|ENSSSCG00000032963|ENSSSCG00000010772|ENSSSCG00000016599|ENSSSCG00000013370|ENSSSCG00000006709|ENSSSCG00000037066|ENSSSCG00000023165|ENSSSCG00000000687|ENSSSCG00000005215|ENSSSCG00000009558|ENSSSCG00000015839|ENSSSCG00000013655|ENSSSCG00000011874|…
2757	5.5272e-07	1.9502e-05	45	90	2281	8895	immune response-activating signal transduction	ENSSSCG00000037815|ENSSSCG00000012118|ENSSSCG00000006175|ENSSSCG00000006250|ENSSSCG00000038003|ENSSSCG00000017527|ENSSSCG00000011125|ENSSSCG00000017006|ENSSSCG00000021006|ENSSSCG00000022512|ENSSSCG00000015650|ENSSSCG00000006309|ENSSSCG00000040140|ENSSSCG00000017091|ENSSSCG00000001952|ENSSSCG00000027487|ENSSSCG00000002688|ENSSSCG00000005358|ENSSSCG00000027568|ENSSSCG00000004421|ENSSSCG00000008820|…
51240	5.7113e-07	1.9883e-05	95	237	2281	8895	positive regulation of multicellular organismal process	ENSSSCG00000012118|ENSSSCG00000033613|ENSSSCG00000016958|ENSSSCG00000009429|ENSSSCG00000032360|ENSSSCG00000016678|ENSSSCG00000039798|ENSSSCG00000008819|ENSSSCG00000035355|ENSSSCG00000015669|ENSSSCG00000013766|ENSSSCG00000014855|ENSSSCG00000015987|ENSSSCG00000017406|ENSSSCG00000035598|ENSSSCG00000032963|ENSSSCG00000017325|ENSSSCG00000010772|ENSSSCG00000038073|ENSSSCG00000038398|ENSSSCG00000040140|…
60326	6.1208e-07	2.1028e-05	37	69	2281	8895	cell chemotaxis	ENSSSCG00000008953|ENSSSCG00000006298|ENSSSCG00000032343|ENSSSCG00000029371|ENSSSCG00000040648|ENSSSCG00000009429|ENSSSCG00000006590|ENSSSCG00000008959|ENSSSCG00000039656|ENSSSCG00000015403|ENSSSCG00000017723|ENSSSCG00000036445|ENSSSCG00000017920|ENSSSCG00000037358|ENSSSCG00000017700|ENSSSCG00000010772|ENSSSCG00000013370|ENSSSCG00000023503|ENSSSCG00000000601|ENSSSCG00000024311|ENSSSCG00000006588|…
6897	7.1775e-07	2.4026e-05	80	192	2281	8895	endocytosis	ENSSSCG00000013408|ENSSSCG00000027053|ENSSSCG00000007246|ENSSSCG00000008337|ENSSSCG00000003088|ENSSSCG00000031154|ENSSSCG00000031150|ENSSSCG00000012035|ENSSSCG00000017206|ENSSSCG00000039798|ENSSSCG00000017920|ENSSSCG00000038667|ENSSSCG00000022512|ENSSSCG00000014581|ENSSSCG00000039162|ENSSSCG00000038392|ENSSSCG00000037264|ENSSSCG00000012918|ENSSSCG00000007513|ENSSSCG00000008103|ENSSSCG00000007478|…
19932	8.8515e-07	2.9255e-05	50	105	2281	8895	second-messenger-mediated signaling	ENSSSCG00000013408|ENSSSCG00000009429|ENSSSCG00000029990|ENSSSCG00000010054|ENSSSCG00000035355|ENSSSCG00000035598|ENSSSCG00000016599|ENSSSCG00000024818|ENSSSCG00000002268|ENSSSCG00000006824|ENSSSCG00000027487|ENSSSCG00000021146|ENSSSCG00000003113|ENSSSCG00000007356|ENSSSCG00000031788|ENSSSCG00000011399|ENSSSCG00000024344|ENSSSCG00000001242|ENSSSCG00000002891|ENSSSCG00000026602|ENSSSCG00000006059|…
43086	1.0298e-06	3.3609e-05	116	306	2281	8895	negative regulation of catalytic activity	ENSSSCG00000014852|ENSSSCG00000012277|ENSSSCG00000013643|ENSSSCG00000016599|ENSSSCG00000004807|ENSSSCG00000024938|ENSSSCG00000040181|ENSSSCG00000037066|ENSSSCG00000004888|ENSSSCG00000004889|ENSSSCG00000006824|ENSSSCG00000003558|ENSSSCG00000024259|ENSSSCG00000001011|ENSSSCG00000002341|ENSSSCG00000040465|ENSSSCG00000003155|ENSSSCG00000002340|ENSSSCG00000028871|ENSSSCG00000029168|ENSSSCG00000033768|…
42742	1.1596e-06	3.7379e-05	38	73	2281	8895	defense response to bacterium	ENSSSCG00000008359|ENSSSCG00000034207|ENSSSCG00000029371|ENSSSCG00000029990|ENSSSCG00000016678|ENSSSCG00000038688|ENSSSCG00000039798|ENSSSCG00000013940|ENSSSCG00000013766|ENSSSCG00000000708|ENSSSCG00000021006|ENSSSCG00000022512|ENSSSCG00000002749|ENSSSCG00000038073|ENSSSCG00000023503|ENSSSCG00000003578|ENSSSCG00000040465|ENSSSCG00000008641|ENSSSCG00000028875|ENSSSCG00000027426|ENSSSCG00000006582|…
6898	1.3492e-06	4.2442e-05	39	76	2281	8895	receptor-mediated endocytosis	ENSSSCG00000013408|ENSSSCG00000008953|ENSSSCG00000003088|ENSSSCG00000031154|ENSSSCG00000014913|ENSSSCG00000031150|ENSSSCG00000017206|ENSSSCG00000039217|ENSSSCG00000017920|ENSSSCG00000038667|ENSSSCG00000039162|ENSSSCG00000038392|ENSSSCG00000037264|ENSSSCG00000029449|ENSSSCG00000012918|ENSSSCG00000028512|ENSSSCG00000017918|ENSSSCG00000033623|ENSSSCG00000010787|ENSSSCG00000009759|ENSSSCG00000034914|…
71216	1.4554e-06	4.524e-05	61	138	2281	8895	cellular response to biotic stimulus	ENSSSCG00000037815|ENSSSCG00000009469|ENSSSCG00000022080|ENSSSCG00000013406|ENSSSCG00000017723|ENSSSCG00000015987|ENSSSCG00000015595|ENSSSCG00000002822|ENSSSCG00000006902|ENSSSCG00000040465|ENSSSCG00000032474|ENSSSCG00000009759|ENSSSCG00000039301|ENSSSCG00000010024|ENSSSCG00000007709|ENSSSCG00000001404|ENSSSCG00000022208|ENSSSCG00000015282|ENSSSCG00000024344|ENSSSCG00000005601|ENSSSCG00000007469|…
10466	1.7785e-06	5.463e-05	45	93	2281	8895	negative regulation of peptidase activity	ENSSSCG00000029230|ENSSSCG00000014852|ENSSSCG00000012277|ENSSSCG00000031615|ENSSSCG00000013643|ENSSSCG00000015403|ENSSSCG00000015244|ENSSSCG00000015322|ENSSSCG00000000705|ENSSSCG00000016101|ENSSSCG00000017032|ENSSSCG00000034371|ENSSSCG00000034570|ENSSSCG00000004888|ENSSSCG00000004789|ENSSSCG00000004889|ENSSSCG00000003558|ENSSSCG00000005437|ENSSSCG00000001011|ENSSSCG00000002341|ENSSSCG00000022258|…
35468	2.3247e-06	6.9768e-05	166	475	2281	8895	positive regulation of signaling pathway	ENSSSCG00000026041|ENSSSCG00000006552|ENSSSCG00000008337|ENSSSCG00000022080|ENSSSCG00000009429|ENSSSCG00000014852|ENSSSCG00000016997|ENSSSCG00000017723|ENSSSCG00000015669|ENSSSCG00000014855|ENSSSCG00000032601|ENSSSCG00000032963|ENSSSCG00000010772|ENSSSCG00000016599|ENSSSCG00000013370|ENSSSCG00000001539|ENSSSCG00000006709|ENSSSCG00000037066|ENSSSCG00000038398|ENSSSCG00000023165|ENSSSCG00000000687|…
50778	3.4205e-06	0.00010149	60	138	2281	8895	positive regulation of immune response	ENSSSCG00000037815|ENSSSCG00000012118|ENSSSCG00000017527|ENSSSCG00000017406|ENSSSCG00000010772|ENSSSCG00000017006|ENSSSCG00000022512|ENSSSCG00000000688|ENSSSCG00000038398|ENSSSCG00000006309|ENSSSCG00000040140|ENSSSCG00000017091|ENSSSCG00000027487|ENSSSCG00000040465|ENSSSCG00000009555|ENSSSCG00000027568|ENSSSCG00000008820|ENSSSCG00000007477|ENSSSCG00000007356|ENSSSCG00000002340|ENSSSCG00000006582|…
32649	5.8875e-06	0.00016893	29	53	2281	8895	regulation of interferon-gamma production	ENSSSCG00000012118|ENSSSCG00000032561|ENSSSCG00000038688|ENSSSCG00000039798|ENSSSCG00000008819|ENSSSCG00000013766|ENSSSCG00000011125|ENSSSCG00000017475|ENSSSCG00000039300|ENSSSCG00000038398|ENSSSCG00000040140|ENSSSCG00000003799|ENSSSCG00000024311|ENSSSCG00000040465|ENSSSCG00000026217|ENSSSCG00000007039|ENSSSCG00000028875|ENSSSCG00000027426|ENSSSCG00000005211|ENSSSCG00000007691|ENSSSCG00000014369|…
51050	7.1897e-06	0.00020405	89	230	2281	8895	positive regulation of transport	ENSSSCG00000037815|ENSSSCG00000011942|ENSSSCG00000012118|ENSSSCG00000003088|ENSSSCG00000016958|ENSSSCG00000008978|ENSSSCG00000017804|ENSSSCG00000032360|ENSSSCG00000014852|ENSSSCG00000013566|ENSSSCG00000039798|ENSSSCG00000035355|ENSSSCG00000015987|ENSSSCG00000016751|ENSSSCG00000014581|ENSSSCG00000038073|ENSSSCG00000004728|ENSSSCG00000006904|ENSSSCG00000031082|ENSSSCG00000004687|ENSSSCG00000007039|…
31348	8.6613e-06	0.00024317	31	59	2281	8895	negative regulation of defense response	ENSSSCG00000004154|ENSSSCG00000003088|ENSSSCG00000003582|ENSSSCG00000017804|ENSSSCG00000016657|ENSSSCG00000010054|ENSSSCG00000015403|ENSSSCG00000038688|ENSSSCG00000013940|ENSSSCG00000011125|ENSSSCG00000000708|ENSSSCG00000007956|ENSSSCG00000022011|ENSSSCG00000028875|ENSSSCG00000036956|ENSSSCG00000028056|ENSSSCG00000017416|ENSSSCG00000017137|ENSSSCG00000015652|ENSSSCG00000015235|ENSSSCG00000022208|…
32103	9.9615e-06	0.0002767	39	81	2281	8895	positive regulation of response to external stimulus	ENSSSCG00000008953|ENSSSCG00000011942|ENSSSCG00000006298|ENSSSCG00000029371|ENSSSCG00000017705|ENSSSCG00000006590|ENSSSCG00000008959|ENSSSCG00000017406|ENSSSCG00000000708|ENSSSCG00000017466|ENSSSCG00000017700|ENSSSCG00000011322|ENSSSCG00000010772|ENSSSCG00000021588|ENSSSCG00000002704|ENSSSCG00000001439|ENSSSCG00000024311|ENSSSCG00000006824|ENSSSCG00000001556|ENSSSCG00000001952|ENSSSCG00000006588|…
33209	1.1597e-05	0.00031874	20	32	2281	8895	tumor necrosis factor-mediated signaling pathway	ENSSSCG00000009429|ENSSSCG00000014825|ENSSSCG00000007030|ENSSSCG00000012981|ENSSSCG00000037025|ENSSSCG00000000708|ENSSSCG00000011333|ENSSSCG00000016057|ENSSSCG00000000705|ENSSSCG00000000706|ENSSSCG00000001404|ENSSSCG00000022208|ENSSSCG00000002704|ENSSSCG00000003437|ENSSSCG00000001952|ENSSSCG00000006502|ENSSSCG00000005215|ENSSSCG00000009664|ENSSSCG00000004387|ENSSSCG00000009633
7626	1.1986e-05	0.000326	79	201	2281	8895	locomotory behavior	ENSSSCG00000031154|ENSSSCG00000022080|ENSSSCG00000008978|ENSSSCG00000009429|ENSSSCG00000006590|ENSSSCG00000017207|ENSSSCG00000010054|ENSSSCG00000017723|ENSSSCG00000039677|ENSSSCG00000001818|ENSSSCG00000036445|ENSSSCG00000017920|ENSSSCG00000010772|ENSSSCG00000017012|ENSSSCG00000013370|ENSSSCG00000000601|ENSSSCG00000023165|ENSSSCG00000006588|ENSSSCG00000003113|ENSSSCG00000015839|ENSSSCG00000033327|…
32675	1.3704e-05	0.00036512	26	47	2281	8895	regulation of interleukin-6 production	ENSSSCG00000037815|ENSSSCG00000004154|ENSSSCG00000030486|ENSSSCG00000031493|ENSSSCG00000014852|ENSSSCG00000016678|ENSSSCG00000015403|ENSSSCG00000038073|ENSSSCG00000030408|ENSSSCG00000007956|ENSSSCG00000006502|ENSSSCG00000028875|ENSSSCG00000017918|ENSSSCG00000009817|ENSSSCG00000011251|ENSSSCG00000015652|ENSSSCG00000008090|ENSSSCG00000026605|ENSSSCG00000001404|ENSSSCG00000000475|ENSSSCG00000023550|…
52547	1.6881e-05	0.00044521	62	150	2281	8895	regulation of peptidase activity	ENSSSCG00000026041|ENSSSCG00000011941|ENSSSCG00000022080|ENSSSCG00000029230|ENSSSCG00000006590|ENSSSCG00000014852|ENSSSCG00000012277|ENSSSCG00000016678|ENSSSCG00000013643|ENSSSCG00000035355|ENSSSCG00000004888|ENSSSCG00000004889|ENSSSCG00000003558|ENSSSCG00000001011|ENSSSCG00000002341|ENSSSCG00000006588|ENSSSCG00000025028|ENSSSCG00000009633|ENSSSCG00000031388|ENSSSCG00000028871|ENSSSCG00000022290|…
43154	1.7329e-05	0.00045247	21	35	2281	8895	negative regulation of caspase activity	ENSSSCG00000031388|ENSSSCG00000007334|ENSSSCG00000009716|ENSSSCG00000014269|ENSSSCG00000014852|ENSSSCG00000031615|ENSSSCG00000013643|ENSSSCG00000015403|ENSSSCG00000013297|ENSSSCG00000024305|ENSSSCG00000000705|ENSSSCG00000016101|ENSSSCG00000022208|ENSSSCG00000034570|ENSSSCG00000004789|ENSSSCG00000003558|ENSSSCG00000005437|ENSSSCG00000009565|ENSSSCG00000009148|ENSSSCG00000025028|ENSSSCG00000009633
43408	1.8783e-05	0.00048557	103	280	2281	8895	regulation of MAPKKK cascade	ENSSSCG00000026041|ENSSSCG00000009429|ENSSSCG00000014852|ENSSSCG00000016997|ENSSSCG00000017206|ENSSSCG00000017723|ENSSSCG00000014855|ENSSSCG00000032601|ENSSSCG00000016599|ENSSSCG00000013370|ENSSSCG00000006709|ENSSSCG00000037066|ENSSSCG00000030309|ENSSSCG00000003714|ENSSSCG00000023165|ENSSSCG00000000687|ENSSSCG00000009716|ENSSSCG00000006383|ENSSSCG00000013655|ENSSSCG00000024305|ENSSSCG00000016254|…
42327	2.077e-05	0.00053167	87	229	2281	8895	positive regulation of phosphorylation	ENSSSCG00000006552|ENSSSCG00000002274|ENSSSCG00000009429|ENSSSCG00000032284|ENSSSCG00000030260|ENSSSCG00000014852|ENSSSCG00000013566|ENSSSCG00000015669|ENSSSCG00000032601|ENSSSCG00000016432|ENSSSCG00000032963|ENSSSCG00000013370|ENSSSCG00000006904|ENSSSCG00000040140|ENSSSCG00000022034|ENSSSCG00000023165|ENSSSCG00000000687|ENSSSCG00000006502|ENSSSCG00000003035|ENSSSCG00000005215|ENSSSCG00000007436|…
51336	2.4841e-05	0.00062971	160	472	2281	8895	regulation of hydrolase activity	ENSSSCG00000026041|ENSSSCG00000022080|ENSSSCG00000030260|ENSSSCG00000014852|ENSSSCG00000012277|ENSSSCG00000013643|ENSSSCG00000017723|ENSSSCG00000030421|ENSSSCG00000037216|ENSSSCG00000015671|ENSSSCG00000040181|ENSSSCG00000006947|ENSSSCG00000004888|ENSSSCG00000004889|ENSSSCG00000003679|ENSSSCG00000003558|ENSSSCG00000024259|ENSSSCG00000001011|ENSSSCG00000002341|ENSSSCG00000040465|ENSSSCG00000003155|…
51346	2.7869e-05	0.00069966	61	149	2281	8895	negative regulation of hydrolase activity	ENSSSCG00000029230|ENSSSCG00000014852|ENSSSCG00000012277|ENSSSCG00000013643|ENSSSCG00000040181|ENSSSCG00000004888|ENSSSCG00000004889|ENSSSCG00000003558|ENSSSCG00000024259|ENSSSCG00000001011|ENSSSCG00000002341|ENSSSCG00000040465|ENSSSCG00000003155|ENSSSCG00000025028|ENSSSCG00000009633|ENSSSCG00000031388|ENSSSCG00000001052|ENSSSCG00000028871|ENSSSCG00000029168|ENSSSCG00000022290|ENSSSCG00000008504|…
45321	2.8844e-05	0.00071727	58	140	2281	8895	leukocyte activation	ENSSSCG00000013888|ENSSSCG00000016958|ENSSSCG00000032284|ENSSSCG00000016832|ENSSSCG00000039677|ENSSSCG00000017406|ENSSSCG00000037019|ENSSSCG00000032368|ENSSSCG00000001616|ENSSSCG00000002507|ENSSSCG00000020931|ENSSSCG00000040502|ENSSSCG00000007956|ENSSSCG00000027487|ENSSSCG00000000687|ENSSSCG00000004687|ENSSSCG00000008103|ENSSSCG00000002340|ENSSSCG00000028674|ENSSSCG00000033768|ENSSSCG00000030172|…
70374	3.2931e-05	0.00081117	42	93	2281	8895	positive regulation of ERK1 and ERK2 cascade	ENSSSCG00000005122|ENSSSCG00000007541|ENSSSCG00000006298|ENSSSCG00000029371|ENSSSCG00000040648|ENSSSCG00000030361|ENSSSCG00000014852|ENSSSCG00000016997|ENSSSCG00000016678|ENSSSCG00000017723|ENSSSCG00000035355|ENSSSCG00000037358|ENSSSCG00000017700|ENSSSCG00000011322|ENSSSCG00000013370|ENSSSCG00000006709|ENSSSCG00000020879|ENSSSCG00000002704|ENSSSCG00000023165|ENSSSCG00000008881|ENSSSCG00000000687|…
51049	3.451e-05	0.00084211	124	353	2281	8895	regulation of transport	ENSSSCG00000022080|ENSSSCG00000008978|ENSSSCG00000014852|ENSSSCG00000016751|ENSSSCG00000032963|ENSSSCG00000014581|ENSSSCG00000031082|ENSSSCG00000000687|ENSSSCG00000008103|ENSSSCG00000007356|ENSSSCG00000016928|ENSSSCG00000036639|ENSSSCG00000026571|ENSSSCG00000014349|ENSSSCG00000017730|ENSSSCG00000022405|ENSSSCG00000003549|ENSSSCG00000001404|ENSSSCG00000009565|ENSSSCG00000007469|ENSSSCG00000004113|…
2253	3.7627e-05	0.00090132	48	111	2281	8895	activation of immune response	ENSSSCG00000037815|ENSSSCG00000033512|ENSSSCG00000012118|ENSSSCG00000006175|ENSSSCG00000006250|ENSSSCG00000038003|ENSSSCG00000017527|ENSSSCG00000011125|ENSSSCG00000017006|ENSSSCG00000021006|ENSSSCG00000022512|ENSSSCG00000015650|ENSSSCG00000006309|ENSSSCG00000040140|ENSSSCG00000017091|ENSSSCG00000001952|ENSSSCG00000027487|ENSSSCG00000002688|ENSSSCG00000005358|ENSSSCG00000027568|ENSSSCG00000004421|…
9615	3.7978e-05	0.00090145	49	114	2281	8895	response to virus	ENSSSCG00000012118|ENSSSCG00000015549|ENSSSCG00000012077|ENSSSCG00000012076|ENSSSCG00000033453|ENSSSCG00000035357|ENSSSCG00000032963|ENSSSCG00000032368|ENSSSCG00000040502|ENSSSCG00000007754|ENSSSCG00000006543|ENSSSCG00000032474|ENSSSCG00000027660|ENSSSCG00000017416|ENSSSCG00000039623|ENSSSCG00000014349|ENSSSCG00000031149|ENSSSCG00000016057|ENSSSCG00000014670|ENSSSCG00000039591|ENSSSCG00000024867|…
45937	3.8894e-05	0.00090672	90	242	2281	8895	positive regulation of phosphate metabolic process	ENSSSCG00000006552|ENSSSCG00000002274|ENSSSCG00000009429|ENSSSCG00000032284|ENSSSCG00000030260|ENSSSCG00000014852|ENSSSCG00000013566|ENSSSCG00000015669|ENSSSCG00000032601|ENSSSCG00000016432|ENSSSCG00000032963|ENSSSCG00000013370|ENSSSCG00000006904|ENSSSCG00000040140|ENSSSCG00000022034|ENSSSCG00000023165|ENSSSCG00000000687|ENSSSCG00000006502|ENSSSCG00000003035|ENSSSCG00000005215|ENSSSCG00000007436|…
32715	3.934e-05	0.00090899	14	20	2281	8895	negative regulation of interleukin-6 production	ENSSSCG00000037815|ENSSSCG00000004154|ENSSSCG00000017918|ENSSSCG00000014852|ENSSSCG00000015403|ENSSSCG00000015652|ENSSSCG00000026605|ENSSSCG00000001404|ENSSSCG00000000475|ENSSSCG00000007956|ENSSSCG00000005503|ENSSSCG00000000295|ENSSSCG00000009565|ENSSSCG00000028875
51924	4.1257e-05	0.00093672	20	34	2281	8895	regulation of calcium ion transport	ENSSSCG00000007356|ENSSSCG00000032452|ENSSSCG00000032474|ENSSSCG00000022080|ENSSSCG00000008978|ENSSSCG00000032330|ENSSSCG00000017705|ENSSSCG00000035355|ENSSSCG00000016664|ENSSSCG00000034510|ENSSSCG00000032777|ENSSSCG00000017700|ENSSSCG00000011322|ENSSSCG00000022405|ENSSSCG00000015298|ENSSSCG00000014792|ENSSSCG00000004728|ENSSSCG00000007807|ENSSSCG00000026422|ENSSSCG00000000687
30593	4.6639e-05	0.0010498	17	27	2281	8895	neutrophil chemotaxis	ENSSSCG00000008953|ENSSSCG00000006298|ENSSSCG00000029371|ENSSSCG00000040648|ENSSSCG00000006590|ENSSSCG00000017723|ENSSSCG00000017700|ENSSSCG00000013553|ENSSSCG00000038162|ENSSSCG00000003805|ENSSSCG00000015089|ENSSSCG00000016254|ENSSSCG00000025795|ENSSSCG00000000295|ENSSSCG00000006588|ENSSSCG00000006357|ENSSSCG00000009589
45637	4.8113e-05	0.0010737	36	77	2281	8895	regulation of myeloid cell differentiation	ENSSSCG00000034207|ENSSSCG00000016958|ENSSSCG00000009429|ENSSSCG00000013406|ENSSSCG00000038500|ENSSSCG00000017748|ENSSSCG00000015669|ENSSSCG00000017406|ENSSSCG00000032601|ENSSSCG00000032963|ENSSSCG00000017700|ENSSSCG00000017403|ENSSSCG00000011322|ENSSSCG00000001556|ENSSSCG00000001952|ENSSSCG00000004387|ENSSSCG00000028056|ENSSSCG00000011514|ENSSSCG00000008645|ENSSSCG00000027480|ENSSSCG00000011618|…
32689	4.929e-05	0.0010841	12	16	2281	8895	negative regulation of interferon-gamma production	ENSSSCG00000005211|ENSSSCG00000017475|ENSSSCG00000032561|ENSSSCG00000038688|ENSSSCG00000005503|ENSSSCG00000015652|ENSSSCG00000011125|ENSSSCG00000009565|ENSSSCG00000023993|ENSSSCG00000007039|ENSSSCG00000028875|ENSSSCG00000008159
19933	4.9827e-05	0.0010841	28	55	2281	8895	cAMP-mediated signaling	ENSSSCG00000013408|ENSSSCG00000011326|ENSSSCG00000029990|ENSSSCG00000010054|ENSSSCG00000013106|ENSSSCG00000034444|ENSSSCG00000035598|ENSSSCG00000016599|ENSSSCG00000029849|ENSSSCG00000002268|ENSSSCG00000006824|ENSSSCG00000008881|ENSSSCG00000021146|ENSSSCG00000029388|ENSSSCG00000038598|ENSSSCG00000017313|ENSSSCG00000013473|ENSSSCG00000017753|ENSSSCG00000013474|ENSSSCG00000011399|ENSSSCG00000016031|…
50851	5.1609e-05	0.0010955	32	66	2281	8895	antigen receptor-mediated signaling pathway	ENSSSCG00000037815|ENSSSCG00000006250|ENSSSCG00000038003|ENSSSCG00000017527|ENSSSCG00000011125|ENSSSCG00000017006|ENSSSCG00000021006|ENSSSCG00000022512|ENSSSCG00000006309|ENSSSCG00000040140|ENSSSCG00000027487|ENSSSCG00000002688|ENSSSCG00000005358|ENSSSCG00000027568|ENSSSCG00000004421|ENSSSCG00000008820|ENSSSCG00000007477|ENSSSCG00000007356|ENSSSCG00000002340|ENSSSCG00000032330|ENSSSCG00000010702|…
2697	5.3769e-05	0.001119	19	32	2281	8895	regulation of immune effector process	ENSSSCG00000037815|ENSSSCG00000011876|ENSSSCG00000014349|ENSSSCG00000017406|ENSSSCG00000012643|ENSSSCG00000013553|ENSSSCG00000015137|ENSSSCG00000017044|ENSSSCG00000027709|ENSSSCG00000016057|ENSSSCG00000013295|ENSSSCG00000000688|ENSSSCG00000039300|ENSSSCG00000038398|ENSSSCG00000030408|ENSSSCG00000040465|ENSSSCG00000026217|ENSSSCG00000008157|ENSSSCG00000009555
51094	5.3773e-05	0.001119	115	326	2281	8895	positive regulation of developmental process	ENSSSCG00000026041|ENSSSCG00000013408|ENSSSCG00000022080|ENSSSCG00000009429|ENSSSCG00000016997|ENSSSCG00000014853|ENSSSCG00000015669|ENSSSCG00000032963|ENSSSCG00000032566|ENSSSCG00000027127|ENSSSCG00000004369|ENSSSCG00000023165|ENSSSCG00000007356|ENSSSCG00000032312|ENSSSCG00000015839|ENSSSCG00000011592|ENSSSCG00000037449|ENSSSCG00000030378|ENSSSCG00000013773|ENSSSCG00000039745|ENSSSCG00000001404|…
34097	5.5264e-05	0.0011362	70	180	2281	8895	response to cytokine stimulus	ENSSSCG00000037815|ENSSSCG00000006552|ENSSSCG00000002670|ENSSSCG00000039314|ENSSSCG00000017723|ENSSSCG00000039798|ENSSSCG00000014855|ENSSSCG00000015987|ENSSSCG00000007080|ENSSSCG00000012996|ENSSSCG00000035357|ENSSSCG00000017920|ENSSSCG00000014780|ENSSSCG00000009592|ENSSSCG00000005617|ENSSSCG00000003799|ENSSSCG00000005215|ENSSSCG00000024777|ENSSSCG00000005211|ENSSSCG00000007030|ENSSSCG00000013576|…
1818	5.6405e-05	0.0011417	29	58	2281	8895	negative regulation of cytokine production	ENSSSCG00000002294|ENSSSCG00000037815|ENSSSCG00000004154|ENSSSCG00000032561|ENSSSCG00000014852|ENSSSCG00000015403|ENSSSCG00000038688|ENSSSCG00000011125|ENSSSCG00000017475|ENSSSCG00000007956|ENSSSCG00000007039|ENSSSCG00000029249|ENSSSCG00000028875|ENSSSCG00000028612|ENSSSCG00000003113|ENSSSCG00000013837|ENSSSCG00000005211|ENSSSCG00000017918|ENSSSCG00000012980|ENSSSCG00000015652|ENSSSCG00000038879|…
165	5.7525e-05	0.0011465	60	149	2281	8895	MAPKKK cascade	ENSSSCG00000026041|ENSSSCG00000009429|ENSSSCG00000038500|ENSSSCG00000013566|ENSSSCG00000017723|ENSSSCG00000035355|ENSSSCG00000037531|ENSSSCG00000017254|ENSSSCG00000037066|ENSSSCG00000020735|ENSSSCG00000002704|ENSSSCG00000027127|ENSSSCG00000009511|ENSSSCG00000015839|ENSSSCG00000002340|ENSSSCG00000033768|ENSSSCG00000029165|ENSSSCG00000030172|ENSSSCG00000022689|ENSSSCG00000024305|ENSSSCG00000001404|…
34341	7.5479e-05	0.001493	28	56	2281	8895	response to interferon-gamma	ENSSSCG00000008358|ENSSSCG00000034964|ENSSSCG00000036747|ENSSSCG00000006298|ENSSSCG00000040648|ENSSSCG00000017705|ENSSSCG00000017723|ENSSSCG00000039798|ENSSSCG00000011361|ENSSSCG00000007080|ENSSSCG00000012996|ENSSSCG00000017543|ENSSSCG00000017920|ENSSSCG00000017700|ENSSSCG00000016461|ENSSSCG00000014780|ENSSSCG00000005617|ENSSSCG00000013576|ENSSSCG00000011033|ENSSSCG00000015710|ENSSSCG00000015673|…
7243	8.0719e-05	0.0015846	81	217	2281	8895	intracellular protein kinase cascade	ENSSSCG00000026041|ENSSSCG00000012118|ENSSSCG00000022080|ENSSSCG00000009429|ENSSSCG00000006074|ENSSSCG00000038500|ENSSSCG00000013566|ENSSSCG00000017723|ENSSSCG00000035355|ENSSSCG00000037531|ENSSSCG00000017254|ENSSSCG00000037066|ENSSSCG00000020735|ENSSSCG00000002704|ENSSSCG00000027127|ENSSSCG00000007956|ENSSSCG00000009511|ENSSSCG00000008103|ENSSSCG00000022478|ENSSSCG00000015839|ENSSSCG00000002340|…
23014	8.1823e-05	0.0015943	85	230	2281	8895	signal transmission via phosphorylation event	ENSSSCG00000026041|ENSSSCG00000012118|ENSSSCG00000022080|ENSSSCG00000009429|ENSSSCG00000006074|ENSSSCG00000038500|ENSSSCG00000013566|ENSSSCG00000017723|ENSSSCG00000035355|ENSSSCG00000015669|ENSSSCG00000037531|ENSSSCG00000017254|ENSSSCG00000037066|ENSSSCG00000020735|ENSSSCG00000002704|ENSSSCG00000027127|ENSSSCG00000007956|ENSSSCG00000009511|ENSSSCG00000008103|ENSSSCG00000022478|ENSSSCG00000015839|…
10628	8.3398e-05	0.001613	165	499	2281	8895	positive regulation of gene expression	ENSSSCG00000026041|ENSSSCG00000038948|ENSSSCG00000012318|ENSSSCG00000032686|ENSSSCG00000017207|ENSSSCG00000035671|ENSSSCG00000012396|ENSSSCG00000037970|ENSSSCG00000014855|ENSSSCG00000014177|ENSSSCG00000032963|ENSSSCG00000001539|ENSSSCG00000000289|ENSSSCG00000004369|ENSSSCG00000000687|ENSSSCG00000003035|ENSSSCG00000024777|ENSSSCG00000007477|ENSSSCG00000011514|ENSSSCG00000015839|ENSSSCG00000002340|…
30817	9.4169e-05	0.0016841	21	38	2281	8895	regulation of cAMP biosynthetic process	ENSSSCG00000013408|ENSSSCG00000011326|ENSSSCG00000010054|ENSSSCG00000038598|ENSSSCG00000013106|ENSSSCG00000017313|ENSSSCG00000013474|ENSSSCG00000035598|ENSSSCG00000011399|ENSSSCG00000016599|ENSSSCG00000029849|ENSSSCG00000016031|ENSSSCG00000002268|ENSSSCG00000006824|ENSSSCG00000026422|ENSSSCG00000004139|ENSSSCG00000001242|ENSSSCG00000005423|ENSSSCG00000002891|ENSSSCG00000026602|ENSSSCG00000021146
51249	9.0413e-05	0.0016841	60	151	2281	8895	regulation of lymphocyte activation	ENSSSCG00000033854|ENSSSCG00000011942|ENSSSCG00000013888|ENSSSCG00000009429|ENSSSCG00000032561|ENSSSCG00000014855|ENSSSCG00000017406|ENSSSCG00000022512|ENSSSCG00000038073|ENSSSCG00000000688|ENSSSCG00000006904|ENSSSCG00000040140|ENSSSCG00000038594|ENSSSCG00000004369|ENSSSCG00000007039|ENSSSCG00000007477|ENSSSCG00000005211|ENSSSCG00000033768|ENSSSCG00000013779|ENSSSCG00000014869|ENSSSCG00000030172|…
16044	0.00011781	0.0020645	102	288	2281	8895	cellular membrane organization	ENSSSCG00000013408|ENSSSCG00000007246|ENSSSCG00000008337|ENSSSCG00000012035|ENSSSCG00000017206|ENSSSCG00000038667|ENSSSCG00000022512|ENSSSCG00000014581|ENSSSCG00000000728|ENSSSCG00000038392|ENSSSCG00000004646|ENSSSCG00000003434|ENSSSCG00000004125|ENSSSCG00000007513|ENSSSCG00000008103|ENSSSCG00000007478|ENSSSCG00000010787|ENSSSCG00000015716|ENSSSCG00000013653|ENSSSCG00000015559|ENSSSCG00000013017|…
48660	0.00012681	0.0022073	18	31	2281	8895	regulation of smooth muscle cell proliferation	ENSSSCG00000036868|ENSSSCG00000004154|ENSSSCG00000008645|ENSSSCG00000033327|ENSSSCG00000017705|ENSSSCG00000038500|ENSSSCG00000031538|ENSSSCG00000035598|ENSSSCG00000032963|ENSSSCG00000039745|ENSSSCG00000017044|ENSSSCG00000001404|ENSSSCG00000016031|ENSSSCG00000030309|ENSSSCG00000004789|ENSSSCG00000003434|ENSSSCG00000026602|ENSSSCG00000022741
45639	0.00013826	0.0023781	23	44	2281	8895	positive regulation of myeloid cell differentiation	ENSSSCG00000008645|ENSSSCG00000027480|ENSSSCG00000009429|ENSSSCG00000011618|ENSSSCG00000015638|ENSSSCG00000038500|ENSSSCG00000015669|ENSSSCG00000017406|ENSSSCG00000037449|ENSSSCG00000032963|ENSSSCG00000015235|ENSSSCG00000017403|ENSSSCG00000011322|ENSSSCG00000017044|ENSSSCG00000016057|ENSSSCG00000001404|ENSSSCG00000001009|ENSSSCG00000000233|ENSSSCG00000001556|ENSSSCG00000000295|ENSSSCG00000040575|…
46578	0.00013844	0.0023781	50	122	2281	8895	regulation of Ras protein signal transduction	ENSSSCG00000017804|ENSSSCG00000030460|ENSSSCG00000014852|ENSSSCG00000035355|ENSSSCG00000006709|ENSSSCG00000021749|ENSSSCG00000003434|ENSSSCG00000006502|ENSSSCG00000005015|ENSSSCG00000021146|ENSSSCG00000034656|ENSSSCG00000015839|ENSSSCG00000001097|ENSSSCG00000007034|ENSSSCG00000006461|ENSSSCG00000010628|ENSSSCG00000035828|ENSSSCG00000011672|ENSSSCG00000010581|ENSSSCG00000012324|ENSSSCG00000037449|…
51251	0.00014444	0.0024332	45	107	2281	8895	positive regulation of lymphocyte activation	ENSSSCG00000031498|ENSSSCG00000033854|ENSSSCG00000011942|ENSSSCG00000006452|ENSSSCG00000013888|ENSSSCG00000009429|ENSSSCG00000032561|ENSSSCG00000013504|ENSSSCG00000017705|ENSSSCG00000014855|ENSSSCG00000017406|ENSSSCG00000011125|ENSSSCG00000021006|ENSSSCG00000022512|ENSSSCG00000017990|ENSSSCG00000000705|ENSSSCG00000038073|ENSSSCG00000009051|ENSSSCG00000040140|ENSSSCG00000024311|ENSSSCG00000004369|…
2548	0.00014594	0.0024427	11	15	2281	8895	monocyte chemotaxis	ENSSSCG00000038162|ENSSSCG00000033327|ENSSSCG00000006298|ENSSSCG00000016254|ENSSSCG00000040648|ENSSSCG00000009429|ENSSSCG00000000601|ENSSSCG00000024311|ENSSSCG00000017723|ENSSSCG00000005267|ENSSSCG00000017700
70372	0.00015535	0.0025836	56	141	2281	8895	regulation of ERK1 and ERK2 cascade	ENSSSCG00000014852|ENSSSCG00000016997|ENSSSCG00000016678|ENSSSCG00000017723|ENSSSCG00000035355|ENSSSCG00000013370|ENSSSCG00000015595|ENSSSCG00000006709|ENSSSCG00000002704|ENSSSCG00000030309|ENSSSCG00000017091|ENSSSCG00000023165|ENSSSCG00000000687|ENSSSCG00000006502|ENSSSCG00000003113|ENSSSCG00000033327|ENSSSCG00000013655|ENSSSCG00000017896|ENSSSCG00000013297|ENSSSCG00000024305|ENSSSCG00000016254|…
50863	0.00018806	0.0031077	44	105	2281	8895	regulation of T cell activation	ENSSSCG00000033854|ENSSSCG00000011942|ENSSSCG00000006452|ENSSSCG00000034207|ENSSSCG00000013888|ENSSSCG00000009429|ENSSSCG00000032561|ENSSSCG00000013504|ENSSSCG00000017705|ENSSSCG00000014855|ENSSSCG00000017406|ENSSSCG00000011125|ENSSSCG00000017990|ENSSSCG00000000705|ENSSSCG00000000688|ENSSSCG00000009051|ENSSSCG00000006904|ENSSSCG00000040140|ENSSSCG00000038594|ENSSSCG00000024311|ENSSSCG00000007039|…
32102	0.00018983	0.0031172	30	64	2281	8895	negative regulation of response to external stimulus	ENSSSCG00000004154|ENSSSCG00000003088|ENSSSCG00000003582|ENSSSCG00000017804|ENSSSCG00000016657|ENSSSCG00000010054|ENSSSCG00000015403|ENSSSCG00000038688|ENSSSCG00000013940|ENSSSCG00000011125|ENSSSCG00000000708|ENSSSCG00000028559|ENSSSCG00000000784|ENSSSCG00000007956|ENSSSCG00000036956|ENSSSCG00000028056|ENSSSCG00000015535|ENSSSCG00000017137|ENSSSCG00000015652|ENSSSCG00000015235|ENSSSCG00000039745|…
50728	0.00020144	0.003263	26	53	2281	8895	negative regulation of inflammatory response	ENSSSCG00000004154|ENSSSCG00000003088|ENSSSCG00000003582|ENSSSCG00000017804|ENSSSCG00000016657|ENSSSCG00000010054|ENSSSCG00000015403|ENSSSCG00000038688|ENSSSCG00000013940|ENSSSCG00000011125|ENSSSCG00000000708|ENSSSCG00000007956|ENSSSCG00000036956|ENSSSCG00000028056|ENSSSCG00000017137|ENSSSCG00000015652|ENSSSCG00000015235|ENSSSCG00000022208|ENSSSCG00000030957|ENSSSCG00000021738|ENSSSCG00000023837|…
52548	0.00020371	0.003263	54	136	2281	8895	regulation of endopeptidase activity	ENSSSCG00000026041|ENSSSCG00000011941|ENSSSCG00000022080|ENSSSCG00000006590|ENSSSCG00000014852|ENSSSCG00000012277|ENSSSCG00000016678|ENSSSCG00000013643|ENSSSCG00000035355|ENSSSCG00000004888|ENSSSCG00000004889|ENSSSCG00000003558|ENSSSCG00000001011|ENSSSCG00000002341|ENSSSCG00000006588|ENSSSCG00000025028|ENSSSCG00000009633|ENSSSCG00000031388|ENSSSCG00000028871|ENSSSCG00000008504|ENSSSCG00000009716|…
1934	0.00020318	0.003263	80	219	2281	8895	positive regulation of protein amino acid phosphorylation	ENSSSCG00000006552|ENSSSCG00000002274|ENSSSCG00000032284|ENSSSCG00000030260|ENSSSCG00000014852|ENSSSCG00000013566|ENSSSCG00000015669|ENSSSCG00000032601|ENSSSCG00000016432|ENSSSCG00000032963|ENSSSCG00000013370|ENSSSCG00000040140|ENSSSCG00000022034|ENSSSCG00000023165|ENSSSCG00000000687|ENSSSCG00000006502|ENSSSCG00000003035|ENSSSCG00000005215|ENSSSCG00000007436|ENSSSCG00000007039|ENSSSCG00000025545|…
32270	0.00020084	0.003263	132	393	2281	8895	positive regulation of cellular protein metabolic process	ENSSSCG00000006552|ENSSSCG00000006033|ENSSSCG00000013406|ENSSSCG00000032284|ENSSSCG00000030260|ENSSSCG00000014852|ENSSSCG00000015669|ENSSSCG00000032601|ENSSSCG00000032963|ENSSSCG00000036129|ENSSSCG00000013370|ENSSSCG00000027529|ENSSSCG00000023165|ENSSSCG00000000687|ENSSSCG00000003035|ENSSSCG00000005215|ENSSSCG00000039080|ENSSSCG00000015839|ENSSSCG00000002340|ENSSSCG00000013658|ENSSSCG00000025087|…
51056	0.00020867	0.0033222	53	133	2281	8895	regulation of small GTPase mediated signal transduction	ENSSSCG00000017804|ENSSSCG00000030460|ENSSSCG00000014852|ENSSSCG00000035355|ENSSSCG00000006709|ENSSSCG00000021749|ENSSSCG00000003434|ENSSSCG00000006502|ENSSSCG00000005015|ENSSSCG00000021146|ENSSSCG00000034656|ENSSSCG00000015839|ENSSSCG00000001097|ENSSSCG00000007034|ENSSSCG00000006461|ENSSSCG00000034858|ENSSSCG00000010628|ENSSSCG00000035828|ENSSSCG00000011672|ENSSSCG00000010581|ENSSSCG00000012324|…
46649	0.00021351	0.0033583	52	130	2281	8895	lymphocyte activation	ENSSSCG00000013888|ENSSSCG00000016958|ENSSSCG00000032284|ENSSSCG00000016832|ENSSSCG00000039677|ENSSSCG00000017406|ENSSSCG00000032368|ENSSSCG00000001616|ENSSSCG00000002507|ENSSSCG00000020931|ENSSSCG00000040502|ENSSSCG00000007956|ENSSSCG00000027487|ENSSSCG00000000687|ENSSSCG00000004687|ENSSSCG00000008103|ENSSSCG00000028674|ENSSSCG00000033768|ENSSSCG00000030172|ENSSSCG00000012365|ENSSSCG00000039623|…
43405	0.00021351	0.0033583	52	130	2281	8895	regulation of MAP kinase activity	ENSSSCG00000026041|ENSSSCG00000012318|ENSSSCG00000003088|ENSSSCG00000009429|ENSSSCG00000016997|ENSSSCG00000013566|ENSSSCG00000014855|ENSSSCG00000037531|ENSSSCG00000035598|ENSSSCG00000010772|ENSSSCG00000017254|ENSSSCG00000002704|ENSSSCG00000021343|ENSSSCG00000002340|ENSSSCG00000033327|ENSSSCG00000033768|ENSSSCG00000006383|ENSSSCG00000030172|ENSSSCG00000001404|ENSSSCG00000001009|ENSSSCG00000009482|…
51928	0.00021804	0.0033887	16	27	2281	8895	positive regulation of calcium ion transport	ENSSSCG00000007356|ENSSSCG00000032452|ENSSSCG00000032474|ENSSSCG00000008978|ENSSSCG00000032330|ENSSSCG00000017705|ENSSSCG00000035355|ENSSSCG00000016664|ENSSSCG00000034510|ENSSSCG00000032777|ENSSSCG00000017700|ENSSSCG00000011322|ENSSSCG00000015298|ENSSSCG00000004728|ENSSSCG00000007807|ENSSSCG00000026422
1775	0.00022626	0.0034957	64	168	2281	8895	cell activation	ENSSSCG00000013888|ENSSSCG00000016958|ENSSSCG00000032284|ENSSSCG00000016832|ENSSSCG00000039677|ENSSSCG00000035355|ENSSSCG00000017406|ENSSSCG00000037019|ENSSSCG00000032368|ENSSSCG00000001616|ENSSSCG00000002507|ENSSSCG00000020931|ENSSSCG00000005617|ENSSSCG00000040502|ENSSSCG00000007956|ENSSSCG00000027487|ENSSSCG00000000687|ENSSSCG00000004687|ENSSSCG00000008103|ENSSSCG00000008348|ENSSSCG00000002340|…
43269	0.00023747	0.0036293	28	59	2281	8895	regulation of ion transport	ENSSSCG00000022080|ENSSSCG00000008978|ENSSSCG00000017705|ENSSSCG00000039556|ENSSSCG00000035355|ENSSSCG00000017700|ENSSSCG00000011322|ENSSSCG00000015298|ENSSSCG00000004728|ENSSSCG00000003214|ENSSSCG00000000687|ENSSSCG00000007356|ENSSSCG00000036639|ENSSSCG00000032452|ENSSSCG00000032474|ENSSSCG00000039947|ENSSSCG00000032330|ENSSSCG00000022609|ENSSSCG00000016448|ENSSSCG00000012066|ENSSSCG00000038994|…
2521	0.00023769	0.0036293	46	112	2281	8895	leukocyte differentiation	ENSSSCG00000013888|ENSSSCG00000016958|ENSSSCG00000009429|ENSSSCG00000030042|ENSSSCG00000001081|ENSSSCG00000037598|ENSSSCG00000016832|ENSSSCG00000017406|ENSSSCG00000037019|ENSSSCG00000011125|ENSSSCG00000032368|ENSSSCG00000002507|ENSSSCG00000000706|ENSSSCG00000015093|ENSSSCG00000009051|ENSSSCG00000000068|ENSSSCG00000040502|ENSSSCG00000001556|ENSSSCG00000002688|ENSSSCG00000000687|ENSSSCG00000004687|…
1932	0.00024618	0.0037371	113	330	2281	8895	regulation of protein amino acid phosphorylation	ENSSSCG00000026041|ENSSSCG00000006552|ENSSSCG00000009429|ENSSSCG00000032284|ENSSSCG00000030260|ENSSSCG00000014852|ENSSSCG00000015669|ENSSSCG00000014855|ENSSSCG00000032601|ENSSSCG00000032963|ENSSSCG00000013370|ENSSSCG00000027127|ENSSSCG00000023165|ENSSSCG00000000687|ENSSSCG00000003035|ENSSSCG00000005215|ENSSSCG00000015839|ENSSSCG00000002340|ENSSSCG00000013779|ENSSSCG00000013658|ENSSSCG00000006383|…
61024	0.0002673	0.0040343	106	307	2281	8895	membrane organization	ENSSSCG00000013408|ENSSSCG00000007246|ENSSSCG00000008337|ENSSSCG00000012035|ENSSSCG00000017206|ENSSSCG00000038667|ENSSSCG00000022512|ENSSSCG00000014581|ENSSSCG00000000728|ENSSSCG00000038392|ENSSSCG00000004646|ENSSSCG00000003434|ENSSSCG00000004125|ENSSSCG00000007513|ENSSSCG00000008103|ENSSSCG00000007478|ENSSSCG00000010787|ENSSSCG00000015716|ENSSSCG00000013653|ENSSSCG00000015559|ENSSSCG00000013017|…
50856	0.00028466	0.0041992	15	25	2281	8895	regulation of T cell receptor signaling pathway	ENSSSCG00000032330|ENSSSCG00000012981|ENSSSCG00000023709|ENSSSCG00000014855|ENSSSCG00000017466|ENSSSCG00000031489|ENSSSCG00000038398|ENSSSCG00000021738|ENSSSCG00000026269|ENSSSCG00000000299|ENSSSCG00000029511|ENSSSCG00000023842|ENSSSCG00000007656|ENSSSCG00000007039|ENSSSCG00000004058
31663	0.00028466	0.0041992	15	25	2281	8895	lipopolysaccharide-mediated signaling pathway	ENSSSCG00000009759|ENSSSCG00000006175|ENSSSCG00000017705|ENSSSCG00000006250|ENSSSCG00000006084|ENSSSCG00000014369|ENSSSCG00000017723|ENSSSCG00000011251|ENSSSCG00000013111|ENSSSCG00000017700|ENSSSCG00000001404|ENSSSCG00000001556|ENSSSCG00000001952|ENSSSCG00000005503|ENSSSCG00000003178
45860	0.00028241	0.0041992	87	244	2281	8895	positive regulation of protein kinase activity	ENSSSCG00000026041|ENSSSCG00000012318|ENSSSCG00000009429|ENSSSCG00000006074|ENSSSCG00000032284|ENSSSCG00000029352|ENSSSCG00000016997|ENSSSCG00000013566|ENSSSCG00000039798|ENSSSCG00000035355|ENSSSCG00000014855|ENSSSCG00000037531|ENSSSCG00000032601|ENSSSCG00000016432|ENSSSCG00000035598|ENSSSCG00000010772|ENSSSCG00000017006|ENSSSCG00000040581|ENSSSCG00000017254|ENSSSCG00000037066|ENSSSCG00000020735|…
50870	0.00028979	0.0042271	32	71	2281	8895	positive regulation of T cell activation	ENSSSCG00000033854|ENSSSCG00000011942|ENSSSCG00000006452|ENSSSCG00000013888|ENSSSCG00000009429|ENSSSCG00000032561|ENSSSCG00000013504|ENSSSCG00000017705|ENSSSCG00000014855|ENSSSCG00000017406|ENSSSCG00000011125|ENSSSCG00000017990|ENSSSCG00000000705|ENSSSCG00000009051|ENSSSCG00000040140|ENSSSCG00000024311|ENSSSCG00000028875|ENSSSCG00000005211|ENSSSCG00000032330|ENSSSCG00000007691|ENSSSCG00000030172|…
2683	0.00028979	0.0042271	32	71	2281	8895	negative regulation of immune system process	ENSSSCG00000004154|ENSSSCG00000034207|ENSSSCG00000003582|ENSSSCG00000032561|ENSSSCG00000006250|ENSSSCG00000023709|ENSSSCG00000000688|ENSSSCG00000006904|ENSSSCG00000038594|ENSSSCG00000004369|ENSSSCG00000022011|ENSSSCG00000007656|ENSSSCG00000007039|ENSSSCG00000028875|ENSSSCG00000005211|ENSSSCG00000017918|ENSSSCG00000029267|ENSSSCG00000033768|ENSSSCG00000032330|ENSSSCG00000013779|ENSSSCG00000014869|…
32729	0.00029284	0.0042479	17	30	2281	8895	positive regulation of interferon-gamma production	ENSSSCG00000007691|ENSSSCG00000014369|ENSSSCG00000039798|ENSSSCG00000008819|ENSSSCG00000013766|ENSSSCG00000017044|ENSSSCG00000003805|ENSSSCG00000001404|ENSSSCG00000038398|ENSSSCG00000040140|ENSSSCG00000003799|ENSSSCG00000024311|ENSSSCG00000005503|ENSSSCG00000040465|ENSSSCG00000026217|ENSSSCG00000028875|ENSSSCG00000027426
51101	0.00030487	0.0043979	82	228	2281	8895	regulation of DNA binding	ENSSSCG00000037815|ENSSSCG00000008336|ENSSSCG00000033613|ENSSSCG00000009429|ENSSSCG00000031592|ENSSSCG00000006074|ENSSSCG00000010219|ENSSSCG00000014852|ENSSSCG00000038500|ENSSSCG00000016678|ENSSSCG00000035795|ENSSSCG00000014855|ENSSSCG00000035598|ENSSSCG00000039514|ENSSSCG00000010772|ENSSSCG00000014780|ENSSSCG00000038073|ENSSSCG00000004728|ENSSSCG00000007956|ENSSSCG00000028538|ENSSSCG00000006502|…
32680	0.00031726	0.0045515	27	57	2281	8895	regulation of tumor necrosis factor production	ENSSSCG00000002294|ENSSSCG00000037815|ENSSSCG00000004154|ENSSSCG00000016958|ENSSSCG00000006175|ENSSSCG00000031493|ENSSSCG00000016678|ENSSSCG00000017700|ENSSSCG00000038073|ENSSSCG00000017475|ENSSSCG00000007956|ENSSSCG00000006502|ENSSSCG00000028875|ENSSSCG00000003113|ENSSSCG00000013837|ENSSSCG00000017918|ENSSSCG00000014369|ENSSSCG00000011251|ENSSSCG00000015652|ENSSSCG00000017044|ENSSSCG00000026605|…
187	0.00032618	0.0045543	23	46	2281	8895	activation of MAPK activity	ENSSSCG00000026041|ENSSSCG00000008842|ENSSSCG00000009429|ENSSSCG00000030172|ENSSSCG00000009817|ENSSSCG00000010164|ENSSSCG00000015403|ENSSSCG00000013566|ENSSSCG00000037531|ENSSSCG00000017279|ENSSSCG00000017254|ENSSSCG00000001404|ENSSSCG00000001009|ENSSSCG00000002704|ENSSSCG00000006539|ENSSSCG00000004789|ENSSSCG00000000784|ENSSSCG00000022496|ENSSSCG00000005503|ENSSSCG00000007469|ENSSSCG00000021355|…
71346	0.00032618	0.0045543	23	46	2281	8895	cellular response to interferon-gamma	ENSSSCG00000008358|ENSSSCG00000034964|ENSSSCG00000036747|ENSSSCG00000006298|ENSSSCG00000040648|ENSSSCG00000017705|ENSSSCG00000013576|ENSSSCG00000011033|ENSSSCG00000017723|ENSSSCG00000015710|ENSSSCG00000011361|ENSSSCG00000007080|ENSSSCG00000012996|ENSSSCG00000017755|ENSSSCG00000017700|ENSSSCG00000037105|ENSSSCG00000038162|ENSSSCG00000017044|ENSSSCG00000016461|ENSSSCG00000016057|ENSSSCG00000017245|…
7188	0.00032618	0.0045543	23	46	2281	8895	G-protein signaling, coupled to cAMP nucleotide second messenger	ENSSSCG00000013408|ENSSSCG00000011326|ENSSSCG00000010054|ENSSSCG00000038598|ENSSSCG00000013106|ENSSSCG00000017313|ENSSSCG00000013473|ENSSSCG00000013474|ENSSSCG00000035598|ENSSSCG00000011399|ENSSSCG00000016599|ENSSSCG00000029849|ENSSSCG00000016031|ENSSSCG00000001988|ENSSSCG00000002268|ENSSSCG00000006824|ENSSSCG00000026422|ENSSSCG00000004139|ENSSSCG00000001242|ENSSSCG00000005423|ENSSSCG00000002891|…
31349	0.00032174	0.0045543	39	92	2281	8895	positive regulation of defense response	ENSSSCG00000011942|ENSSSCG00000012118|ENSSSCG00000006175|ENSSSCG00000006590|ENSSSCG00000017406|ENSSSCG00000000708|ENSSSCG00000017700|ENSSSCG00000010772|ENSSSCG00000015650|ENSSSCG00000000688|ENSSSCG00000038398|ENSSSCG00000001439|ENSSSCG00000024311|ENSSSCG00000017091|ENSSSCG00000001952|ENSSSCG00000040465|ENSSSCG00000026217|ENSSSCG00000006588|ENSSSCG00000028875|ENSSSCG00000009555|ENSSSCG00000028512|…
33674	0.00034983	0.0048074	92	262	2281	8895	positive regulation of kinase activity	ENSSSCG00000026041|ENSSSCG00000012318|ENSSSCG00000009429|ENSSSCG00000006074|ENSSSCG00000032284|ENSSSCG00000029352|ENSSSCG00000016997|ENSSSCG00000013566|ENSSSCG00000039798|ENSSSCG00000035355|ENSSSCG00000014855|ENSSSCG00000037531|ENSSSCG00000032601|ENSSSCG00000016432|ENSSSCG00000035598|ENSSSCG00000010772|ENSSSCG00000017006|ENSSSCG00000040581|ENSSSCG00000017254|ENSSSCG00000037066|ENSSSCG00000020735|…
45597	0.00035778	0.0048909	82	229	2281	8895	positive regulation of cell differentiation	ENSSSCG00000037815|ENSSSCG00000026041|ENSSSCG00000032367|ENSSSCG00000022080|ENSSSCG00000009429|ENSSSCG00000006074|ENSSSCG00000038500|ENSSSCG00000014853|ENSSSCG00000015669|ENSSSCG00000017406|ENSSSCG00000032963|ENSSSCG00000017403|ENSSSCG00000032566|ENSSSCG00000025826|ENSSSCG00000027127|ENSSSCG00000025784|ENSSSCG00000004369|ENSSSCG00000023165|ENSSSCG00000021343|ENSSSCG00000006502|ENSSSCG00000036956|…
31401	0.00038923	0.0052931	104	303	2281	8895	positive regulation of protein modification process	ENSSSCG00000006552|ENSSSCG00000013406|ENSSSCG00000032284|ENSSSCG00000030260|ENSSSCG00000014852|ENSSSCG00000015669|ENSSSCG00000032601|ENSSSCG00000032963|ENSSSCG00000013370|ENSSSCG00000027529|ENSSSCG00000023165|ENSSSCG00000000687|ENSSSCG00000003035|ENSSSCG00000005215|ENSSSCG00000015839|ENSSSCG00000002340|ENSSSCG00000013658|ENSSSCG00000007350|ENSSSCG00000008629|ENSSSCG00000011874|ENSSSCG00000032434|…
15674	0.00040326	0.0054555	43	105	2281	8895	di-, tri-valent inorganic cation transport	ENSSSCG00000005266|ENSSSCG00000006298|ENSSSCG00000002450|ENSSSCG00000040648|ENSSSCG00000017705|ENSSSCG00000011825|ENSSSCG00000032360|ENSSSCG00000039798|ENSSSCG00000014578|ENSSSCG00000039677|ENSSSCG00000032967|ENSSSCG00000035355|ENSSSCG00000010311|ENSSSCG00000016751|ENSSSCG00000015125|ENSSSCG00000037314|ENSSSCG00000017700|ENSSSCG00000011322|ENSSSCG00000014063|ENSSSCG00000001518|ENSSSCG00000009092|…
48662	0.00042309	0.0056943	10	14	2281	8895	negative regulation of smooth muscle cell proliferation	ENSSSCG00000036868|ENSSSCG00000004154|ENSSSCG00000017044|ENSSSCG00000030309|ENSSSCG00000038500|ENSSSCG00000031538|ENSSSCG00000003434|ENSSSCG00000026602|ENSSSCG00000032963|ENSSSCG00000039745
51090	0.00044029	0.0058355	74	204	2281	8895	regulation of transcription factor activity	ENSSSCG00000037815|ENSSSCG00000008336|ENSSSCG00000033613|ENSSSCG00000009429|ENSSSCG00000006074|ENSSSCG00000010219|ENSSSCG00000014852|ENSSSCG00000038500|ENSSSCG00000016678|ENSSSCG00000014855|ENSSSCG00000035598|ENSSSCG00000039514|ENSSSCG00000010772|ENSSSCG00000014780|ENSSSCG00000038073|ENSSSCG00000004728|ENSSSCG00000007956|ENSSSCG00000028538|ENSSSCG00000006502|ENSSSCG00000021068|ENSSSCG00000024777|…
90046	0.00044029	0.0058355	74	204	2281	8895	regulation of transcription regulator activity	ENSSSCG00000037815|ENSSSCG00000008336|ENSSSCG00000033613|ENSSSCG00000009429|ENSSSCG00000006074|ENSSSCG00000010219|ENSSSCG00000014852|ENSSSCG00000038500|ENSSSCG00000016678|ENSSSCG00000014855|ENSSSCG00000035598|ENSSSCG00000039514|ENSSSCG00000010772|ENSSSCG00000014780|ENSSSCG00000038073|ENSSSCG00000004728|ENSSSCG00000007956|ENSSSCG00000028538|ENSSSCG00000006502|ENSSSCG00000021068|ENSSSCG00000024777|…
31399	0.0004394	0.0058355	144	441	2281	8895	regulation of protein modification process	ENSSSCG00000026041|ENSSSCG00000006552|ENSSSCG00000009429|ENSSSCG00000013406|ENSSSCG00000032284|ENSSSCG00000030260|ENSSSCG00000014852|ENSSSCG00000015669|ENSSSCG00000014855|ENSSSCG00000032601|ENSSSCG00000032963|ENSSSCG00000013370|ENSSSCG00000027529|ENSSSCG00000027127|ENSSSCG00000023165|ENSSSCG00000000687|ENSSSCG00000003035|ENSSSCG00000005215|ENSSSCG00000015839|ENSSSCG00000002340|ENSSSCG00000013779|…
34612	0.00047304	0.0062379	28	61	2281	8895	response to tumor necrosis factor	ENSSSCG00000037815|ENSSSCG00000004595|ENSSSCG00000008953|ENSSSCG00000006298|ENSSSCG00000015808|ENSSSCG00000040648|ENSSSCG00000017705|ENSSSCG00000017723|ENSSSCG00000015889|ENSSSCG00000014855|ENSSSCG00000015987|ENSSSCG00000011125|ENSSSCG00000017920|ENSSSCG00000017700|ENSSSCG00000001556|ENSSSCG00000001952|ENSSSCG00000005215|ENSSSCG00000028056|ENSSSCG00000007030|ENSSSCG00000012981|ENSSSCG00000038162|…
7169	0.00048048	0.0063042	64	172	2281	8895	transmembrane receptor protein tyrosine kinase signaling pathway	ENSSSCG00000025271|ENSSSCG00000013888|ENSSSCG00000016958|ENSSSCG00000010219|ENSSSCG00000016997|ENSSSCG00000011264|ENSSSCG00000017206|ENSSSCG00000013566|ENSSSCG00000008819|ENSSSCG00000007080|ENSSSCG00000001818|ENSSSCG00000030268|ENSSSCG00000017006|ENSSSCG00000013494|ENSSSCG00000008265|ENSSSCG00000003035|ENSSSCG00000005215|ENSSSCG00000027568|ENSSSCG00000009314|ENSSSCG00000006465|ENSSSCG00000007356|…
71356	0.00048527	0.0063352	23	47	2281	8895	cellular response to tumor necrosis factor	ENSSSCG00000037815|ENSSSCG00000028056|ENSSSCG00000008953|ENSSSCG00000006298|ENSSSCG00000040648|ENSSSCG00000017705|ENSSSCG00000007030|ENSSSCG00000012981|ENSSSCG00000017723|ENSSSCG00000015889|ENSSSCG00000014855|ENSSSCG00000015987|ENSSSCG00000011125|ENSSSCG00000017700|ENSSSCG00000038162|ENSSSCG00000001727|ENSSSCG00000016254|ENSSSCG00000001009|ENSSSCG00000030957|ENSSSCG00000026422|ENSSSCG00000001556|…
50729	0.00049446	0.0063913	17	31	2281	8895	positive regulation of inflammatory response	ENSSSCG00000029388|ENSSSCG00000011942|ENSSSCG00000007691|ENSSSCG00000006590|ENSSSCG00000017406|ENSSSCG00000000708|ENSSSCG00000015235|ENSSSCG00000017700|ENSSSCG00000010772|ENSSSCG00000001439|ENSSSCG00000024311|ENSSSCG00000001952|ENSSSCG00000009002|ENSSSCG00000005503|ENSSSCG00000006588|ENSSSCG00000028512|ENSSSCG00000008159
48585	0.00049323	0.0063913	45	112	2281	8895	negative regulation of response to stimulus	ENSSSCG00000004154|ENSSSCG00000003088|ENSSSCG00000003582|ENSSSCG00000030361|ENSSSCG00000017804|ENSSSCG00000016657|ENSSSCG00000010054|ENSSSCG00000015403|ENSSSCG00000038688|ENSSSCG00000013940|ENSSSCG00000011125|ENSSSCG00000000708|ENSSSCG00000023503|ENSSSCG00000028559|ENSSSCG00000000784|ENSSSCG00000007956|ENSSSCG00000007757|ENSSSCG00000022011|ENSSSCG00000003035|ENSSSCG00000028875|ENSSSCG00000036956|…
48247	0.00049831	0.0064093	8	10	2281	8895	lymphocyte chemotaxis	ENSSSCG00000038162|ENSSSCG00000006298|ENSSSCG00000016254|ENSSSCG00000040648|ENSSSCG00000017723|ENSSSCG00000017920|ENSSSCG00000017700|ENSSSCG00000010772
70304	0.00052836	0.0067625	24	50	2281	8895	positive regulation of stress-activated protein kinase signaling cascade	ENSSSCG00000026041|ENSSSCG00000007056|ENSSSCG00000009429|ENSSSCG00000006074|ENSSSCG00000016678|ENSSSCG00000011251|ENSSSCG00000037531|ENSSSCG00000032601|ENSSSCG00000035249|ENSSSCG00000031489|ENSSSCG00000038162|ENSSSCG00000022689|ENSSSCG00000000705|ENSSSCG00000038073|ENSSSCG00000000706|ENSSSCG00000001404|ENSSSCG00000037066|ENSSSCG00000001009|ENSSSCG00000008197|ENSSSCG00000008496|ENSSSCG00000005503|…
71345	0.00055694	0.0070935	49	125	2281	8895	cellular response to cytokine stimulus	ENSSSCG00000037815|ENSSSCG00000006552|ENSSSCG00000002670|ENSSSCG00000017723|ENSSSCG00000014855|ENSSSCG00000015987|ENSSSCG00000007080|ENSSSCG00000012996|ENSSSCG00000009592|ENSSSCG00000005617|ENSSSCG00000007030|ENSSSCG00000013576|ENSSSCG00000011033|ENSSSCG00000015710|ENSSSCG00000039301|ENSSSCG00000014349|ENSSSCG00000001727|ENSSSCG00000016057|ENSSSCG00000016254|ENSSSCG00000001009|ENSSSCG00000005601|…
2690	0.000599	0.0073427	18	34	2281	8895	positive regulation of leukocyte chemotaxis	ENSSSCG00000008953|ENSSSCG00000006298|ENSSSCG00000001097|ENSSSCG00000032474|ENSSSCG00000029371|ENSSSCG00000006582|ENSSSCG00000017705|ENSSSCG00000008959|ENSSSCG00000037449|ENSSSCG00000017466|ENSSSCG00000011322|ENSSSCG00000038162|ENSSSCG00000021588|ENSSSCG00000002704|ENSSSCG00000024311|ENSSSCG00000001556|ENSSSCG00000000295|ENSSSCG00000035090
46330	0.00065133	0.0079469	22	45	2281	8895	positive regulation of JNK cascade	ENSSSCG00000026041|ENSSSCG00000007056|ENSSSCG00000009429|ENSSSCG00000006074|ENSSSCG00000016678|ENSSSCG00000011251|ENSSSCG00000037531|ENSSSCG00000032601|ENSSSCG00000035249|ENSSSCG00000031489|ENSSSCG00000038162|ENSSSCG00000022689|ENSSSCG00000000705|ENSSSCG00000038073|ENSSSCG00000000706|ENSSSCG00000001404|ENSSSCG00000037066|ENSSSCG00000001009|ENSSSCG00000005503|ENSSSCG00000009664|ENSSSCG00000007722|…
43281	0.00070333	0.0085414	38	92	2281	8895	regulation of caspase activity	ENSSSCG00000026041|ENSSSCG00000011941|ENSSSCG00000022080|ENSSSCG00000006590|ENSSSCG00000014852|ENSSSCG00000031615|ENSSSCG00000016678|ENSSSCG00000013643|ENSSSCG00000015403|ENSSSCG00000013940|ENSSSCG00000035355|ENSSSCG00000000705|ENSSSCG00000016101|ENSSSCG00000001516|ENSSSCG00000034570|ENSSSCG00000004789|ENSSSCG00000029724|ENSSSCG00000003558|ENSSSCG00000005437|ENSSSCG00000006588|ENSSSCG00000025028|…
51607	0.00071615	0.0086568	33	77	2281	8895	defense response to virus	ENSSSCG00000012118|ENSSSCG00000015549|ENSSSCG00000013940|ENSSSCG00000012077|ENSSSCG00000012076|ENSSSCG00000033453|ENSSSCG00000032963|ENSSSCG00000032368|ENSSSCG00000030408|ENSSSCG00000040502|ENSSSCG00000003178|ENSSSCG00000007754|ENSSSCG00000006543|ENSSSCG00000009658|ENSSSCG00000032474|ENSSSCG00000008648|ENSSSCG00000027660|ENSSSCG00000039623|ENSSSCG00000015897|ENSSSCG00000014349|ENSSSCG00000032777|…
6140	0.00072755	0.008754	97	284	2281	8895	regulation of nucleotide metabolic process	ENSSSCG00000013408|ENSSSCG00000030260|ENSSSCG00000017723|ENSSSCG00000030421|ENSSSCG00000016599|ENSSSCG00000015671|ENSSSCG00000006947|ENSSSCG00000006824|ENSSSCG00000040465|ENSSSCG00000021146|ENSSSCG00000034858|ENSSSCG00000034692|ENSSSCG00000015955|ENSSSCG00000011592|ENSSSCG00000016248|ENSSSCG00000001924|ENSSSCG00000016254|ENSSSCG00000005208|ENSSSCG00000028108|ENSSSCG00000027812|ENSSSCG00000001242|…
50852	0.000791	0.0093032	20	40	2281	8895	T cell receptor signaling pathway	ENSSSCG00000037815|ENSSSCG00000007356|ENSSSCG00000002340|ENSSSCG00000032330|ENSSSCG00000024392|ENSSSCG00000010900|ENSSSCG00000038003|ENSSSCG00000017527|ENSSSCG00000011125|ENSSSCG00000017006|ENSSSCG00000001727|ENSSSCG00000003805|ENSSSCG00000008193|ENSSSCG00000006309|ENSSSCG00000040140|ENSSSCG00000002688|ENSSSCG00000007206|ENSSSCG00000005358|ENSSSCG00000003584|ENSSSCG00000004421
2761	0.000791	0.0093032	20	40	2281	8895	regulation of myeloid leukocyte differentiation	ENSSSCG00000011514|ENSSSCG00000008645|ENSSSCG00000027480|ENSSSCG00000034207|ENSSSCG00000016958|ENSSSCG00000009429|ENSSSCG00000032251|ENSSSCG00000038500|ENSSSCG00000012287|ENSSSCG00000017748|ENSSSCG00000032601|ENSSSCG00000037449|ENSSSCG00000032963|ENSSSCG00000017700|ENSSSCG00000011322|ENSSSCG00000017044|ENSSSCG00000001404|ENSSSCG00000001009|ENSSSCG00000035592|ENSSSCG00000009401
45954	0.00097739	0.010722	10	15	2281	8895	positive regulation of natural killer cell mediated cytotoxicity	ENSSSCG00000000688|ENSSSCG00000038398|ENSSSCG00000017406|ENSSSCG00000040465|ENSSSCG00000026217|ENSSSCG00000008157|ENSSSCG00000012643|ENSSSCG00000009555|ENSSSCG00000013553|ENSSSCG00000015137
18108	0.00092576	0.010722	30	69	2281	8895	peptidyl-tyrosine phosphorylation	ENSSSCG00000005122|ENSSSCG00000013888|ENSSSCG00000006250|ENSSSCG00000007240|ENSSSCG00000016459|ENSSSCG00000013566|ENSSSCG00000038003|ENSSSCG00000008819|ENSSSCG00000001818|ENSSSCG00000012137|ENSSSCG00000010199|ENSSSCG00000013494|ENSSSCG00000003578|ENSSSCG00000003799|ENSSSCG00000005215|ENSSSCG00000008103|ENSSSCG00000009314|ENSSSCG00000004421|ENSSSCG00000006465|ENSSSCG00000008820|ENSSSCG00000008842|…
7167	0.0010568	0.011546	87	253	2281	8895	enzyme linked receptor protein signaling pathway	ENSSSCG00000011746|ENSSSCG00000025271|ENSSSCG00000013888|ENSSSCG00000016958|ENSSSCG00000010219|ENSSSCG00000016997|ENSSSCG00000011264|ENSSSCG00000017206|ENSSSCG00000013566|ENSSSCG00000008819|ENSSSCG00000015669|ENSSSCG00000007080|ENSSSCG00000001818|ENSSSCG00000030268|ENSSSCG00000017006|ENSSSCG00000013494|ENSSSCG00000040546|ENSSSCG00000032092|ENSSSCG00000008265|ENSSSCG00000003035|ENSSSCG00000005215|…
45859	0.0011055	0.012027	124	380	2281	8895	regulation of protein kinase activity	ENSSSCG00000026041|ENSSSCG00000012318|ENSSSCG00000009429|ENSSSCG00000032284|ENSSSCG00000016997|ENSSSCG00000013643|ENSSSCG00000014855|ENSSSCG00000032601|ENSSSCG00000010772|ENSSSCG00000040581|ENSSSCG00000024938|ENSSSCG00000037066|ENSSSCG00000020735|ENSSSCG00000027127|ENSSSCG00000000687|ENSSSCG00000022478|ENSSSCG00000015839|ENSSSCG00000002340|ENSSSCG00000033768|ENSSSCG00000013779|ENSSSCG00000006383|…
6694	0.0011821	0.012806	14	25	2281	8895	steroid biosynthetic process	ENSSSCG00000005970|ENSSSCG00000008857|ENSSSCG00000026044|ENSSSCG00000016872|ENSSSCG00000015311|ENSSSCG00000032369|ENSSSCG00000035182|ENSSSCG00000016420|ENSSSCG00000025108|ENSSSCG00000017690|ENSSSCG00000027114|ENSSSCG00000014080|ENSSSCG00000006535|ENSSSCG00000006337
42100	0.0011969	0.012914	9	13	2281	8895	B cell proliferation	ENSSSCG00000028674|ENSSSCG00000023503|ENSSSCG00000030172|ENSSSCG00000039623|ENSSSCG00000040502|ENSSSCG00000016832|ENSSSCG00000005358|ENSSSCG00000009148|ENSSSCG00000032368
51098	0.0012123	0.013026	102	305	2281	8895	regulation of binding	ENSSSCG00000008336|ENSSSCG00000009429|ENSSSCG00000031592|ENSSSCG00000014852|ENSSSCG00000035795|ENSSSCG00000014855|ENSSSCG00000039514|ENSSSCG00000010772|ENSSSCG00000007239|ENSSSCG00000024777|ENSSSCG00000005453|ENSSSCG00000002340|ENSSSCG00000011876|ENSSSCG00000014349|ENSSSCG00000011592|ENSSSCG00000032434|ENSSSCG00000003549|ENSSSCG00000001404|ENSSSCG00000039751|ENSSSCG00000001009|ENSSSCG00000009565|…
45595	0.0013681	0.014622	152	480	2281	8895	regulation of cell differentiation	ENSSSCG00000026041|ENSSSCG00000011746|ENSSSCG00000022080|ENSSSCG00000009429|ENSSSCG00000013406|ENSSSCG00000014853|ENSSSCG00000012396|ENSSSCG00000037970|ENSSSCG00000015669|ENSSSCG00000014298|ENSSSCG00000012039|ENSSSCG00000001818|ENSSSCG00000032601|ENSSSCG00000032963|ENSSSCG00000039514|ENSSSCG00000032566|ENSSSCG00000001539|ENSSSCG00000027127|ENSSSCG00000003437|ENSSSCG00000004369|ENSSSCG00000023165|…
43392	0.0014077	0.014941	39	98	2281	8895	negative regulation of DNA binding	ENSSSCG00000037815|ENSSSCG00000008336|ENSSSCG00000036868|ENSSSCG00000004154|ENSSSCG00000033613|ENSSSCG00000031592|ENSSSCG00000014852|ENSSSCG00000038500|ENSSSCG00000015568|ENSSSCG00000013940|ENSSSCG00000035795|ENSSSCG00000039514|ENSSSCG00000014780|ENSSSCG00000004507|ENSSSCG00000003419|ENSSSCG00000007956|ENSSSCG00000028538|ENSSSCG00000001952|ENSSSCG00000005437|ENSSSCG00000024777|ENSSSCG00000007039|…
42632	0.001456	0.01525	15	28	2281	8895	cholesterol homeostasis	ENSSSCG00000003088|ENSSSCG00000009759|ENSSSCG00000014804|ENSSSCG00000007371|ENSSSCG00000013017|ENSSSCG00000017672|ENSSSCG00000020885|ENSSSCG00000004509|ENSSSCG00000016420|ENSSSCG00000003549|ENSSSCG00000027745|ENSSSCG00000021464|ENSSSCG00000003211|ENSSSCG00000005423|ENSSSCG00000028512
71347	0.001456	0.01525	15	28	2281	8895	cellular response to interleukin-1	ENSSSCG00000037815|ENSSSCG00000008953|ENSSSCG00000006298|ENSSSCG00000002670|ENSSSCG00000040648|ENSSSCG00000017705|ENSSSCG00000012981|ENSSSCG00000017723|ENSSSCG00000039301|ENSSSCG00000015889|ENSSSCG00000017700|ENSSSCG00000038162|ENSSSCG00000016254|ENSSSCG00000030957|ENSSSCG00000004576
55092	0.001456	0.01525	15	28	2281	8895	sterol homeostasis	ENSSSCG00000003088|ENSSSCG00000009759|ENSSSCG00000014804|ENSSSCG00000007371|ENSSSCG00000013017|ENSSSCG00000017672|ENSSSCG00000020885|ENSSSCG00000004509|ENSSSCG00000016420|ENSSSCG00000003549|ENSSSCG00000027745|ENSSSCG00000021464|ENSSSCG00000003211|ENSSSCG00000005423|ENSSSCG00000028512
51347	0.0014602	0.01525	96	286	2281	8895	positive regulation of transferase activity	ENSSSCG00000026041|ENSSSCG00000012318|ENSSSCG00000009429|ENSSSCG00000006074|ENSSSCG00000032284|ENSSSCG00000029352|ENSSSCG00000016997|ENSSSCG00000013566|ENSSSCG00000039798|ENSSSCG00000035355|ENSSSCG00000014855|ENSSSCG00000037531|ENSSSCG00000032601|ENSSSCG00000016432|ENSSSCG00000035598|ENSSSCG00000010772|ENSSSCG00000017006|ENSSSCG00000040581|ENSSSCG00000017254|ENSSSCG00000037066|ENSSSCG00000020735|…
51057	0.0015436	0.015866	11	18	2281	8895	positive regulation of small GTPase mediated signal transduction	ENSSSCG00000034656|ENSSSCG00000002815|ENSSSCG00000015839|ENSSSCG00000006709|ENSSSCG00000010628|ENSSSCG00000035592|ENSSSCG00000014852|ENSSSCG00000035355|ENSSSCG00000037449|ENSSSCG00000002960|ENSSSCG00000021146
45807	0.0015317	0.015866	25	56	2281	8895	positive regulation of endocytosis	ENSSSCG00000011942|ENSSSCG00000003088|ENSSSCG00000031493|ENSSSCG00000017804|ENSSSCG00000010438|ENSSSCG00000014852|ENSSSCG00000039798|ENSSSCG00000014581|ENSSSCG00000037682|ENSSSCG00000001834|ENSSSCG00000002688|ENSSSCG00000004687|ENSSSCG00000008103|ENSSSCG00000028512|ENSSSCG00000017918|ENSSSCG00000014369|ENSSSCG00000013551|ENSSSCG00000003549|ENSSSCG00000001404|ENSSSCG00000022725|ENSSSCG00000006678|…
71310	0.0015262	0.015866	146	460	2281	8895	cellular response to organic substance	ENSSSCG00000006552|ENSSSCG00000005981|ENSSSCG00000032162|ENSSSCG00000017206|ENSSSCG00000017723|ENSSSCG00000014855|ENSSSCG00000007080|ENSSSCG00000001539|ENSSSCG00000032607|ENSSSCG00000005617|ENSSSCG00000003035|ENSSSCG00000004489|ENSSSCG00000006543|ENSSSCG00000007356|ENSSSCG00000034692|ENSSSCG00000015710|ENSSSCG00000013655|ENSSSCG00000014349|ENSSSCG00000010024|ENSSSCG00000020864|ENSSSCG00000016254|…
6468	0.0015537	0.015866	157	499	2281	8895	protein amino acid phosphorylation	ENSSSCG00000026041|ENSSSCG00000032686|ENSSSCG00000008337|ENSSSCG00000013888|ENSSSCG00000015549|ENSSSCG00000009429|ENSSSCG00000015307|ENSSSCG00000007240|ENSSSCG00000025470|ENSSSCG00000015669|ENSSSCG00000001818|ENSSSCG00000031510|ENSSSCG00000012157|ENSSSCG00000013494|ENSSSCG00000020735|ENSSSCG00000002506|ENSSSCG00000027127|ENSSSCG00000003799|ENSSSCG00000003558|ENSSSCG00000003035|ENSSSCG00000005215|…
31623	0.0015804	0.016056	13	23	2281	8895	receptor internalization	ENSSSCG00000013408|ENSSSCG00000008953|ENSSSCG00000017918|ENSSSCG00000014913|ENSSSCG00000017206|ENSSSCG00000013630|ENSSSCG00000003549|ENSSSCG00000037264|ENSSSCG00000016031|ENSSSCG00000012918|ENSSSCG00000006357|ENSSSCG00000004058|ENSSSCG00000009589
30098	0.0016069	0.016205	31	74	2281	8895	lymphocyte differentiation	ENSSSCG00000013888|ENSSSCG00000016958|ENSSSCG00000001081|ENSSSCG00000016832|ENSSSCG00000017406|ENSSSCG00000011125|ENSSSCG00000032368|ENSSSCG00000002507|ENSSSCG00000015093|ENSSSCG00000009051|ENSSSCG00000000068|ENSSSCG00000040502|ENSSSCG00000002688|ENSSSCG00000000687|ENSSSCG00000004687|ENSSSCG00000008103|ENSSSCG00000008842|ENSSSCG00000008645|ENSSSCG00000011810|ENSSSCG00000028674|ENSSSCG00000007572|…
46777	0.0016075	0.016205	42	108	2281	8895	protein amino acid autophosphorylation	ENSSSCG00000005122|ENSSSCG00000008337|ENSSSCG00000011843|ENSSSCG00000014878|ENSSSCG00000026142|ENSSSCG00000006250|ENSSSCG00000017504|ENSSSCG00000013566|ENSSSCG00000008819|ENSSSCG00000037531|ENSSSCG00000010311|ENSSSCG00000001818|ENSSSCG00000012137|ENSSSCG00000015650|ENSSSCG00000007839|ENSSSCG00000002506|ENSSSCG00000002329|ENSSSCG00000003578|ENSSSCG00000000784|ENSSSCG00000022496|ENSSSCG00000005215|…
43122	0.0017796	0.017872	45	118	2281	8895	regulation of I-kappaB kinase/NF-kappaB cascade	ENSSSCG00000037815|ENSSSCG00000004110|ENSSSCG00000004154|ENSSSCG00000002670|ENSSSCG00000022080|ENSSSCG00000009429|ENSSSCG00000016678|ENSSSCG00000015889|ENSSSCG00000035355|ENSSSCG00000000708|ENSSSCG00000016101|ENSSSCG00000038073|ENSSSCG00000000706|ENSSSCG00000038991|ENSSSCG00000004728|ENSSSCG00000017091|ENSSSCG00000007956|ENSSSCG00000000687|ENSSSCG00000021068|ENSSSCG00000004421|ENSSSCG00000006663|…
6816	0.0018063	0.017933	38	96	2281	8895	calcium ion transport	ENSSSCG00000005266|ENSSSCG00000006298|ENSSSCG00000002450|ENSSSCG00000040648|ENSSSCG00000017705|ENSSSCG00000011825|ENSSSCG00000032360|ENSSSCG00000014578|ENSSSCG00000039677|ENSSSCG00000032967|ENSSSCG00000035355|ENSSSCG00000010311|ENSSSCG00000016751|ENSSSCG00000037314|ENSSSCG00000017700|ENSSSCG00000011322|ENSSSCG00000001518|ENSSSCG00000009092|ENSSSCG00000015298|ENSSSCG00000031082|ENSSSCG00000002688|…
43549	0.0017986	0.017933	127	395	2281	8895	regulation of kinase activity	ENSSSCG00000026041|ENSSSCG00000012318|ENSSSCG00000009429|ENSSSCG00000032284|ENSSSCG00000016997|ENSSSCG00000013643|ENSSSCG00000014855|ENSSSCG00000032601|ENSSSCG00000010772|ENSSSCG00000040581|ENSSSCG00000024938|ENSSSCG00000037066|ENSSSCG00000020735|ENSSSCG00000027127|ENSSSCG00000000687|ENSSSCG00000022478|ENSSSCG00000015839|ENSSSCG00000002340|ENSSSCG00000033768|ENSSSCG00000013779|ENSSSCG00000006383|…
45893	0.0018509	0.018306	114	350	2281	8895	positive regulation of transcription, DNA-dependent	ENSSSCG00000026041|ENSSSCG00000038948|ENSSSCG00000012318|ENSSSCG00000032686|ENSSSCG00000017207|ENSSSCG00000035671|ENSSSCG00000012396|ENSSSCG00000037970|ENSSSCG00000001539|ENSSSCG00000000289|ENSSSCG00000000687|ENSSSCG00000024777|ENSSSCG00000007477|ENSSSCG00000011514|ENSSSCG00000002340|ENSSSCG00000011876|ENSSSCG00000013416|ENSSSCG00000007074|ENSSSCG00000014628|ENSSSCG00000012287|ENSSSCG00000016922|…
51247	0.0018858	0.01858	136	427	2281	8895	positive regulation of protein metabolic process	ENSSSCG00000006552|ENSSSCG00000006033|ENSSSCG00000013406|ENSSSCG00000032284|ENSSSCG00000030260|ENSSSCG00000014852|ENSSSCG00000015669|ENSSSCG00000032601|ENSSSCG00000032963|ENSSSCG00000036129|ENSSSCG00000013370|ENSSSCG00000027529|ENSSSCG00000040188|ENSSSCG00000023165|ENSSSCG00000000687|ENSSSCG00000003035|ENSSSCG00000005215|ENSSSCG00000039080|ENSSSCG00000024895|ENSSSCG00000015839|ENSSSCG00000002340|…
50708	0.0019076	0.018725	22	48	2281	8895	regulation of protein secretion	ENSSSCG00000012118|ENSSSCG00000015808|ENSSSCG00000006250|ENSSSCG00000032360|ENSSSCG00000009817|ENSSSCG00000031538|ENSSSCG00000013940|ENSSSCG00000014304|ENSSSCG00000015652|ENSSSCG00000017700|ENSSSCG00000015137|ENSSSCG00000008090|ENSSSCG00000038073|ENSSSCG00000001404|ENSSSCG00000006904|ENSSSCG00000003578|ENSSSCG00000031082|ENSSSCG00000009002|ENSSSCG00000005503|ENSSSCG00000023269|ENSSSCG00000004058|…
46651	0.0019614	0.019038	14	26	2281	8895	lymphocyte proliferation	ENSSSCG00000028674|ENSSSCG00000032284|ENSSSCG00000030172|ENSSSCG00000009817|ENSSSCG00000012365|ENSSSCG00000039623|ENSSSCG00000016832|ENSSSCG00000013498|ENSSSCG00000032368|ENSSSCG00000023503|ENSSSCG00000000746|ENSSSCG00000040502|ENSSSCG00000005358|ENSSSCG00000009148
90023	0.0020087	0.019353	10	16	2281	8895	positive regulation of neutrophil chemotaxis	ENSSSCG00000038162|ENSSSCG00000008953|ENSSSCG00000021588|ENSSSCG00000006298|ENSSSCG00000001097|ENSSSCG00000029371|ENSSSCG00000008959|ENSSSCG00000000295|ENSSSCG00000017466|ENSSSCG00000035090
45088	0.0020772	0.019866	31	75	2281	8895	regulation of innate immune response	ENSSSCG00000004154|ENSSSCG00000012118|ENSSSCG00000006175|ENSSSCG00000017406|ENSSSCG00000010772|ENSSSCG00000015650|ENSSSCG00000000688|ENSSSCG00000038398|ENSSSCG00000017091|ENSSSCG00000001952|ENSSSCG00000022011|ENSSSCG00000040465|ENSSSCG00000026217|ENSSSCG00000028875|ENSSSCG00000009555|ENSSSCG00000006582|ENSSSCG00000017416|ENSSSCG00000014369|ENSSSCG00000011251|ENSSSCG00000014349|ENSSSCG00000012643|…
45941	0.0020743	0.019866	116	358	2281	8895	positive regulation of transcription	ENSSSCG00000026041|ENSSSCG00000038948|ENSSSCG00000012318|ENSSSCG00000032686|ENSSSCG00000017207|ENSSSCG00000035671|ENSSSCG00000012396|ENSSSCG00000037970|ENSSSCG00000014177|ENSSSCG00000001539|ENSSSCG00000000289|ENSSSCG00000000687|ENSSSCG00000024777|ENSSSCG00000007477|ENSSSCG00000011514|ENSSSCG00000002340|ENSSSCG00000011876|ENSSSCG00000013416|ENSSSCG00000007074|ENSSSCG00000014628|ENSSSCG00000012287|…
45071	0.0021123	0.020055	12	21	2281	8895	negative regulation of viral genome replication	ENSSSCG00000024867|ENSSSCG00000015549|ENSSSCG00000001404|ENSSSCG00000033703|ENSSSCG00000008648|ENSSSCG00000017705|ENSSSCG00000039055|ENSSSCG00000029879|ENSSSCG00000012077|ENSSSCG00000008496|ENSSSCG00000040575|ENSSSCG00000006543
10977	0.0021123	0.020055	12	21	2281	8895	negative regulation of neuron projection development	ENSSSCG00000034656|ENSSSCG00000003088|ENSSSCG00000034858|ENSSSCG00000001878|ENSSSCG00000026269|ENSSSCG00000006902|ENSSSCG00000011033|ENSSSCG00000003437|ENSSSCG00000002887|ENSSSCG00000004687|ENSSSCG00000028612|ENSSSCG00000009259
30335	0.0022736	0.021354	69	198	2281	8895	positive regulation of cell migration	ENSSSCG00000037815|ENSSSCG00000000094|ENSSSCG00000016958|ENSSSCG00000016997|ENSSSCG00000013566|ENSSSCG00000035355|ENSSSCG00000035598|ENSSSCG00000032963|ENSSSCG00000017920|ENSSSCG00000017402|ENSSSCG00000021588|ENSSSCG00000002704|ENSSSCG00000025545|ENSSSCG00000007356|ENSSSCG00000032312|ENSSSCG00000033327|ENSSSCG00000001097|ENSSSCG00000032474|ENSSSCG00000006582|ENSSSCG00000008629|ENSSSCG00000015955|…
40017	0.0022736	0.021354	69	198	2281	8895	positive regulation of locomotion	ENSSSCG00000037815|ENSSSCG00000000094|ENSSSCG00000016958|ENSSSCG00000016997|ENSSSCG00000013566|ENSSSCG00000035355|ENSSSCG00000035598|ENSSSCG00000032963|ENSSSCG00000017920|ENSSSCG00000017402|ENSSSCG00000021588|ENSSSCG00000002704|ENSSSCG00000025545|ENSSSCG00000007356|ENSSSCG00000032312|ENSSSCG00000033327|ENSSSCG00000001097|ENSSSCG00000032474|ENSSSCG00000006582|ENSSSCG00000008629|ENSSSCG00000015955|…
31345	0.0023078	0.021443	15	29	2281	8895	negative regulation of cell projection organization	ENSSSCG00000034656|ENSSSCG00000003088|ENSSSCG00000034858|ENSSSCG00000016646|ENSSSCG00000011033|ENSSSCG00000017730|ENSSSCG00000024305|ENSSSCG00000001878|ENSSSCG00000026269|ENSSSCG00000006902|ENSSSCG00000003437|ENSSSCG00000002887|ENSSSCG00000004687|ENSSSCG00000028612|ENSSSCG00000009259
7032	0.0023078	0.021443	15	29	2281	8895	endosome organization	ENSSSCG00000010525|ENSSSCG00000026181|ENSSSCG00000013734|ENSSSCG00000014804|ENSSSCG00000037598|ENSSSCG00000014632|ENSSSCG00000006083|ENSSSCG00000015107|ENSSSCG00000034105|ENSSSCG00000004639|ENSSSCG00000000746|ENSSSCG00000002852|ENSSSCG00000000840|ENSSSCG00000007513|ENSSSCG00000004893
50714	0.0022983	0.021443	19	40	2281	8895	positive regulation of protein secretion	ENSSSCG00000012118|ENSSSCG00000015808|ENSSSCG00000032360|ENSSSCG00000009817|ENSSSCG00000031538|ENSSSCG00000013940|ENSSSCG00000014304|ENSSSCG00000015652|ENSSSCG00000017700|ENSSSCG00000015137|ENSSSCG00000008090|ENSSSCG00000038073|ENSSSCG00000001404|ENSSSCG00000006904|ENSSSCG00000003578|ENSSSCG00000031082|ENSSSCG00000023269|ENSSSCG00000004058|ENSSSCG00000009589
8202	0.0024369	0.022483	20	43	2281	8895	steroid metabolic process	ENSSSCG00000005970|ENSSSCG00000003088|ENSSSCG00000008857|ENSSSCG00000026044|ENSSSCG00000016872|ENSSSCG00000015311|ENSSSCG00000032369|ENSSSCG00000035182|ENSSSCG00000016420|ENSSSCG00000025108|ENSSSCG00000017690|ENSSSCG00000004957|ENSSSCG00000027745|ENSSSCG00000027114|ENSSSCG00000014080|ENSSSCG00000021464|ENSSSCG00000006535|ENSSSCG00000006337|ENSSSCG00000005423|ENSSSCG00000028512
70555	0.0024369	0.022483	20	43	2281	8895	response to interleukin-1	ENSSSCG00000037815|ENSSSCG00000007334|ENSSSCG00000008953|ENSSSCG00000006298|ENSSSCG00000002670|ENSSSCG00000032265|ENSSSCG00000040648|ENSSSCG00000017705|ENSSSCG00000012981|ENSSSCG00000017723|ENSSSCG00000039301|ENSSSCG00000015889|ENSSSCG00000017700|ENSSSCG00000038162|ENSSSCG00000016254|ENSSSCG00000030957|ENSSSCG00000008162|ENSSSCG00000000475|ENSSSCG00000004576|ENSSSCG00000024777
7200	0.0025898	0.023317	9	14	2281	8895	activation of phospholipase C activity by G-protein coupled receptor protein signaling pathway coupled to IP3 second messenger	ENSSSCG00000016277|ENSSSCG00000011326|ENSSSCG00000029371|ENSSSCG00000027911|ENSSSCG00000035355|ENSSSCG00000040207|ENSSSCG00000021890|ENSSSCG00000013473|ENSSSCG00000003113
45670	0.0026125	0.023361	16	32	2281	8895	regulation of osteoclast differentiation	ENSSSCG00000011514|ENSSSCG00000027480|ENSSSCG00000034207|ENSSSCG00000016958|ENSSSCG00000009429|ENSSSCG00000032251|ENSSSCG00000012287|ENSSSCG00000017748|ENSSSCG00000032601|ENSSSCG00000037449|ENSSSCG00000032963|ENSSSCG00000017700|ENSSSCG00000011322|ENSSSCG00000017044|ENSSSCG00000001404|ENSSSCG00000035592
50707	0.0026125	0.023361	16	32	2281	8895	regulation of cytokine secretion	ENSSSCG00000012118|ENSSSCG00000006250|ENSSSCG00000032360|ENSSSCG00000009817|ENSSSCG00000013940|ENSSSCG00000015652|ENSSSCG00000017700|ENSSSCG00000015137|ENSSSCG00000008090|ENSSSCG00000038073|ENSSSCG00000001404|ENSSSCG00000006904|ENSSSCG00000003578|ENSSSCG00000009002|ENSSSCG00000005503|ENSSSCG00000009589
45648	0.0026451	0.023412	13	24	2281	8895	positive regulation of erythrocyte differentiation	ENSSSCG00000008645|ENSSSCG00000011618|ENSSSCG00000015638|ENSSSCG00000015669|ENSSSCG00000017406|ENSSSCG00000015235|ENSSSCG00000017403|ENSSSCG00000016057|ENSSSCG00000000233|ENSSSCG00000001556|ENSSSCG00000000295|ENSSSCG00000040575|ENSSSCG00000004387
50715	0.0026451	0.023412	13	24	2281	8895	positive regulation of cytokine secretion	ENSSSCG00000012118|ENSSSCG00000032360|ENSSSCG00000009817|ENSSSCG00000013940|ENSSSCG00000015652|ENSSSCG00000017700|ENSSSCG00000015137|ENSSSCG00000008090|ENSSSCG00000038073|ENSSSCG00000001404|ENSSSCG00000006904|ENSSSCG00000003578|ENSSSCG00000009589
31334	0.0027808	0.024447	26	61	2281	8895	positive regulation of protein complex assembly	ENSSSCG00000006277|ENSSSCG00000022080|ENSSSCG00000014878|ENSSSCG00000031175|ENSSSCG00000030260|ENSSSCG00000017206|ENSSSCG00000014855|ENSSSCG00000012996|ENSSSCG00000001818|ENSSSCG00000032963|ENSSSCG00000014163|ENSSSCG00000003877|ENSSSCG00000009793|ENSSSCG00000029249|ENSSSCG00000027765|ENSSSCG00000036317|ENSSSCG00000014269|ENSSSCG00000037105|ENSSSCG00000038162|ENSSSCG00000017245|ENSSSCG00000021359|…
45444	0.0027776	0.024447	27	64	2281	8895	fat cell differentiation	ENSSSCG00000032367|ENSSSCG00000034207|ENSSSCG00000015549|ENSSSCG00000010219|ENSSSCG00000037970|ENSSSCG00000002629|ENSSSCG00000037241|ENSSSCG00000026951|ENSSSCG00000000068|ENSSSCG00000005437|ENSSSCG00000007056|ENSSSCG00000013514|ENSSSCG00000015955|ENSSSCG00000038598|ENSSSCG00000032438|ENSSSCG00000017137|ENSSSCG00000015299|ENSSSCG00000010683|ENSSSCG00000011794|ENSSSCG00000001924|ENSSSCG00000004958|…
51281	0.0028212	0.024472	11	19	2281	8895	positive regulation of release of sequestered calcium ion into cytosol	ENSSSCG00000007356|ENSSSCG00000015298|ENSSSCG00000032474|ENSSSCG00000008978|ENSSSCG00000032330|ENSSSCG00000004728|ENSSSCG00000007807|ENSSSCG00000026422|ENSSSCG00000035355|ENSSSCG00000016664|ENSSSCG00000032777
10524	0.0028212	0.024472	11	19	2281	8895	positive regulation of calcium ion transport into cytosol	ENSSSCG00000007356|ENSSSCG00000015298|ENSSSCG00000032474|ENSSSCG00000008978|ENSSSCG00000032330|ENSSSCG00000004728|ENSSSCG00000007807|ENSSSCG00000026422|ENSSSCG00000035355|ENSSSCG00000016664|ENSSSCG00000032777
51099	0.0029149	0.025202	61	173	2281	8895	positive regulation of binding	ENSSSCG00000009429|ENSSSCG00000006074|ENSSSCG00000010219|ENSSSCG00000014852|ENSSSCG00000016678|ENSSSCG00000014855|ENSSSCG00000035598|ENSSSCG00000010772|ENSSSCG00000014780|ENSSSCG00000038073|ENSSSCG00000004728|ENSSSCG00000002822|ENSSSCG00000006502|ENSSSCG00000021068|ENSSSCG00000004687|ENSSSCG00000007436|ENSSSCG00000024777|ENSSSCG00000005453|ENSSSCG00000002340|ENSSSCG00000011876|ENSSSCG00000007030|…
43406	0.0030509	0.026203	35	89	2281	8895	positive regulation of MAP kinase activity	ENSSSCG00000026041|ENSSSCG00000012318|ENSSSCG00000007541|ENSSSCG00000009429|ENSSSCG00000014878|ENSSSCG00000016997|ENSSSCG00000015403|ENSSSCG00000013566|ENSSSCG00000014855|ENSSSCG00000037531|ENSSSCG00000035598|ENSSSCG00000010772|ENSSSCG00000017254|ENSSSCG00000017990|ENSSSCG00000002704|ENSSSCG00000004789|ENSSSCG00000000784|ENSSSCG00000022496|ENSSSCG00000021343|ENSSSCG00000008842|ENSSSCG00000002340|…
30001	0.0030676	0.026261	63	180	2281	8895	metal ion transport	ENSSSCG00000005266|ENSSSCG00000011825|ENSSSCG00000032360|ENSSSCG00000039556|ENSSSCG00000039798|ENSSSCG00000014578|ENSSSCG00000039677|ENSSSCG00000032967|ENSSSCG00000035355|ENSSSCG00000016751|ENSSSCG00000014063|ENSSSCG00000031082|ENSSSCG00000004687|ENSSSCG00000023762|ENSSSCG00000007157|ENSSSCG00000006860|ENSSSCG00000002340|ENSSSCG00000029323|ENSSSCG00000039947|ENSSSCG00000009879|ENSSSCG00000020749|…
19722	0.0035715	0.030474	12	22	2281	8895	calcium-mediated signaling	ENSSSCG00000007356|ENSSSCG00000016277|ENSSSCG00000009429|ENSSSCG00000024818|ENSSSCG00000024344|ENSSSCG00000000784|ENSSSCG00000027487|ENSSSCG00000013106|ENSSSCG00000007811|ENSSSCG00000035598|ENSSSCG00000017700|ENSSSCG00000006059
6412	0.0036401	0.030959	90	273	2281	8895	translation	ENSSSCG00000034788|ENSSSCG00000003042|ENSSSCG00000034227|ENSSSCG00000032047|ENSSSCG00000033019|ENSSSCG00000025192|ENSSSCG00000004054|ENSSSCG00000006033|ENSSSCG00000038507|ENSSSCG00000040703|ENSSSCG00000024260|ENSSSCG00000038467|ENSSSCG00000020817|ENSSSCG00000031757|ENSSSCG00000014855|ENSSSCG00000014133|ENSSSCG00000035997|ENSSSCG00000011272|ENSSSCG00000002704|ENSSSCG00000031838|ENSSSCG00000003512|…
10648	0.0036576	0.031007	119	374	2281	8895	negative regulation of cell communication	ENSSSCG00000011746|ENSSSCG00000022080|ENSSSCG00000014852|ENSSSCG00000014853|ENSSSCG00000012396|ENSSSCG00000034105|ENSSSCG00000000601|ENSSSCG00000030309|ENSSSCG00000003434|ENSSSCG00000007757|ENSSSCG00000003035|ENSSSCG00000006663|ENSSSCG00000002340|ENSSSCG00000001097|ENSSSCG00000010702|ENSSSCG00000034692|ENSSSCG00000017578|ENSSSCG00000039745|ENSSSCG00000001009|ENSSSCG00000005601|ENSSSCG00000005844|…
35467	0.0036722	0.03103	113	353	2281	8895	negative regulation of signaling pathway	ENSSSCG00000011746|ENSSSCG00000022080|ENSSSCG00000014852|ENSSSCG00000014853|ENSSSCG00000012396|ENSSSCG00000034105|ENSSSCG00000000601|ENSSSCG00000030309|ENSSSCG00000003434|ENSSSCG00000007757|ENSSSCG00000003035|ENSSSCG00000006663|ENSSSCG00000002340|ENSSSCG00000001097|ENSSSCG00000010702|ENSSSCG00000034692|ENSSSCG00000017578|ENSSSCG00000001009|ENSSSCG00000005601|ENSSSCG00000005844|ENSSSCG00000027417|…
16126	0.0037631	0.031695	10	17	2281	8895	sterol biosynthetic process	ENSSSCG00000005970|ENSSSCG00000016420|ENSSSCG00000025108|ENSSSCG00000008857|ENSSSCG00000026044|ENSSSCG00000014080|ENSSSCG00000006535|ENSSSCG00000006337|ENSSSCG00000016872|ENSSSCG00000015311
43433	0.0039054	0.032579	34	87	2281	8895	negative regulation of transcription factor activity	ENSSSCG00000037815|ENSSSCG00000008336|ENSSSCG00000036868|ENSSSCG00000004154|ENSSSCG00000033613|ENSSSCG00000014852|ENSSSCG00000038500|ENSSSCG00000015568|ENSSSCG00000013940|ENSSSCG00000039514|ENSSSCG00000014780|ENSSSCG00000004507|ENSSSCG00000003419|ENSSSCG00000007956|ENSSSCG00000028538|ENSSSCG00000001952|ENSSSCG00000005437|ENSSSCG00000024777|ENSSSCG00000007039|ENSSSCG00000028875|ENSSSCG00000017918|…
51046	0.0039468	0.032611	44	119	2281	8895	regulation of secretion	ENSSSCG00000013848|ENSSSCG00000012118|ENSSSCG00000015808|ENSSSCG00000017705|ENSSSCG00000006250|ENSSSCG00000032360|ENSSSCG00000001081|ENSSSCG00000031538|ENSSSCG00000013940|ENSSSCG00000016751|ENSSSCG00000032963|ENSSSCG00000017700|ENSSSCG00000017233|ENSSSCG00000038073|ENSSSCG00000006904|ENSSSCG00000003578|ENSSSCG00000031082|ENSSSCG00000023269|ENSSSCG00000027568|ENSSSCG00000010128|ENSSSCG00000016928|…
51091	0.0039468	0.032611	44	119	2281	8895	positive regulation of transcription factor activity	ENSSSCG00000034207|ENSSSCG00000009429|ENSSSCG00000006074|ENSSSCG00000010219|ENSSSCG00000016678|ENSSSCG00000013940|ENSSSCG00000014855|ENSSSCG00000017428|ENSSSCG00000035598|ENSSSCG00000010772|ENSSSCG00000021206|ENSSSCG00000014780|ENSSSCG00000016101|ENSSSCG00000038073|ENSSSCG00000004728|ENSSSCG00000000068|ENSSSCG00000001235|ENSSSCG00000001951|ENSSSCG00000006502|ENSSSCG00000021068|ENSSSCG00000024777|…
51254	0.0040027	0.032969	123	389	2281	8895	positive regulation of RNA metabolic process	ENSSSCG00000026041|ENSSSCG00000038948|ENSSSCG00000012318|ENSSSCG00000032686|ENSSSCG00000013406|ENSSSCG00000017207|ENSSSCG00000035671|ENSSSCG00000012396|ENSSSCG00000037970|ENSSSCG00000001539|ENSSSCG00000040181|ENSSSCG00000000289|ENSSSCG00000000687|ENSSSCG00000024777|ENSSSCG00000007477|ENSSSCG00000011514|ENSSSCG00000002340|ENSSSCG00000011876|ENSSSCG00000013416|ENSSSCG00000007074|ENSSSCG00000014628|…
34142	0.0040792	0.033493	7	10	2281	8895	toll-like receptor 4 signaling pathway	ENSSSCG00000006582|ENSSSCG00000006175|ENSSSCG00000014369|ENSSSCG00000009100|ENSSSCG00000001952|ENSSSCG00000010509|ENSSSCG00000005503
2224	0.0042301	0.034408	13	25	2281	8895	toll-like receptor signaling pathway	ENSSSCG00000012118|ENSSSCG00000006582|ENSSSCG00000006175|ENSSSCG00000014369|ENSSSCG00000011251|ENSSSCG00000015650|ENSSSCG00000000475|ENSSSCG00000017091|ENSSSCG00000009100|ENSSSCG00000001952|ENSSSCG00000010509|ENSSSCG00000009002|ENSSSCG00000005503
51338	0.0042899	0.034785	131	418	2281	8895	regulation of transferase activity	ENSSSCG00000026041|ENSSSCG00000012318|ENSSSCG00000009429|ENSSSCG00000032284|ENSSSCG00000016997|ENSSSCG00000013643|ENSSSCG00000014855|ENSSSCG00000032601|ENSSSCG00000010772|ENSSSCG00000040581|ENSSSCG00000024938|ENSSSCG00000037066|ENSSSCG00000020735|ENSSSCG00000027127|ENSSSCG00000007878|ENSSSCG00000000687|ENSSSCG00000022478|ENSSSCG00000015839|ENSSSCG00000002340|ENSSSCG00000033768|ENSSSCG00000013779|…
30100	0.0043647	0.035283	30	75	2281	8895	regulation of endocytosis	ENSSSCG00000027053|ENSSSCG00000011942|ENSSSCG00000003088|ENSSSCG00000031493|ENSSSCG00000017804|ENSSSCG00000014913|ENSSSCG00000010438|ENSSSCG00000014852|ENSSSCG00000039798|ENSSSCG00000015720|ENSSSCG00000014581|ENSSSCG00000037682|ENSSSCG00000001834|ENSSSCG00000002688|ENSSSCG00000004687|ENSSSCG00000008103|ENSSSCG00000028512|ENSSSCG00000017918|ENSSSCG00000014369|ENSSSCG00000036039|ENSSSCG00000013551|…
35335	0.0046429	0.037416	27	66	2281	8895	peptidyl-tyrosine dephosphorylation	ENSSSCG00000010755|ENSSSCG00000003580|ENSSSCG00000008659|ENSSSCG00000015743|ENSSSCG00000035971|ENSSSCG00000013226|ENSSSCG00000023709|ENSSSCG00000037910|ENSSSCG00000023403|ENSSSCG00000000601|ENSSSCG00000017791|ENSSSCG00000001878|ENSSSCG00000006864|ENSSSCG00000023862|ENSSSCG00000028612|ENSSSCG00000026655|ENSSSCG00000004121|ENSSSCG00000014329|ENSSSCG00000032097|ENSSSCG00000007151|ENSSSCG00000010440|…
51047	0.0047128	0.037862	26	63	2281	8895	positive regulation of secretion	ENSSSCG00000012118|ENSSSCG00000015808|ENSSSCG00000032360|ENSSSCG00000001081|ENSSSCG00000031538|ENSSSCG00000013940|ENSSSCG00000016751|ENSSSCG00000017700|ENSSSCG00000038073|ENSSSCG00000006904|ENSSSCG00000003578|ENSSSCG00000031082|ENSSSCG00000023269|ENSSSCG00000027568|ENSSSCG00000009817|ENSSSCG00000012123|ENSSSCG00000014304|ENSSSCG00000015652|ENSSSCG00000034114|ENSSSCG00000015137|ENSSSCG00000008090|…
50830	0.0047874	0.038222	14	28	2281	8895	defense response to Gram-positive bacterium	ENSSSCG00000029371|ENSSSCG00000029990|ENSSSCG00000009817|ENSSSCG00000016678|ENSSSCG00000038688|ENSSSCG00000013940|ENSSSCG00000011251|ENSSSCG00000013766|ENSSSCG00000001404|ENSSSCG00000003578|ENSSSCG00000009002|ENSSSCG00000040465|ENSSSCG00000008641|ENSSSCG00000028875
32760	0.0047874	0.038222	14	28	2281	8895	positive regulation of tumor necrosis factor production	ENSSSCG00000016958|ENSSSCG00000006175|ENSSSCG00000031493|ENSSSCG00000014369|ENSSSCG00000016678|ENSSSCG00000011251|ENSSSCG00000017700|ENSSSCG00000017044|ENSSSCG00000038073|ENSSSCG00000001009|ENSSSCG00000006736|ENSSSCG00000005503|ENSSSCG00000006502|ENSSSCG00000006357
51897	0.0048016	0.038222	22	51	2281	8895	positive regulation of protein kinase B signaling cascade	ENSSSCG00000005122|ENSSSCG00000007334|ENSSSCG00000006552|ENSSSCG00000009558|ENSSSCG00000017918|ENSSSCG00000015839|ENSSSCG00000007541|ENSSSCG00000009429|ENSSSCG00000006074|ENSSSCG00000006084|ENSSSCG00000013566|ENSSSCG00000023709|ENSSSCG00000011125|ENSSSCG00000010772|ENSSSCG00000038162|ENSSSCG00000001701|ENSSSCG00000001404|ENSSSCG00000009482|ENSSSCG00000004789|ENSSSCG00000002535|ENSSSCG00000009565|…
45429	0.0050083	0.038919	9	15	2281	8895	positive regulation of nitric oxide biosynthetic process	ENSSSCG00000001404|ENSSSCG00000013566|ENSSSCG00000002535|ENSSSCG00000040317|ENSSSCG00000005437|ENSSSCG00000005503|ENSSSCG00000038911|ENSSSCG00000040465|ENSSSCG00000032963
7193	0.0050083	0.038919	9	15	2281	8895	inhibition of adenylate cyclase activity by G-protein signaling pathway	ENSSSCG00000029849|ENSSSCG00000002268|ENSSSCG00000006824|ENSSSCG00000013106|ENSSSCG00000001242|ENSSSCG00000002891|ENSSSCG00000035598|ENSSSCG00000011399|ENSSSCG00000016599
32753	0.0050083	0.038919	9	15	2281	8895	positive regulation of interleukin-4 production	ENSSSCG00000034207|ENSSSCG00000017475|ENSSSCG00000030361|ENSSSCG00000007691|ENSSSCG00000030172|ENSSSCG00000040140|ENSSSCG00000013940|ENSSSCG00000011125|ENSSSCG00000028875
48525	0.0052445	0.040156	15	31	2281	8895	negative regulation of viral reproduction	ENSSSCG00000004385|ENSSSCG00000015549|ENSSSCG00000033703|ENSSSCG00000008648|ENSSSCG00000017705|ENSSSCG00000012077|ENSSSCG00000014670|ENSSSCG00000024867|ENSSSCG00000001404|ENSSSCG00000039055|ENSSSCG00000029879|ENSSSCG00000008496|ENSSSCG00000040575|ENSSSCG00000001233|ENSSSCG00000006543
9968	0.0052308	0.040156	61	177	2281	8895	negative regulation of signal transduction	ENSSSCG00000037815|ENSSSCG00000002670|ENSSSCG00000022080|ENSSSCG00000034105|ENSSSCG00000015595|ENSSSCG00000030309|ENSSSCG00000003434|ENSSSCG00000017091|ENSSSCG00000007956|ENSSSCG00000003035|ENSSSCG00000006663|ENSSSCG00000036956|ENSSSCG00000001097|ENSSSCG00000001053|ENSSSCG00000010702|ENSSSCG00000014269|ENSSSCG00000034692|ENSSSCG00000011672|ENSSSCG00000017578|ENSSSCG00000016057|ENSSSCG00000004717|…
40012	0.005238	0.040156	100	311	2281	8895	regulation of locomotion	ENSSSCG00000022080|ENSSSCG00000016997|ENSSSCG00000032963|ENSSSCG00000007356|ENSSSCG00000032312|ENSSSCG00000001097|ENSSSCG00000008629|ENSSSCG00000015955|ENSSSCG00000011592|ENSSSCG00000037449|ENSSSCG00000039745|ENSSSCG00000008230|ENSSSCG00000005601|ENSSSCG00000027417|ENSSSCG00000006533|ENSSSCG00000004595|ENSSSCG00000000272|ENSSSCG00000014878|ENSSSCG00000006250|ENSSSCG00000010834|ENSSSCG00000017748|…
2252	0.0053555	0.040887	45	124	2281	8895	immune effector process	ENSSSCG00000033512|ENSSSCG00000012118|ENSSSCG00000015549|ENSSSCG00000040308|ENSSSCG00000013504|ENSSSCG00000016832|ENSSSCG00000013940|ENSSSCG00000012077|ENSSSCG00000012076|ENSSSCG00000033453|ENSSSCG00000032963|ENSSSCG00000032368|ENSSSCG00000021006|ENSSSCG00000022512|ENSSSCG00000020931|ENSSSCG00000030408|ENSSSCG00000040502|ENSSSCG00000003178|ENSSSCG00000022057|ENSSSCG00000007754|ENSSSCG00000006543|…
30334	0.0055015	0.041757	97	301	2281	8895	regulation of cell migration	ENSSSCG00000022080|ENSSSCG00000016997|ENSSSCG00000032963|ENSSSCG00000007356|ENSSSCG00000032312|ENSSSCG00000001097|ENSSSCG00000008629|ENSSSCG00000015955|ENSSSCG00000011592|ENSSSCG00000037449|ENSSSCG00000039745|ENSSSCG00000008230|ENSSSCG00000005601|ENSSSCG00000027417|ENSSSCG00000006533|ENSSSCG00000004595|ENSSSCG00000000272|ENSSSCG00000014878|ENSSSCG00000006250|ENSSSCG00000010834|ENSSSCG00000017748|…
45762	0.0057435	0.042362	12	23	2281	8895	positive regulation of adenylate cyclase activity	ENSSSCG00000013408|ENSSSCG00000011326|ENSSSCG00000016031|ENSSSCG00000010054|ENSSSCG00000026422|ENSSSCG00000038598|ENSSSCG00000004139|ENSSSCG00000017313|ENSSSCG00000005423|ENSSSCG00000013474|ENSSSCG00000026602|ENSSSCG00000021146
50766	0.0057435	0.042362	12	23	2281	8895	positive regulation of phagocytosis	ENSSSCG00000014581|ENSSSCG00000011942|ENSSSCG00000001404|ENSSSCG00000031493|ENSSSCG00000017804|ENSSSCG00000001834|ENSSSCG00000039798|ENSSSCG00000006678|ENSSSCG00000009565|ENSSSCG00000013551|ENSSSCG00000008103|ENSSSCG00000006357
7189	0.0057435	0.042362	12	23	2281	8895	activation of adenylate cyclase activity by G-protein signaling pathway	ENSSSCG00000013408|ENSSSCG00000011326|ENSSSCG00000016031|ENSSSCG00000010054|ENSSSCG00000026422|ENSSSCG00000038598|ENSSSCG00000004139|ENSSSCG00000017313|ENSSSCG00000005423|ENSSSCG00000013474|ENSSSCG00000026602|ENSSSCG00000021146
30155	0.0056089	0.042362	44	121	2281	8895	regulation of cell adhesion	ENSSSCG00000005122|ENSSSCG00000032861|ENSSSCG00000004595|ENSSSCG00000008953|ENSSSCG00000034768|ENSSSCG00000016958|ENSSSCG00000017705|ENSSSCG00000010834|ENSSSCG00000017748|ENSSSCG00000023709|ENSSSCG00000017527|ENSSSCG00000017406|ENSSSCG00000017428|ENSSSCG00000001818|ENSSSCG00000010199|ENSSSCG00000010772|ENSSSCG00000029849|ENSSSCG00000026819|ENSSSCG00000004789|ENSSSCG00000003877|ENSSSCG00000011928|…
51495	0.006037	0.044277	26	64	2281	8895	positive regulation of cytoskeleton organization	ENSSSCG00000022080|ENSSSCG00000014878|ENSSSCG00000030260|ENSSSCG00000016459|ENSSSCG00000017206|ENSSSCG00000014855|ENSSSCG00000012996|ENSSSCG00000001818|ENSSSCG00000040546|ENSSSCG00000009793|ENSSSCG00000029249|ENSSSCG00000021146|ENSSSCG00000027765|ENSSSCG00000036317|ENSSSCG00000037105|ENSSSCG00000030378|ENSSSCG00000038162|ENSSSCG00000017245|ENSSSCG00000021359|ENSSSCG00000023419|ENSSSCG00000027378|…
10876	0.0061453	0.044945	33	86	2281	8895	lipid localization	ENSSSCG00000003088|ENSSSCG00000021292|ENSSSCG00000017608|ENSSSCG00000013125|ENSSSCG00000017406|ENSSSCG00000034465|ENSSSCG00000010179|ENSSSCG00000032985|ENSSSCG00000013270|ENSSSCG00000004646|ENSSSCG00000027745|ENSSSCG00000021464|ENSSSCG00000028512|ENSSSCG00000007478|ENSSSCG00000033623|ENSSSCG00000039706|ENSSSCG00000009759|ENSSSCG00000017518|ENSSSCG00000009817|ENSSSCG00000013512|ENSSSCG00000013513|…
32273	0.0062297	0.045435	19	43	2281	8895	positive regulation of protein polymerization	ENSSSCG00000036317|ENSSSCG00000022080|ENSSSCG00000014878|ENSSSCG00000030260|ENSSSCG00000017206|ENSSSCG00000014855|ENSSSCG00000012996|ENSSSCG00000001818|ENSSSCG00000037105|ENSSSCG00000038162|ENSSSCG00000017245|ENSSSCG00000021359|ENSSSCG00000009793|ENSSSCG00000007602|ENSSSCG00000000295|ENSSSCG00000009664|ENSSSCG00000035090|ENSSSCG00000029249|ENSSSCG00000027765
42110	0.006814	0.049184	30	77	2281	8895	T cell activation	ENSSSCG00000036747|ENSSSCG00000032284|ENSSSCG00000001081|ENSSSCG00000016832|ENSSSCG00000017406|ENSSSCG00000011125|ENSSSCG00000011201|ENSSSCG00000001616|ENSSSCG00000002507|ENSSSCG00000015093|ENSSSCG00000000746|ENSSSCG00000007956|ENSSSCG00000000687|ENSSSCG00000004687|ENSSSCG00000004421|ENSSSCG00000008842|ENSSSCG00000007572|ENSSSCG00000032251|ENSSSCG00000009817|ENSSSCG00000012365|ENSSSCG00000033020|…
6887	0.006814	0.049184	30	77	2281	8895	exocytosis	ENSSSCG00000005386|ENSSSCG00000013848|ENSSSCG00000009747|ENSSSCG00000040648|ENSSSCG00000017705|ENSSSCG00000022162|ENSSSCG00000010834|ENSSSCG00000033691|ENSSSCG00000017668|ENSSSCG00000015107|ENSSSCG00000017700|ENSSSCG00000011322|ENSSSCG00000000703|ENSSSCG00000017233|ENSSSCG00000037264|ENSSSCG00000000746|ENSSSCG00000005617|ENSSSCG00000023269|ENSSSCG00000004125|ENSSSCG00000032312|ENSSSCG00000008348|…
43388	0.0067642	0.049184	47	132	2281	8895	positive regulation of DNA binding	ENSSSCG00000034207|ENSSSCG00000009429|ENSSSCG00000006074|ENSSSCG00000010219|ENSSSCG00000016678|ENSSSCG00000013940|ENSSSCG00000014855|ENSSSCG00000017428|ENSSSCG00000035598|ENSSSCG00000010772|ENSSSCG00000021206|ENSSSCG00000014780|ENSSSCG00000016101|ENSSSCG00000038073|ENSSSCG00000004728|ENSSSCG00000000068|ENSSSCG00000001235|ENSSSCG00000001951|ENSSSCG00000006502|ENSSSCG00000021068|ENSSSCG00000007436|…
43068	0.006838	0.049184	71	213	2281	8895	positive regulation of programmed cell death	ENSSSCG00000026041|ENSSSCG00000010258|ENSSSCG00000022080|ENSSSCG00000016958|ENSSSCG00000030182|ENSSSCG00000006074|ENSSSCG00000039314|ENSSSCG00000035357|ENSSSCG00000032601|ENSSSCG00000020931|ENSSSCG00000015353|ENSSSCG00000037066|ENSSSCG00000003437|ENSSSCG00000007436|ENSSSCG00000007039|ENSSSCG00000009511|ENSSSCG00000033325|ENSSSCG00000002340|ENSSSCG00000017936|ENSSSCG00000014628|ENSSSCG00000015955|…
9897	3.0213e-12	4.8543e-10	71	133	1602	6310	external side of plasma membrane	ENSSSCG00000005266|ENSSSCG00000003085|ENSSSCG00000008217|ENSSSCG00000006397|ENSSSCG00000012118|ENSSSCG00000034506|ENSSSCG00000011946|ENSSSCG00000016832|ENSSSCG00000039677|ENSSSCG00000022512|ENSSSCG00000000688|ENSSSCG00000038398|ENSSSCG00000040140|ENSSSCG00000003799|ENSSSCG00000003513|ENSSSCG00000023165|ENSSSCG00000000687|ENSSSCG00000040465|ENSSSCG00000004687|ENSSSCG00000007754|ENSSSCG00000009555|…
9986	7.0283e-12	8.4692e-10	135	318	1602	6310	cell surface	ENSSSCG00000008336|ENSSSCG00000008217|ENSSSCG00000006397|ENSSSCG00000034506|ENSSSCG00000015669|ENSSSCG00000010772|ENSSSCG00000022512|ENSSSCG00000001817|ENSSSCG00000006709|ENSSSCG00000000688|ENSSSCG00000038398|ENSSSCG00000003799|ENSSSCG00000023165|ENSSSCG00000000687|ENSSSCG00000004884|ENSSSCG00000040465|ENSSSCG00000007754|ENSSSCG00000009555|ENSSSCG00000007115|ENSSSCG00000029668|ENSSSCG00000005211|…
22626	1.0469e-10	1.0092e-08	42	67	1602	6310	cytosolic ribosome	ENSSSCG00000003042|ENSSSCG00000034227|ENSSSCG00000035811|ENSSSCG00000025192|ENSSSCG00000004054|ENSSSCG00000038507|ENSSSCG00000015648|ENSSSCG00000017509|ENSSSCG00000037236|ENSSSCG00000020817|ENSSSCG00000014855|ENSSSCG00000014133|ENSSSCG00000035997|ENSSSCG00000003930|ENSSSCG00000002045|ENSSSCG00000024974|ENSSSCG00000001692|ENSSSCG00000004002|ENSSSCG00000035768|ENSSSCG00000012405|ENSSSCG00000009019|…
31226	3.4154e-08	2.3518e-06	140	370	1602	6310	intrinsic to plasma membrane	ENSSSCG00000034506|ENSSSCG00000028060|ENSSSCG00000010772|ENSSSCG00000014851|ENSSSCG00000006709|ENSSSCG00000014182|ENSSSCG00000031082|ENSSSCG00000003437|ENSSSCG00000006306|ENSSSCG00000000687|ENSSSCG00000024018|ENSSSCG00000007754|ENSSSCG00000024257|ENSSSCG00000004486|ENSSSCG00000007115|ENSSSCG00000021146|ENSSSCG00000015839|ENSSSCG00000002340|ENSSSCG00000036639|ENSSSCG00000029323|ENSSSCG00000014869|…
44445	5.7165e-08	3.0615e-06	50	99	1602	6310	cytosolic part	ENSSSCG00000003042|ENSSSCG00000034227|ENSSSCG00000025192|ENSSSCG00000004054|ENSSSCG00000038507|ENSSSCG00000016958|ENSSSCG00000020817|ENSSSCG00000014855|ENSSSCG00000014133|ENSSSCG00000035997|ENSSSCG00000024974|ENSSSCG00000001692|ENSSSCG00000004002|ENSSSCG00000012405|ENSSSCG00000029003|ENSSSCG00000032111|ENSSSCG00000033169|ENSSSCG00000003909|ENSSSCG00000013381|ENSSSCG00000001528|ENSSSCG00000000359|…
5887	1.7494e-07	8.4319e-06	134	359	1602	6310	integral to plasma membrane	ENSSSCG00000034506|ENSSSCG00000028060|ENSSSCG00000010772|ENSSSCG00000014851|ENSSSCG00000006709|ENSSSCG00000014182|ENSSSCG00000031082|ENSSSCG00000003437|ENSSSCG00000006306|ENSSSCG00000000687|ENSSSCG00000024018|ENSSSCG00000007754|ENSSSCG00000024257|ENSSSCG00000004486|ENSSSCG00000007115|ENSSSCG00000021146|ENSSSCG00000015839|ENSSSCG00000002340|ENSSSCG00000036639|ENSSSCG00000029323|ENSSSCG00000014869|…
22627	4.5115e-07	1.9769e-05	24	37	1602	6310	cytosolic small ribosomal subunit	ENSSSCG00000035768|ENSSSCG00000003042|ENSSSCG00000012405|ENSSSCG00000009019|ENSSSCG00000004054|ENSSSCG00000029785|ENSSSCG00000031088|ENSSSCG00000038507|ENSSSCG00000015648|ENSSSCG00000037236|ENSSSCG00000020817|ENSSSCG00000014855|ENSSSCG00000014133|ENSSSCG00000033169|ENSSSCG00000013597|ENSSSCG00000013381|ENSSSCG00000001528|ENSSSCG00000001502|ENSSSCG00000003930|ENSSSCG00000002045|ENSSSCG00000001692|…
9898	8.9876e-06	0.000361	33	65	1602	6310	internal side of plasma membrane	ENSSSCG00000034768|ENSSSCG00000022080|ENSSSCG00000013888|ENSSSCG00000008659|ENSSSCG00000024285|ENSSSCG00000026142|ENSSSCG00000026043|ENSSSCG00000006250|ENSSSCG00000017206|ENSSSCG00000015743|ENSSSCG00000008819|ENSSSCG00000031337|ENSSSCG00000001818|ENSSSCG00000012137|ENSSSCG00000013494|ENSSSCG00000025108|ENSSSCG00000037241|ENSSSCG00000003578|ENSSSCG00000002268|ENSSSCG00000005215|ENSSSCG00000027568|…
45121	2.0501e-05	0.0007601	49	113	1602	6310	membrane raft	ENSSSCG00000039556|ENSSSCG00000013566|ENSSSCG00000033010|ENSSSCG00000035355|ENSSSCG00000001817|ENSSSCG00000039480|ENSSSCG00000027487|ENSSSCG00000000687|ENSSSCG00000007039|ENSSSCG00000025545|ENSSSCG00000002340|ENSSSCG00000036639|ENSSSCG00000029323|ENSSSCG00000009759|ENSSSCG00000037642|ENSSSCG00000013655|ENSSSCG00000017777|ENSSSCG00000017583|ENSSSCG00000001404|ENSSSCG00000022725|ENSSSCG00000008193|…
19897	2.9035e-05	0.00099963	38	82	1602	6310	extrinsic to plasma membrane	ENSSSCG00000008337|ENSSSCG00000034768|ENSSSCG00000022080|ENSSSCG00000013888|ENSSSCG00000024285|ENSSSCG00000026142|ENSSSCG00000026043|ENSSSCG00000006250|ENSSSCG00000017206|ENSSSCG00000008819|ENSSSCG00000017428|ENSSSCG00000031337|ENSSSCG00000001818|ENSSSCG00000012137|ENSSSCG00000013494|ENSSSCG00000004507|ENSSSCG00000001834|ENSSSCG00000003578|ENSSSCG00000006824|ENSSSCG00000005215|ENSSSCG00000022178|…
31234	4.4115e-05	0.0014176	23	42	1602	6310	extrinsic to internal side of plasma membrane	ENSSSCG00000007334|ENSSSCG00000034768|ENSSSCG00000022080|ENSSSCG00000013888|ENSSSCG00000024285|ENSSSCG00000026142|ENSSSCG00000026043|ENSSSCG00000006250|ENSSSCG00000021084|ENSSSCG00000017206|ENSSSCG00000008819|ENSSSCG00000031337|ENSSSCG00000001818|ENSSSCG00000012137|ENSSSCG00000003608|ENSSSCG00000026969|ENSSSCG00000013494|ENSSSCG00000008193|ENSSSCG00000003578|ENSSSCG00000005215|ENSSSCG00000009664|…
5840	4.8254e-05	0.0014536	78	207	1602	6310	ribosome	ENSSSCG00000034788|ENSSSCG00000003042|ENSSSCG00000034227|ENSSSCG00000032047|ENSSSCG00000033019|ENSSSCG00000025192|ENSSSCG00000004054|ENSSSCG00000038507|ENSSSCG00000040703|ENSSSCG00000024260|ENSSSCG00000038467|ENSSSCG00000020817|ENSSSCG00000014855|ENSSSCG00000014133|ENSSSCG00000035997|ENSSSCG00000011272|ENSSSCG00000031838|ENSSSCG00000006469|ENSSSCG00000024974|ENSSSCG00000001692|ENSSSCG00000004002|…
22625	5.9789e-05	0.0016535	18	30	1602	6310	cytosolic large ribosomal subunit	ENSSSCG00000034227|ENSSSCG00000035811|ENSSSCG00000029003|ENSSSCG00000025192|ENSSSCG00000032111|ENSSSCG00000028850|ENSSSCG00000017509|ENSSSCG00000017239|ENSSSCG00000006081|ENSSSCG00000014569|ENSSSCG00000035997|ENSSSCG00000040273|ENSSSCG00000039130|ENSSSCG00000008170|ENSSSCG00000038880|ENSSSCG00000024974|ENSSSCG00000029830|ENSSSCG00000005006
15935	6.7466e-05	0.0017115	29	59	1602	6310	small ribosomal subunit	ENSSSCG00000003042|ENSSSCG00000004054|ENSSSCG00000038507|ENSSSCG00000015648|ENSSSCG00000037236|ENSSSCG00000020817|ENSSSCG00000014855|ENSSSCG00000014133|ENSSSCG00000003930|ENSSSCG00000002045|ENSSSCG00000001692|ENSSSCG00000004002|ENSSSCG00000035768|ENSSSCG00000012405|ENSSSCG00000009019|ENSSSCG00000008767|ENSSSCG00000029785|ENSSSCG00000031088|ENSSSCG00000012200|ENSSSCG00000033169|ENSSSCG00000013597|…
19898	0.00017153	0.0041339	48	118	1602	6310	extrinsic to membrane	ENSSSCG00000008710|ENSSSCG00000008337|ENSSSCG00000034768|ENSSSCG00000022080|ENSSSCG00000013888|ENSSSCG00000024285|ENSSSCG00000026142|ENSSSCG00000026043|ENSSSCG00000006250|ENSSSCG00000029990|ENSSSCG00000037598|ENSSSCG00000017206|ENSSSCG00000008819|ENSSSCG00000017428|ENSSSCG00000031337|ENSSSCG00000001818|ENSSSCG00000012137|ENSSSCG00000013494|ENSSSCG00000004507|ENSSSCG00000001834|ENSSSCG00000003578|…
33279	0.0003047	0.0064579	52	133	1602	6310	ribosomal subunit	ENSSSCG00000003042|ENSSSCG00000034227|ENSSSCG00000025192|ENSSSCG00000004054|ENSSSCG00000038507|ENSSSCG00000020817|ENSSSCG00000014855|ENSSSCG00000014133|ENSSSCG00000035997|ENSSSCG00000006469|ENSSSCG00000024974|ENSSSCG00000001692|ENSSSCG00000004002|ENSSSCG00000012405|ENSSSCG00000029003|ENSSSCG00000032111|ENSSSCG00000012200|ENSSSCG00000033169|ENSSSCG00000013381|ENSSSCG00000001528|ENSSSCG00000003746|…
31988	0.00030816	0.0064579	116	346	1602	6310	membrane-bounded vesicle	ENSSSCG00000008336|ENSSSCG00000008337|ENSSSCG00000022080|ENSSSCG00000017206|ENSSSCG00000033010|ENSSSCG00000007080|ENSSSCG00000010772|ENSSSCG00000017333|ENSSSCG00000016486|ENSSSCG00000004807|ENSSSCG00000005617|ENSSSCG00000031082|ENSSSCG00000007757|ENSSSCG00000004125|ENSSSCG00000007513|ENSSSCG00000009555|ENSSSCG00000032312|ENSSSCG00000012604|ENSSSCG00000005211|ENSSSCG00000013932|ENSSSCG00000006383|…
5911	0.00045683	0.0088077	69	190	1602	6310	cell-cell junction	ENSSSCG00000022080|ENSSSCG00000016958|ENSSSCG00000040507|ENSSSCG00000040706|ENSSSCG00000016959|ENSSSCG00000017206|ENSSSCG00000033010|ENSSSCG00000017527|ENSSSCG00000017006|ENSSSCG00000000528|ENSSSCG00000016442|ENSSSCG00000013174|ENSSSCG00000040140|ENSSSCG00000003079|ENSSSCG00000007557|ENSSSCG00000007356|ENSSSCG00000006383|ENSSSCG00000024392|ENSSSCG00000005095|ENSSSCG00000015710|ENSSSCG00000015878|…
15629	0.00044581	0.0088077	79	223	1602	6310	actin cytoskeleton	ENSSSCG00000006552|ENSSSCG00000031154|ENSSSCG00000008858|ENSSSCG00000009629|ENSSSCG00000040507|ENSSSCG00000013604|ENSSSCG00000040706|ENSSSCG00000011022|ENSSSCG00000033010|ENSSSCG00000015107|ENSSSCG00000016751|ENSSSCG00000010772|ENSSSCG00000013050|ENSSSCG00000007958|ENSSSCG00000040546|ENSSSCG00000006502|ENSSSCG00000007513|ENSSSCG00000004489|ENSSSCG00000007557|ENSSSCG00000005375|ENSSSCG00000038618|…
31982	0.00059669	0.010652	149	467	1602	6310	vesicle	ENSSSCG00000008336|ENSSSCG00000006552|ENSSSCG00000008337|ENSSSCG00000022080|ENSSSCG00000014852|ENSSSCG00000017206|ENSSSCG00000033010|ENSSSCG00000007080|ENSSSCG00000001818|ENSSSCG00000010772|ENSSSCG00000017333|ENSSSCG00000016486|ENSSSCG00000004807|ENSSSCG00000031518|ENSSSCG00000005617|ENSSSCG00000031082|ENSSSCG00000007757|ENSSSCG00000004125|ENSSSCG00000003795|ENSSSCG00000007513|ENSSSCG00000009555|…
16323	0.00068006	0.010984	57	153	1602	6310	basolateral plasma membrane	ENSSSCG00000009747|ENSSSCG00000022080|ENSSSCG00000040507|ENSSSCG00000039556|ENSSSCG00000016678|ENSSSCG00000001818|ENSSSCG00000038073|ENSSSCG00000040546|ENSSSCG00000005215|ENSSSCG00000022236|ENSSSCG00000003113|ENSSSCG00000036317|ENSSSCG00000009759|ENSSSCG00000006383|ENSSSCG00000012365|ENSSSCG00000015955|ENSSSCG00000013297|ENSSSCG00000017777|ENSSSCG00000030378|ENSSSCG00000016247|ENSSSCG00000017578|…
30054	0.00068366	0.010984	113	342	1602	6310	cell junction	ENSSSCG00000022080|ENSSSCG00000040507|ENSSSCG00000013125|ENSSSCG00000017206|ENSSSCG00000033010|ENSSSCG00000001818|ENSSSCG00000013243|ENSSSCG00000001418|ENSSSCG00000009670|ENSSSCG00000005215|ENSSSCG00000004123|ENSSSCG00000007356|ENSSSCG00000002340|ENSSSCG00000006383|ENSSSCG00000024392|ENSSSCG00000015710|ENSSSCG00000030378|ENSSSCG00000016247|ENSSSCG00000013382|ENSSSCG00000017583|ENSSSCG00000037451|…
5615	0.0008773	0.013641	144	453	1602	6310	extracellular space	ENSSSCG00000013408|ENSSSCG00000038706|ENSSSCG00000029675|ENSSSCG00000008978|ENSSSCG00000012277|ENSSSCG00000017723|ENSSSCG00000032963|ENSSSCG00000013370|ENSSSCG00000002749|ENSSSCG00000016486|ENSSSCG00000004888|ENSSSCG00000028338|ENSSSCG00000004889|ENSSSCG00000040502|ENSSSCG00000001011|ENSSSCG00000008103|ENSSSCG00000012604|ENSSSCG00000015839|ENSSSCG00000039623|ENSSSCG00000013655|ENSSSCG00000014987|…
30139	0.0010116	0.015237	31	73	1602	6310	endocytic vesicle	ENSSSCG00000013848|ENSSSCG00000034964|ENSSSCG00000036747|ENSSSCG00000017769|ENSSSCG00000007080|ENSSSCG00000012996|ENSSSCG00000016461|ENSSSCG00000017333|ENSSSCG00000037264|ENSSSCG00000005617|ENSSSCG00000006506|ENSSSCG00000008881|ENSSSCG00000003376|ENSSSCG00000007513|ENSSSCG00000009555|ENSSSCG00000004044|ENSSSCG00000032312|ENSSSCG00000035987|ENSSSCG00000017918|ENSSSCG00000013932|ENSSSCG00000026571|…
42101	0.0011027	0.015633	9	13	1602	6310	T cell receptor complex	ENSSSCG00000015093|ENSSSCG00000008193|ENSSSCG00000011946|ENSSSCG00000006309|ENSSSCG00000040140|ENSSSCG00000017527|ENSSSCG00000023842|ENSSSCG00000013111|ENSSSCG00000009589
16023	0.0010919	0.015633	96	287	1602	6310	cytoplasmic membrane-bounded vesicle	ENSSSCG00000013848|ENSSSCG00000008337|ENSSSCG00000009747|ENSSSCG00000033691|ENSSSCG00000017129|ENSSSCG00000017769|ENSSSCG00000007080|ENSSSCG00000012996|ENSSSCG00000010772|ENSSSCG00000017333|ENSSSCG00000016486|ENSSSCG00000004807|ENSSSCG00000032929|ENSSSCG00000037264|ENSSSCG00000002669|ENSSSCG00000005617|ENSSSCG00000006506|ENSSSCG00000031082|ENSSSCG00000007757|ENSSSCG00000004125|ENSSSCG00000007513|…
48471	0.0012975	0.017869	86	254	1602	6310	perinuclear region of cytoplasm	ENSSSCG00000008336|ENSSSCG00000013642|ENSSSCG00000013125|ENSSSCG00000012077|ENSSSCG00000040188|ENSSSCG00000001657|ENSSSCG00000038991|ENSSSCG00000002822|ENSSSCG00000040182|ENSSSCG00000023684|ENSSSCG00000003877|ENSSSCG00000007956|ENSSSCG00000003513|ENSSSCG00000009555|ENSSSCG00000025545|ENSSSCG00000007478|ENSSSCG00000032312|ENSSSCG00000035987|ENSSSCG00000006860|ENSSSCG00000002340|ENSSSCG00000010665|…
31410	0.0018897	0.0253	121	379	1602	6310	cytoplasmic vesicle	ENSSSCG00000006552|ENSSSCG00000008337|ENSSSCG00000014852|ENSSSCG00000007080|ENSSSCG00000001818|ENSSSCG00000010772|ENSSSCG00000017333|ENSSSCG00000016486|ENSSSCG00000004807|ENSSSCG00000031518|ENSSSCG00000005617|ENSSSCG00000031082|ENSSSCG00000007757|ENSSSCG00000004125|ENSSSCG00000003795|ENSSSCG00000007513|ENSSSCG00000009555|ENSSSCG00000004486|ENSSSCG00000032312|ENSSSCG00000002340|ENSSSCG00000013932|…
70161	0.0021694	0.028261	55	153	1602	6310	anchoring junction	ENSSSCG00000022080|ENSSSCG00000040507|ENSSSCG00000001818|ENSSSCG00000000528|ENSSSCG00000040546|ENSSSCG00000003079|ENSSSCG00000005215|ENSSSCG00000036317|ENSSSCG00000012365|ENSSSCG00000015878|ENSSSCG00000038735|ENSSSCG00000017777|ENSSSCG00000030378|ENSSSCG00000016247|ENSSSCG00000013461|ENSSSCG00000037451|ENSSSCG00000022725|ENSSSCG00000028108|ENSSSCG00000006610|ENSSSCG00000034768|ENSSSCG00000007585|…
42788	0.0023936	0.030361	9	14	1602	6310	polysomal ribosome	ENSSSCG00000039130|ENSSSCG00000038507|ENSSSCG00000035904|ENSSSCG00000017509|ENSSSCG00000014133|ENSSSCG00000029830|ENSSSCG00000017785|ENSSSCG00000000374|ENSSSCG00000013597
31252	0.0036396	0.043857	60	173	1602	6310	cell leading edge	ENSSSCG00000027053|ENSSSCG00000006552|ENSSSCG00000008337|ENSSSCG00000009747|ENSSSCG00000022080|ENSSSCG00000040507|ENSSSCG00000014855|ENSSSCG00000040546|ENSSSCG00000001850|ENSSSCG00000006502|ENSSSCG00000004489|ENSSSCG00000025545|ENSSSCG00000007356|ENSSSCG00000008348|ENSSSCG00000036317|ENSSSCG00000010665|ENSSSCG00000012920|ENSSSCG00000011435|ENSSSCG00000010702|ENSSSCG00000021084|ENSSSCG00000014628|…
45335	0.0041732	0.049061	22	51	1602	6310	phagocytic vesicle	ENSSSCG00000013848|ENSSSCG00000032312|ENSSSCG00000034964|ENSSSCG00000036747|ENSSSCG00000026571|ENSSSCG00000013576|ENSSSCG00000012123|ENSSSCG00000011033|ENSSSCG00000017769|ENSSSCG00000007080|ENSSSCG00000012996|ENSSSCG00000037105|ENSSSCG00000016461|ENSSSCG00000017333|ENSSSCG00000017245|ENSSSCG00000013262|ENSSSCG00000037264|ENSSSCG00000005617|ENSSSCG00000006506|ENSSSCG00000005423|ENSSSCG00000007513|…
4872	1.0277e-17	2.1273e-15	178	382	2091	7827	receptor activity	ENSSSCG00000000291|ENSSSCG00000028460|ENSSSCG00000032162|ENSSSCG00000012397|ENSSSCG00000012396|ENSSSCG00000015669|ENSSSCG00000037735|ENSSSCG00000038667|ENSSSCG00000016599|ENSSSCG00000001539|ENSSSCG00000006709|ENSSSCG00000038392|ENSSSCG00000000688|ENSSSCG00000006309|ENSSSCG00000003714|ENSSSCG00000003799|ENSSSCG00000003437|ENSSSCG00000008980|ENSSSCG00000000687|ENSSSCG00000040465|ENSSSCG00000007115|…
4888	2.548e-16	3.9558e-14	137	278	2091	7827	transmembrane receptor activity	ENSSSCG00000000291|ENSSSCG00000028460|ENSSSCG00000032162|ENSSSCG00000012397|ENSSSCG00000015669|ENSSSCG00000037735|ENSSSCG00000038667|ENSSSCG00000016599|ENSSSCG00000038392|ENSSSCG00000000688|ENSSSCG00000006309|ENSSSCG00000003714|ENSSSCG00000003799|ENSSSCG00000003437|ENSSSCG00000007115|ENSSSCG00000021146|ENSSSCG00000009314|ENSSSCG00000029668|ENSSSCG00000032156|ENSSSCG00000010787|ENSSSCG00000013932|…
4930	6.5673e-09	8.1565e-07	71	145	2091	7827	G-protein coupled receptor activity	ENSSSCG00000000291|ENSSSCG00000031278|ENSSSCG00000010459|ENSSSCG00000031154|ENSSSCG00000028460|ENSSSCG00000032162|ENSSSCG00000010054|ENSSSCG00000035355|ENSSSCG00000037735|ENSSSCG00000033456|ENSSSCG00000016599|ENSSSCG00000003714|ENSSSCG00000021146|ENSSSCG00000003113|ENSSSCG00000011712|ENSSSCG00000032156|ENSSSCG00000008703|ENSSSCG00000013932|ENSSSCG00000013658|ENSSSCG00000016129|ENSSSCG00000013775|…
3735	3.6591e-06	0.00037872	73	171	2091	7827	structural constituent of ribosome	ENSSSCG00000034788|ENSSSCG00000003042|ENSSSCG00000034227|ENSSSCG00000032047|ENSSSCG00000033019|ENSSSCG00000025192|ENSSSCG00000004054|ENSSSCG00000038507|ENSSSCG00000040703|ENSSSCG00000024260|ENSSSCG00000038467|ENSSSCG00000020817|ENSSSCG00000014855|ENSSSCG00000014133|ENSSSCG00000035997|ENSSSCG00000011272|ENSSSCG00000031838|ENSSSCG00000006469|ENSSSCG00000024974|ENSSSCG00000001692|ENSSSCG00000004002|…
4896	7.0662e-06	0.00062687	18	26	2091	7827	cytokine receptor activity	ENSSSCG00000032135|ENSSSCG00000030088|ENSSSCG00000011528|ENSSSCG00000016832|ENSSSCG00000012397|ENSSSCG00000036851|ENSSSCG00000013297|ENSSSCG00000012633|ENSSSCG00000013498|ENSSSCG00000017044|ENSSSCG00000007817|ENSSSCG00000024024|ENSSSCG00000003799|ENSSSCG00000025795|ENSSSCG00000000136|ENSSSCG00000004156|ENSSSCG00000007973|ENSSSCG00000029668
42379	2.1279e-05	0.0014682	16	23	2091	7827	chemokine receptor binding	ENSSSCG00000008953|ENSSSCG00000006298|ENSSSCG00000032343|ENSSSCG00000032474|ENSSSCG00000040648|ENSSSCG00000008978|ENSSSCG00000017705|ENSSSCG00000008959|ENSSSCG00000017723|ENSSSCG00000036445|ENSSSCG00000032777|ENSSSCG00000017920|ENSSSCG00000017700|ENSSSCG00000038162|ENSSSCG00000023557|ENSSSCG00000016254
19955	4.6418e-05	0.0028825	37	77	2091	7827	cytokine binding	ENSSSCG00000030088|ENSSSCG00000031154|ENSSSCG00000011528|ENSSSCG00000016832|ENSSSCG00000012397|ENSSSCG00000012633|ENSSSCG00000000708|ENSSSCG00000017466|ENSSSCG00000011322|ENSSSCG00000000705|ENSSSCG00000000706|ENSSSCG00000007817|ENSSSCG00000003799|ENSSSCG00000024311|ENSSSCG00000003437|ENSSSCG00000007973|ENSSSCG00000009633|ENSSSCG00000029668|ENSSSCG00000008842|ENSSSCG00000032135|ENSSSCG00000014825|…
8009	5.6225e-05	0.0031742	15	22	2091	7827	chemokine activity	ENSSSCG00000008953|ENSSSCG00000006298|ENSSSCG00000032343|ENSSSCG00000032474|ENSSSCG00000040648|ENSSSCG00000008978|ENSSSCG00000017705|ENSSSCG00000008959|ENSSSCG00000017723|ENSSSCG00000036445|ENSSSCG00000032777|ENSSSCG00000017920|ENSSSCG00000017700|ENSSSCG00000038162|ENSSSCG00000016254
1883	0.00018976	0.0090649	48	113	2091	7827	purine nucleoside binding	ENSSSCG00000013848|ENSSSCG00000007542|ENSSSCG00000033876|ENSSSCG00000010258|ENSSSCG00000022080|ENSSSCG00000011629|ENSSSCG00000014934|ENSSSCG00000003183|ENSSSCG00000013642|ENSSSCG00000034387|ENSSSCG00000034101|ENSSSCG00000015266|ENSSSCG00000016432|ENSSSCG00000032467|ENSSSCG00000017198|ENSSSCG00000020931|ENSSSCG00000037264|ENSSSCG00000000843|ENSSSCG00000006824|ENSSSCG00000027745|ENSSSCG00000006702|…
4715	0.00022898	0.010157	20	36	2091	7827	non-membrane spanning protein tyrosine kinase activity	ENSSSCG00000008820|ENSSSCG00000007334|ENSSSCG00000013888|ENSSSCG00000026142|ENSSSCG00000006250|ENSSSCG00000007240|ENSSSCG00000017206|ENSSSCG00000038003|ENSSSCG00000008819|ENSSSCG00000001818|ENSSSCG00000012137|ENSSSCG00000003608|ENSSSCG00000013494|ENSSSCG00000008193|ENSSSCG00000003578|ENSSSCG00000005215|ENSSSCG00000009664|ENSSSCG00000027568|ENSSSCG00000009589|ENSSSCG00000004421
4713	0.0003376	0.013977	32	69	2091	7827	protein tyrosine kinase activity	ENSSSCG00000005122|ENSSSCG00000013888|ENSSSCG00000026142|ENSSSCG00000006250|ENSSSCG00000007240|ENSSSCG00000016459|ENSSSCG00000017206|ENSSSCG00000013566|ENSSSCG00000038003|ENSSSCG00000008819|ENSSSCG00000001818|ENSSSCG00000012137|ENSSSCG00000010199|ENSSSCG00000013494|ENSSSCG00000003578|ENSSSCG00000005215|ENSSSCG00000008103|ENSSSCG00000027568|ENSSSCG00000009314|ENSSSCG00000004421|ENSSSCG00000006465|…
5044	0.00038277	0.014856	18	32	2091	7827	scavenger receptor activity	ENSSSCG00000010787|ENSSSCG00000031154|ENSSSCG00000034914|ENSSSCG00000031085|ENSSSCG00000031150|ENSSSCG00000015716|ENSSSCG00000013115|ENSSSCG00000033146|ENSSSCG00000013111|ENSSSCG00000039217|ENSSSCG00000017920|ENSSSCG00000038667|ENSSSCG00000035171|ENSSSCG00000039162|ENSSSCG00000038392|ENSSSCG00000036383|ENSSSCG00000003600|ENSSSCG00000029449
30414	0.00046468	0.016032	32	70	2091	7827	peptidase inhibitor activity	ENSSSCG00000014852|ENSSSCG00000031615|ENSSSCG00000015244|ENSSSCG00000015322|ENSSSCG00000001817|ENSSSCG00000027529|ENSSSCG00000000705|ENSSSCG00000017032|ENSSSCG00000034371|ENSSSCG00000004888|ENSSSCG00000004889|ENSSSCG00000003558|ENSSSCG00000001011|ENSSSCG00000002341|ENSSSCG00000022258|ENSSSCG00000025028|ENSSSCG00000000660|ENSSSCG00000028871|ENSSSCG00000022290|ENSSSCG00000008504|ENSSSCG00000007131|…
5126	0.00055159	0.018028	36	82	2091	7827	cytokine receptor binding	ENSSSCG00000008953|ENSSSCG00000006298|ENSSSCG00000032343|ENSSSCG00000040648|ENSSSCG00000008978|ENSSSCG00000009429|ENSSSCG00000017705|ENSSSCG00000008959|ENSSSCG00000017723|ENSSSCG00000036445|ENSSSCG00000017920|ENSSSCG00000017700|ENSSSCG00000032368|ENSSSCG00000040188|ENSSSCG00000009051|ENSSSCG00000040502|ENSSSCG00000021068|ENSSSCG00000032474|ENSSSCG00000027486|ENSSSCG00000013514|ENSSSCG00000030172|…
5125	0.00088126	0.02713	33	75	2091	7827	cytokine activity	ENSSSCG00000008953|ENSSSCG00000006298|ENSSSCG00000032343|ENSSSCG00000040648|ENSSSCG00000008978|ENSSSCG00000009429|ENSSSCG00000017705|ENSSSCG00000008959|ENSSSCG00000012277|ENSSSCG00000017723|ENSSSCG00000036445|ENSSSCG00000035598|ENSSSCG00000032963|ENSSSCG00000017920|ENSSSCG00000017700|ENSSSCG00000032368|ENSSSCG00000009051|ENSSSCG00000040502|ENSSSCG00000009997|ENSSSCG00000032474|ENSSSCG00000030172|…
30246	0.00091745	0.02713	53	135	2091	7827	carbohydrate binding	ENSSSCG00000033854|ENSSSCG00000003088|ENSSSCG00000008978|ENSSSCG00000040826|ENSSSCG00000013720|ENSSSCG00000001819|ENSSSCG00000014136|ENSSSCG00000004729|ENSSSCG00000016442|ENSSSCG00000002669|ENSSSCG00000000640|ENSSSCG00000002983|ENSSSCG00000000642|ENSSSCG00000005379|ENSSSCG00000008981|ENSSSCG00000040465|ENSSSCG00000007039|ENSSSCG00000028612|ENSSSCG00000034656|ENSSSCG00000004121|ENSSSCG00000038418|…
30276	0.001058	0.029864	14	24	2091	7827	clathrin binding	ENSSSCG00000006762|ENSSSCG00000003572|ENSSSCG00000014913|ENSSSCG00000017712|ENSSSCG00000038943|ENSSSCG00000023537|ENSSSCG00000003549|ENSSSCG00000006506|ENSSSCG00000000784|ENSSSCG00000008363|ENSSSCG00000014909|ENSSSCG00000007700|ENSSSCG00000004057|ENSSSCG00000006059
1664	0.0016836	0.045457	27	60	2091	7827	G-protein-coupled receptor binding	ENSSSCG00000008953|ENSSSCG00000006298|ENSSSCG00000032343|ENSSSCG00000040648|ENSSSCG00000008978|ENSSSCG00000017705|ENSSSCG00000008959|ENSSSCG00000011000|ENSSSCG00000017723|ENSSSCG00000036445|ENSSSCG00000011642|ENSSSCG00000017920|ENSSSCG00000017700|ENSSSCG00000029849|ENSSSCG00000006824|ENSSSCG00000004421|ENSSSCG00000017918|ENSSSCG00000000182|ENSSSCG00000032474|ENSSSCG00000006461|ENSSSCG00000015716|…
4869	0.0018176	0.047031	14	25	2091	7827	cysteine-type endopeptidase inhibitor activity	ENSSSCG00000028871|ENSSSCG00000007131|ENSSSCG00000014852|ENSSSCG00000031615|ENSSSCG00000027529|ENSSSCG00000024305|ENSSSCG00000000705|ENSSSCG00000017032|ENSSSCG00000027357|ENSSSCG00000029879|ENSSSCG00000003558|ENSSSCG00000009565|ENSSSCG00000009148|ENSSSCG00000025028
Table. GO terms overrepresented among DEGs between high RFI line at 24 hpi and baseline.
GO-ID	p-value	corr p-value	x	n	X	N	Description	Genes in test set
6952	1.8307e-21	3.5405e-18	67	394	411	8895	defense response	ENSSSCG00000009469|ENSSSCG00000011349|ENSSSCG00000029990|ENSSSCG00000006590|ENSSSCG00000039798|ENSSSCG00000016678|ENSSSCG00000017723|ENSSSCG00000012996|ENSSSCG00000001818|ENSSSCG00000036445|ENSSSCG00000032963|ENSSSCG00000017920|ENSSSCG00000010772|ENSSSCG00000017178|ENSSSCG00000038073|ENSSSCG00000006748|ENSSSCG00000003437|ENSSSCG00000040465|ENSSSCG00000005215|ENSSSCG00000006588|ENSSSCG00000003113|…
6954	6.0109e-19	5.8125e-16	37	138	411	8895	inflammatory response	ENSSSCG00000033512|ENSSSCG00000008953|ENSSSCG00000029371|ENSSSCG00000017705|ENSSSCG00000006250|ENSSSCG00000008959|ENSSSCG00000039798|ENSSSCG00000013940|ENSSSCG00000017723|ENSSSCG00000011322|ENSSSCG00000017700|ENSSSCG00000010772|ENSSSCG00000021569|ENSSSCG00000017178|ENSSSCG00000000706|ENSSSCG00000006748|ENSSSCG00000004789|ENSSSCG00000003437|ENSSSCG00000005215|ENSSSCG00000003113|ENSSSCG00000010404|…
9617	6.8263e-17	3.3005e-14	43	212	411	8895	response to bacterium	ENSSSCG00000004154|ENSSSCG00000009469|ENSSSCG00000037815|ENSSSCG00000008953|ENSSSCG00000011349|ENSSSCG00000034207|ENSSSCG00000029371|ENSSSCG00000017705|ENSSSCG00000006250|ENSSSCG00000029990|ENSSSCG00000008959|ENSSSCG00000038500|ENSSSCG00000039798|ENSSSCG00000016678|ENSSSCG00000031615|ENSSSCG00000013940|ENSSSCG00000017723|ENSSSCG00000017700|ENSSSCG00000000706|ENSSSCG00000038073|ENSSSCG00000003799|…
2237	1.0018e-15	3.8751e-13	35	152	411	8895	response to molecule of bacterial origin	ENSSSCG00000004154|ENSSSCG00000009469|ENSSSCG00000037815|ENSSSCG00000008953|ENSSSCG00000034207|ENSSSCG00000017705|ENSSSCG00000006250|ENSSSCG00000008959|ENSSSCG00000038500|ENSSSCG00000039798|ENSSSCG00000013940|ENSSSCG00000017723|ENSSSCG00000017700|ENSSSCG00000000706|ENSSSCG00000038073|ENSSSCG00000003799|ENSSSCG00000001952|ENSSSCG00000003437|ENSSSCG00000040465|ENSSSCG00000008641|ENSSSCG00000009759|…
32496	4.1163e-15	1.1102e-12	33	141	411	8895	response to lipopolysaccharide	ENSSSCG00000004154|ENSSSCG00000009469|ENSSSCG00000037815|ENSSSCG00000008953|ENSSSCG00000034207|ENSSSCG00000017705|ENSSSCG00000006250|ENSSSCG00000008959|ENSSSCG00000038500|ENSSSCG00000039798|ENSSSCG00000013940|ENSSSCG00000017723|ENSSSCG00000017700|ENSSSCG00000000706|ENSSSCG00000003799|ENSSSCG00000001952|ENSSSCG00000003437|ENSSSCG00000040465|ENSSSCG00000008641|ENSSSCG00000009759|ENSSSCG00000014825|…
9611	3.8987e-15	1.1102e-12	44	246	411	8895	response to wounding	ENSSSCG00000033512|ENSSSCG00000008953|ENSSSCG00000007541|ENSSSCG00000029371|ENSSSCG00000017705|ENSSSCG00000006250|ENSSSCG00000008959|ENSSSCG00000039798|ENSSSCG00000013940|ENSSSCG00000017723|ENSSSCG00000011322|ENSSSCG00000017700|ENSSSCG00000010772|ENSSSCG00000021569|ENSSSCG00000017178|ENSSSCG00000000706|ENSSSCG00000001835|ENSSSCG00000038594|ENSSSCG00000006748|ENSSSCG00000004789|ENSSSCG00000003437|…
51707	4.5925e-15	1.1102e-12	50	312	411	8895	response to other organism	ENSSSCG00000009469|ENSSSCG00000037815|ENSSSCG00000011349|ENSSSCG00000029990|ENSSSCG00000038500|ENSSSCG00000039798|ENSSSCG00000016678|ENSSSCG00000017723|ENSSSCG00000032963|ENSSSCG00000038073|ENSSSCG00000003799|ENSSSCG00000003437|ENSSSCG00000040465|ENSSSCG00000009759|ENSSSCG00000014825|ENSSSCG00000031788|ENSSSCG00000011038|ENSSSCG00000015037|ENSSSCG00000001404|ENSSSCG00000028947|ENSSSCG00000010271|…
6955	1.3674e-14	2.9384e-12	58	415	411	8895	immune response	ENSSSCG00000033457|ENSSSCG00000006590|ENSSSCG00000039798|ENSSSCG00000017723|ENSSSCG00000012996|ENSSSCG00000001818|ENSSSCG00000036445|ENSSSCG00000032963|ENSSSCG00000017920|ENSSSCG00000038073|ENSSSCG00000003437|ENSSSCG00000005215|ENSSSCG00000006588|ENSSSCG00000005211|ENSSSCG00000014825|ENSSSCG00000013418|ENSSSCG00000012287|ENSSSCG00000010580|ENSSSCG00000011038|ENSSSCG00000015037|ENSSSCG00000001727|…
9607	3.102e-14	5.4539e-12	53	362	411	8895	response to biotic stimulus	ENSSSCG00000009469|ENSSSCG00000037815|ENSSSCG00000011349|ENSSSCG00000029990|ENSSSCG00000038500|ENSSSCG00000039798|ENSSSCG00000016678|ENSSSCG00000017723|ENSSSCG00000032963|ENSSSCG00000015595|ENSSSCG00000038073|ENSSSCG00000003799|ENSSSCG00000003437|ENSSSCG00000040465|ENSSSCG00000009759|ENSSSCG00000014825|ENSSSCG00000031788|ENSSSCG00000011038|ENSSSCG00000015037|ENSSSCG00000001404|ENSSSCG00000028947|…
6935	6.0837e-13	7.3536e-11	29	129	411	8895	chemotaxis	ENSSSCG00000033457|ENSSSCG00000008953|ENSSSCG00000007541|ENSSSCG00000006495|ENSSSCG00000029371|ENSSSCG00000017705|ENSSSCG00000006250|ENSSSCG00000006590|ENSSSCG00000008959|ENSSSCG00000017723|ENSSSCG00000001818|ENSSSCG00000036445|ENSSSCG00000011322|ENSSSCG00000037358|ENSSSCG00000017920|ENSSSCG00000017700|ENSSSCG00000010772|ENSSSCG00000017012|ENSSSCG00000023165|ENSSSCG00000006588|ENSSSCG00000003113|…
23049	7.4653e-11	5.7752e-09	28	145	411	8895	signal initiation by protein/peptide mediator	ENSSSCG00000008953|ENSSSCG00000017705|ENSSSCG00000008959|ENSSSCG00000017723|ENSSSCG00000011322|ENSSSCG00000017700|ENSSSCG00000021206|ENSSSCG00000000706|ENSSSCG00000007817|ENSSSCG00000003799|ENSSSCG00000001952|ENSSSCG00000003437|ENSSSCG00000005215|ENSSSCG00000029668|ENSSSCG00000028331|ENSSSCG00000007056|ENSSSCG00000014825|ENSSSCG00000013498|ENSSSCG00000017044|ENSSSCG00000008090|ENSSSCG00000023557|…
19221	7.4653e-11	5.7752e-09	28	145	411	8895	cytokine-mediated signaling pathway	ENSSSCG00000008953|ENSSSCG00000017705|ENSSSCG00000008959|ENSSSCG00000017723|ENSSSCG00000011322|ENSSSCG00000017700|ENSSSCG00000021206|ENSSSCG00000000706|ENSSSCG00000007817|ENSSSCG00000003799|ENSSSCG00000001952|ENSSSCG00000003437|ENSSSCG00000005215|ENSSSCG00000029668|ENSSSCG00000028331|ENSSSCG00000007056|ENSSSCG00000014825|ENSSSCG00000013498|ENSSSCG00000017044|ENSSSCG00000008090|ENSSSCG00000023557|…
1817	4.1718e-10	2.8815e-08	35	232	411	8895	regulation of cytokine production	ENSSSCG00000002294|ENSSSCG00000004154|ENSSSCG00000037815|ENSSSCG00000034207|ENSSSCG00000029371|ENSSSCG00000006250|ENSSSCG00000039798|ENSSSCG00000016678|ENSSSCG00000013940|ENSSSCG00000032963|ENSSSCG00000017700|ENSSSCG00000038073|ENSSSCG00000003799|ENSSSCG00000003578|ENSSSCG00000040465|ENSSSCG00000008641|ENSSSCG00000026217|ENSSSCG00000003113|ENSSSCG00000005211|ENSSSCG00000007056|ENSSSCG00000014369|…
71222	1.358e-09	8.4724e-08	20	86	411	8895	cellular response to lipopolysaccharide	ENSSSCG00000004154|ENSSSCG00000009469|ENSSSCG00000037815|ENSSSCG00000008953|ENSSSCG00000009759|ENSSSCG00000017705|ENSSSCG00000006250|ENSSSCG00000013940|ENSSSCG00000017723|ENSSSCG00000014369|ENSSSCG00000011038|ENSSSCG00000015037|ENSSSCG00000017755|ENSSSCG00000017700|ENSSSCG00000017044|ENSSSCG00000001404|ENSSSCG00000022208|ENSSSCG00000009100|ENSSSCG00000001952|ENSSSCG00000040465
45087	1.7485e-09	1.0046e-07	29	176	411	8895	innate immune response	ENSSSCG00000032341|ENSSSCG00000017705|ENSSSCG00000006250|ENSSSCG00000006590|ENSSSCG00000039798|ENSSSCG00000017723|ENSSSCG00000012996|ENSSSCG00000001818|ENSSSCG00000012137|ENSSSCG00000017920|ENSSSCG00000017700|ENSSSCG00000038073|ENSSSCG00000005638|ENSSSCG00000003578|ENSSSCG00000005215|ENSSSCG00000006588|ENSSSCG00000013418|ENSSSCG00000014369|ENSSSCG00000032857|ENSSSCG00000010580|ENSSSCG00000032932|…
48583	1.766e-09	1.0046e-07	53	479	411	8895	regulation of response to stimulus	ENSSSCG00000037815|ENSSSCG00000006590|ENSSSCG00000010054|ENSSSCG00000016678|ENSSSCG00000010772|ENSSSCG00000002829|ENSSSCG00000038073|ENSSSCG00000017091|ENSSSCG00000007757|ENSSSCG00000023165|ENSSSCG00000040465|ENSSSCG00000005215|ENSSSCG00000006588|ENSSSCG00000039745|ENSSSCG00000001727|ENSSSCG00000001404|ENSSSCG00000022208|ENSSSCG00000000475|ENSSSCG00000008197|ENSSSCG00000009002|ENSSSCG00000004158|…
7186	2.8935e-09	1.5544e-07	34	237	411	8895	G-protein coupled receptor protein signaling pathway	ENSSSCG00000013408|ENSSSCG00000000291|ENSSSCG00000008953|ENSSSCG00000010459|ENSSSCG00000011326|ENSSSCG00000029371|ENSSSCG00000017705|ENSSSCG00000028460|ENSSSCG00000008959|ENSSSCG00000032162|ENSSSCG00000013785|ENSSSCG00000010054|ENSSSCG00000039699|ENSSSCG00000017723|ENSSSCG00000011322|ENSSSCG00000017700|ENSSSCG00000016599|ENSSSCG00000040207|ENSSSCG00000003113|ENSSSCG00000013775|ENSSSCG00000013556|…
52547	4.1244e-09	2.0991e-07	26	150	411	8895	regulation of peptidase activity	ENSSSCG00000007421|ENSSSCG00000006590|ENSSSCG00000012277|ENSSSCG00000034087|ENSSSCG00000016678|ENSSSCG00000031615|ENSSSCG00000013940|ENSSSCG00000015244|ENSSSCG00000034371|ENSSSCG00000004789|ENSSSCG00000001011|ENSSSCG00000006588|ENSSSCG00000022258|ENSSSCG00000007131|ENSSSCG00000013551|ENSSSCG00000039569|ENSSSCG00000022226|ENSSSCG00000001404|ENSSSCG00000002954|ENSSSCG00000022208|ENSSSCG00000013181|…
32101	4.4312e-09	2.1974e-07	29	183	411	8895	regulation of response to external stimulus	ENSSSCG00000004154|ENSSSCG00000008953|ENSSSCG00000032341|ENSSSCG00000029371|ENSSSCG00000017705|ENSSSCG00000006250|ENSSSCG00000006590|ENSSSCG00000008959|ENSSSCG00000010054|ENSSSCG00000013940|ENSSSCG00000011322|ENSSSCG00000017700|ENSSSCG00000010772|ENSSSCG00000004789|ENSSSCG00000000784|ENSSSCG00000017091|ENSSSCG00000001952|ENSSSCG00000023165|ENSSSCG00000005215|ENSSSCG00000006588|ENSSSCG00000029388|…
48660	5.127e-09	2.4789e-07	12	31	411	8895	regulation of smooth muscle cell proliferation	ENSSSCG00000004154|ENSSSCG00000017044|ENSSSCG00000032341|ENSSSCG00000001404|ENSSSCG00000017705|ENSSSCG00000038500|ENSSSCG00000004789|ENSSSCG00000026602|ENSSSCG00000032963|ENSSSCG00000015037|ENSSSCG00000022741|ENSSSCG00000039745
60326	9.342e-09	4.2017e-07	17	69	411	8895	cell chemotaxis	ENSSSCG00000033457|ENSSSCG00000008953|ENSSSCG00000005055|ENSSSCG00000029371|ENSSSCG00000006590|ENSSSCG00000008959|ENSSSCG00000017723|ENSSSCG00000036445|ENSSSCG00000037358|ENSSSCG00000017920|ENSSSCG00000017700|ENSSSCG00000010772|ENSSSCG00000016254|ENSSSCG00000006588|ENSSSCG00000006357|ENSSSCG00000022741|ENSSSCG00000003113
2682	1e-08	4.3955e-07	45	391	411	8895	regulation of immune system process	ENSSSCG00000004154|ENSSSCG00000033512|ENSSSCG00000037815|ENSSSCG00000008953|ENSSSCG00000006452|ENSSSCG00000034207|ENSSSCG00000032341|ENSSSCG00000029371|ENSSSCG00000017705|ENSSSCG00000006250|ENSSSCG00000008959|ENSSSCG00000038500|ENSSSCG00000032963|ENSSSCG00000011322|ENSSSCG00000017700|ENSSSCG00000010772|ENSSSCG00000002829|ENSSSCG00000038073|ENSSSCG00000038594|ENSSSCG00000017091|ENSSSCG00000001952|…
10627	1.7667e-08	7.2699e-07	48	440	411	8895	regulation of intracellular protein kinase cascade	ENSSSCG00000004154|ENSSSCG00000037815|ENSSSCG00000007541|ENSSSCG00000029371|ENSSSCG00000017705|ENSSSCG00000006250|ENSSSCG00000016678|ENSSSCG00000017723|ENSSSCG00000015889|ENSSSCG00000032963|ENSSSCG00000011322|ENSSSCG00000037358|ENSSSCG00000017700|ENSSSCG00000016599|ENSSSCG00000010772|ENSSSCG00000015595|ENSSSCG00000000706|ENSSSCG00000038073|ENSSSCG00000004728|ENSSSCG00000004789|ENSSSCG00000017091|…
42742	2.3337e-08	9.4028e-07	17	73	411	8895	defense response to bacterium	ENSSSCG00000011349|ENSSSCG00000034207|ENSSSCG00000029371|ENSSSCG00000029990|ENSSSCG00000039798|ENSSSCG00000016678|ENSSSCG00000013940|ENSSSCG00000017755|ENSSSCG00000017044|ENSSSCG00000038073|ENSSSCG00000001404|ENSSSCG00000003578|ENSSSCG00000029879|ENSSSCG00000009002|ENSSSCG00000040465|ENSSSCG00000008641|ENSSSCG00000006357
9967	2.9976e-08	1.1595e-06	42	364	411	8895	positive regulation of signal transduction	ENSSSCG00000007541|ENSSSCG00000029371|ENSSSCG00000017705|ENSSSCG00000006250|ENSSSCG00000016678|ENSSSCG00000017723|ENSSSCG00000032963|ENSSSCG00000011322|ENSSSCG00000037358|ENSSSCG00000017700|ENSSSCG00000016599|ENSSSCG00000010772|ENSSSCG00000000706|ENSSSCG00000038073|ENSSSCG00000003578|ENSSSCG00000004789|ENSSSCG00000008043|ENSSSCG00000023165|ENSSSCG00000005215|ENSSSCG00000005358|ENSSSCG00000002960|…
48584	3.6139e-08	1.3704e-06	35	274	411	8895	positive regulation of response to stimulus	ENSSSCG00000033512|ENSSSCG00000037815|ENSSSCG00000008953|ENSSSCG00000032341|ENSSSCG00000029371|ENSSSCG00000017705|ENSSSCG00000006250|ENSSSCG00000006590|ENSSSCG00000008959|ENSSSCG00000016678|ENSSSCG00000011322|ENSSSCG00000017700|ENSSSCG00000010772|ENSSSCG00000002829|ENSSSCG00000000706|ENSSSCG00000038073|ENSSSCG00000017091|ENSSSCG00000001952|ENSSSCG00000040465|ENSSSCG00000005358|ENSSSCG00000026217|…
71216	7.0554e-08	2.481e-06	23	138	411	8895	cellular response to biotic stimulus	ENSSSCG00000004154|ENSSSCG00000009469|ENSSSCG00000037815|ENSSSCG00000008953|ENSSSCG00000032452|ENSSSCG00000009759|ENSSSCG00000017705|ENSSSCG00000006250|ENSSSCG00000013940|ENSSSCG00000017723|ENSSSCG00000014369|ENSSSCG00000011038|ENSSSCG00000015037|ENSSSCG00000017755|ENSSSCG00000017700|ENSSSCG00000017044|ENSSSCG00000015595|ENSSSCG00000001404|ENSSSCG00000022208|ENSSSCG00000009100|ENSSSCG00000001952|…
31347	1.2754e-07	4.3275e-06	27	188	411	8895	regulation of defense response	ENSSSCG00000004154|ENSSSCG00000037815|ENSSSCG00000006250|ENSSSCG00000006590|ENSSSCG00000010054|ENSSSCG00000013940|ENSSSCG00000017700|ENSSSCG00000010772|ENSSSCG00000002829|ENSSSCG00000017091|ENSSSCG00000001952|ENSSSCG00000023165|ENSSSCG00000040465|ENSSSCG00000005215|ENSSSCG00000026217|ENSSSCG00000006588|ENSSSCG00000029388|ENSSSCG00000014369|ENSSSCG00000017044|ENSSSCG00000001404|ENSSSCG00000022208|…
50900	1.5888e-07	5.2979e-06	14	56	411	8895	leukocyte migration	ENSSSCG00000008953|ENSSSCG00000005055|ENSSSCG00000029371|ENSSSCG00000006590|ENSSSCG00000017723|ENSSSCG00000013655|ENSSSCG00000017920|ENSSSCG00000017700|ENSSSCG00000010772|ENSSSCG00000016254|ENSSSCG00000001404|ENSSSCG00000006588|ENSSSCG00000006357|ENSSSCG00000003113
9605	1.7587e-07	5.7651e-06	38	332	411	8895	response to external stimulus	ENSSSCG00000037815|ENSSSCG00000033457|ENSSSCG00000008953|ENSSSCG00000007541|ENSSSCG00000006495|ENSSSCG00000029371|ENSSSCG00000017705|ENSSSCG00000006250|ENSSSCG00000006590|ENSSSCG00000008959|ENSSSCG00000017723|ENSSSCG00000001818|ENSSSCG00000036445|ENSSSCG00000011322|ENSSSCG00000037358|ENSSSCG00000017920|ENSSSCG00000017700|ENSSSCG00000010772|ENSSSCG00000017012|ENSSSCG00000015595|ENSSSCG00000000706|…
10466	1.889e-07	5.9889e-06	18	93	411	8895	negative regulation of peptidase activity	ENSSSCG00000007421|ENSSSCG00000007131|ENSSSCG00000012277|ENSSSCG00000031615|ENSSSCG00000015244|ENSSSCG00000013551|ENSSSCG00000039569|ENSSSCG00000002954|ENSSSCG00000022208|ENSSSCG00000013181|ENSSSCG00000017164|ENSSSCG00000034371|ENSSSCG00000023837|ENSSSCG00000031292|ENSSSCG00000004789|ENSSSCG00000027357|ENSSSCG00000001011|ENSSSCG00000022258
1819	2.5288e-07	7.8883e-06	24	159	411	8895	positive regulation of cytokine production	ENSSSCG00000034207|ENSSSCG00000007056|ENSSSCG00000029371|ENSSSCG00000039798|ENSSSCG00000016678|ENSSSCG00000013940|ENSSSCG00000014369|ENSSSCG00000032438|ENSSSCG00000013551|ENSSSCG00000032963|ENSSSCG00000015037|ENSSSCG00000017700|ENSSSCG00000037425|ENSSSCG00000017044|ENSSSCG00000008090|ENSSSCG00000038073|ENSSSCG00000001404|ENSSSCG00000028947|ENSSSCG00000003799|ENSSSCG00000009002|ENSSSCG00000040465|…
51346	2.9889e-07	9.0322e-06	23	149	411	8895	negative regulation of hydrolase activity	ENSSSCG00000007421|ENSSSCG00000007131|ENSSSCG00000012277|ENSSSCG00000031615|ENSSSCG00000015244|ENSSSCG00000015013|ENSSSCG00000013551|ENSSSCG00000039569|ENSSSCG00000002954|ENSSSCG00000022208|ENSSSCG00000013181|ENSSSCG00000017164|ENSSSCG00000034371|ENSSSCG00000023837|ENSSSCG00000009482|ENSSSCG00000031292|ENSSSCG00000004789|ENSSSCG00000027357|ENSSSCG00000000784|ENSSSCG00000040465|ENSSSCG00000001011|…
10469	3.3387e-07	9.9338e-06	20	117	411	8895	regulation of receptor activity	ENSSSCG00000013408|ENSSSCG00000033457|ENSSSCG00000008953|ENSSSCG00000007541|ENSSSCG00000017705|ENSSSCG00000008959|ENSSSCG00000012277|ENSSSCG00000034087|ENSSSCG00000017723|ENSSSCG00000012996|ENSSSCG00000036445|ENSSSCG00000032963|ENSSSCG00000015037|ENSSSCG00000017700|ENSSSCG00000013575|ENSSSCG00000017044|ENSSSCG00000008090|ENSSSCG00000022226|ENSSSCG00000016254|ENSSSCG00000001404
51336	4.0396e-07	1.1837e-05	47	472	411	8895	regulation of hydrolase activity	ENSSSCG00000007421|ENSSSCG00000014817|ENSSSCG00000011326|ENSSSCG00000029371|ENSSSCG00000006590|ENSSSCG00000012277|ENSSSCG00000034087|ENSSSCG00000016678|ENSSSCG00000031615|ENSSSCG00000013940|ENSSSCG00000017723|ENSSSCG00000015244|ENSSSCG00000012996|ENSSSCG00000017700|ENSSSCG00000034371|ENSSSCG00000004789|ENSSSCG00000000784|ENSSSCG00000006889|ENSSSCG00000040207|ENSSSCG00000040465|ENSSSCG00000001011|…
6928	4.3942e-07	1.2684e-05	38	344	411	8895	cellular component movement	ENSSSCG00000033457|ENSSSCG00000008953|ENSSSCG00000029371|ENSSSCG00000006250|ENSSSCG00000006590|ENSSSCG00000008959|ENSSSCG00000017723|ENSSSCG00000015448|ENSSSCG00000001818|ENSSSCG00000036445|ENSSSCG00000037358|ENSSSCG00000017920|ENSSSCG00000017700|ENSSSCG00000010772|ENSSSCG00000017012|ENSSSCG00000038594|ENSSSCG00000003578|ENSSSCG00000004789|ENSSSCG00000003437|ENSSSCG00000005830|ENSSSCG00000005215|…
2684	4.8028e-07	1.366e-05	31	251	411	8895	positive regulation of immune system process	ENSSSCG00000033512|ENSSSCG00000037815|ENSSSCG00000008953|ENSSSCG00000006452|ENSSSCG00000032341|ENSSSCG00000029371|ENSSSCG00000017705|ENSSSCG00000006250|ENSSSCG00000008959|ENSSSCG00000011322|ENSSSCG00000010772|ENSSSCG00000002829|ENSSSCG00000038073|ENSSSCG00000017091|ENSSSCG00000001952|ENSSSCG00000040465|ENSSSCG00000005358|ENSSSCG00000026217|ENSSSCG00000005211|ENSSSCG00000014369|ENSSSCG00000015037|…
43410	5.7126e-07	1.6012e-05	24	166	411	8895	positive regulation of MAPKKK cascade	ENSSSCG00000007541|ENSSSCG00000007056|ENSSSCG00000029371|ENSSSCG00000016678|ENSSSCG00000017723|ENSSSCG00000013655|ENSSSCG00000015476|ENSSSCG00000011322|ENSSSCG00000037358|ENSSSCG00000017700|ENSSSCG00000016599|ENSSSCG00000016254|ENSSSCG00000000706|ENSSSCG00000038073|ENSSSCG00000001404|ENSSSCG00000009482|ENSSSCG00000035592|ENSSSCG00000008197|ENSSSCG00000008043|ENSSSCG00000003601|ENSSSCG00000023165|…
80134	5.8785e-07	1.6241e-05	39	362	411	8895	regulation of response to stress	ENSSSCG00000004154|ENSSSCG00000037815|ENSSSCG00000006250|ENSSSCG00000006590|ENSSSCG00000010054|ENSSSCG00000016678|ENSSSCG00000013940|ENSSSCG00000017700|ENSSSCG00000010772|ENSSSCG00000002829|ENSSSCG00000000706|ENSSSCG00000038073|ENSSSCG00000004789|ENSSSCG00000000784|ENSSSCG00000017091|ENSSSCG00000008164|ENSSSCG00000001952|ENSSSCG00000023165|ENSSSCG00000040465|ENSSSCG00000005215|ENSSSCG00000026217|…
31663	9.2873e-07	2.5298e-05	9	25	411	8895	lipopolysaccharide-mediated signaling pathway	ENSSSCG00000009759|ENSSSCG00000001404|ENSSSCG00000017705|ENSSSCG00000006250|ENSSSCG00000017723|ENSSSCG00000014369|ENSSSCG00000001952|ENSSSCG00000015037|ENSSSCG00000017700
16477	1.0174e-06	2.7328e-05	32	273	411	8895	cell migration	ENSSSCG00000033457|ENSSSCG00000008953|ENSSSCG00000029371|ENSSSCG00000006250|ENSSSCG00000006590|ENSSSCG00000008959|ENSSSCG00000017723|ENSSSCG00000001818|ENSSSCG00000036445|ENSSSCG00000037358|ENSSSCG00000017920|ENSSSCG00000017700|ENSSSCG00000010772|ENSSSCG00000038594|ENSSSCG00000003578|ENSSSCG00000004789|ENSSSCG00000005215|ENSSSCG00000006588|ENSSSCG00000003113|ENSSSCG00000015839|ENSSSCG00000005055|…
48662	1.1065e-06	2.9316e-05	7	14	411	8895	negative regulation of smooth muscle cell proliferation	ENSSSCG00000004154|ENSSSCG00000017044|ENSSSCG00000032341|ENSSSCG00000038500|ENSSSCG00000026602|ENSSSCG00000032963|ENSSSCG00000039745
48870	1.1836e-06	3.0435e-05	34	302	411	8895	cell motility	ENSSSCG00000033457|ENSSSCG00000008953|ENSSSCG00000029371|ENSSSCG00000006250|ENSSSCG00000006590|ENSSSCG00000008959|ENSSSCG00000017723|ENSSSCG00000015448|ENSSSCG00000001818|ENSSSCG00000036445|ENSSSCG00000037358|ENSSSCG00000017920|ENSSSCG00000017700|ENSSSCG00000010772|ENSSSCG00000038594|ENSSSCG00000003578|ENSSSCG00000004789|ENSSSCG00000005215|ENSSSCG00000006588|ENSSSCG00000003113|ENSSSCG00000015839|…
35468	1.196e-06	3.0435e-05	46	475	411	8895	positive regulation of signaling pathway	ENSSSCG00000007541|ENSSSCG00000029371|ENSSSCG00000017705|ENSSSCG00000006250|ENSSSCG00000016678|ENSSSCG00000017723|ENSSSCG00000032963|ENSSSCG00000011322|ENSSSCG00000037358|ENSSSCG00000017700|ENSSSCG00000016599|ENSSSCG00000010772|ENSSSCG00000000706|ENSSSCG00000038073|ENSSSCG00000003578|ENSSSCG00000004789|ENSSSCG00000000784|ENSSSCG00000008043|ENSSSCG00000023165|ENSSSCG00000005215|ENSSSCG00000002960|…
50727	1.296e-06	3.255e-05	19	116	411	8895	regulation of inflammatory response	ENSSSCG00000004154|ENSSSCG00000029388|ENSSSCG00000006250|ENSSSCG00000006590|ENSSSCG00000010054|ENSSSCG00000013940|ENSSSCG00000017700|ENSSSCG00000010772|ENSSSCG00000001404|ENSSSCG00000022208|ENSSSCG00000023716|ENSSSCG00000023837|ENSSSCG00000017091|ENSSSCG00000001952|ENSSSCG00000009002|ENSSSCG00000023165|ENSSSCG00000004158|ENSSSCG00000005215|ENSSSCG00000006588
44092	1.7788e-06	4.3004e-05	42	422	411	8895	negative regulation of molecular function	ENSSSCG00000004154|ENSSSCG00000037815|ENSSSCG00000007421|ENSSSCG00000006250|ENSSSCG00000012277|ENSSSCG00000038500|ENSSSCG00000031615|ENSSSCG00000013940|ENSSSCG00000015244|ENSSSCG00000016599|ENSSSCG00000024938|ENSSSCG00000004507|ENSSSCG00000034371|ENSSSCG00000004789|ENSSSCG00000000784|ENSSSCG00000001952|ENSSSCG00000007239|ENSSSCG00000040465|ENSSSCG00000005358|ENSSSCG00000024777|ENSSSCG00000001011|…
30593	1.9616e-06	4.6265e-05	9	27	411	8895	neutrophil chemotaxis	ENSSSCG00000008953|ENSSSCG00000016254|ENSSSCG00000005055|ENSSSCG00000029371|ENSSSCG00000006590|ENSSSCG00000017723|ENSSSCG00000006588|ENSSSCG00000006357|ENSSSCG00000017700
34097	2.5229e-06	5.8087e-05	24	180	411	8895	response to cytokine stimulus	ENSSSCG00000037815|ENSSSCG00000005211|ENSSSCG00000008953|ENSSSCG00000032341|ENSSSCG00000017705|ENSSSCG00000039798|ENSSSCG00000017723|ENSSSCG00000010580|ENSSSCG00000015889|ENSSSCG00000012996|ENSSSCG00000011038|ENSSSCG00000015476|ENSSSCG00000017755|ENSSSCG00000017920|ENSSSCG00000017700|ENSSSCG00000001727|ENSSSCG00000017044|ENSSSCG00000016254|ENSSSCG00000017164|ENSSSCG00000000475|ENSSSCG00000003799|…
50830	2.7738e-06	6.3113e-05	9	28	411	8895	defense response to Gram-positive bacterium	ENSSSCG00000029371|ENSSSCG00000001404|ENSSSCG00000029990|ENSSSCG00000003578|ENSSSCG00000016678|ENSSSCG00000013940|ENSSSCG00000009002|ENSSSCG00000040465|ENSSSCG00000008641
32103	3.5768e-06	7.9512e-05	15	81	411	8895	positive regulation of response to external stimulus	ENSSSCG00000008953|ENSSSCG00000029388|ENSSSCG00000032341|ENSSSCG00000029371|ENSSSCG00000017705|ENSSSCG00000006590|ENSSSCG00000008959|ENSSSCG00000011322|ENSSSCG00000017700|ENSSSCG00000010772|ENSSSCG00000039745|ENSSSCG00000001952|ENSSSCG00000009002|ENSSSCG00000006588|ENSSSCG00000035090
30335	4.2464e-06	9.0247e-05	25	198	411	8895	positive regulation of cell migration	ENSSSCG00000037815|ENSSSCG00000008953|ENSSSCG00000007541|ENSSSCG00000032341|ENSSSCG00000029371|ENSSSCG00000017705|ENSSSCG00000006250|ENSSSCG00000008959|ENSSSCG00000032963|ENSSSCG00000011322|ENSSSCG00000017920|ENSSSCG00000017700|ENSSSCG00000017178|ENSSSCG00000003578|ENSSSCG00000004789|ENSSSCG00000008641|ENSSSCG00000032613|ENSSSCG00000015013|ENSSSCG00000039745|ENSSSCG00000033190|ENSSSCG00000009482|…
40017	4.2464e-06	9.0247e-05	25	198	411	8895	positive regulation of locomotion	ENSSSCG00000037815|ENSSSCG00000008953|ENSSSCG00000007541|ENSSSCG00000032341|ENSSSCG00000029371|ENSSSCG00000017705|ENSSSCG00000006250|ENSSSCG00000008959|ENSSSCG00000032963|ENSSSCG00000011322|ENSSSCG00000017920|ENSSSCG00000017700|ENSSSCG00000017178|ENSSSCG00000003578|ENSSSCG00000004789|ENSSSCG00000008641|ENSSSCG00000032613|ENSSSCG00000015013|ENSSSCG00000039745|ENSSSCG00000033190|ENSSSCG00000009482|…
70374	4.6412e-06	9.7566e-05	16	93	411	8895	positive regulation of ERK1 and ERK2 cascade	ENSSSCG00000007541|ENSSSCG00000029371|ENSSSCG00000016678|ENSSSCG00000017723|ENSSSCG00000013655|ENSSSCG00000015476|ENSSSCG00000011322|ENSSSCG00000037358|ENSSSCG00000017700|ENSSSCG00000016254|ENSSSCG00000009482|ENSSSCG00000035592|ENSSSCG00000003601|ENSSSCG00000023165|ENSSSCG00000022741|ENSSSCG00000003113
43408	5.0523e-06	0.00010507	31	280	411	8895	regulation of MAPKKK cascade	ENSSSCG00000007541|ENSSSCG00000029371|ENSSSCG00000006250|ENSSSCG00000016678|ENSSSCG00000017723|ENSSSCG00000011322|ENSSSCG00000037358|ENSSSCG00000017700|ENSSSCG00000016599|ENSSSCG00000015595|ENSSSCG00000000706|ENSSSCG00000038073|ENSSSCG00000017091|ENSSSCG00000008164|ENSSSCG00000008043|ENSSSCG00000023165|ENSSSCG00000008168|ENSSSCG00000003113|ENSSSCG00000007056|ENSSSCG00000032097|ENSSSCG00000013655|…
19932	5.5284e-06	0.00011374	17	105	411	8895	second-messenger-mediated signaling	ENSSSCG00000013408|ENSSSCG00000029388|ENSSSCG00000011326|ENSSSCG00000029371|ENSSSCG00000029990|ENSSSCG00000010054|ENSSSCG00000031788|ENSSSCG00000017700|ENSSSCG00000016599|ENSSSCG00000017178|ENSSSCG00000001988|ENSSSCG00000000784|ENSSSCG00000027911|ENSSSCG00000040207|ENSSSCG00000026602|ENSSSCG00000022741|ENSSSCG00000003113
70372	6.7958e-06	0.00013835	20	141	411	8895	regulation of ERK1 and ERK2 cascade	ENSSSCG00000007541|ENSSSCG00000029371|ENSSSCG00000006250|ENSSSCG00000016678|ENSSSCG00000017723|ENSSSCG00000013655|ENSSSCG00000015476|ENSSSCG00000011322|ENSSSCG00000037358|ENSSSCG00000017700|ENSSSCG00000016254|ENSSSCG00000015595|ENSSSCG00000009482|ENSSSCG00000035592|ENSSSCG00000017091|ENSSSCG00000003601|ENSSSCG00000023165|ENSSSCG00000007469|ENSSSCG00000022741|ENSSSCG00000003113
43086	1.1756e-05	0.00023683	32	306	411	8895	negative regulation of catalytic activity	ENSSSCG00000004154|ENSSSCG00000007421|ENSSSCG00000006250|ENSSSCG00000012277|ENSSSCG00000038500|ENSSSCG00000031615|ENSSSCG00000015244|ENSSSCG00000016599|ENSSSCG00000024938|ENSSSCG00000034371|ENSSSCG00000004789|ENSSSCG00000000784|ENSSSCG00000040465|ENSSSCG00000005358|ENSSSCG00000001011|ENSSSCG00000022258|ENSSSCG00000005477|ENSSSCG00000007131|ENSSSCG00000032097|ENSSSCG00000015013|ENSSSCG00000013551|…
51240	1.2354e-05	0.00024381	27	237	411	8895	positive regulation of multicellular organismal process	ENSSSCG00000034207|ENSSSCG00000029371|ENSSSCG00000039798|ENSSSCG00000016678|ENSSSCG00000013940|ENSSSCG00000032963|ENSSSCG00000017700|ENSSSCG00000010772|ENSSSCG00000038073|ENSSSCG00000003799|ENSSSCG00000004789|ENSSSCG00000040465|ENSSSCG00000008641|ENSSSCG00000026217|ENSSSCG00000007056|ENSSSCG00000014369|ENSSSCG00000032438|ENSSSCG00000013551|ENSSSCG00000015037|ENSSSCG00000037425|ENSSSCG00000017044|…
48661	1.3277e-05	0.00025936	7	19	411	8895	positive regulation of smooth muscle cell proliferation	ENSSSCG00000032341|ENSSSCG00000001404|ENSSSCG00000017705|ENSSSCG00000004789|ENSSSCG00000015037|ENSSSCG00000022741|ENSSSCG00000039745
52548	1.4413e-05	0.00027875	19	136	411	8895	regulation of endopeptidase activity	ENSSSCG00000006590|ENSSSCG00000012277|ENSSSCG00000034087|ENSSSCG00000016678|ENSSSCG00000031615|ENSSSCG00000013940|ENSSSCG00000015244|ENSSSCG00000013551|ENSSSCG00000022226|ENSSSCG00000001404|ENSSSCG00000002954|ENSSSCG00000022208|ENSSSCG00000013181|ENSSSCG00000017164|ENSSSCG00000004789|ENSSSCG00000027357|ENSSSCG00000001011|ENSSSCG00000007700|ENSSSCG00000006588
51094	1.6939e-05	0.00032118	33	326	411	8895	positive regulation of developmental process	ENSSSCG00000013408|ENSSSCG00000037815|ENSSSCG00000032367|ENSSSCG00000008953|ENSSSCG00000034207|ENSSSCG00000029371|ENSSSCG00000038500|ENSSSCG00000014853|ENSSSCG00000032963|ENSSSCG00000011322|ENSSSCG00000021206|ENSSSCG00000017178|ENSSSCG00000004789|ENSSSCG00000009331|ENSSSCG00000023165|ENSSSCG00000015839|ENSSSCG00000007056|ENSSSCG00000011618|ENSSSCG00000013514|ENSSSCG00000035101|ENSSSCG00000032613|…
34612	1.7908e-05	0.00033625	12	61	411	8895	response to tumor necrosis factor	ENSSSCG00000001727|ENSSSCG00000037815|ENSSSCG00000008953|ENSSSCG00000016254|ENSSSCG00000017705|ENSSSCG00000017723|ENSSSCG00000001952|ENSSSCG00000015889|ENSSSCG00000005215|ENSSSCG00000015476|ENSSSCG00000017920|ENSSSCG00000017700
70555	1.9331e-05	0.00035947	10	43	411	8895	response to interleukin-1	ENSSSCG00000037815|ENSSSCG00000008953|ENSSSCG00000016254|ENSSSCG00000017705|ENSSSCG00000000475|ENSSSCG00000017723|ENSSSCG00000015889|ENSSSCG00000015476|ENSSSCG00000024777|ENSSSCG00000017700
71407	3.5345e-05	0.00062712	8	29	411	8895	cellular response to organic cyclic substance	ENSSSCG00000001404|ENSSSCG00000017705|ENSSSCG00000032607|ENSSSCG00000032162|ENSSSCG00000017723|ENSSSCG00000015037|ENSSSCG00000009357|ENSSSCG00000017700
6898	3.873e-05	0.00068094	13	76	411	8895	receptor-mediated endocytosis	ENSSSCG00000013408|ENSSSCG00000008953|ENSSSCG00000033623|ENSSSCG00000009759|ENSSSCG00000015716|ENSSSCG00000014369|ENSSSCG00000011038|ENSSSCG00000033146|ENSSSCG00000017920|ENSSSCG00000037264|ENSSSCG00000022230|ENSSSCG00000003600|ENSSSCG00000006357
34341	4.0652e-05	0.0007083	11	56	411	8895	response to interferon-gamma	ENSSSCG00000017044|ENSSSCG00000016254|ENSSSCG00000032341|ENSSSCG00000017705|ENSSSCG00000039798|ENSSSCG00000017723|ENSSSCG00000012996|ENSSSCG00000011038|ENSSSCG00000017755|ENSSSCG00000017920|ENSSSCG00000017700
48247	4.2725e-05	0.00073125	5	10	411	8895	lymphocyte chemotaxis	ENSSSCG00000016254|ENSSSCG00000017723|ENSSSCG00000017920|ENSSSCG00000017700|ENSSSCG00000010772
32729	4.6273e-05	0.00078502	8	30	411	8895	positive regulation of interferon-gamma production	ENSSSCG00000017044|ENSSSCG00000001404|ENSSSCG00000003799|ENSSSCG00000039798|ENSSSCG00000014369|ENSSSCG00000040465|ENSSSCG00000026217|ENSSSCG00000015037
32680	4.8317e-05	0.00081257	11	57	411	8895	regulation of tumor necrosis factor production	ENSSSCG00000002294|ENSSSCG00000004154|ENSSSCG00000037815|ENSSSCG00000017044|ENSSSCG00000038073|ENSSSCG00000000475|ENSSSCG00000016678|ENSSSCG00000014369|ENSSSCG00000006357|ENSSSCG00000017700|ENSSSCG00000003113
2761	6.6988e-05	0.0011073	9	40	411	8895	regulation of myeloid leukocyte differentiation	ENSSSCG00000017044|ENSSSCG00000034207|ENSSSCG00000001404|ENSSSCG00000035592|ENSSSCG00000038500|ENSSSCG00000012287|ENSSSCG00000032963|ENSSSCG00000011322|ENSSSCG00000017700
31349	7.5226e-05	0.0012329	14	92	411	8895	positive regulation of defense response	ENSSSCG00000029388|ENSSSCG00000006590|ENSSSCG00000014369|ENSSSCG00000017700|ENSSSCG00000010772|ENSSSCG00000002829|ENSSSCG00000000475|ENSSSCG00000017091|ENSSSCG00000009100|ENSSSCG00000001952|ENSSSCG00000009002|ENSSSCG00000040465|ENSSSCG00000026217|ENSSSCG00000006588
45670	7.6657e-05	0.0012355	8	32	411	8895	regulation of osteoclast differentiation	ENSSSCG00000017044|ENSSSCG00000034207|ENSSSCG00000001404|ENSSSCG00000035592|ENSSSCG00000012287|ENSSSCG00000032963|ENSSSCG00000011322|ENSSSCG00000017700
50707	7.6657e-05	0.0012355	8	32	411	8895	regulation of cytokine secretion	ENSSSCG00000008090|ENSSSCG00000038073|ENSSSCG00000001404|ENSSSCG00000006250|ENSSSCG00000003578|ENSSSCG00000013940|ENSSSCG00000009002|ENSSSCG00000017700
70098	8.2375e-05	0.0013166	9	41	411	8895	chemokine-mediated signaling pathway	ENSSSCG00000008953|ENSSSCG00000023557|ENSSSCG00000016254|ENSSSCG00000017705|ENSSSCG00000008959|ENSSSCG00000024024|ENSSSCG00000017723|ENSSSCG00000011322|ENSSSCG00000017700
22603	8.4379e-05	0.0013376	30	308	411	8895	regulation of anatomical structure morphogenesis	ENSSSCG00000013408|ENSSSCG00000037815|ENSSSCG00000004012|ENSSSCG00000008953|ENSSSCG00000014817|ENSSSCG00000006495|ENSSSCG00000029371|ENSSSCG00000017723|ENSSSCG00000012996|ENSSSCG00000001818|ENSSSCG00000017700|ENSSSCG00000017178|ENSSSCG00000003578|ENSSSCG00000004789|ENSSSCG00000023165|ENSSSCG00000015839|ENSSSCG00000011618|ENSSSCG00000013514|ENSSSCG00000032613|ENSSSCG00000015013|ENSSSCG00000015476|…
50776	9.0399e-05	0.0014214	20	168	411	8895	regulation of immune response	ENSSSCG00000004154|ENSSSCG00000033512|ENSSSCG00000037815|ENSSSCG00000006250|ENSSSCG00000014369|ENSSSCG00000017517|ENSSSCG00000010772|ENSSSCG00000001727|ENSSSCG00000017044|ENSSSCG00000002829|ENSSSCG00000000475|ENSSSCG00000017091|ENSSSCG00000009100|ENSSSCG00000001952|ENSSSCG00000009002|ENSSSCG00000003524|ENSSSCG00000040465|ENSSSCG00000005358|ENSSSCG00000026217|ENSSSCG00000006357
30334	0.00013424	0.0020769	29	301	411	8895	regulation of cell migration	ENSSSCG00000037815|ENSSSCG00000008953|ENSSSCG00000007541|ENSSSCG00000032341|ENSSSCG00000029371|ENSSSCG00000017705|ENSSSCG00000006250|ENSSSCG00000008959|ENSSSCG00000032963|ENSSSCG00000011322|ENSSSCG00000017920|ENSSSCG00000017700|ENSSSCG00000017178|ENSSSCG00000001835|ENSSSCG00000003578|ENSSSCG00000004789|ENSSSCG00000008641|ENSSSCG00000032613|ENSSSCG00000015013|ENSSSCG00000039745|ENSSSCG00000033190|…
10951	0.00017682	0.0026927	9	45	411	8895	negative regulation of endopeptidase activity	ENSSSCG00000002954|ENSSSCG00000013181|ENSSSCG00000017164|ENSSSCG00000012277|ENSSSCG00000031615|ENSSSCG00000027357|ENSSSCG00000015244|ENSSSCG00000013551|ENSSSCG00000001011
45765	0.00018234	0.0027551	17	137	411	8895	regulation of angiogenesis	ENSSSCG00000013408|ENSSSCG00000037815|ENSSSCG00000004012|ENSSSCG00000008953|ENSSSCG00000006495|ENSSSCG00000029371|ENSSSCG00000011618|ENSSSCG00000013514|ENSSSCG00000015476|ENSSSCG00000013551|ENSSSCG00000039745|ENSSSCG00000008090|ENSSSCG00000022226|ENSSSCG00000017178|ENSSSCG00000009482|ENSSSCG00000024024|ENSSSCG00000004789
45637	0.00019337	0.002899	12	77	411	8895	regulation of myeloid cell differentiation	ENSSSCG00000017044|ENSSSCG00000034207|ENSSSCG00000011618|ENSSSCG00000001404|ENSSSCG00000035592|ENSSSCG00000000233|ENSSSCG00000038500|ENSSSCG00000012287|ENSSSCG00000001952|ENSSSCG00000032963|ENSSSCG00000011322|ENSSSCG00000017700
71346	0.00021101	0.0031391	9	46	411	8895	cellular response to interferon-gamma	ENSSSCG00000017044|ENSSSCG00000016254|ENSSSCG00000032341|ENSSSCG00000017705|ENSSSCG00000017723|ENSSSCG00000012996|ENSSSCG00000011038|ENSSSCG00000017755|ENSSSCG00000017700
71347	0.00021729	0.0032079	7	28	411	8895	cellular response to interleukin-1	ENSSSCG00000037815|ENSSSCG00000008953|ENSSSCG00000016254|ENSSSCG00000017705|ENSSSCG00000017723|ENSSSCG00000015889|ENSSSCG00000017700
40012	0.00023619	0.0034605	29	311	411	8895	regulation of locomotion	ENSSSCG00000037815|ENSSSCG00000008953|ENSSSCG00000007541|ENSSSCG00000032341|ENSSSCG00000029371|ENSSSCG00000017705|ENSSSCG00000006250|ENSSSCG00000008959|ENSSSCG00000032963|ENSSSCG00000011322|ENSSSCG00000017920|ENSSSCG00000017700|ENSSSCG00000017178|ENSSSCG00000001835|ENSSSCG00000003578|ENSSSCG00000004789|ENSSSCG00000008641|ENSSSCG00000032613|ENSSSCG00000015013|ENSSSCG00000039745|ENSSSCG00000033190|…
8285	0.00023843	0.003467	27	281	411	8895	negative regulation of cell proliferation	ENSSSCG00000004154|ENSSSCG00000034207|ENSSSCG00000011326|ENSSSCG00000027072|ENSSSCG00000032341|ENSSSCG00000006250|ENSSSCG00000038500|ENSSSCG00000032963|ENSSSCG00000017012|ENSSSCG00000038594|ENSSSCG00000022230|ENSSSCG00000004789|ENSSSCG00000024777|ENSSSCG00000005211|ENSSSCG00000033606|ENSSSCG00000007371|ENSSSCG00000039745|ENSSSCG00000001727|ENSSSCG00000002815|ENSSSCG00000017044|ENSSSCG00000008090|…
71356	0.00025051	0.0035623	9	47	411	8895	cellular response to tumor necrosis factor	ENSSSCG00000001727|ENSSSCG00000037815|ENSSSCG00000008953|ENSSSCG00000016254|ENSSSCG00000017705|ENSSSCG00000017723|ENSSSCG00000001952|ENSSSCG00000015889|ENSSSCG00000017700
32675	0.00025051	0.0035623	9	47	411	8895	regulation of interleukin-6 production	ENSSSCG00000004154|ENSSSCG00000037815|ENSSSCG00000008090|ENSSSCG00000038073|ENSSSCG00000001404|ENSSSCG00000000475|ENSSSCG00000016678|ENSSSCG00000009002|ENSSSCG00000006357
45766	0.00024787	0.0035623	12	79	411	8895	positive regulation of angiogenesis	ENSSSCG00000013408|ENSSSCG00000037815|ENSSSCG00000008953|ENSSSCG00000008090|ENSSSCG00000017178|ENSSSCG00000029371|ENSSSCG00000011618|ENSSSCG00000013514|ENSSSCG00000004789|ENSSSCG00000015476|ENSSSCG00000013551|ENSSSCG00000039745
50919	0.00029095	0.003935	5	14	411	8895	negative chemotaxis	ENSSSCG00000017012|ENSSSCG00000007541|ENSSSCG00000006495|ENSSSCG00000008197|ENSSSCG00000023165
7200	0.00029095	0.003935	5	14	411	8895	activation of phospholipase C activity by G-protein coupled receptor protein signaling pathway coupled to IP3 second messenger	ENSSSCG00000011326|ENSSSCG00000029371|ENSSSCG00000027911|ENSSSCG00000040207|ENSSSCG00000003113
51101	0.0003425	0.0046	23	228	411	8895	regulation of DNA binding	ENSSSCG00000004154|ENSSSCG00000037815|ENSSSCG00000034207|ENSSSCG00000032452|ENSSSCG00000016903|ENSSSCG00000038500|ENSSSCG00000016678|ENSSSCG00000013940|ENSSSCG00000010772|ENSSSCG00000032434|ENSSSCG00000037425|ENSSSCG00000021206|ENSSSCG00000017178|ENSSSCG00000038073|ENSSSCG00000001404|ENSSSCG00000004507|ENSSSCG00000028947|ENSSSCG00000004728|ENSSSCG00000000475|ENSSSCG00000029879|ENSSSCG00000001952|…
50729	0.00042797	0.0057082	7	31	411	8895	positive regulation of inflammatory response	ENSSSCG00000029388|ENSSSCG00000006590|ENSSSCG00000001952|ENSSSCG00000009002|ENSSSCG00000006588|ENSSSCG00000017700|ENSSSCG00000010772
30155	0.00043681	0.0057862	15	121	411	8895	regulation of cell adhesion	ENSSSCG00000008953|ENSSSCG00000017705|ENSSSCG00000012287|ENSSSCG00000013655|ENSSSCG00000001818|ENSSSCG00000015037|ENSSSCG00000010772|ENSSSCG00000002815|ENSSSCG00000017044|ENSSSCG00000001404|ENSSSCG00000002954|ENSSSCG00000004789|ENSSSCG00000005215|ENSSSCG00000006533|ENSSSCG00000035090
51090	0.00046943	0.006063	21	204	411	8895	regulation of transcription factor activity	ENSSSCG00000004154|ENSSSCG00000037815|ENSSSCG00000034207|ENSSSCG00000032452|ENSSSCG00000038500|ENSSSCG00000016678|ENSSSCG00000013940|ENSSSCG00000010772|ENSSSCG00000037425|ENSSSCG00000021206|ENSSSCG00000017178|ENSSSCG00000038073|ENSSSCG00000001404|ENSSSCG00000004507|ENSSSCG00000028947|ENSSSCG00000004728|ENSSSCG00000000475|ENSSSCG00000029879|ENSSSCG00000001952|ENSSSCG00000009002|ENSSSCG00000024777
33209	0.00052633	0.0067038	7	32	411	8895	tumor necrosis factor-mediated signaling pathway	ENSSSCG00000000706|ENSSSCG00000001404|ENSSSCG00000022208|ENSSSCG00000014825|ENSSSCG00000001952|ENSSSCG00000003437|ENSSSCG00000005215
6919	0.00057334	0.0072002	8	42	411	8895	activation of caspase activity	ENSSSCG00000022226|ENSSSCG00000001404|ENSSSCG00000006590|ENSSSCG00000034087|ENSSSCG00000016678|ENSSSCG00000013940|ENSSSCG00000007700|ENSSSCG00000006588
45088	0.00060714	0.007527	11	75	411	8895	regulation of innate immune response	ENSSSCG00000004154|ENSSSCG00000002829|ENSSSCG00000000475|ENSSSCG00000017091|ENSSSCG00000014369|ENSSSCG00000009100|ENSSSCG00000001952|ENSSSCG00000009002|ENSSSCG00000040465|ENSSSCG00000026217|ENSSSCG00000010772
50778	0.00060603	0.007527	16	138	411	8895	positive regulation of immune response	ENSSSCG00000033512|ENSSSCG00000037815|ENSSSCG00000006250|ENSSSCG00000014369|ENSSSCG00000010772|ENSSSCG00000001727|ENSSSCG00000002829|ENSSSCG00000000475|ENSSSCG00000017091|ENSSSCG00000009100|ENSSSCG00000001952|ENSSSCG00000009002|ENSSSCG00000003524|ENSSSCG00000040465|ENSSSCG00000005358|ENSSSCG00000026217
50715	0.00062048	0.0076434	6	24	411	8895	positive regulation of cytokine secretion	ENSSSCG00000008090|ENSSSCG00000038073|ENSSSCG00000001404|ENSSSCG00000003578|ENSSSCG00000013940|ENSSSCG00000017700
32649	0.00063742	0.0078024	9	53	411	8895	regulation of interferon-gamma production	ENSSSCG00000005211|ENSSSCG00000017044|ENSSSCG00000001404|ENSSSCG00000003799|ENSSSCG00000039798|ENSSSCG00000014369|ENSSSCG00000040465|ENSSSCG00000026217|ENSSSCG00000015037
48015	0.00064188	0.0078075	7	33	411	8895	phosphoinositide-mediated signaling	ENSSSCG00000011326|ENSSSCG00000029371|ENSSSCG00000027911|ENSSSCG00000040207|ENSSSCG00000031788|ENSSSCG00000022741|ENSSSCG00000003113
71310	0.00065506	0.007918	37	460	411	8895	cellular response to organic substance	ENSSSCG00000037815|ENSSSCG00000008953|ENSSSCG00000034207|ENSSSCG00000032341|ENSSSCG00000017705|ENSSSCG00000032162|ENSSSCG00000031615|ENSSSCG00000017723|ENSSSCG00000015889|ENSSSCG00000012996|ENSSSCG00000017700|ENSSSCG00000002829|ENSSSCG00000015595|ENSSSCG00000037264|ENSSSCG00000004507|ENSSSCG00000001835|ENSSSCG00000032607|ENSSSCG00000022230|ENSSSCG00000001952|ENSSSCG00000008123|ENSSSCG00000009357|…
2224	0.000785	0.0087757	6	25	411	8895	toll-like receptor signaling pathway	ENSSSCG00000000475|ENSSSCG00000017091|ENSSSCG00000014369|ENSSSCG00000009100|ENSSSCG00000001952|ENSSSCG00000009002
2690	0.00077667	0.0087757	7	34	411	8895	positive regulation of leukocyte chemotaxis	ENSSSCG00000008953|ENSSSCG00000032341|ENSSSCG00000029371|ENSSSCG00000017705|ENSSSCG00000008959|ENSSSCG00000035090|ENSSSCG00000011322
51092	0.00076238	0.0087757	11	77	411	8895	positive regulation of NF-kappaB transcription factor activity	ENSSSCG00000021206|ENSSSCG00000017178|ENSSSCG00000038073|ENSSSCG00000001404|ENSSSCG00000004728|ENSSSCG00000000475|ENSSSCG00000016678|ENSSSCG00000029879|ENSSSCG00000013940|ENSSSCG00000009002|ENSSSCG00000010772
45595	0.00075039	0.0087757	38	480	411	8895	regulation of cell differentiation	ENSSSCG00000037815|ENSSSCG00000032367|ENSSSCG00000034207|ENSSSCG00000006250|ENSSSCG00000038500|ENSSSCG00000014853|ENSSSCG00000012039|ENSSSCG00000001818|ENSSSCG00000032963|ENSSSCG00000011322|ENSSSCG00000017700|ENSSSCG00000009331|ENSSSCG00000001952|ENSSSCG00000003437|ENSSSCG00000023165|ENSSSCG00000024777|ENSSSCG00000015839|ENSSSCG00000007056|ENSSSCG00000011618|ENSSSCG00000033507|ENSSSCG00000012287|…
45597	0.0008901	0.0097875	22	229	411	8895	positive regulation of cell differentiation	ENSSSCG00000037815|ENSSSCG00000032367|ENSSSCG00000015839|ENSSSCG00000034207|ENSSSCG00000007056|ENSSSCG00000011618|ENSSSCG00000038500|ENSSSCG00000014853|ENSSSCG00000035101|ENSSSCG00000032613|ENSSSCG00000032963|ENSSSCG00000038579|ENSSSCG00000011322|ENSSSCG00000017044|ENSSSCG00000001404|ENSSSCG00000000233|ENSSSCG00000029879|ENSSSCG00000008230|ENSSSCG00000027378|ENSSSCG00000009331|ENSSSCG00000002039|…
42327	0.0008901	0.0097875	22	229	411	8895	positive regulation of phosphorylation	ENSSSCG00000015839|ENSSSCG00000007541|ENSSSCG00000017705|ENSSSCG00000006250|ENSSSCG00000015567|ENSSSCG00000015476|ENSSSCG00000013551|ENSSSCG00000032963|ENSSSCG00000015037|ENSSSCG00000037358|ENSSSCG00000032434|ENSSSCG00000017044|ENSSSCG00000017178|ENSSSCG00000001404|ENSSSCG00000009482|ENSSSCG00000004789|ENSSSCG00000025455|ENSSSCG00000000784|ENSSSCG00000023165|ENSSSCG00000005215|ENSSSCG00000008641|…
45089	0.001044	0.011344	10	68	411	8895	positive regulation of innate immune response	ENSSSCG00000002829|ENSSSCG00000000475|ENSSSCG00000017091|ENSSSCG00000014369|ENSSSCG00000009100|ENSSSCG00000001952|ENSSSCG00000009002|ENSSSCG00000040465|ENSSSCG00000026217|ENSSSCG00000010772
43122	0.0010441	0.011344	14	118	411	8895	regulation of I-kappaB kinase/NF-kappaB cascade	ENSSSCG00000004154|ENSSSCG00000037815|ENSSSCG00000016678|ENSSSCG00000032857|ENSSSCG00000015889|ENSSSCG00000022226|ENSSSCG00000000706|ENSSSCG00000038073|ENSSSCG00000001404|ENSSSCG00000028947|ENSSSCG00000004728|ENSSSCG00000029879|ENSSSCG00000017091|ENSSSCG00000009100
43388	0.0010966	0.011848	15	132	411	8895	positive regulation of DNA binding	ENSSSCG00000034207|ENSSSCG00000016678|ENSSSCG00000013940|ENSSSCG00000010772|ENSSSCG00000032434|ENSSSCG00000037425|ENSSSCG00000021206|ENSSSCG00000017178|ENSSSCG00000038073|ENSSSCG00000001404|ENSSSCG00000004728|ENSSSCG00000000475|ENSSSCG00000029879|ENSSSCG00000009002|ENSSSCG00000024777
42346	0.0011438	0.011957	4	11	411	8895	positive regulation of NF-kappaB import into nucleus	ENSSSCG00000017178|ENSSSCG00000001404|ENSSSCG00000009002|ENSSSCG00000015037
51091	0.0011348	0.011957	14	119	411	8895	positive regulation of transcription factor activity	ENSSSCG00000034207|ENSSSCG00000016678|ENSSSCG00000013940|ENSSSCG00000010772|ENSSSCG00000037425|ENSSSCG00000021206|ENSSSCG00000017178|ENSSSCG00000038073|ENSSSCG00000001404|ENSSSCG00000004728|ENSSSCG00000000475|ENSSSCG00000029879|ENSSSCG00000009002|ENSSSCG00000024777
90047	0.0011348	0.011957	14	119	411	8895	positive regulation of transcription regulator activity	ENSSSCG00000034207|ENSSSCG00000016678|ENSSSCG00000013940|ENSSSCG00000010772|ENSSSCG00000037425|ENSSSCG00000021206|ENSSSCG00000017178|ENSSSCG00000038073|ENSSSCG00000001404|ENSSSCG00000004728|ENSSSCG00000000475|ENSSSCG00000029879|ENSSSCG00000009002|ENSSSCG00000024777
1934	0.0011856	0.012328	21	219	411	8895	positive regulation of protein amino acid phosphorylation	ENSSSCG00000015839|ENSSSCG00000007541|ENSSSCG00000017705|ENSSSCG00000006250|ENSSSCG00000015567|ENSSSCG00000015476|ENSSSCG00000013551|ENSSSCG00000032963|ENSSSCG00000015037|ENSSSCG00000037358|ENSSSCG00000032434|ENSSSCG00000017044|ENSSSCG00000017178|ENSSSCG00000001404|ENSSSCG00000009482|ENSSSCG00000025455|ENSSSCG00000000784|ENSSSCG00000023165|ENSSSCG00000005215|ENSSSCG00000008641|ENSSSCG00000035090
51241	0.0012491	0.01285	9	58	411	8895	negative regulation of multicellular organismal process	ENSSSCG00000002294|ENSSSCG00000004154|ENSSSCG00000037815|ENSSSCG00000005211|ENSSSCG00000001404|ENSSSCG00000000475|ENSSSCG00000017517|ENSSSCG00000038879|ENSSSCG00000003113
6897	0.0013868	0.014117	19	192	411	8895	endocytosis	ENSSSCG00000013408|ENSSSCG00000008953|ENSSSCG00000033623|ENSSSCG00000032341|ENSSSCG00000009759|ENSSSCG00000015716|ENSSSCG00000039798|ENSSSCG00000014369|ENSSSCG00000011038|ENSSSCG00000013551|ENSSSCG00000033146|ENSSSCG00000017920|ENSSSCG00000037264|ENSSSCG00000022230|ENSSSCG00000003600|ENSSSCG00000000784|ENSSSCG00000007700|ENSSSCG00000006357|ENSSSCG00000007478
50708	0.0014386	0.014491	8	48	411	8895	regulation of protein secretion	ENSSSCG00000008090|ENSSSCG00000038073|ENSSSCG00000001404|ENSSSCG00000006250|ENSSSCG00000003578|ENSSSCG00000013940|ENSSSCG00000009002|ENSSSCG00000017700
45600	0.0014848	0.014576	6	28	411	8895	positive regulation of fat cell differentiation	ENSSSCG00000037815|ENSSSCG00000034207|ENSSSCG00000027378|ENSSSCG00000009331|ENSSSCG00000035101|ENSSSCG00000038579
42531	0.0014848	0.014576	6	28	411	8895	positive regulation of tyrosine phosphorylation of STAT protein	ENSSSCG00000017044|ENSSSCG00000017705|ENSSSCG00000006250|ENSSSCG00000005215|ENSSSCG00000032963|ENSSSCG00000015037
32760	0.0014848	0.014576	6	28	411	8895	positive regulation of tumor necrosis factor production	ENSSSCG00000017044|ENSSSCG00000038073|ENSSSCG00000016678|ENSSSCG00000014369|ENSSSCG00000006357|ENSSSCG00000017700
42129	0.0016339	0.0158	10	72	411	8895	regulation of T cell proliferation	ENSSSCG00000001727|ENSSSCG00000005211|ENSSSCG00000017044|ENSSSCG00000006452|ENSSSCG00000034207|ENSSSCG00000032341|ENSSSCG00000028947|ENSSSCG00000017705|ENSSSCG00000038594|ENSSSCG00000015037
30001	0.0016333	0.0158	18	180	411	8895	metal ion transport	ENSSSCG00000005266|ENSSSCG00000003153|ENSSSCG00000029323|ENSSSCG00000039947|ENSSSCG00000026386|ENSSSCG00000017705|ENSSSCG00000039798|ENSSSCG00000014578|ENSSSCG00000012066|ENSSSCG00000015125|ENSSSCG00000014630|ENSSSCG00000011322|ENSSSCG00000017700|ENSSSCG00000009092|ENSSSCG00000033190|ENSSSCG00000009141|ENSSSCG00000023762|ENSSSCG00000026414
51345	0.0016458	0.015836	24	271	411	8895	positive regulation of hydrolase activity	ENSSSCG00000014817|ENSSSCG00000011326|ENSSSCG00000029371|ENSSSCG00000006590|ENSSSCG00000034087|ENSSSCG00000016678|ENSSSCG00000013940|ENSSSCG00000017723|ENSSSCG00000015878|ENSSSCG00000012996|ENSSSCG00000017700|ENSSSCG00000022226|ENSSSCG00000016254|ENSSSCG00000021359|ENSSSCG00000001404|ENSSSCG00000014391|ENSSSCG00000000784|ENSSSCG00000006889|ENSSSCG00000027911|ENSSSCG00000040207|ENSSSCG00000007547|…
6959	0.0018003	0.017166	6	29	411	8895	humoral immune response	ENSSSCG00000001727|ENSSSCG00000033512|ENSSSCG00000001404|ENSSSCG00000012287|ENSSSCG00000003524|ENSSSCG00000032963
71345	0.0018285	0.017166	14	125	411	8895	cellular response to cytokine stimulus	ENSSSCG00000037815|ENSSSCG00000008953|ENSSSCG00000032341|ENSSSCG00000017705|ENSSSCG00000017723|ENSSSCG00000015889|ENSSSCG00000012996|ENSSSCG00000011038|ENSSSCG00000017755|ENSSSCG00000017700|ENSSSCG00000001727|ENSSSCG00000017044|ENSSSCG00000016254|ENSSSCG00000001952
45937	0.001826	0.017166	22	242	411	8895	positive regulation of phosphate metabolic process	ENSSSCG00000015839|ENSSSCG00000007541|ENSSSCG00000017705|ENSSSCG00000006250|ENSSSCG00000015567|ENSSSCG00000015476|ENSSSCG00000013551|ENSSSCG00000032963|ENSSSCG00000015037|ENSSSCG00000037358|ENSSSCG00000032434|ENSSSCG00000017044|ENSSSCG00000017178|ENSSSCG00000001404|ENSSSCG00000009482|ENSSSCG00000004789|ENSSSCG00000025455|ENSSSCG00000000784|ENSSSCG00000023165|ENSSSCG00000005215|ENSSSCG00000008641|…
51049	0.0018123	0.017166	29	353	411	8895	regulation of transport	ENSSSCG00000037815|ENSSSCG00000017705|ENSSSCG00000006250|ENSSSCG00000039798|ENSSSCG00000013940|ENSSSCG00000032963|ENSSSCG00000011322|ENSSSCG00000017700|ENSSSCG00000017178|ENSSSCG00000038073|ENSSSCG00000004728|ENSSSCG00000003578|ENSSSCG00000001952|ENSSSCG00000016928|ENSSSCG00000032452|ENSSSCG00000039947|ENSSSCG00000007371|ENSSSCG00000014369|ENSSSCG00000012066|ENSSSCG00000013551|ENSSSCG00000017730|…
51098	0.0018464	0.017251	26	305	411	8895	regulation of binding	ENSSSCG00000004154|ENSSSCG00000037815|ENSSSCG00000034207|ENSSSCG00000038500|ENSSSCG00000016678|ENSSSCG00000013940|ENSSSCG00000010772|ENSSSCG00000021206|ENSSSCG00000017178|ENSSSCG00000038073|ENSSSCG00000004507|ENSSSCG00000004728|ENSSSCG00000000784|ENSSSCG00000001952|ENSSSCG00000007239|ENSSSCG00000024777|ENSSSCG00000032452|ENSSSCG00000016903|ENSSSCG00000032434|ENSSSCG00000037425|ENSSSCG00000001404|…
51897	0.0021513	0.020003	8	51	411	8895	positive regulation of protein kinase B signaling cascade	ENSSSCG00000015839|ENSSSCG00000007541|ENSSSCG00000001404|ENSSSCG00000009482|ENSSSCG00000004789|ENSSSCG00000015476|ENSSSCG00000015037|ENSSSCG00000010772
32755	0.0021642	0.020026	6	30	411	8895	positive regulation of interleukin-6 production	ENSSSCG00000008090|ENSSSCG00000038073|ENSSSCG00000001404|ENSSSCG00000016678|ENSSSCG00000009002|ENSSSCG00000006357
51050	0.0021824	0.020099	21	230	411	8895	positive regulation of transport	ENSSSCG00000037815|ENSSSCG00000032452|ENSSSCG00000017705|ENSSSCG00000039798|ENSSSCG00000013940|ENSSSCG00000014369|ENSSSCG00000013551|ENSSSCG00000017730|ENSSSCG00000015037|ENSSSCG00000011322|ENSSSCG00000017700|ENSSSCG00000008090|ENSSSCG00000017178|ENSSSCG00000038073|ENSSSCG00000001404|ENSSSCG00000004728|ENSSSCG00000003578|ENSSSCG00000001952|ENSSSCG00000009002|ENSSSCG00000007700|ENSSSCG00000006357
45672	0.002302	0.020611	4	13	411	8895	positive regulation of osteoclast differentiation	ENSSSCG00000017044|ENSSSCG00000001404|ENSSSCG00000032963|ENSSSCG00000011322
43011	0.002302	0.020611	4	13	411	8895	myeloid dendritic cell differentiation	ENSSSCG00000000706|ENSSSCG00000026587|ENSSSCG00000013237|ENSSSCG00000038879
2763	0.0022621	0.020611	5	21	411	8895	positive regulation of myeloid leukocyte differentiation	ENSSSCG00000017044|ENSSSCG00000001404|ENSSSCG00000038500|ENSSSCG00000032963|ENSSSCG00000011322
55066	0.0024	0.02139	16	157	411	8895	di-, tri-valent inorganic cation homeostasis	ENSSSCG00000011326|ENSSSCG00000003153|ENSSSCG00000032452|ENSSSCG00000029371|ENSSSCG00000017705|ENSSSCG00000039798|ENSSSCG00000012347|ENSSSCG00000011322|ENSSSCG00000017700|ENSSSCG00000039745|ENSSSCG00000009092|ENSSSCG00000009141|ENSSSCG00000040317|ENSSSCG00000003601|ENSSSCG00000023762|ENSSSCG00000003113
32102	0.002531	0.022454	9	64	411	8895	negative regulation of response to external stimulus	ENSSSCG00000004154|ENSSSCG00000022208|ENSSSCG00000023716|ENSSSCG00000023837|ENSSSCG00000010054|ENSSSCG00000013940|ENSSSCG00000000784|ENSSSCG00000004158|ENSSSCG00000039745
51099	0.0026233	0.023167	17	173	411	8895	positive regulation of binding	ENSSSCG00000034207|ENSSSCG00000016678|ENSSSCG00000013940|ENSSSCG00000010772|ENSSSCG00000032434|ENSSSCG00000037425|ENSSSCG00000021206|ENSSSCG00000017178|ENSSSCG00000038073|ENSSSCG00000001404|ENSSSCG00000004728|ENSSSCG00000000475|ENSSSCG00000025455|ENSSSCG00000029879|ENSSSCG00000000784|ENSSSCG00000009002|ENSSSCG00000024777
8360	0.0027235	0.023942	10	77	411	8895	regulation of cell shape	ENSSSCG00000014817|ENSSSCG00000006495|ENSSSCG00000021359|ENSSSCG00000014391|ENSSSCG00000003578|ENSSSCG00000017723|ENSSSCG00000015013|ENSSSCG00000012996|ENSSSCG00000001818|ENSSSCG00000017700
30005	0.002807	0.024454	15	145	411	8895	cellular di-, tri-valent inorganic cation homeostasis	ENSSSCG00000011326|ENSSSCG00000003153|ENSSSCG00000032452|ENSSSCG00000029371|ENSSSCG00000017705|ENSSSCG00000039798|ENSSSCG00000012347|ENSSSCG00000011322|ENSSSCG00000017700|ENSSSCG00000039745|ENSSSCG00000009092|ENSSSCG00000009141|ENSSSCG00000003601|ENSSSCG00000023762|ENSSSCG00000003113
10628	0.002806	0.024454	37	499	411	8895	positive regulation of gene expression	ENSSSCG00000038948|ENSSSCG00000037815|ENSSSCG00000034207|ENSSSCG00000039798|ENSSSCG00000017525|ENSSSCG00000031615|ENSSSCG00000036742|ENSSSCG00000032963|ENSSSCG00000017700|ENSSSCG00000023229|ENSSSCG00000015595|ENSSSCG00000004728|ENSSSCG00000001952|ENSSSCG00000024777|ENSSSCG00000025568|ENSSSCG00000007710|ENSSSCG00000015839|ENSSSCG00000007056|ENSSSCG00000007371|ENSSSCG00000012287|ENSSSCG00000017517|…
50829	0.0031064	0.026673	4	14	411	8895	defense response to Gram-negative bacterium	ENSSSCG00000017044|ENSSSCG00000029990|ENSSSCG00000039798|ENSSSCG00000029879
50918	0.0031064	0.026673	4	14	411	8895	positive chemotaxis	ENSSSCG00000005055|ENSSSCG00000017705|ENSSSCG00000037358|ENSSSCG00000017700
7155	0.0031307	0.026673	21	237	411	8895	cell adhesion	ENSSSCG00000004012|ENSSSCG00000008348|ENSSSCG00000017705|ENSSSCG00000013654|ENSSSCG00000013655|ENSSSCG00000015878|ENSSSCG00000001818|ENSSSCG00000015125|ENSSSCG00000014136|ENSSSCG00000002815|ENSSSCG00000001404|ENSSSCG00000023716|ENSSSCG00000022230|ENSSSCG00000003600|ENSSSCG00000024024|ENSSSCG00000004789|ENSSSCG00000017091|ENSSSCG00000008641|ENSSSCG00000007557|ENSSSCG00000035090|ENSSSCG00000002134
50670	0.0032051	0.026951	12	105	411	8895	regulation of lymphocyte proliferation	ENSSSCG00000001727|ENSSSCG00000005211|ENSSSCG00000017044|ENSSSCG00000006452|ENSSSCG00000034207|ENSSSCG00000032341|ENSSSCG00000028947|ENSSSCG00000017705|ENSSSCG00000006250|ENSSSCG00000038594|ENSSSCG00000009542|ENSSSCG00000015037
51046	0.0032771	0.027437	13	119	411	8895	regulation of secretion	ENSSSCG00000016928|ENSSSCG00000017705|ENSSSCG00000006250|ENSSSCG00000007371|ENSSSCG00000013940|ENSSSCG00000032963|ENSSSCG00000017755|ENSSSCG00000017700|ENSSSCG00000008090|ENSSSCG00000038073|ENSSSCG00000001404|ENSSSCG00000003578|ENSSSCG00000009002
43281	0.003302	0.027526	11	92	411	8895	regulation of caspase activity	ENSSSCG00000022226|ENSSSCG00000001404|ENSSSCG00000022208|ENSSSCG00000006590|ENSSSCG00000034087|ENSSSCG00000004789|ENSSSCG00000016678|ENSSSCG00000031615|ENSSSCG00000013940|ENSSSCG00000007700|ENSSSCG00000006588
6812	0.003389	0.02801	20	223	411	8895	cation transport	ENSSSCG00000005266|ENSSSCG00000003153|ENSSSCG00000029323|ENSSSCG00000039947|ENSSSCG00000026386|ENSSSCG00000017705|ENSSSCG00000039798|ENSSSCG00000014578|ENSSSCG00000012066|ENSSSCG00000011296|ENSSSCG00000015125|ENSSSCG00000014630|ENSSSCG00000011322|ENSSSCG00000017700|ENSSSCG00000009092|ENSSSCG00000033190|ENSSSCG00000009141|ENSSSCG00000007524|ENSSSCG00000023762|ENSSSCG00000026414
31623	0.0034663	0.028444	5	23	411	8895	receptor internalization	ENSSSCG00000013408|ENSSSCG00000008953|ENSSSCG00000037264|ENSSSCG00000022230|ENSSSCG00000006357
31401	0.0034709	0.028444	25	303	411	8895	positive regulation of protein modification process	ENSSSCG00000007541|ENSSSCG00000002252|ENSSSCG00000017705|ENSSSCG00000006250|ENSSSCG00000015567|ENSSSCG00000032963|ENSSSCG00000037358|ENSSSCG00000017178|ENSSSCG00000004507|ENSSSCG00000000784|ENSSSCG00000023165|ENSSSCG00000005215|ENSSSCG00000008641|ENSSSCG00000015839|ENSSSCG00000032452|ENSSSCG00000015476|ENSSSCG00000013551|ENSSSCG00000015037|ENSSSCG00000032434|ENSSSCG00000017044|ENSSSCG00000001404|…
19933	0.0035028	0.028464	8	55	411	8895	cAMP-mediated signaling	ENSSSCG00000013408|ENSSSCG00000029388|ENSSSCG00000011326|ENSSSCG00000029990|ENSSSCG00000001988|ENSSSCG00000010054|ENSSSCG00000026602|ENSSSCG00000016599
55082	0.0036663	0.029545	22	256	411	8895	cellular chemical homeostasis	ENSSSCG00000011326|ENSSSCG00000003153|ENSSSCG00000032452|ENSSSCG00000029371|ENSSSCG00000017705|ENSSSCG00000039798|ENSSSCG00000012347|ENSSSCG00000012039|ENSSSCG00000014630|ENSSSCG00000011322|ENSSSCG00000017700|ENSSSCG00000014048|ENSSSCG00000039745|ENSSSCG00000001727|ENSSSCG00000009092|ENSSSCG00000009141|ENSSSCG00000006748|ENSSSCG00000000784|ENSSSCG00000040317|ENSSSCG00000003601|ENSSSCG00000023762|…
16044	0.0036586	0.029545	24	288	411	8895	cellular membrane organization	ENSSSCG00000013408|ENSSSCG00000008953|ENSSSCG00000033623|ENSSSCG00000032341|ENSSSCG00000009759|ENSSSCG00000015716|ENSSSCG00000039798|ENSSSCG00000014369|ENSSSCG00000011038|ENSSSCG00000013551|ENSSSCG00000033146|ENSSSCG00000017920|ENSSSCG00000040010|ENSSSCG00000037264|ENSSSCG00000022230|ENSSSCG00000026962|ENSSSCG00000003600|ENSSSCG00000004646|ENSSSCG00000000784|ENSSSCG00000004125|ENSSSCG00000014909|…
45639	0.0037178	0.029835	7	44	411	8895	positive regulation of myeloid cell differentiation	ENSSSCG00000017044|ENSSSCG00000011618|ENSSSCG00000001404|ENSSSCG00000000233|ENSSSCG00000038500|ENSSSCG00000032963|ENSSSCG00000011322
51100	0.0037474	0.029948	14	135	411	8895	negative regulation of binding	ENSSSCG00000004154|ENSSSCG00000037815|ENSSSCG00000032452|ENSSSCG00000016903|ENSSSCG00000038500|ENSSSCG00000013940|ENSSSCG00000004507|ENSSSCG00000028947|ENSSSCG00000000475|ENSSSCG00000025455|ENSSSCG00000000784|ENSSSCG00000001952|ENSSSCG00000007239|ENSSSCG00000024777
8219	0.0038522	0.030533	19	210	411	8895	cell death	ENSSSCG00000034207|ENSSSCG00000007243|ENSSSCG00000006590|ENSSSCG00000034087|ENSSSCG00000015446|ENSSSCG00000016678|ENSSSCG00000031615|ENSSSCG00000013940|ENSSSCG00000032810|ENSSSCG00000032963|ENSSSCG00000001727|ENSSSCG00000040010|ENSSSCG00000022226|ENSSSCG00000001404|ENSSSCG00000008043|ENSSSCG00000040317|ENSSSCG00000007700|ENSSSCG00000006588|ENSSSCG00000005587
45429	0.0040833	0.031462	4	15	411	8895	positive regulation of nitric oxide biosynthetic process	ENSSSCG00000001404|ENSSSCG00000040317|ENSSSCG00000040465|ENSSSCG00000032963
45746	0.0040833	0.031462	4	15	411	8895	negative regulation of Notch signaling pathway	ENSSSCG00000011618|ENSSSCG00000014853|ENSSSCG00000001952|ENSSSCG00000002039
2548	0.0040833	0.031462	4	15	411	8895	monocyte chemotaxis	ENSSSCG00000016254|ENSSSCG00000005055|ENSSSCG00000017723|ENSSSCG00000017700
32722	0.0040833	0.031462	4	15	411	8895	positive regulation of chemokine production	ENSSSCG00000001404|ENSSSCG00000032438|ENSSSCG00000009002|ENSSSCG00000008641
46777	0.0040451	0.031462	12	108	411	8895	protein amino acid autophosphorylation	ENSSSCG00000006465|ENSSSCG00000006250|ENSSSCG00000002329|ENSSSCG00000000233|ENSSSCG00000000475|ENSSSCG00000003578|ENSSSCG00000000784|ENSSSCG00000005215|ENSSSCG00000001818|ENSSSCG00000012137|ENSSSCG00000005587|ENSSSCG00000022741
51249	0.0041363	0.031494	15	151	411	8895	regulation of lymphocyte activation	ENSSSCG00000005211|ENSSSCG00000006452|ENSSSCG00000034207|ENSSSCG00000032341|ENSSSCG00000017705|ENSSSCG00000006250|ENSSSCG00000015037|ENSSSCG00000037425|ENSSSCG00000001727|ENSSSCG00000017044|ENSSSCG00000038073|ENSSSCG00000028947|ENSSSCG00000038594|ENSSSCG00000002039|ENSSSCG00000009542
18108	0.0042524	0.032126	9	69	411	8895	peptidyl-tyrosine phosphorylation	ENSSSCG00000006465|ENSSSCG00000007240|ENSSSCG00000006250|ENSSSCG00000003799|ENSSSCG00000003578|ENSSSCG00000005215|ENSSSCG00000001818|ENSSSCG00000012137|ENSSSCG00000022741
8284	0.0042911	0.032292	27	341	411	8895	positive regulation of cell proliferation	ENSSSCG00000013408|ENSSSCG00000006452|ENSSSCG00000007541|ENSSSCG00000011326|ENSSSCG00000032341|ENSSSCG00000029371|ENSSSCG00000017705|ENSSSCG00000006250|ENSSSCG00000012277|ENSSSCG00000017178|ENSSSCG00000004789|ENSSSCG00000007932|ENSSSCG00000008641|ENSSSCG00000024777|ENSSSCG00000007710|ENSSSCG00000003113|ENSSSCG00000022092|ENSSSCG00000013514|ENSSSCG00000027121|ENSSSCG00000015037|ENSSSCG00000039745|…
7417	0.0044973	0.033712	19	213	411	8895	central nervous system development	ENSSSCG00000015839|ENSSSCG00000007056|ENSSSCG00000006250|ENSSSCG00000006590|ENSSSCG00000024393|ENSSSCG00000014853|ENSSSCG00000012039|ENSSSCG00000017730|ENSSSCG00000014136|ENSSSCG00000002815|ENSSSCG00000033190|ENSSSCG00000017178|ENSSSCG00000006748|ENSSSCG00000008197|ENSSSCG00000000784|ENSSSCG00000007932|ENSSSCG00000009357|ENSSSCG00000003267|ENSSSCG00000004663
32270	0.0045624	0.033937	30	393	411	8895	positive regulation of cellular protein metabolic process	ENSSSCG00000007541|ENSSSCG00000002252|ENSSSCG00000017705|ENSSSCG00000006250|ENSSSCG00000015567|ENSSSCG00000038500|ENSSSCG00000032963|ENSSSCG00000037358|ENSSSCG00000017178|ENSSSCG00000004507|ENSSSCG00000004728|ENSSSCG00000004789|ENSSSCG00000006968|ENSSSCG00000000784|ENSSSCG00000001952|ENSSSCG00000023165|ENSSSCG00000005215|ENSSSCG00000008641|ENSSSCG00000015839|ENSSSCG00000032452|ENSSSCG00000015476|…
9887	0.0047446	0.035042	24	294	411	8895	organ morphogenesis	ENSSSCG00000013408|ENSSSCG00000024061|ENSSSCG00000011618|ENSSSCG00000032613|ENSSSCG00000015125|ENSSSCG00000017012|ENSSSCG00000002829|ENSSSCG00000033190|ENSSSCG00000017156|ENSSSCG00000001404|ENSSSCG00000004507|ENSSSCG00000002954|ENSSSCG00000032607|ENSSSCG00000038594|ENSSSCG00000038220|ENSSSCG00000009482|ENSSSCG00000029879|ENSSSCG00000008197|ENSSSCG00000027378|ENSSSCG00000002039|ENSSSCG00000007239|…
23014	0.004805	0.035334	20	230	411	8895	signal transmission via phosphorylation event	ENSSSCG00000015839|ENSSSCG00000017705|ENSSSCG00000032097|ENSSSCG00000034087|ENSSSCG00000038500|ENSSSCG00000017723|ENSSSCG00000010580|ENSSSCG00000015889|ENSSSCG00000015476|ENSSSCG00000015037|ENSSSCG00000017700|ENSSSCG00000001404|ENSSSCG00000002329|ENSSSCG00000000233|ENSSSCG00000004789|ENSSSCG00000000784|ENSSSCG00000008164|ENSSSCG00000008043|ENSSSCG00000001952|ENSSSCG00000007469
48878	0.0048276	0.035366	27	344	411	8895	chemical homeostasis	ENSSSCG00000011326|ENSSSCG00000029371|ENSSSCG00000017705|ENSSSCG00000039798|ENSSSCG00000012039|ENSSSCG00000014630|ENSSSCG00000011322|ENSSSCG00000017700|ENSSSCG00000009092|ENSSSCG00000006748|ENSSSCG00000000784|ENSSSCG00000023762|ENSSSCG00000007710|ENSSSCG00000003113|ENSSSCG00000003153|ENSSSCG00000032452|ENSSSCG00000009759|ENSSSCG00000007371|ENSSSCG00000032438|ENSSSCG00000012347|ENSSSCG00000015037|…
43280	0.0048896	0.035551	8	58	411	8895	positive regulation of caspase activity	ENSSSCG00000022226|ENSSSCG00000001404|ENSSSCG00000006590|ENSSSCG00000034087|ENSSSCG00000016678|ENSSSCG00000013940|ENSSSCG00000007700|ENSSSCG00000006588
2253	0.0050536	0.036568	12	111	411	8895	activation of immune response	ENSSSCG00000001727|ENSSSCG00000033512|ENSSSCG00000037815|ENSSSCG00000006250|ENSSSCG00000000475|ENSSSCG00000017091|ENSSSCG00000014369|ENSSSCG00000009100|ENSSSCG00000001952|ENSSSCG00000009002|ENSSSCG00000003524|ENSSSCG00000005358
6873	0.0050673	0.036568	21	247	411	8895	cellular ion homeostasis	ENSSSCG00000011326|ENSSSCG00000003153|ENSSSCG00000032452|ENSSSCG00000029371|ENSSSCG00000017705|ENSSSCG00000039798|ENSSSCG00000012347|ENSSSCG00000012039|ENSSSCG00000014630|ENSSSCG00000011322|ENSSSCG00000017700|ENSSSCG00000039745|ENSSSCG00000001727|ENSSSCG00000009092|ENSSSCG00000009141|ENSSSCG00000006748|ENSSSCG00000000784|ENSSSCG00000040317|ENSSSCG00000003601|ENSSSCG00000023762|ENSSSCG00000003113
34260	0.0052484	0.037455	4	16	411	8895	negative regulation of GTPase activity	ENSSSCG00000009482|ENSSSCG00000000784|ENSSSCG00000015013|ENSSSCG00000040465
90023	0.0052484	0.037455	4	16	411	8895	positive regulation of neutrophil chemotaxis	ENSSSCG00000008953|ENSSSCG00000029371|ENSSSCG00000008959|ENSSSCG00000035090
43392	0.0053784	0.038242	11	98	411	8895	negative regulation of DNA binding	ENSSSCG00000004154|ENSSSCG00000037815|ENSSSCG00000032452|ENSSSCG00000016903|ENSSSCG00000004507|ENSSSCG00000028947|ENSSSCG00000000475|ENSSSCG00000038500|ENSSSCG00000013940|ENSSSCG00000001952|ENSSSCG00000024777
31348	0.0054346	0.03836	8	59	411	8895	negative regulation of defense response	ENSSSCG00000004154|ENSSSCG00000022208|ENSSSCG00000023716|ENSSSCG00000023837|ENSSSCG00000000475|ENSSSCG00000010054|ENSSSCG00000013940|ENSSSCG00000004158
48585	0.0054311	0.03836	12	112	411	8895	negative regulation of response to stimulus	ENSSSCG00000004154|ENSSSCG00000022208|ENSSSCG00000023716|ENSSSCG00000023837|ENSSSCG00000000475|ENSSSCG00000010054|ENSSSCG00000013940|ENSSSCG00000000784|ENSSSCG00000007757|ENSSSCG00000032613|ENSSSCG00000004158|ENSSSCG00000039745
7243	0.0054939	0.038637	19	217	411	8895	intracellular protein kinase cascade	ENSSSCG00000015839|ENSSSCG00000017705|ENSSSCG00000032097|ENSSSCG00000034087|ENSSSCG00000038500|ENSSSCG00000017723|ENSSSCG00000010580|ENSSSCG00000015889|ENSSSCG00000015476|ENSSSCG00000015037|ENSSSCG00000017700|ENSSSCG00000001404|ENSSSCG00000002329|ENSSSCG00000004789|ENSSSCG00000000784|ENSSSCG00000008164|ENSSSCG00000008043|ENSSSCG00000001952|ENSSSCG00000007469
12501	0.005816	0.040607	17	187	411	8895	programmed cell death	ENSSSCG00000034207|ENSSSCG00000007243|ENSSSCG00000006590|ENSSSCG00000034087|ENSSSCG00000016678|ENSSSCG00000031615|ENSSSCG00000013940|ENSSSCG00000032963|ENSSSCG00000001727|ENSSSCG00000040010|ENSSSCG00000022226|ENSSSCG00000001404|ENSSSCG00000008043|ENSSSCG00000040317|ENSSSCG00000007700|ENSSSCG00000006588|ENSSSCG00000005587
43433	0.0066034	0.045774	10	87	411	8895	negative regulation of transcription factor activity	ENSSSCG00000004154|ENSSSCG00000037815|ENSSSCG00000032452|ENSSSCG00000004507|ENSSSCG00000028947|ENSSSCG00000000475|ENSSSCG00000038500|ENSSSCG00000013940|ENSSSCG00000001952|ENSSSCG00000024777
30218	0.0068398	0.046908	7	49	411	8895	erythrocyte differentiation	ENSSSCG00000027072|ENSSSCG00000006250|ENSSSCG00000017525|ENSSSCG00000013237|ENSSSCG00000012347|ENSSSCG00000005215|ENSSSCG00000037878
51928	0.0071456	0.04866	5	27	411	8895	positive regulation of calcium ion transport	ENSSSCG00000032452|ENSSSCG00000004728|ENSSSCG00000017705|ENSSSCG00000011322|ENSSSCG00000017700
6874	0.0072578	0.048738	11	102	411	8895	cellular calcium ion homeostasis	ENSSSCG00000011326|ENSSSCG00000009092|ENSSSCG00000032452|ENSSSCG00000029371|ENSSSCG00000017705|ENSSSCG00000009141|ENSSSCG00000003601|ENSSSCG00000023762|ENSSSCG00000011322|ENSSSCG00000017700|ENSSSCG00000003113
70664	0.0073716	0.048992	6	38	411	8895	negative regulation of leukocyte proliferation	ENSSSCG00000001727|ENSSSCG00000005211|ENSSSCG00000034207|ENSSSCG00000028947|ENSSSCG00000006250|ENSSSCG00000038594
50672	0.0073716	0.048992	6	38	411	8895	negative regulation of lymphocyte proliferation	ENSSSCG00000001727|ENSSSCG00000005211|ENSSSCG00000034207|ENSSSCG00000028947|ENSSSCG00000006250|ENSSSCG00000038594
6979	0.0074914	0.049618	14	146	411	8895	response to oxidative stress	ENSSSCG00000004154|ENSSSCG00000037815|ENSSSCG00000017525|ENSSSCG00000015448|ENSSSCG00000032932|ENSSSCG00000039745|ENSSSCG00000023229|ENSSSCG00000025108|ENSSSCG00000000784|ENSSSCG00000040317|ENSSSCG00000007722|ENSSSCG00000023762|ENSSSCG00000028501|ENSSSCG00000026414
5615	4.0116e-13	6.238e-11	58	453	294	6310	extracellular space	ENSSSCG00000013408|ENSSSCG00000038706|ENSSSCG00000033457|ENSSSCG00000004012|ENSSSCG00000029675|ENSSSCG00000029990|ENSSSCG00000006590|ENSSSCG00000012277|ENSSSCG00000017723|ENSSSCG00000036445|ENSSSCG00000032963|ENSSSCG00000014136|ENSSSCG00000017012|ENSSSCG00000002829|ENSSSCG00000001011|ENSSSCG00000006588|ENSSSCG00000015839|ENSSSCG00000013418|ENSSSCG00000013654|ENSSSCG00000013655|ENSSSCG00000015476|…
31226	4.3853e-10	3.4095e-08	46	370	294	6310	intrinsic to plasma membrane	ENSSSCG00000009601|ENSSSCG00000011326|ENSSSCG00000029371|ENSSSCG00000022140|ENSSSCG00000013620|ENSSSCG00000010054|ENSSSCG00000015125|ENSSSCG00000014630|ENSSSCG00000010772|ENSSSCG00000009092|ENSSSCG00000000706|ENSSSCG00000006748|ENSSSCG00000003437|ENSSSCG00000008641|ENSSSCG00000024018|ENSSSCG00000026217|ENSSSCG00000023762|ENSSSCG00000003113|ENSSSCG00000004663|ENSSSCG00000002041|ENSSSCG00000006465|…
5887	1.7562e-09	1.0924e-07	44	359	294	6310	integral to plasma membrane	ENSSSCG00000009601|ENSSSCG00000011326|ENSSSCG00000029371|ENSSSCG00000022140|ENSSSCG00000013620|ENSSSCG00000010054|ENSSSCG00000015125|ENSSSCG00000014630|ENSSSCG00000010772|ENSSSCG00000009092|ENSSSCG00000000706|ENSSSCG00000006748|ENSSSCG00000003437|ENSSSCG00000008641|ENSSSCG00000024018|ENSSSCG00000026217|ENSSSCG00000023762|ENSSSCG00000003113|ENSSSCG00000004663|ENSSSCG00000002041|ENSSSCG00000006465|…
9986	1.5755e-07	6.1248e-06	37	318	294	6310	cell surface	ENSSSCG00000005266|ENSSSCG00000006452|ENSSSCG00000007541|ENSSSCG00000008217|ENSSSCG00000027072|ENSSSCG00000011322|ENSSSCG00000010772|ENSSSCG00000001616|ENSSSCG00000001817|ENSSSCG00000038073|ENSSSCG00000038594|ENSSSCG00000022230|ENSSSCG00000003799|ENSSSCG00000004789|ENSSSCG00000003513|ENSSSCG00000023165|ENSSSCG00000040465|ENSSSCG00000008641|ENSSSCG00000026217|ENSSSCG00000029668|ENSSSCG00000005211|…
9897	2.7952e-06	9.6591e-05	20	133	294	6310	external side of plasma membrane	ENSSSCG00000005211|ENSSSCG00000005266|ENSSSCG00000015839|ENSSSCG00000008217|ENSSSCG00000014369|ENSSSCG00000013655|ENSSSCG00000013556|ENSSSCG00000033146|ENSSSCG00000011322|ENSSSCG00000022226|ENSSSCG00000001404|ENSSSCG00000022230|ENSSSCG00000003799|ENSSSCG00000004789|ENSSSCG00000003513|ENSSSCG00000023165|ENSSSCG00000040465|ENSSSCG00000026217|ENSSSCG00000006357|ENSSSCG00000029668
31012	7.7588e-05	0.0020108	21	179	294	6310	extracellular matrix	ENSSSCG00000009975|ENSSSCG00000033512|ENSSSCG00000038706|ENSSSCG00000004012|ENSSSCG00000029675|ENSSSCG00000005055|ENSSSCG00000012277|ENSSSCG00000013655|ENSSSCG00000013462|ENSSSCG00000014136|ENSSSCG00000021569|ENSSSCG00000002829|ENSSSCG00000002669|ENSSSCG00000017164|ENSSSCG00000032607|ENSSSCG00000003600|ENSSSCG00000004789|ENSSSCG00000002039|ENSSSCG00000003524|ENSSSCG00000001011|ENSSSCG00000003694
45121	0.00070682	0.015701	14	113	294	6310	membrane raft	ENSSSCG00000029323|ENSSSCG00000009759|ENSSSCG00000006250|ENSSSCG00000037642|ENSSSCG00000033010|ENSSSCG00000014369|ENSSSCG00000013655|ENSSSCG00000001817|ENSSSCG00000033190|ENSSSCG00000001404|ENSSSCG00000022208|ENSSSCG00000000784|ENSSSCG00000009002|ENSSSCG00000008641
786	0.00082503	0.017106	8	44	294	6310	nucleosome	ENSSSCG00000035955|ENSSSCG00000031255|ENSSSCG00000031122|ENSSSCG00000036946|ENSSSCG00000033736|ENSSSCG00000033606|ENSSSCG00000033672|ENSSSCG00000037864
4888	9.6392e-14	4.0581e-11	46	278	380	7827	transmembrane receptor activity	ENSSSCG00000000291|ENSSSCG00000010459|ENSSSCG00000011326|ENSSSCG00000029371|ENSSSCG00000028460|ENSSSCG00000032162|ENSSSCG00000013785|ENSSSCG00000010054|ENSSSCG00000039699|ENSSSCG00000011322|ENSSSCG00000017920|ENSSSCG00000016599|ENSSSCG00000000706|ENSSSCG00000007817|ENSSSCG00000003799|ENSSSCG00000003437|ENSSSCG00000040207|ENSSSCG00000026217|ENSSSCG00000029668|ENSSSCG00000003113|ENSSSCG00000006465|…
4872	1.7019e-12	3.5825e-10	53	382	380	7827	receptor activity	ENSSSCG00000000291|ENSSSCG00000010459|ENSSSCG00000028460|ENSSSCG00000032162|ENSSSCG00000010054|ENSSSCG00000017920|ENSSSCG00000016599|ENSSSCG00000001616|ENSSSCG00000003799|ENSSSCG00000003437|ENSSSCG00000040465|ENSSSCG00000029668|ENSSSCG00000003113|ENSSSCG00000006465|ENSSSCG00000014825|ENSSSCG00000015716|ENSSSCG00000013775|ENSSSCG00000032438|ENSSSCG00000031788|ENSSSCG00000011038|ENSSSCG00000013498|…
4930	2.3589e-08	1.9862e-06	25	145	380	7827	G-protein coupled receptor activity	ENSSSCG00000000291|ENSSSCG00000010459|ENSSSCG00000011326|ENSSSCG00000029371|ENSSSCG00000028460|ENSSSCG00000032162|ENSSSCG00000013785|ENSSSCG00000010054|ENSSSCG00000039699|ENSSSCG00000011322|ENSSSCG00000016599|ENSSSCG00000040207|ENSSSCG00000003113|ENSSSCG00000013775|ENSSSCG00000013556|ENSSSCG00000032438|ENSSSCG00000031788|ENSSSCG00000002815|ENSSSCG00000023557|ENSSSCG00000002814|ENSSSCG00000035592|…
42379	4.1981e-08	2.9457e-06	10	23	380	7827	chemokine receptor binding	ENSSSCG00000033457|ENSSSCG00000008953|ENSSSCG00000023557|ENSSSCG00000016254|ENSSSCG00000017705|ENSSSCG00000008959|ENSSSCG00000017723|ENSSSCG00000036445|ENSSSCG00000017920|ENSSSCG00000017700
5125	7.2082e-08	4.3352e-06	17	75	380	7827	cytokine activity	ENSSSCG00000033457|ENSSSCG00000008953|ENSSSCG00000017705|ENSSSCG00000008959|ENSSSCG00000012277|ENSSSCG00000034087|ENSSSCG00000017723|ENSSSCG00000036445|ENSSSCG00000032963|ENSSSCG00000015037|ENSSSCG00000017920|ENSSSCG00000017700|ENSSSCG00000017044|ENSSSCG00000008090|ENSSSCG00000022226|ENSSSCG00000016254|ENSSSCG00000001404
30414	1.5517e-07	6.5325e-06	16	70	380	7827	peptidase inhibitor activity	ENSSSCG00000007421|ENSSSCG00000007131|ENSSSCG00000031615|ENSSSCG00000015244|ENSSSCG00000013551|ENSSSCG00000039569|ENSSSCG00000001817|ENSSSCG00000002954|ENSSSCG00000013181|ENSSSCG00000034371|ENSSSCG00000023837|ENSSSCG00000031292|ENSSSCG00000029879|ENSSSCG00000027357|ENSSSCG00000001011|ENSSSCG00000022258
5126	2.8774e-07	1.1013e-05	17	82	380	7827	cytokine receptor binding	ENSSSCG00000033457|ENSSSCG00000008953|ENSSSCG00000013514|ENSSSCG00000017705|ENSSSCG00000008959|ENSSSCG00000034087|ENSSSCG00000017723|ENSSSCG00000036445|ENSSSCG00000017920|ENSSSCG00000017700|ENSSSCG00000017044|ENSSSCG00000008090|ENSSSCG00000022226|ENSSSCG00000023557|ENSSSCG00000016254|ENSSSCG00000001404|ENSSSCG00000009542
8009	3.8642e-07	1.3557e-05	9	22	380	7827	chemokine activity	ENSSSCG00000033457|ENSSSCG00000008953|ENSSSCG00000016254|ENSSSCG00000017705|ENSSSCG00000008959|ENSSSCG00000017723|ENSSSCG00000036445|ENSSSCG00000017920|ENSSSCG00000017700
30246	1.8591e-06	6.0206e-05	21	135	380	7827	carbohydrate binding	ENSSSCG00000004012|ENSSSCG00000038418|ENSSSCG00000005055|ENSSSCG00000031242|ENSSSCG00000037528|ENSSSCG00000034639|ENSSSCG00000040826|ENSSSCG00000035531|ENSSSCG00000015244|ENSSSCG00000014136|ENSSSCG00000035457|ENSSSCG00000002815|ENSSSCG00000000639|ENSSSCG00000017156|ENSSSCG00000002669|ENSSSCG00000023716|ENSSSCG00000000640|ENSSSCG00000004789|ENSSSCG00000029879|ENSSSCG00000040465|ENSSSCG00000026217
4857	4.1635e-05	0.001252	18	128	380	7827	enzyme inhibitor activity	ENSSSCG00000007421|ENSSSCG00000007131|ENSSSCG00000038500|ENSSSCG00000031615|ENSSSCG00000015244|ENSSSCG00000013551|ENSSSCG00000039569|ENSSSCG00000001817|ENSSSCG00000024938|ENSSSCG00000002954|ENSSSCG00000013181|ENSSSCG00000034371|ENSSSCG00000023837|ENSSSCG00000031292|ENSSSCG00000029879|ENSSSCG00000027357|ENSSSCG00000001011|ENSSSCG00000022258
19955	7.3329e-05	0.0020581	13	77	380	7827	cytokine binding	ENSSSCG00000014825|ENSSSCG00000011322|ENSSSCG00000013498|ENSSSCG00000017044|ENSSSCG00000023557|ENSSSCG00000000706|ENSSSCG00000022208|ENSSSCG00000007817|ENSSSCG00000003799|ENSSSCG00000024024|ENSSSCG00000003437|ENSSSCG00000000136|ENSSSCG00000029668
1664	0.00012205	0.0032113	11	60	380	7827	G-protein-coupled receptor binding	ENSSSCG00000033457|ENSSSCG00000008953|ENSSSCG00000023557|ENSSSCG00000016254|ENSSSCG00000017705|ENSSSCG00000008959|ENSSSCG00000015716|ENSSSCG00000017723|ENSSSCG00000036445|ENSSSCG00000017920|ENSSSCG00000017700
4896	0.00017727	0.00439	7	26	380	7827	cytokine receptor activity	ENSSSCG00000017044|ENSSSCG00000007817|ENSSSCG00000003799|ENSSSCG00000024024|ENSSSCG00000000136|ENSSSCG00000029668|ENSSSCG00000013498
1530	0.00036546	0.0085478	5	14	380	7827	lipopolysaccharide binding	ENSSSCG00000009759|ENSSSCG00000029879|ENSSSCG00000014369|ENSSSCG00000009002|ENSSSCG00000031788
4252	0.00054738	0.011939	12	82	380	7827	serine-type endopeptidase activity	ENSSSCG00000001817|ENSSSCG00000029675|ENSSSCG00000016903|ENSSSCG00000033913|ENSSSCG00000001978|ENSSSCG00000024914|ENSSSCG00000022140|ENSSSCG00000013418|ENSSSCG00000029879|ENSSSCG00000023362|ENSSSCG00000032810|ENSSSCG00000009687
4866	0.00072212	0.012667	10	62	380	7827	endopeptidase inhibitor activity	ENSSSCG00000001817|ENSSSCG00000007131|ENSSSCG00000002954|ENSSSCG00000013181|ENSSSCG00000029879|ENSSSCG00000031615|ENSSSCG00000027357|ENSSSCG00000015244|ENSSSCG00000013551|ENSSSCG00000001011
42803	0.00071125	0.012667	36	425	380	7827	protein homodimerization activity	ENSSSCG00000033512|ENSSSCG00000032367|ENSSSCG00000007541|ENSSSCG00000034207|ENSSSCG00000011326|ENSSSCG00000027072|ENSSSCG00000031053|ENSSSCG00000017705|ENSSSCG00000039798|ENSSSCG00000016678|ENSSSCG00000017747|ENSSSCG00000012039|ENSSSCG00000015125|ENSSSCG00000015595|ENSSSCG00000025108|ENSSSCG00000000784|ENSSSCG00000003513|ENSSSCG00000007933|ENSSSCG00000040465|ENSSSCG00000008348|ENSSSCG00000029388|…
42056	0.0013744	0.019287	4	11	380	7827	chemoattractant activity	ENSSSCG00000005055|ENSSSCG00000017705|ENSSSCG00000037358|ENSSSCG00000017700
42288	0.0013744	0.019287	4	11	380	7827	MHC class I protein binding	ENSSSCG00000025271|ENSSSCG00000026653|ENSSSCG00000040465|ENSSSCG00000007644
43120	0.0027558	0.035158	4	13	380	7827	tumor necrosis factor binding	ENSSSCG00000000706|ENSSSCG00000022208|ENSSSCG00000014825|ENSSSCG00000003437

## Sheet: HRFI post-LPS incjection-based
Table. GO terms overrepresented among DEGs between low RFI line at 2 hpi and baseline.
GO-ID	p-value	corr p-value	x	n	X	N	Description	Genes in test set
6955	7.511e-25	4.8653e-22	182	415	1942	8895	immune response	ENSSSCG00000013888|ENSSSCG00000015549|ENSSSCG00000034506|ENSSSCG00000008978|ENSSSCG00000009429|ENSSSCG00000017723|ENSSSCG00000038026|ENSSSCG00000037579|ENSSSCG00000002629|ENSSSCG00000022512|ENSSSCG00000040188|ENSSSCG00000013494|ENSSSCG00000016122|ENSSSCG00000005617|ENSSSCG00000021383|ENSSSCG00000024771|ENSSSCG00000000687|ENSSSCG00000001651|ENSSSCG00000006543|ENSSSCG00000005211|ENSSSCG00000012448|…
6952	3.4028e-24	1.7633e-21	174	394	1942	8895	defense response	ENSSSCG00000009704|ENSSSCG00000013888|ENSSSCG00000015549|ENSSSCG00000034506|ENSSSCG00000008978|ENSSSCG00000017723|ENSSSCG00000038026|ENSSSCG00000031513|ENSSSCG00000037579|ENSSSCG00000002629|ENSSSCG00000002749|ENSSSCG00000022512|ENSSSCG00000013494|ENSSSCG00000033381|ENSSSCG00000005617|ENSSSCG00000021383|ENSSSCG00000024771|ENSSSCG00000040465|ENSSSCG00000001651|ENSSSCG00000006543|ENSSSCG00000028355|…
51707	6.7614e-23	2.5027e-20	145	312	1942	8895	response to other organism	ENSSSCG00000009668|ENSSSCG00000004133|ENSSSCG00000009704|ENSSSCG00000015549|ENSSSCG00000008978|ENSSSCG00000025593|ENSSSCG00000017723|ENSSSCG00000031513|ENSSSCG00000016512|ENSSSCG00000037579|ENSSSCG00000002749|ENSSSCG00000022512|ENSSSCG00000012163|ENSSSCG00000033381|ENSSSCG00000021383|ENSSSCG00000003799|ENSSSCG00000009673|ENSSSCG00000024771|ENSSSCG00000040465|ENSSSCG00000006543|ENSSSCG00000013415|…
9607	6.3626e-21	2.0607e-18	157	362	1942	8895	response to biotic stimulus	ENSSSCG00000009668|ENSSSCG00000004133|ENSSSCG00000009704|ENSSSCG00000015549|ENSSSCG00000008978|ENSSSCG00000025593|ENSSSCG00000017723|ENSSSCG00000031513|ENSSSCG00000016512|ENSSSCG00000037579|ENSSSCG00000004929|ENSSSCG00000002749|ENSSSCG00000022512|ENSSSCG00000012163|ENSSSCG00000033381|ENSSSCG00000021383|ENSSSCG00000003799|ENSSSCG00000009673|ENSSSCG00000024771|ENSSSCG00000040465|ENSSSCG00000028698|…
7186	3.3131e-20	9.5381e-18	115	237	1942	8895	G-protein coupled receptor protein signaling pathway	ENSSSCG00000013408|ENSSSCG00000000291|ENSSSCG00000007520|ENSSSCG00000029279|ENSSSCG00000008978|ENSSSCG00000040989|ENSSSCG00000028460|ENSSSCG00000017723|ENSSSCG00000037735|ENSSSCG00000032600|ENSSSCG00000016599|ENSSSCG00000037579|ENSSSCG00000040581|ENSSSCG00000015550|ENSSSCG00000032156|ENSSSCG00000011754|ENSSSCG00000013932|ENSSSCG00000016129|ENSSSCG00000013775|ENSSSCG00000032438|ENSSSCG00000011630|…
9611	4.2652e-16	6.907e-14	110	246	1942	8895	response to wounding	ENSSSCG00000007520|ENSSSCG00000013888|ENSSSCG00000034506|ENSSSCG00000008978|ENSSSCG00000017723|ENSSSCG00000037579|ENSSSCG00000022512|ENSSSCG00000005617|ENSSSCG00000000443|ENSSSCG00000010816|ENSSSCG00000007239|ENSSSCG00000008348|ENSSSCG00000003395|ENSSSCG00000014987|ENSSSCG00000037449|ENSSSCG00000015037|ENSSSCG00000022405|ENSSSCG00000016254|ENSSSCG00000001404|ENSSSCG00000000712|ENSSSCG00000023693|…
31347	1.3315e-15	1.8157e-13	90	188	1942	8895	regulation of defense response	ENSSSCG00000037815|ENSSSCG00000012118|ENSSSCG00000003088|ENSSSCG00000011942|ENSSSCG00000012117|ENSSSCG00000009704|ENSSSCG00000006274|ENSSSCG00000017804|ENSSSCG00000006590|ENSSSCG00000017927|ENSSSCG00000031715|ENSSSCG00000010054|ENSSSCG00000031831|ENSSSCG00000010056|ENSSSCG00000012163|ENSSSCG00000000765|ENSSSCG00000038398|ENSSSCG00000021383|ENSSSCG00000017091|ENSSSCG00000040465|ENSSSCG00000006588|…
48583	2.7815e-15	3.4318e-13	178	479	1942	8895	regulation of response to stimulus	ENSSSCG00000026041|ENSSSCG00000011867|ENSSSCG00000006277|ENSSSCG00000009704|ENSSSCG00000006274|ENSSSCG00000009429|ENSSSCG00000031073|ENSSSCG00000038026|ENSSSCG00000031513|ENSSSCG00000037579|ENSSSCG00000022512|ENSSSCG00000016122|ENSSSCG00000012163|ENSSSCG00000037066|ENSSSCG00000038398|ENSSSCG00000006309|ENSSSCG00000021383|ENSSSCG00000027922|ENSSSCG00000010816|ENSSSCG00000007757|ENSSSCG00000040465|…
9617	4.0801e-15	4.8052e-13	97	212	1942	8895	response to bacterium	ENSSSCG00000004133|ENSSSCG00000009704|ENSSSCG00000008978|ENSSSCG00000025593|ENSSSCG00000017723|ENSSSCG00000037579|ENSSSCG00000002749|ENSSSCG00000022512|ENSSSCG00000012163|ENSSSCG00000003799|ENSSSCG00000009673|ENSSSCG00000024771|ENSSSCG00000040465|ENSSSCG00000013415|ENSSSCG00000015037|ENSSSCG00000026605|ENSSSCG00000001404|ENSSSCG00000001403|ENSSSCG00000032282|ENSSSCG00000040575|ENSSSCG00000009203|…
80134	1.5543e-14	1.5489e-12	142	362	1942	8895	regulation of response to stress	ENSSSCG00000026041|ENSSSCG00000011867|ENSSSCG00000006277|ENSSSCG00000009704|ENSSSCG00000006274|ENSSSCG00000009429|ENSSSCG00000031073|ENSSSCG00000038026|ENSSSCG00000031513|ENSSSCG00000012163|ENSSSCG00000037066|ENSSSCG00000038398|ENSSSCG00000021383|ENSSSCG00000027922|ENSSSCG00000010816|ENSSSCG00000040465|ENSSSCG00000009555|ENSSSCG00000009556|ENSSSCG00000011876|ENSSSCG00000011754|ENSSSCG00000039103|…
19221	2.5687e-14	2.147e-12	73	145	1942	8895	cytokine-mediated signaling pathway	ENSSSCG00000008978|ENSSSCG00000009429|ENSSSCG00000016916|ENSSSCG00000035078|ENSSSCG00000034660|ENSSSCG00000017723|ENSSSCG00000016832|ENSSSCG00000012633|ENSSSCG00000037579|ENSSSCG00000000765|ENSSSCG00000038351|ENSSSCG00000003799|ENSSSCG00000029668|ENSSSCG00000011559|ENSSSCG00000011316|ENSSSCG00000029960|ENSSSCG00000032474|ENSSSCG00000014825|ENSSSCG00000007030|ENSSSCG00000012402|ENSSSCG00000016322|…
2682	2.4391e-14	2.147e-12	150	391	1942	8895	regulation of immune system process	ENSSSCG00000007520|ENSSSCG00000009704|ENSSSCG00000032561|ENSSSCG00000006274|ENSSSCG00000013888|ENSSSCG00000009429|ENSSSCG00000016916|ENSSSCG00000015669|ENSSSCG00000031513|ENSSSCG00000031356|ENSSSCG00000037579|ENSSSCG00000022512|ENSSSCG00000016122|ENSSSCG00000012163|ENSSSCG00000038398|ENSSSCG00000033381|ENSSSCG00000006309|ENSSSCG00000021383|ENSSSCG00000004369|ENSSSCG00000024771|ENSSSCG00000040465|…
1817	4.7377e-13	3.6104e-11	99	232	1942	8895	regulation of cytokine production	ENSSSCG00000009668|ENSSSCG00000009704|ENSSSCG00000032561|ENSSSCG00000031513|ENSSSCG00000038398|ENSSSCG00000021383|ENSSSCG00000003799|ENSSSCG00000024771|ENSSSCG00000040465|ENSSSCG00000005211|ENSSSCG00000039103|ENSSSCG00000014349|ENSSSCG00000038774|ENSSSCG00000032438|ENSSSCG00000015037|ENSSSCG00000013894|ENSSSCG00000026605|ENSSSCG00000039074|ENSSSCG00000001404|ENSSSCG00000001403|ENSSSCG00000032282|…
1819	8.3974e-13	6.2165e-11	75	159	1942	8895	positive regulation of cytokine production	ENSSSCG00000009668|ENSSSCG00000012118|ENSSSCG00000012117|ENSSSCG00000009704|ENSSSCG00000006197|ENSSSCG00000035078|ENSSSCG00000031715|ENSSSCG00000039798|ENSSSCG00000031513|ENSSSCG00000038073|ENSSSCG00000038398|ENSSSCG00000021383|ENSSSCG00000003755|ENSSSCG00000003799|ENSSSCG00000024771|ENSSSCG00000040465|ENSSSCG00000009237|ENSSSCG00000033844|ENSSSCG00000011436|ENSSSCG00000017416|ENSSSCG00000039103|…
51240	2.2539e-12	1.5783e-10	99	237	1942	8895	positive regulation of multicellular organismal process	ENSSSCG00000009668|ENSSSCG00000009704|ENSSSCG00000009429|ENSSSCG00000015669|ENSSSCG00000031513|ENSSSCG00000016113|ENSSSCG00000038398|ENSSSCG00000021383|ENSSSCG00000003799|ENSSSCG00000024771|ENSSSCG00000040465|ENSSSCG00000011754|ENSSSCG00000039103|ENSSSCG00000014349|ENSSSCG00000038774|ENSSSCG00000032438|ENSSSCG00000037449|ENSSSCG00000015037|ENSSSCG00000013894|ENSSSCG00000001404|ENSSSCG00000000798|…
10627	3.0253e-12	2.0099e-10	158	440	1942	8895	regulation of intracellular protein kinase cascade	ENSSSCG00000026041|ENSSSCG00000006035|ENSSSCG00000009429|ENSSSCG00000016916|ENSSSCG00000017723|ENSSSCG00000031513|ENSSSCG00000031236|ENSSSCG00000016599|ENSSSCG00000031356|ENSSSCG00000013370|ENSSSCG00000006709|ENSSSCG00000037066|ENSSSCG00000027922|ENSSSCG00000010816|ENSSSCG00000024771|ENSSSCG00000000687|ENSSSCG00000015839|ENSSSCG00000033800|ENSSSCG00000029201|ENSSSCG00000029960|ENSSSCG00000017614|…
35468	5.2868e-12	3.4245e-10	167	475	1942	8895	positive regulation of signaling pathway	ENSSSCG00000026041|ENSSSCG00000006035|ENSSSCG00000014339|ENSSSCG00000009429|ENSSSCG00000016916|ENSSSCG00000017723|ENSSSCG00000015669|ENSSSCG00000031513|ENSSSCG00000016113|ENSSSCG00000031236|ENSSSCG00000032842|ENSSSCG00000035952|ENSSSCG00000016599|ENSSSCG00000031356|ENSSSCG00000013370|ENSSSCG00000006709|ENSSSCG00000037066|ENSSSCG00000038398|ENSSSCG00000000443|ENSSSCG00000027922|ENSSSCG00000010816|…
2237	6.1764e-12	3.9032e-10	71	152	1942	8895	response to molecule of bacterial origin	ENSSSCG00000037815|ENSSSCG00000009469|ENSSSCG00000009704|ENSSSCG00000008978|ENSSSCG00000017804|ENSSSCG00000025593|ENSSSCG00000035078|ENSSSCG00000031715|ENSSSCG00000017723|ENSSSCG00000039798|ENSSSCG00000035355|ENSSSCG00000037579|ENSSSCG00000038073|ENSSSCG00000012163|ENSSSCG00000038351|ENSSSCG00000006902|ENSSSCG00000003799|ENSSSCG00000009673|ENSSSCG00000024771|ENSSSCG00000040465|ENSSSCG00000021862|…
6954	9.1798e-12	5.4796e-10	66	138	1942	8895	inflammatory response	ENSSSCG00000012118|ENSSSCG00000013888|ENSSSCG00000034506|ENSSSCG00000008978|ENSSSCG00000035078|ENSSSCG00000036288|ENSSSCG00000034660|ENSSSCG00000017723|ENSSSCG00000039798|ENSSSCG00000035355|ENSSSCG00000017403|ENSSSCG00000037579|ENSSSCG00000023527|ENSSSCG00000022512|ENSSSCG00000038351|ENSSSCG00000011436|ENSSSCG00000003395|ENSSSCG00000014825|ENSSSCG00000010580|ENSSSCG00000011951|ENSSSCG00000012402|…
9967	9.3369e-12	5.4796e-10	135	364	1942	8895	positive regulation of signal transduction	ENSSSCG00000026041|ENSSSCG00000006035|ENSSSCG00000009429|ENSSSCG00000016916|ENSSSCG00000017723|ENSSSCG00000031513|ENSSSCG00000031236|ENSSSCG00000016599|ENSSSCG00000031356|ENSSSCG00000013370|ENSSSCG00000006709|ENSSSCG00000037066|ENSSSCG00000000600|ENSSSCG00000027922|ENSSSCG00000010816|ENSSSCG00000024771|ENSSSCG00000000687|ENSSSCG00000015839|ENSSSCG00000033800|ENSSSCG00000029201|ENSSSCG00000017614|…
32496	3.0681e-11	1.6561e-09	66	141	1942	8895	response to lipopolysaccharide	ENSSSCG00000037815|ENSSSCG00000009469|ENSSSCG00000009704|ENSSSCG00000008978|ENSSSCG00000017804|ENSSSCG00000035078|ENSSSCG00000017723|ENSSSCG00000039798|ENSSSCG00000035355|ENSSSCG00000037579|ENSSSCG00000012163|ENSSSCG00000038351|ENSSSCG00000006902|ENSSSCG00000003799|ENSSSCG00000009673|ENSSSCG00000024771|ENSSSCG00000040465|ENSSSCG00000021862|ENSSSCG00000032474|ENSSSCG00000009759|ENSSSCG00000006582|…
31348	8.1782e-11	4.3244e-09	36	59	1942	8895	negative regulation of defense response	ENSSSCG00000004154|ENSSSCG00000028045|ENSSSCG00000003088|ENSSSCG00000003582|ENSSSCG00000017804|ENSSSCG00000010054|ENSSSCG00000038688|ENSSSCG00000015403|ENSSSCG00000013940|ENSSSCG00000035772|ENSSSCG00000011125|ENSSSCG00000000708|ENSSSCG00000004744|ENSSSCG00000022011|ENSSSCG00000028875|ENSSSCG00000036956|ENSSSCG00000003251|ENSSSCG00000028056|ENSSSCG00000011754|ENSSSCG00000017416|ENSSSCG00000039103|…
32101	1.5858e-10	8.2176e-09	78	183	1942	8895	regulation of response to external stimulus	ENSSSCG00000003088|ENSSSCG00000011942|ENSSSCG00000017804|ENSSSCG00000006590|ENSSSCG00000017927|ENSSSCG00000010054|ENSSSCG00000035355|ENSSSCG00000038026|ENSSSCG00000010056|ENSSSCG00000037579|ENSSSCG00000021588|ENSSSCG00000000765|ENSSSCG00000017091|ENSSSCG00000006588|ENSSSCG00000009237|ENSSSCG00000036956|ENSSSCG00000011436|ENSSSCG00000032474|ENSSSCG00000011754|ENSSSCG00000006582|ENSSSCG00000010627|…
2684	2.9069e-10	1.4768e-08	98	251	1942	8895	positive regulation of immune system process	ENSSSCG00000009704|ENSSSCG00000032561|ENSSSCG00000006274|ENSSSCG00000013888|ENSSSCG00000009429|ENSSSCG00000016916|ENSSSCG00000031513|ENSSSCG00000031356|ENSSSCG00000037579|ENSSSCG00000022512|ENSSSCG00000016122|ENSSSCG00000012163|ENSSSCG00000038398|ENSSSCG00000006309|ENSSSCG00000021383|ENSSSCG00000004369|ENSSSCG00000024771|ENSSSCG00000040465|ENSSSCG00000009555|ENSSSCG00000007356|ENSSSCG00000005211|…
9615	3.2942e-10	1.6414e-08	55	114	1942	8895	response to virus	ENSSSCG00000009668|ENSSSCG00000012118|ENSSSCG00000012117|ENSSSCG00000015549|ENSSSCG00000035078|ENSSSCG00000031715|ENSSSCG00000012077|ENSSSCG00000012076|ENSSSCG00000033453|ENSSSCG00000010454|ENSSSCG00000035357|ENSSSCG00000016512|ENSSSCG00000010452|ENSSSCG00000021383|ENSSSCG00000024771|ENSSSCG00000006543|ENSSSCG00000011436|ENSSSCG00000032474|ENSSSCG00000013415|ENSSSCG00000027660|ENSSSCG00000017416|…
43122	5.0305e-10	2.4593e-08	56	118	1942	8895	regulation of I-kappaB kinase/NF-kappaB cascade	ENSSSCG00000037815|ENSSSCG00000006035|ENSSSCG00000009429|ENSSSCG00000035078|ENSSSCG00000014016|ENSSSCG00000031715|ENSSSCG00000035355|ENSSSCG00000010454|ENSSSCG00000038073|ENSSSCG00000038991|ENSSSCG00000004728|ENSSSCG00000017091|ENSSSCG00000027922|ENSSSCG00000024771|ENSSSCG00000000687|ENSSSCG00000023247|ENSSSCG00000021068|ENSSSCG00000029201|ENSSSCG00000017614|ENSSSCG00000039103|ENSSSCG00000020906|…
7155	6.1186e-10	2.8309e-08	93	237	1942	8895	cell adhesion	ENSSSCG00000007520|ENSSSCG00000006035|ENSSSCG00000011942|ENSSSCG00000032761|ENSSSCG00000014339|ENSSSCG00000006197|ENSSSCG00000011946|ENSSSCG00000014136|ENSSSCG00000031356|ENSSSCG00000003839|ENSSSCG00000023728|ENSSSCG00000040061|ENSSSCG00000020736|ENSSSCG00000011391|ENSSSCG00000005617|ENSSSCG00000037065|ENSSSCG00000040546|ENSSSCG00000017091|ENSSSCG00000000687|ENSSSCG00000040701|ENSSSCG00000003079|…
52547	8.3092e-10	3.777e-08	66	150	1942	8895	regulation of peptidase activity	ENSSSCG00000026041|ENSSSCG00000011941|ENSSSCG00000004890|ENSSSCG00000006590|ENSSSCG00000035355|ENSSSCG00000000769|ENSSSCG00000022559|ENSSSCG00000004888|ENSSSCG00000006588|ENSSSCG00000025028|ENSSSCG00000031388|ENSSSCG00000028871|ENSSSCG00000026097|ENSSSCG00000014269|ENSSSCG00000020906|ENSSSCG00000031866|ENSSSCG00000034213|ENSSSCG00000011355|ENSSSCG00000022447|ENSSSCG00000020984|ENSSSCG00000022405|…
9605	8.9964e-10	4.0189e-08	120	332	1942	8895	response to external stimulus	ENSSSCG00000016918|ENSSSCG00000026041|ENSSSCG00000006035|ENSSSCG00000009704|ENSSSCG00000008978|ENSSSCG00000009429|ENSSSCG00000017723|ENSSSCG00000016113|ENSSSCG00000037579|ENSSSCG00000013370|ENSSSCG00000037066|ENSSSCG00000000601|ENSSSCG00000012967|ENSSSCG00000012569|ENSSSCG00000003395|ENSSSCG00000005055|ENSSSCG00000013415|ENSSSCG00000015955|ENSSSCG00000034213|ENSSSCG00000011630|ENSSSCG00000031346|…
45087	9.9065e-10	4.3505e-08	74	176	1942	8895	innate immune response	ENSSSCG00000012118|ENSSSCG00000013888|ENSSSCG00000006590|ENSSSCG00000022719|ENSSSCG00000017723|ENSSSCG00000039798|ENSSSCG00000012077|ENSSSCG00000012076|ENSSSCG00000038026|ENSSSCG00000012996|ENSSSCG00000017920|ENSSSCG00000002629|ENSSSCG00000022512|ENSSSCG00000014780|ENSSSCG00000013494|ENSSSCG00000038073|ENSSSCG00000005617|ENSSSCG00000021383|ENSSSCG00000024771|ENSSSCG00000006588|ENSSSCG00000001651|…
6935	1.063e-09	4.4424e-08	59	129	1942	8895	chemotaxis	ENSSSCG00000033457|ENSSSCG00000006035|ENSSSCG00000009704|ENSSSCG00000008978|ENSSSCG00000009429|ENSSSCG00000006590|ENSSSCG00000034660|ENSSSCG00000017723|ENSSSCG00000036445|ENSSSCG00000017920|ENSSSCG00000037579|ENSSSCG00000013370|ENSSSCG00000000601|ENSSSCG00000006588|ENSSSCG00000011316|ENSSSCG00000033327|ENSSSCG00000032474|ENSSSCG00000003395|ENSSSCG00000005055|ENSSSCG00000013415|ENSSSCG00000009517|…
52548	1.4453e-09	5.7613e-08	61	136	1942	8895	regulation of endopeptidase activity	ENSSSCG00000026041|ENSSSCG00000011941|ENSSSCG00000004890|ENSSSCG00000006590|ENSSSCG00000035355|ENSSSCG00000000769|ENSSSCG00000022559|ENSSSCG00000004888|ENSSSCG00000006588|ENSSSCG00000025028|ENSSSCG00000031388|ENSSSCG00000028871|ENSSSCG00000026097|ENSSSCG00000014269|ENSSSCG00000020906|ENSSSCG00000031866|ENSSSCG00000034213|ENSSSCG00000011355|ENSSSCG00000022447|ENSSSCG00000020984|ENSSSCG00000022405|…
60326	1.5933e-09	6.1617e-08	38	69	1942	8895	cell chemotaxis	ENSSSCG00000034722|ENSSSCG00000033457|ENSSSCG00000008953|ENSSSCG00000035736|ENSSSCG00000009704|ENSSSCG00000029371|ENSSSCG00000009429|ENSSSCG00000008957|ENSSSCG00000006590|ENSSSCG00000008959|ENSSSCG00000017723|ENSSSCG00000015403|ENSSSCG00000036445|ENSSSCG00000037358|ENSSSCG00000017700|ENSSSCG00000017920|ENSSSCG00000037579|ENSSSCG00000013370|ENSSSCG00000014362|ENSSSCG00000000601|ENSSSCG00000024311|…
48584	6.1412e-09	2.21e-07	101	274	1942	8895	positive regulation of response to stimulus	ENSSSCG00000026041|ENSSSCG00000011867|ENSSSCG00000009704|ENSSSCG00000006274|ENSSSCG00000009429|ENSSSCG00000031073|ENSSSCG00000038026|ENSSSCG00000031513|ENSSSCG00000037579|ENSSSCG00000022512|ENSSSCG00000016122|ENSSSCG00000012163|ENSSSCG00000037066|ENSSSCG00000038398|ENSSSCG00000006309|ENSSSCG00000021383|ENSSSCG00000027922|ENSSSCG00000010816|ENSSSCG00000040465|ENSSSCG00000009555|ENSSSCG00000007356|…
32649	7.2765e-09	2.5827e-07	31	53	1942	8895	regulation of interferon-gamma production	ENSSSCG00000038806|ENSSSCG00000012118|ENSSSCG00000012117|ENSSSCG00000032561|ENSSSCG00000038688|ENSSSCG00000039798|ENSSSCG00000031513|ENSSSCG00000011125|ENSSSCG00000012652|ENSSSCG00000017475|ENSSSCG00000038398|ENSSSCG00000039300|ENSSSCG00000003799|ENSSSCG00000024311|ENSSSCG00000040465|ENSSSCG00000026217|ENSSSCG00000028875|ENSSSCG00000027426|ENSSSCG00000005211|ENSSSCG00000011436|ENSSSCG00000011730|…
50727	7.8267e-09	2.7404e-07	53	116	1942	8895	regulation of inflammatory response	ENSSSCG00000003088|ENSSSCG00000011942|ENSSSCG00000017804|ENSSSCG00000006590|ENSSSCG00000017927|ENSSSCG00000010054|ENSSSCG00000010056|ENSSSCG00000000765|ENSSSCG00000017091|ENSSSCG00000006588|ENSSSCG00000036956|ENSSSCG00000011436|ENSSSCG00000011754|ENSSSCG00000010627|ENSSSCG00000039103|ENSSSCG00000017137|ENSSSCG00000015113|ENSSSCG00000001404|ENSSSCG00000032282|ENSSSCG00000023693|ENSSSCG00000040811|…
45088	8.696e-09	3.0042e-07	39	75	1942	8895	regulation of innate immune response	ENSSSCG00000004154|ENSSSCG00000028045|ENSSSCG00000012118|ENSSSCG00000012117|ENSSSCG00000009704|ENSSSCG00000006274|ENSSSCG00000026583|ENSSSCG00000031715|ENSSSCG00000031831|ENSSSCG00000012163|ENSSSCG00000002525|ENSSSCG00000038398|ENSSSCG00000021383|ENSSSCG00000017091|ENSSSCG00000001952|ENSSSCG00000004744|ENSSSCG00000022011|ENSSSCG00000040465|ENSSSCG00000026217|ENSSSCG00000028875|ENSSSCG00000009555|…
16477	1.0686e-08	3.6432e-07	100	273	1942	8895	cell migration	ENSSSCG00000009704|ENSSSCG00000013888|ENSSSCG00000009429|ENSSSCG00000017723|ENSSSCG00000037970|ENSSSCG00000032842|ENSSSCG00000031510|ENSSSCG00000031356|ENSSSCG00000037579|ENSSSCG00000013370|ENSSSCG00000000601|ENSSSCG00000020736|ENSSSCG00000037065|ENSSSCG00000010816|ENSSSCG00000007356|ENSSSCG00000015839|ENSSSCG00000003395|ENSSSCG00000005055|ENSSSCG00000013415|ENSSSCG00000010429|ENSSSCG00000015955|…
7626	1.1169e-08	3.7101e-07	79	201	1942	8895	locomotory behavior	ENSSSCG00000033457|ENSSSCG00000006035|ENSSSCG00000009704|ENSSSCG00000008978|ENSSSCG00000009429|ENSSSCG00000006590|ENSSSCG00000010054|ENSSSCG00000034660|ENSSSCG00000017723|ENSSSCG00000036445|ENSSSCG00000017920|ENSSSCG00000037579|ENSSSCG00000013370|ENSSSCG00000039161|ENSSSCG00000000600|ENSSSCG00000000601|ENSSSCG00000006588|ENSSSCG00000015839|ENSSSCG00000011316|ENSSSCG00000033327|ENSSSCG00000032474|…
51607	2.2662e-08	7.3397e-07	39	77	1942	8895	defense response to virus	ENSSSCG00000009921|ENSSSCG00000012118|ENSSSCG00000032860|ENSSSCG00000008558|ENSSSCG00000012117|ENSSSCG00000015549|ENSSSCG00000035078|ENSSSCG00000013664|ENSSSCG00000031715|ENSSSCG00000013940|ENSSSCG00000012077|ENSSSCG00000012076|ENSSSCG00000033453|ENSSSCG00000010454|ENSSSCG00000014277|ENSSSCG00000010452|ENSSSCG00000030408|ENSSSCG00000021383|ENSSSCG00000024771|ENSSSCG00000006543|ENSSSCG00000009658|…
51336	2.9539e-08	9.2212e-07	153	472	1942	8895	regulation of hydrolase activity	ENSSSCG00000003680|ENSSSCG00000026041|ENSSSCG00000009029|ENSSSCG00000004890|ENSSSCG00000017723|ENSSSCG00000031513|ENSSSCG00000015550|ENSSSCG00000040181|ENSSSCG00000010381|ENSSSCG00000004888|ENSSSCG00000003155|ENSSSCG00000040465|ENSSSCG00000008344|ENSSSCG00000029201|ENSSSCG00000028871|ENSSSCG00000029168|ENSSSCG00000034858|ENSSSCG00000010429|ENSSSCG00000017738|ENSSSCG00000015955|ENSSSCG00000011592|…
10469	3.4175e-08	1.0541e-06	52	117	1942	8895	regulation of receptor activity	ENSSSCG00000013408|ENSSSCG00000033457|ENSSSCG00000008978|ENSSSCG00000009429|ENSSSCG00000036288|ENSSSCG00000017723|ENSSSCG00000012996|ENSSSCG00000036445|ENSSSCG00000032600|ENSSSCG00000037579|ENSSSCG00000010816|ENSSSCG00000009997|ENSSSCG00000033327|ENSSSCG00000032474|ENSSSCG00000015435|ENSSSCG00000039103|ENSSSCG00000020906|ENSSSCG00000037449|ENSSSCG00000015037|ENSSSCG00000015115|ENSSSCG00000013575|…
50728	3.6203e-08	1.1035e-06	30	53	1942	8895	negative regulation of inflammatory response	ENSSSCG00000004154|ENSSSCG00000003088|ENSSSCG00000003582|ENSSSCG00000017804|ENSSSCG00000010054|ENSSSCG00000038688|ENSSSCG00000015403|ENSSSCG00000013940|ENSSSCG00000035772|ENSSSCG00000011125|ENSSSCG00000000708|ENSSSCG00000004744|ENSSSCG00000036956|ENSSSCG00000003251|ENSSSCG00000028056|ENSSSCG00000011754|ENSSSCG00000039103|ENSSSCG00000017137|ENSSSCG00000015113|ENSSSCG00000013241|ENSSSCG00000030957|…
32102	3.8887e-08	1.1716e-06	34	64	1942	8895	negative regulation of response to external stimulus	ENSSSCG00000004154|ENSSSCG00000003088|ENSSSCG00000003582|ENSSSCG00000017804|ENSSSCG00000010054|ENSSSCG00000038688|ENSSSCG00000015403|ENSSSCG00000013940|ENSSSCG00000035772|ENSSSCG00000011125|ENSSSCG00000000708|ENSSSCG00000028559|ENSSSCG00000004744|ENSSSCG00000036956|ENSSSCG00000003251|ENSSSCG00000028056|ENSSSCG00000011754|ENSSSCG00000015535|ENSSSCG00000039103|ENSSSCG00000017137|ENSSSCG00000015113|…
43410	4.3282e-08	1.289e-06	67	166	1942	8895	positive regulation of MAPKKK cascade	ENSSSCG00000026041|ENSSSCG00000006035|ENSSSCG00000009429|ENSSSCG00000031715|ENSSSCG00000017723|ENSSSCG00000035355|ENSSSCG00000011020|ENSSSCG00000017923|ENSSSCG00000037531|ENSSSCG00000031513|ENSSSCG00000031236|ENSSSCG00000016599|ENSSSCG00000013370|ENSSSCG00000006709|ENSSSCG00000038073|ENSSSCG00000037066|ENSSSCG00000003756|ENSSSCG00000027922|ENSSSCG00000010816|ENSSSCG00000000687|ENSSSCG00000004322|…
70098	6.6627e-08	1.9397e-06	25	41	1942	8895	chemokine-mediated signaling pathway	ENSSSCG00000008953|ENSSSCG00000008978|ENSSSCG00000008957|ENSSSCG00000008959|ENSSSCG00000034660|ENSSSCG00000017723|ENSSSCG00000036223|ENSSSCG00000017466|ENSSSCG00000017700|ENSSSCG00000037579|ENSSSCG00000016183|ENSSSCG00000016184|ENSSSCG00000024311|ENSSSCG00000011316|ENSSSCG00000032474|ENSSSCG00000012402|ENSSSCG00000016322|ENSSSCG00000032777|ENSSSCG00000011630|ENSSSCG00000038162|ENSSSCG00000023557|…
50776	7.5098e-08	2.162e-06	67	168	1942	8895	regulation of immune response	ENSSSCG00000037815|ENSSSCG00000012118|ENSSSCG00000012117|ENSSSCG00000009704|ENSSSCG00000006274|ENSSSCG00000035078|ENSSSCG00000031715|ENSSSCG00000037532|ENSSSCG00000031513|ENSSSCG00000031831|ENSSSCG00000022512|ENSSSCG00000016122|ENSSSCG00000012163|ENSSSCG00000038398|ENSSSCG00000006309|ENSSSCG00000021383|ENSSSCG00000017091|ENSSSCG00000040465|ENSSSCG00000009555|ENSSSCG00000007356|ENSSSCG00000011876|…
6928	7.813e-08	2.2246e-06	117	344	1942	8895	cellular component movement	ENSSSCG00000009704|ENSSSCG00000013888|ENSSSCG00000009429|ENSSSCG00000017723|ENSSSCG00000037970|ENSSSCG00000032842|ENSSSCG00000031510|ENSSSCG00000031356|ENSSSCG00000037579|ENSSSCG00000013370|ENSSSCG00000000601|ENSSSCG00000020736|ENSSSCG00000037065|ENSSSCG00000010816|ENSSSCG00000007356|ENSSSCG00000015839|ENSSSCG00000003395|ENSSSCG00000005055|ENSSSCG00000013415|ENSSSCG00000010429|ENSSSCG00000030130|…
44092	8.0827e-08	2.2763e-06	138	422	1942	8895	negative regulation of molecular function	ENSSSCG00000004890|ENSSSCG00000031592|ENSSSCG00000031513|ENSSSCG00000039514|ENSSSCG00000016599|ENSSSCG00000022998|ENSSSCG00000040181|ENSSSCG00000037066|ENSSSCG00000004888|ENSSSCG00000007239|ENSSSCG00000003155|ENSSSCG00000040465|ENSSSCG00000028871|ENSSSCG00000029168|ENSSSCG00000029960|ENSSSCG00000033768|ENSSSCG00000039103|ENSSSCG00000013534|ENSSSCG00000031866|ENSSSCG00000031346|ENSSSCG00000011355|…
8284	8.7967e-08	2.4508e-06	116	341	1942	8895	positive regulation of cell proliferation	ENSSSCG00000013408|ENSSSCG00000011226|ENSSSCG00000009704|ENSSSCG00000032561|ENSSSCG00000013888|ENSSSCG00000016916|ENSSSCG00000008618|ENSSSCG00000037970|ENSSSCG00000031513|ENSSSCG00000016113|ENSSSCG00000031356|ENSSSCG00000037065|ENSSSCG00000000443|ENSSSCG00000010816|ENSSSCG00000024771|ENSSSCG00000008464|ENSSSCG00000009556|ENSSSCG00000037449|ENSSSCG00000034213|ENSSSCG00000015037|ENSSSCG00000013894|…
48870	1.0595e-07	2.8895e-06	105	302	1942	8895	cell motility	ENSSSCG00000009704|ENSSSCG00000013888|ENSSSCG00000009429|ENSSSCG00000017723|ENSSSCG00000037970|ENSSSCG00000032842|ENSSSCG00000031510|ENSSSCG00000031356|ENSSSCG00000037579|ENSSSCG00000013370|ENSSSCG00000000601|ENSSSCG00000020736|ENSSSCG00000037065|ENSSSCG00000010816|ENSSSCG00000007356|ENSSSCG00000015839|ENSSSCG00000003395|ENSSSCG00000005055|ENSSSCG00000013415|ENSSSCG00000010429|ENSSSCG00000015955|…
7596	1.2884e-07	3.3719e-06	31	58	1942	8895	blood coagulation	ENSSSCG00000017908|ENSSSCG00000007520|ENSSSCG00000010437|ENSSSCG00000038806|ENSSSCG00000007541|ENSSSCG00000013868|ENSSSCG00000017306|ENSSSCG00000038366|ENSSSCG00000035355|ENSSSCG00000034664|ENSSSCG00000015322|ENSSSCG00000037579|ENSSSCG00000001613|ENSSSCG00000005617|ENSSSCG00000024310|ENSSSCG00000004744|ENSSSCG00000008122|ENSSSCG00000008348|ENSSSCG00000003395|ENSSSCG00000008703|ENSSSCG00000007371|…
30099	1.6183e-07	4.1931e-06	48	109	1942	8895	myeloid cell differentiation	ENSSSCG00000005045|ENSSSCG00000030582|ENSSSCG00000011226|ENSSSCG00000027072|ENSSSCG00000013888|ENSSSCG00000009429|ENSSSCG00000015649|ENSSSCG00000030042|ENSSSCG00000014319|ENSSSCG00000037598|ENSSSCG00000037878|ENSSSCG00000011125|ENSSSCG00000034664|ENSSSCG00000032304|ENSSSCG00000030289|ENSSSCG00000014063|ENSSSCG00000034191|ENSSSCG00000000706|ENSSSCG00000002866|ENSSSCG00000033381|ENSSSCG00000029708|…
43123	1.9983e-07	5.1264e-06	40	85	1942	8895	positive regulation of I-kappaB kinase/NF-kappaB cascade	ENSSSCG00000009429|ENSSSCG00000015644|ENSSSCG00000035078|ENSSSCG00000031715|ENSSSCG00000035355|ENSSSCG00000010454|ENSSSCG00000000708|ENSSSCG00000022413|ENSSSCG00000016101|ENSSSCG00000000706|ENSSSCG00000038073|ENSSSCG00000005838|ENSSSCG00000038991|ENSSSCG00000027922|ENSSSCG00000024771|ENSSSCG00000000687|ENSSSCG00000021068|ENSSSCG00000002003|ENSSSCG00000028711|ENSSSCG00000029201|ENSSSCG00000026592|…
31349	2.8562e-07	7.214e-06	42	92	1942	8895	positive regulation of defense response	ENSSSCG00000012118|ENSSSCG00000011942|ENSSSCG00000012117|ENSSSCG00000009704|ENSSSCG00000006274|ENSSSCG00000026583|ENSSSCG00000006590|ENSSSCG00000031715|ENSSSCG00000031831|ENSSSCG00000000708|ENSSSCG00000017700|ENSSSCG00000012163|ENSSSCG00000000765|ENSSSCG00000002525|ENSSSCG00000038398|ENSSSCG00000021383|ENSSSCG00000024311|ENSSSCG00000017091|ENSSSCG00000001952|ENSSSCG00000040465|ENSSSCG00000026217|…
48585	4.3807e-07	1.0677e-05	48	112	1942	8895	negative regulation of response to stimulus	ENSSSCG00000004154|ENSSSCG00000028045|ENSSSCG00000003088|ENSSSCG00000003582|ENSSSCG00000017804|ENSSSCG00000015649|ENSSSCG00000004193|ENSSSCG00000010054|ENSSSCG00000038688|ENSSSCG00000015403|ENSSSCG00000013940|ENSSSCG00000035772|ENSSSCG00000011125|ENSSSCG00000000708|ENSSSCG00000033180|ENSSSCG00000017670|ENSSSCG00000028559|ENSSSCG00000007757|ENSSSCG00000004744|ENSSSCG00000022011|ENSSSCG00000028875|…
6897	4.4094e-07	1.0677e-05	72	192	1942	8895	endocytosis	ENSSSCG00000013408|ENSSSCG00000003680|ENSSSCG00000027053|ENSSSCG00000003088|ENSSSCG00000023371|ENSSSCG00000031150|ENSSSCG00000013445|ENSSSCG00000039798|ENSSSCG00000017923|ENSSSCG00000031513|ENSSSCG00000017920|ENSSSCG00000000648|ENSSSCG00000022512|ENSSSCG00000039162|ENSSSCG00000038392|ENSSSCG00000037264|ENSSSCG00000023522|ENSSSCG00000007513|ENSSSCG00000008344|ENSSSCG00000008422|ENSSSCG00000021587|…
42742	6.5732e-07	1.5625e-05	35	73	1942	8895	defense response to bacterium	ENSSSCG00000000492|ENSSSCG00000009704|ENSSSCG00000029371|ENSSSCG00000029990|ENSSSCG00000031715|ENSSSCG00000038688|ENSSSCG00000039798|ENSSSCG00000013940|ENSSSCG00000000708|ENSSSCG00000002749|ENSSSCG00000022512|ENSSSCG00000038073|ENSSSCG00000022155|ENSSSCG00000023247|ENSSSCG00000040465|ENSSSCG00000028875|ENSSSCG00000027426|ENSSSCG00000013415|ENSSSCG00000006582|ENSSSCG00000026592|ENSSSCG00000036457|…
43408	7.7509e-07	1.8257e-05	96	280	1942	8895	regulation of MAPKKK cascade	ENSSSCG00000012912|ENSSSCG00000026041|ENSSSCG00000006035|ENSSSCG00000009429|ENSSSCG00000031715|ENSSSCG00000017723|ENSSSCG00000033175|ENSSSCG00000035355|ENSSSCG00000011020|ENSSSCG00000017923|ENSSSCG00000037531|ENSSSCG00000031513|ENSSSCG00000035598|ENSSSCG00000031236|ENSSSCG00000016599|ENSSSCG00000013370|ENSSSCG00000015595|ENSSSCG00000006709|ENSSSCG00000038073|ENSSSCG00000033180|ENSSSCG00000037066|…
45165	7.9905e-07	1.8652e-05	20	32	1942	8895	cell fate commitment	ENSSSCG00000005045|ENSSSCG00000000182|ENSSSCG00000011514|ENSSSCG00000015839|ENSSSCG00000035847|ENSSSCG00000004384|ENSSSCG00000005382|ENSSSCG00000025176|ENSSSCG00000014149|ENSSSCG00000037970|ENSSSCG00000012039|ENSSSCG00000035677|ENSSSCG00000035952|ENSSSCG00000031356|ENSSSCG00000034191|ENSSSCG00000012040|ENSSSCG00000001912|ENSSSCG00000009482|ENSSSCG00000004369|ENSSSCG00000022155
43086	8.3077e-07	1.9219e-05	103	306	1942	8895	negative regulation of catalytic activity	ENSSSCG00000004890|ENSSSCG00000031513|ENSSSCG00000016599|ENSSSCG00000022998|ENSSSCG00000040181|ENSSSCG00000037066|ENSSSCG00000004888|ENSSSCG00000003155|ENSSSCG00000040465|ENSSSCG00000028871|ENSSSCG00000029168|ENSSSCG00000029960|ENSSSCG00000033768|ENSSSCG00000039103|ENSSSCG00000013534|ENSSSCG00000031866|ENSSSCG00000011355|ENSSSCG00000020984|ENSSSCG00000008072|ENSSSCG00000000156|ENSSSCG00000040732|…
43281	8.7155e-07	1.9984e-05	41	92	1942	8895	regulation of caspase activity	ENSSSCG00000026041|ENSSSCG00000003460|ENSSSCG00000028045|ENSSSCG00000012657|ENSSSCG00000011941|ENSSSCG00000006590|ENSSSCG00000034087|ENSSSCG00000031615|ENSSSCG00000015403|ENSSSCG00000013940|ENSSSCG00000035355|ENSSSCG00000000769|ENSSSCG00000000705|ENSSSCG00000016101|ENSSSCG00000001912|ENSSSCG00000001516|ENSSSCG00000026695|ENSSSCG00000005437|ENSSSCG00000006588|ENSSSCG00000025028|ENSSSCG00000028711|…
60548	1.5835e-06	3.5066e-05	99	295	1942	8895	negative regulation of cell death	ENSSSCG00000009029|ENSSSCG00000009668|ENSSSCG00000006035|ENSSSCG00000004890|ENSSSCG00000006274|ENSSSCG00000014339|ENSSSCG00000007362|ENSSSCG00000017723|ENSSSCG00000037970|ENSSSCG00000031513|ENSSSCG00000004929|ENSSSCG00000016243|ENSSSCG00000005617|ENSSSCG00000005614|ENSSSCG00000009673|ENSSSCG00000002622|ENSSSCG00000025744|ENSSSCG00000006543|ENSSSCG00000029668|ENSSSCG00000011514|ENSSSCG00000013262|…
51345	2.1319e-06	4.6418e-05	92	271	1942	8895	positive regulation of hydrolase activity	ENSSSCG00000003680|ENSSSCG00000026041|ENSSSCG00000009029|ENSSSCG00000002274|ENSSSCG00000011941|ENSSSCG00000017804|ENSSSCG00000006590|ENSSSCG00000035078|ENSSSCG00000017723|ENSSSCG00000035355|ENSSSCG00000016317|ENSSSCG00000012996|ENSSSCG00000031513|ENSSSCG00000000769|ENSSSCG00000015550|ENSSSCG00000010381|ENSSSCG00000006901|ENSSSCG00000027565|ENSSSCG00000008344|ENSSSCG00000006588|ENSSSCG00000034656|…
6898	2.1544e-06	4.6516e-05	35	76	1942	8895	receptor-mediated endocytosis	ENSSSCG00000013408|ENSSSCG00000008953|ENSSSCG00000003088|ENSSSCG00000031150|ENSSSCG00000004193|ENSSSCG00000017389|ENSSSCG00000039217|ENSSSCG00000017920|ENSSSCG00000039162|ENSSSCG00000036391|ENSSSCG00000038392|ENSSSCG00000037264|ENSSSCG00000000189|ENSSSCG00000000423|ENSSSCG00000009138|ENSSSCG00000004146|ENSSSCG00000024071|ENSSSCG00000033623|ENSSSCG00000017918|ENSSSCG00000009956|ENSSSCG00000009759|…
51049	2.2343e-06	4.7844e-05	114	353	1942	8895	regulation of transport	ENSSSCG00000011867|ENSSSCG00000009668|ENSSSCG00000006035|ENSSSCG00000008978|ENSSSCG00000010816|ENSSSCG00000000687|ENSSSCG00000022993|ENSSSCG00000007356|ENSSSCG00000036639|ENSSSCG00000013415|ENSSSCG00000012727|ENSSSCG00000028197|ENSSSCG00000039103|ENSSSCG00000014349|ENSSSCG00000015037|ENSSSCG00000022405|ENSSSCG00000001404|ENSSSCG00000003549|ENSSSCG00000000553|ENSSSCG00000007469|ENSSSCG00000009565|…
42060	2.2753e-06	4.8054e-05	42	98	1942	8895	wound healing	ENSSSCG00000017908|ENSSSCG00000007520|ENSSSCG00000010437|ENSSSCG00000038806|ENSSSCG00000007541|ENSSSCG00000013868|ENSSSCG00000017306|ENSSSCG00000039798|ENSSSCG00000038366|ENSSSCG00000035355|ENSSSCG00000017923|ENSSSCG00000034664|ENSSSCG00000015322|ENSSSCG00000037579|ENSSSCG00000014561|ENSSSCG00000001613|ENSSSCG00000023803|ENSSSCG00000038594|ENSSSCG00000005617|ENSSSCG00000024310|ENSSSCG00000004744|…
2252	2.2812e-06	4.8054e-05	50	124	1942	8895	immune effector process	ENSSSCG00000012118|ENSSSCG00000030582|ENSSSCG00000012117|ENSSSCG00000015549|ENSSSCG00000040308|ENSSSCG00000035078|ENSSSCG00000031715|ENSSSCG00000016832|ENSSSCG00000012077|ENSSSCG00000012076|ENSSSCG00000033453|ENSSSCG00000010454|ENSSSCG00000010452|ENSSSCG00000022512|ENSSSCG00000021383|ENSSSCG00000024771|ENSSSCG00000006543|ENSSSCG00000012448|ENSSSCG00000011436|ENSSSCG00000032474|ENSSSCG00000013415|…
32675	2.3944e-06	5.0031e-05	25	47	1942	8895	regulation of interleukin-6 production	ENSSSCG00000037815|ENSSSCG00000004154|ENSSSCG00000012117|ENSSSCG00000031715|ENSSSCG00000015403|ENSSSCG00000027628|ENSSSCG00000038073|ENSSSCG00000004826|ENSSSCG00000036352|ENSSSCG00000030408|ENSSSCG00000024771|ENSSSCG00000028875|ENSSSCG00000017918|ENSSSCG00000011436|ENSSSCG00000038774|ENSSSCG00000015113|ENSSSCG00000008090|ENSSSCG00000026605|ENSSSCG00000001404|ENSSSCG00000000475|ENSSSCG00000023550|…
71222	2.8083e-06	5.7293e-05	38	86	1942	8895	cellular response to lipopolysaccharide	ENSSSCG00000037815|ENSSSCG00000004154|ENSSSCG00000009469|ENSSSCG00000008953|ENSSSCG00000038806|ENSSSCG00000009704|ENSSSCG00000030042|ENSSSCG00000017723|ENSSSCG00000013940|ENSSSCG00000017700|ENSSSCG00000017475|ENSSSCG00000004826|ENSSSCG00000006902|ENSSSCG00000001952|ENSSSCG00000009673|ENSSSCG00000024771|ENSSSCG00000040465|ENSSSCG00000028875|ENSSSCG00000028711|ENSSSCG00000028056|ENSSSCG00000032474|…
50900	3.028e-06	6.1293e-05	28	56	1942	8895	leukocyte migration	ENSSSCG00000008953|ENSSSCG00000029371|ENSSSCG00000009429|ENSSSCG00000006590|ENSSSCG00000017723|ENSSSCG00000017700|ENSSSCG00000017920|ENSSSCG00000000601|ENSSSCG00000020736|ENSSSCG00000024311|ENSSSCG00000006588|ENSSSCG00000006288|ENSSSCG00000033327|ENSSSCG00000005055|ENSSSCG00000015955|ENSSSCG00000013655|ENSSSCG00000016009|ENSSSCG00000039946|ENSSSCG00000013553|ENSSSCG00000038162|ENSSSCG00000003805|…
6919	3.1339e-06	6.2946e-05	23	42	1942	8895	activation of caspase activity	ENSSSCG00000003460|ENSSSCG00000028045|ENSSSCG00000012657|ENSSSCG00000011941|ENSSSCG00000006590|ENSSSCG00000031924|ENSSSCG00000034087|ENSSSCG00000013940|ENSSSCG00000035355|ENSSSCG00000034213|ENSSSCG00000003608|ENSSSCG00000000769|ENSSSCG00000022447|ENSSSCG00000022405|ENSSSCG00000001404|ENSSSCG00000001912|ENSSSCG00000001516|ENSSSCG00000001963|ENSSSCG00000040811|ENSSSCG00000007700|ENSSSCG00000009786|…
45089	3.2809e-06	6.5391e-05	32	68	1942	8895	positive regulation of innate immune response	ENSSSCG00000012118|ENSSSCG00000012117|ENSSSCG00000009704|ENSSSCG00000006274|ENSSSCG00000026583|ENSSSCG00000031715|ENSSSCG00000031831|ENSSSCG00000012163|ENSSSCG00000002525|ENSSSCG00000038398|ENSSSCG00000021383|ENSSSCG00000017091|ENSSSCG00000001952|ENSSSCG00000040465|ENSSSCG00000026217|ENSSSCG00000028875|ENSSSCG00000009555|ENSSSCG00000011436|ENSSSCG00000006582|ENSSSCG00000026592|ENSSSCG00000014349|…
70372	5.8053e-06	0.00011482	54	141	1942	8895	regulation of ERK1 and ERK2 cascade	ENSSSCG00000012912|ENSSSCG00000006035|ENSSSCG00000017723|ENSSSCG00000035355|ENSSSCG00000017923|ENSSSCG00000031513|ENSSSCG00000031236|ENSSSCG00000013370|ENSSSCG00000015595|ENSSSCG00000006709|ENSSSCG00000017091|ENSSSCG00000000687|ENSSSCG00000033327|ENSSSCG00000009517|ENSSSCG00000039103|ENSSSCG00000013655|ENSSSCG00000031866|ENSSSCG00000015476|ENSSSCG00000016322|ENSSSCG00000016254|ENSSSCG00000039393|…
32729	6.6252e-06	0.00012968	18	30	1942	8895	positive regulation of interferon-gamma production	ENSSSCG00000039798|ENSSSCG00000031513|ENSSSCG00000011730|ENSSSCG00000015037|ENSSSCG00000013894|ENSSSCG00000012652|ENSSSCG00000003805|ENSSSCG00000001404|ENSSSCG00000001403|ENSSSCG00000038398|ENSSSCG00000003799|ENSSSCG00000024311|ENSSSCG00000040811|ENSSSCG00000005503|ENSSSCG00000040465|ENSSSCG00000026217|ENSSSCG00000028875|ENSSSCG00000027426
1932	6.6569e-06	0.00012968	106	330	1942	8895	regulation of protein amino acid phosphorylation	ENSSSCG00000026041|ENSSSCG00000006035|ENSSSCG00000006274|ENSSSCG00000009429|ENSSSCG00000016916|ENSSSCG00000015669|ENSSSCG00000031513|ENSSSCG00000016113|ENSSSCG00000017601|ENSSSCG00000031356|ENSSSCG00000013370|ENSSSCG00000003839|ENSSSCG00000000687|ENSSSCG00000015839|ENSSSCG00000033800|ENSSSCG00000013415|ENSSSCG00000039103|ENSSSCG00000011874|ENSSSCG00000015037|ENSSSCG00000001404|ENSSSCG00000007469|…
23014	6.7858e-06	0.00013121	79	230	1942	8895	signal transmission via phosphorylation event	ENSSSCG00000016918|ENSSSCG00000007488|ENSSSCG00000026041|ENSSSCG00000012910|ENSSSCG00000012118|ENSSSCG00000011226|ENSSSCG00000005382|ENSSSCG00000017607|ENSSSCG00000009429|ENSSSCG00000031271|ENSSSCG00000035078|ENSSSCG00000017723|ENSSSCG00000035355|ENSSSCG00000015669|ENSSSCG00000037531|ENSSSCG00000016113|ENSSSCG00000037066|ENSSSCG00000020735|ENSSSCG00000038110|ENSSSCG00000003756|ENSSSCG00000004520|…
43280	7.2421e-06	0.00013797	28	58	1942	8895	positive regulation of caspase activity	ENSSSCG00000026041|ENSSSCG00000003460|ENSSSCG00000028045|ENSSSCG00000012657|ENSSSCG00000011941|ENSSSCG00000006590|ENSSSCG00000034087|ENSSSCG00000013940|ENSSSCG00000035355|ENSSSCG00000000769|ENSSSCG00000001912|ENSSSCG00000001516|ENSSSCG00000006588|ENSSSCG00000028711|ENSSSCG00000031924|ENSSSCG00000020906|ENSSSCG00000034213|ENSSSCG00000003608|ENSSSCG00000022447|ENSSSCG00000022405|ENSSSCG00000001404|…
16337	8.5522e-06	0.00016174	36	83	1942	8895	cell-cell adhesion	ENSSSCG00000007520|ENSSSCG00000037879|ENSSSCG00000011946|ENSSSCG00000003061|ENSSSCG00000017306|ENSSSCG00000032749|ENSSSCG00000038366|ENSSSCG00000035772|ENSSSCG00000015200|ENSSSCG00000015125|ENSSSCG00000020736|ENSSSCG00000011391|ENSSSCG00000005617|ENSSSCG00000017091|ENSSSCG00000004744|ENSSSCG00000040701|ENSSSCG00000003079|ENSSSCG00000007797|ENSSSCG00000027820|ENSSSCG00000006288|ENSSSCG00000008348|…
10466	9.7338e-06	0.00018275	39	93	1942	8895	negative regulation of peptidase activity	ENSSSCG00000007421|ENSSSCG00000004890|ENSSSCG00000031615|ENSSSCG00000015403|ENSSSCG00000015244|ENSSSCG00000015322|ENSSSCG00000022337|ENSSSCG00000037360|ENSSSCG00000000705|ENSSSCG00000022559|ENSSSCG00000016101|ENSSSCG00000017032|ENSSSCG00000004888|ENSSSCG00000026695|ENSSSCG00000005437|ENSSSCG00000022258|ENSSSCG00000025028|ENSSSCG00000000660|ENSSSCG00000031388|ENSSSCG00000007410|ENSSSCG00000028871|…
43069	1.0586e-05	0.00019733	90	273	1942	8895	negative regulation of programmed cell death	ENSSSCG00000009029|ENSSSCG00000006035|ENSSSCG00000005385|ENSSSCG00000004890|ENSSSCG00000005382|ENSSSCG00000006274|ENSSSCG00000014339|ENSSSCG00000031791|ENSSSCG00000017723|ENSSSCG00000037970|ENSSSCG00000035355|ENSSSCG00000031513|ENSSSCG00000035357|ENSSSCG00000017403|ENSSSCG00000010452|ENSSSCG00000024219|ENSSSCG00000027607|ENSSSCG00000038471|ENSSSCG00000016243|ENSSSCG00000033180|ENSSSCG00000037144|…
45595	1.0705e-05	0.00019811	144	480	1942	8895	regulation of cell differentiation	ENSSSCG00000026041|ENSSSCG00000007520|ENSSSCG00000009943|ENSSSCG00000011226|ENSSSCG00000009704|ENSSSCG00000017607|ENSSSCG00000009429|ENSSSCG00000016916|ENSSSCG00000036002|ENSSSCG00000017605|ENSSSCG00000037970|ENSSSCG00000015669|ENSSSCG00000012039|ENSSSCG00000016113|ENSSSCG00000012676|ENSSSCG00000031236|ENSSSCG00000039514|ENSSSCG00000035952|ENSSSCG00000031356|ENSSSCG00000002866|ENSSSCG00000004369|…
51249	1.2127e-05	0.00021972	56	151	1942	8895	regulation of lymphocyte activation	ENSSSCG00000033854|ENSSSCG00000011942|ENSSSCG00000032561|ENSSSCG00000013888|ENSSSCG00000009429|ENSSSCG00000016916|ENSSSCG00000035078|ENSSSCG00000037532|ENSSSCG00000031356|ENSSSCG00000022512|ENSSSCG00000038073|ENSSSCG00000016122|ENSSSCG00000038594|ENSSSCG00000004369|ENSSSCG00000024771|ENSSSCG00000008144|ENSSSCG00000005211|ENSSSCG00000011436|ENSSSCG00000033768|ENSSSCG00000009517|ENSSSCG00000014869|…
2694	1.2127e-05	0.00021972	56	151	1942	8895	regulation of leukocyte activation	ENSSSCG00000033854|ENSSSCG00000011942|ENSSSCG00000032561|ENSSSCG00000013888|ENSSSCG00000009429|ENSSSCG00000016916|ENSSSCG00000035078|ENSSSCG00000037532|ENSSSCG00000031356|ENSSSCG00000022512|ENSSSCG00000038073|ENSSSCG00000016122|ENSSSCG00000038594|ENSSSCG00000004369|ENSSSCG00000024771|ENSSSCG00000008144|ENSSSCG00000005211|ENSSSCG00000011436|ENSSSCG00000033768|ENSSSCG00000009517|ENSSSCG00000014869|…
48525	1.2582e-05	0.00022209	18	31	1942	8895	negative regulation of viral reproduction	ENSSSCG00000015549|ENSSSCG00000008648|ENSSSCG00000013664|ENSSSCG00000017614|ENSSSCG00000012077|ENSSSCG00000010454|ENSSSCG00000038856|ENSSSCG00000016512|ENSSSCG00000014670|ENSSSCG00000024867|ENSSSCG00000001404|ENSSSCG00000039055|ENSSSCG00000001234|ENSSSCG00000029879|ENSSSCG00000008496|ENSSSCG00000040575|ENSSSCG00000001233|ENSSSCG00000006543
51251	1.2686e-05	0.00022209	43	107	1942	8895	positive regulation of lymphocyte activation	ENSSSCG00000028561|ENSSSCG00000033854|ENSSSCG00000011942|ENSSSCG00000032561|ENSSSCG00000013888|ENSSSCG00000032341|ENSSSCG00000009429|ENSSSCG00000017948|ENSSSCG00000016916|ENSSSCG00000035078|ENSSSCG00000034763|ENSSSCG00000011125|ENSSSCG00000031356|ENSSSCG00000012652|ENSSSCG00000022512|ENSSSCG00000000705|ENSSSCG00000038073|ENSSSCG00000038055|ENSSSCG00000024311|ENSSSCG00000004369|ENSSSCG00000026695|…
51050	1.313e-05	0.00022831	78	230	1942	8895	positive regulation of transport	ENSSSCG00000037815|ENSSSCG00000011867|ENSSSCG00000009668|ENSSSCG00000006035|ENSSSCG00000012118|ENSSSCG00000003088|ENSSSCG00000011942|ENSSSCG00000012117|ENSSSCG00000005382|ENSSSCG00000008978|ENSSSCG00000017804|ENSSSCG00000039798|ENSSSCG00000035355|ENSSSCG00000031831|ENSSSCG00000038073|ENSSSCG00000004728|ENSSSCG00000013292|ENSSSCG00000010816|ENSSSCG00000000361|ENSSSCG00000007356|ENSSSCG00000004166|…
51346	1.6927e-05	0.00029239	55	149	1942	8895	negative regulation of hydrolase activity	ENSSSCG00000004890|ENSSSCG00000031513|ENSSSCG00000022559|ENSSSCG00000040181|ENSSSCG00000004888|ENSSSCG00000003155|ENSSSCG00000040465|ENSSSCG00000025028|ENSSSCG00000031388|ENSSSCG00000028871|ENSSSCG00000029168|ENSSSCG00000003191|ENSSSCG00000026097|ENSSSCG00000014269|ENSSSCG00000031866|ENSSSCG00000011355|ENSSSCG00000020984|ENSSSCG00000039393|ENSSSCG00000013181|ENSSSCG00000009482|ENSSSCG00000040732|…
48661	1.7511e-05	0.00030046	13	19	1942	8895	positive regulation of smooth muscle cell proliferation	ENSSSCG00000005045|ENSSSCG00000033327|ENSSSCG00000005385|ENSSSCG00000006197|ENSSSCG00000025176|ENSSSCG00000032341|ENSSSCG00000035598|ENSSSCG00000015037|ENSSSCG00000039745|ENSSSCG00000014362|ENSSSCG00000027628|ENSSSCG00000001404|ENSSSCG00000016031
40012	2.0304e-05	0.00034611	99	311	1942	8895	regulation of locomotion	ENSSSCG00000011867|ENSSSCG00000006035|ENSSSCG00000011226|ENSSSCG00000031513|ENSSSCG00000016113|ENSSSCG00000031236|ENSSSCG00000037579|ENSSSCG00000011470|ENSSSCG00000003435|ENSSSCG00000010816|ENSSSCG00000007356|ENSSSCG00000029201|ENSSSCG00000003395|ENSSSCG00000017614|ENSSSCG00000039103|ENSSSCG00000015955|ENSSSCG00000011592|ENSSSCG00000037449|ENSSSCG00000031346|ENSSSCG00000039745|ENSSSCG00000008230|…
43066	2.0803e-05	0.0003523	87	266	1942	8895	negative regulation of apoptosis	ENSSSCG00000009029|ENSSSCG00000006035|ENSSSCG00000005385|ENSSSCG00000004890|ENSSSCG00000005382|ENSSSCG00000006274|ENSSSCG00000014339|ENSSSCG00000031791|ENSSSCG00000017723|ENSSSCG00000037970|ENSSSCG00000035355|ENSSSCG00000031513|ENSSSCG00000035357|ENSSSCG00000017403|ENSSSCG00000010452|ENSSSCG00000027607|ENSSSCG00000038471|ENSSSCG00000016243|ENSSSCG00000033180|ENSSSCG00000037144|ENSSSCG00000004728|…
2573	2.176e-05	0.00036611	22	43	1942	8895	myeloid leukocyte differentiation	ENSSSCG00000012824|ENSSSCG00000005045|ENSSSCG00000011514|ENSSSCG00000030582|ENSSSCG00000011226|ENSSSCG00000009517|ENSSSCG00000009429|ENSSSCG00000030042|ENSSSCG00000037598|ENSSSCG00000013237|ENSSSCG00000014441|ENSSSCG00000037449|ENSSSCG00000038879|ENSSSCG00000016368|ENSSSCG00000000706|ENSSSCG00000001404|ENSSSCG00000002866|ENSSSCG00000033381|ENSSSCG00000023178|ENSSSCG00000026587|ENSSSCG00000022155|…
[truncated: 811 more rows]
